# Supplementary material for: Transcriptional profiling of human microglia reveals grey–white matter heterogeneity and multiple sclerosis-associated changes
Source: Nat Commun. 2019 Mar 13;10:1139. doi: 10.1038/s41467-019-08976-7 (PMC6416318; doi:10.1038/s41467-019-08976-7)
Supplement: Supplementary file 4 — Supplementary Data 1 [file 41467_2019_8976_MOESM4_ESM.xlsx]

## Sheet: Sheet1
NBB no.	Region	Diagnosis	Gender	Age	PMD	pH CSF	Disease duration	Peripheral inflammation	Cause of death	Active lesion load	RIN	Application
2011-021	CC	CON	F	85	07:05:00	U		Yes (UTI)	Terminal renal insufficiency		7	RNA-seq
2011-044	CC	CON	M	51	07:45:00	7.05		Yes (extreme hyperreactivity allergy)	Suicide by refusing food and water		6.9	RNA-seq
	OC										5.8
2011-046	CC	CON	F	89	04:45:00	6.67		No	Euthanasia		6.5	RNA-seq
2011-082	CC	CON	F	84	05:55:00	6.1		Yes (pneumonia)	Respiratory failure by pneumonia		6.6	RNA-seq
2011-091	CC	CON	M	76	06:45:00	6.31		No	Lung cancer		7.5	RNA-seq
	OC										6.1
2011-096	CC	CON	F	70	06:15:00	6.55		Yes (pneumonia)	Pulmonary insufficiency and pulmonary carcinoma		5.5	RNA-seq
2012-052	CC	CON	F	64	05:40:00	6.35		No	U		9.4	RNA-seq IHC
	OC										8.2
2012-059	CC	CON	F	78	04:35:00	6.41		Yes (pneumonia)	Bronchopneumonia		7.5	RNA-seq
2012-067	CC	CON	M	102	05:00:00	6.64		Yes (gastroenteritis)	Ileus		8.3	RNA-seq IHC
	OC										8.2
2012-070	CC	CON	M	79	05:45:00	6.38		No	Euthanasia with metastatic stomach cancer		8.1	RNA-seq
2012-071	CC	CON	F	57	07:40:00	6.47		No	Euthanasia with metastatic urothelial cancer		8	RNA-seq
	OC										6.6
2012-092	OC	CON	M	90	05:45:00	6.35		U	U		-	IHC
2016-078	CC	CON	F	84	07:40:00	7.5			Palliative treatment due to renal insufficiency			WB
2017-097	CC	CON	F	83	06:50:00	6.75			Euthanasia			WB
2018-021	SWM	CON	M	92	08:50:00	6.89			Palliative treatment, due to humerus fracture			WB
2018-064	SWM	CON	F	103	09:50:00	8.3			Heart failure			FACS
1996-026	NAWM	MS SP	F	69	09:15:00	6.4	19		General decline due to MS			IRF8+ sorting
1998-158	NAWM	MS SP	F	76	14:15:00	5.93	34		Respiratory insufficiency			IRF8+ sorting
1999-073	NAWM	MS	F	71	08:20:00	6.8	24		Pneumonia			IRF8+ sorting
1999-109	WM lesion	MS SP	M	70	06:25:00	6.28	22		Pneumonia			IRF8+ sorting
1999-119	NAWM	MS RR	F	38	05:15:00	6.55	9		Sudden death, cause unknown			IRF8+ sorting
2000-024	NAWM	MS PP	F	52	08:25:00	6.1	12		Respiratory failure during pneumonia			IRF8+ sorting
2001-018	WM lesion	MS SP	F	48	08:10:00	6.55	8		Euthanasia			IRF8+ sorting
2001-093	NAWM	MS SP	F	66	06:20:00	6.44	43		Cancer metastasis in liver			IRF8+ sorting
2001-135	WM lesion	MS SP	M	43	08:30:00	6.48	26		Pneumonia			IRF8+ sorting
2007-085	WM lesion	MS SP	F	66	06:00:00	6.18	23		Unknown			IRF8+ sorting
2010-025	WM lesion	MS SP	M	51	11:00:00	6.23	16		Unknown			IRF8+ sorting
2011-008	CC	MS PP	M	54	08:15:00	6.39	14	No	Euthanasia	0.61	7.8	RNA-seq
2011-048	CC	MS SP	M	53	10:00:00	6.38	25	No	Euthanasia	0.14	8.2	RNA-seq
	OC										7.1
2011-077	CC	MS PP	F	66	09:35:00	6.45	32	Yes (pneumonia)	Euthanasia	0.7	8.6	RNA-seq
2011-089	CC	MS SP	M	64	07:30:00	6.49	35	No	Euthanasia	0.73	9.5	RNA-seq
	OC										6.6
2012-043	CC	MS SP	M	54	10:50:00	6.26	24	No	Euthanasia	0.27	7	RNA-seq
	OC										4.1
2012-045	CC	MS PP	F	81	09:35:00	6.02	22	No	Cardiac asthma	0.11	6.7	RNA-seq
2012-056	CC	MS SP	M	78	08:45:00	6.41	33	No	Euthanasia	0.5	8.2	RNA-seq
	NAWM											IRF8+ sorting
2012-064	CC	MS SP	F	95	10:00:00	6.4	54	Yes	Infection, cachexia, and dehydration	0.17	8	RNA-seq
2012-078	CC	MS SP	M	58	09:15:00	U	30	Yes (UTI)	Pneumonia by terminal renal insufficiency	0	9.4	RNA-seq
	OC										8.7
2015-047	CC	MS SP	F	50	09:05:00	6.62	18	Yes (UTI)	Euthanasia	0.44	8	RNA-seq
	OC										4.8
2017-139	SWM	MS PP	M	75	09:05:00	U	42		Euthanasia			FACS
2018-044	SWM	MS SP*	M	65	09:30:00	6.5	34		Euthanasia			FACS
2018-046	SWM	MS SP*	F	51	09:10:00	6.87	17		Euthanasia			FACS
2018-047	SWM	MS SP*	F	70	09:25:00	7.22	38		Euthanasia			FACS
2018-051	SWM	MS SP*	F	67	09:20:00	U	25		Pneumonia			FACS
2018-062	SWM	MS PP*	F	67	05:45:00	6.62	6		Euthanasia			FACS
1989-099	WM	AD	F	80	02:20:00	6.41			Dehydration			IRF8+ sorting
1997-053	WM	Vascular dementia	M	51	07:30:00	6.28			Dehydration and cachexia			IRF8+ sorting
2015-076	CP	AD	F	91	05:20:00	6.6			Palliative treatment due to CVA			RT-qPCR
2015-078	CP	AD	F	80	06:20:00	7.4			Pneumonia by endstage dementia			RT-qPCR
2015-080	CP	PD	M	84	08:15:00	6.4			Cachexia and dehydration			RT-qPCR
2015-098	CC	AD	M	64	08:15:00	6.7			Euthanasia			RT-qPCR
2016-004	CC	PD	M	78	05:45:00	6.4			Stomach perforation			RT-qPCR
	CP
2016-005	CC	PSP	F	76	03:44:00	6.3			Respiratory insufficiency			RT-qPCR
2016-009	CC	AD	M	93	06:05:00	6.3			Physical decline due to CVA			RT-qPCR
	CP
2016-010	CC	ALS	M	76	04:00:00	6.9			Euthanasia with pulmonary infection			RT-qPCR
2016-013	CP	PD	M	66	04:30:00	6.5			Palliative treatment due to hip fracture			RT-qPCR
2016-025	CC	LBV	F	87	04:05:00	6.9			End stage PD dementia			RT-qPCR
	CP
2017-107	CC	PD	F	67	05:15:00	6.77			Euthanasia			FACS
2017-137	CC	PD	M	88	06:45:00	U			Delirium			FACS
2017-138	CC	LBD	M	71	04:55:00	U			Euthanasia			FACS
2017-146	SWM	PD	M	74	05:15:00	6.6			U			FACS
	CP
2017-151	SWM	AD	F	86	05:05:00	5.94			U			FACS
	CP
2018-025	CC	PD	M	78	07:34:00	6.5			U			FACS
	CP
2018-068	SWM	FTD	M	59	03:40:00	6.33			U			FACS
