# Supplementary material for: Transcriptional profiling of human microglia reveals grey–white matter heterogeneity and multiple sclerosis-associated changes
Source: Nat Commun. 2019 Mar 13;10:1139. doi: 10.1038/s41467-019-08976-7 (PMC6416318; doi:10.1038/s41467-019-08976-7)
Supplement: Supplementary file 5 — Supplementary Data 2 [file 41467_2019_8976_MOESM5_ESM.xlsx]

## Sheet: DE_CON.GM vs CON.WM_up
	FoldChange	pvalue	padj	CON_GM mean	CON_WM mean	MS_GM mean	MS_WM mean
HMMR	45.7318	0.00169774	0.0349443	103.42	53.5916	11.2837	25.1432
CDKN2B-AS1	42.9589	0.00100516	0.0245	128.7	27.271	23.8403	38.0385
PLCXD3	32.1723	0.000441045	0.0137539	210.616	38.0718	131.076	25.2359
SUCNR1	15.5945	0.000505539	0.0152628	206.571	72.1159	173.814	49.2576
ZNF225	13.448	3.78151e-06	0.000435333	200.98	54.0995	107.028	87.0159
CD300E	10.7142	0.000834941	0.0213378	408.681	203.942	156.516	200.266
CFAP74	7.58773	5.93422e-05	0.00358268	810.906	116.385	426.978	71.2831
ZNF788	7.13839	0.000819111	0.0211526	83.82	71.3096	89.3183	134.471
MCTP1	6.66787	0.000516653	0.0154469	129.733	103.443	107.456	186.639
MEFV	6.12642	0.00281831	0.0483508	215.058	83.432	127.514	102.856
CCL2	5.5656	2.41843e-06	0.000310315	863.828	438.11	921.828	442.682
ANKRD22	5.53913	0.0020948	0.0396225	1056.79	335.49	383.63	264.666
AURKA	5.35308	0.000593467	0.016815	200.389	280.912	192.75	234.596
TNFRSF25	5.24116	0.000118426	0.00556783	1174.49	241.925	921.329	104.172
PLEKHG5	5.13846	2.29068e-07	5.13029e-05	2902.77	675.905	2483.77	465.267
N4BP2L2-IT2	4.6536	6.10612e-06	0.000621613	275.931	120.745	98.8725	103.719
ABCB4	4.41525	3.13196e-05	0.00223003	372.455	155.744	110.463	190.189
COQ7	4.23628	1.93885e-06	0.000262448	362.705	207.671	250.037	262.544
WDYHV1	3.99888	0.00169297	0.0349342	116.58	108.627	195.536	142.381
CCT6P1	3.91293	0.00190102	0.0373472	273.889	151.249	136.024	253.504
OSGEPL1	3.74075	0.001952	0.0380456	231.891	81.9889	137.181	116.088
LINC01268	3.65367	4.32132e-06	0.000483909	1910.04	434.903	1577.03	579.038
PCDH12	3.51615	0.000867525	0.0219428	884.26	295.891	918.942	217.937
NOC3L	3.345	0.00137265	0.0305205	571.468	298.171	300.576	246.918
FAM109A	3.23935	0.00286895	0.0488793	153.289	115.663	137.909	186.723
CD93	3.20373	0.000270657	0.00977698	4564.3	2056.35	2572.83	1397.75
DERL3	3.18497	0.00212021	0.0398728	565.321	249.433	409.298	144.774
VRK1	2.96053	0.00242269	0.0438093	157.397	63.811	105.921	136.438
MRC1	2.89538	0.000368046	0.0120574	2908.37	1302.35	2022.21	398.894
GIMAP7	2.88125	3.87571e-06	0.000442046	635.536	310.303	912.957	300.518
PDLIM2	2.86418	0.00152997	0.0328788	401.744	200.897	338.472	249.006
PLXDC1	2.83294	3.23607e-05	0.00227783	986.671	581.567	1105.93	458.432
CLIC2	2.79813	0.00288893	0.0490163	256.496	419.256	232.386	595.969
IL2RG	2.7556	0.00103367	0.02497	367.213	202.632	398.05	357.275
SPATS2	2.62539	0.00118195	0.0276266	232.064	206.483	322.278	245.257
WDR3	2.62328	5.46938e-05	0.00340262	464.619	320.097	218.101	363.35
HKR1	2.57231	0.00174858	0.0354844	508.881	227.114	512.956	258.653
PDK4	2.48246	0.000466162	0.014284	4021.13	4332.76	2244.03	3479.08
PORCN	2.45162	0.00163085	0.0344577	210.517	116.879	142.361	158.135
LOC100133331	2.42366	0.000419589	0.0133899	6539.97	2278.08	3316.94	1469.61
DISP1	2.36058	0.000273004	0.00982569	1218.32	504.616	896.149	378.293
IFI44	2.28072	0.00288045	0.0489692	1473.54	752.059	1276.65	654.121
ZNF26	2.27974	0.00157558	0.0334046	459.242	309.934	538.922	334.56
DCAF17	2.24082	0.00261103	0.0460783	723.342	336.947	350.444	355.717
BTBD10	2.19704	0.0020016	0.0386454	430.188	282.248	306.528	338.918
ZNF281	2.18692	0.000140475	0.00634417	545.885	591.451	349.091	686.595
SLC15A2	2.17218	0.000134552	0.00618438	3157.21	1233.89	2475.51	1182.78
WNT2B	2.15806	0.000611619	0.0170723	465.505	326.219	475.612	297.319
ZSCAN29	2.12988	0.00012204	0.00567279	953.049	518.214	655.996	566.8
WNT5A	2.12227	0.00203473	0.039018	2271.39	1293.21	1135.91	1325.74
KIAA0226L	2.11809	5.26708e-05	0.00334432	2664.38	1636.4	2054.1	1531.63
FAM98B	2.11728	0.0020112	0.03877	441.171	249.217	388.692	329.961
SKP2	2.1153	0.0019916	0.0385731	694.578	290.831	735.594	248.614
PSMA3-AS1	2.11515	7.08838e-06	0.000682146	1621.81	864.344	1486.35	723.406
MTO1	2.08728	0.00016775	0.00714997	746.988	547.673	728.268	503.045
PARP9	2.08574	0.000557029	0.0161705	2972.03	1075.93	2175.24	962.268
CCDC57	2.07916	0.00182522	0.0365146	757.325	594.093	558.652	538.103
ST3GAL6	2.07735	0.000100931	0.00503345	1533.21	1040.39	1360.26	1247.11
TP53INP1	2.06346	2.52826e-05	0.00188746	1894.25	1234.46	1993.92	1176.07
LRRFIP2	2.06065	0.00209223	0.0396225	494.226	377.333	354.821	466.438
PVR	2.06012	0.0021487	0.0401026	520.133	368.741	280.094	403.941
ZNF518B	2.05864	0.0017936	0.0361597	668.868	363.686	589.647	385.624
MS4A14	2.05788	0.00055475	0.0161705	2632.56	1452.6	2347.89	1127.88
MPDU1	2.05695	0.0019345	0.0378241	945.911	569.157	649.663	566.77
MKNK1	2.05609	0.000112246	0.00537997	8924.62	3092.26	8002.6	2277.51
TRIM25	2.04169	0.000298426	0.010297	2209.81	1070.45	1244.47	957.159
ZNF211	2.0393	0.00191607	0.0375648	476.573	288.715	410.265	300.484
TNFSF10	2.03728	0.00205618	0.0390865	963.531	478.411	873.655	385.649
HERC2P9	2.02325	0.0011958	0.0277583	1918.36	1475.07	2073.92	1229.53
FAM126B	2.01164	9.57005e-05	0.00481158	951.953	616.866	623.743	1147.17
ADAT2	2.0111	0.0012002	0.0277583	773.544	380.132	679.292	346.342
FKBP2	1.99754	0.00106922	0.0255741	656.32	361.429	540.008	325.995
GRAMD1A	1.98295	0.000121447	0.00566661	3657.28	1553.05	1741.32	1386.15
TMEM41B	1.97709	0.00283693	0.0484759	598.855	423.249	468.868	450.366
PRKD2	1.95986	0.00157479	0.0334046	887.635	627.238	740.375	689.836
RPAIN	1.94469	0.0020531	0.0390865	592.288	406.33	502.285	385.154
CLK4	1.93776	0.000430162	0.0135865	1816.39	1149.28	1813.33	1178.64
PSPC1	1.9349	0.00081198	0.0210598	679.814	628.392	597.729	731.134
POLE	1.9307	0.000892275	0.022385	1041.46	641.052	761.587	579.426
CAMK2D	1.92419	0.000730924	0.0194461	1020.16	891.016	763.057	1054.59
PDHX	1.87288	0.000622669	0.0171589	181.777	166.769	249.226	238.543
ZNF507	1.86354	0.00138943	0.0307824	621.922	421.34	652.571	427.195
ZNF83	1.86195	0.00107312	0.0256177	2154.03	1041.95	1972.01	938.539
NEK3	1.85901	0.00258606	0.0458167	884.099	370.096	755.769	385.023
ZDHHC21	1.83084	0.00024661	0.00920529	995.622	607.602	1000.51	558.842
NIT1	1.82993	0.00264766	0.0465875	708.726	401.184	504.266	428.629
SLC7A6	1.82313	5.19397e-06	0.000549866	4227.15	2333.53	3478.1	1818.59
SLC6A6	1.82207	0.0027295	0.0475331	1412.3	924.131	1521.23	1124.57
PPM1K	1.81235	0.00168697	0.0349342	1374.81	1287.13	1063.07	1120.69
TMEM165	1.78839	0.00109411	0.0259677	1570.14	954.134	1074.53	923.733
AHSA2	1.78641	0.00106913	0.0255741	5532.5	3640.92	5089	3056.85
ZNF24	1.78634	2.23842e-07	5.10609e-05	3422.55	2285.09	2561.98	2168.18
TLR6	1.78156	0.000313566	0.0106405	2827.24	1495.3	2368.36	1321.1
RFWD3	1.77573	0.000942226	0.0233317	704.606	542.675	690.536	756.814
SEMA4D	1.77339	0.00235388	0.0430919	5571.59	3567.38	3723.68	2872.44
CDK5RAP3	1.76439	0.000128326	0.00592031	5654.51	3816.38	5912.76	3190.43
SLC30A7	1.76424	0.000768283	0.0202616	922.664	525.07	808.067	539.279
SGMS1	1.75283	0.00132804	0.0297265	761.469	621.996	729.293	661.467
VAMP1	1.75015	0.0024041	0.0436781	1673.81	1514.93	1501.5	1314.36
FAF2	1.75015	0.000110954	0.00535975	1047.94	753.859	817.585	731.828
CCR1	1.74563	0.000220655	0.00854726	5234.02	2839.9	3876.74	2712.1
OGT	1.74113	0.000264358	0.00965506	6143.71	3910.63	4757.83	3356.12
ABHD3	1.72756	0.00197847	0.0384396	1783.38	1280.8	1492.33	1208.18
ZNF276	1.70694	0.00238691	0.0434298	2760.11	1528.73	2163.65	1272.87
PGS1	1.70535	0.00152148	0.0328223	1501.96	844.119	849.329	755.015
CHCHD7	1.70247	0.00144895	0.0316123	2022.89	1435.63	1606.97	1099.96
PTAR1	1.7009	0.00020118	0.0081154	2137.21	1342.26	1665.14	1419.68
IRAK3	1.69462	0.000325467	0.0109838	2766	1979.16	1911.02	1761.72
FAM122B	1.68414	0.000275383	0.00982569	1301.36	729.442	1037.93	642.213
STX16	1.68215	3.91569e-05	0.0026946	7681.42	4926.91	6716.5	4218.11
STAT2	1.67291	6.35714e-05	0.00371125	3895.11	2229.81	3527.44	1865.71
PKN2	1.66561	2.17678e-05	0.00167585	3105.28	2233.45	2828.65	2211.62
FNBP1L	1.65798	0.0018479	0.0367135	1552.85	1037.24	1015.14	1132.88
MDM4	1.65512	0.000782953	0.0204493	4307.51	2368.19	3870.99	2331.77
PPP6R2	1.64936	4.36992e-05	0.00292815	2719.38	1432.01	2395.97	1088.82
FHOD1	1.64835	0.002919	0.0493904	2267.25	1305.44	2178.01	1281.57
FGFR1OP2	1.64771	0.00238633	0.0434298	1807.75	1494.68	1912.07	1828.3
LRRC8D	1.64682	0.00252664	0.0451715	956.706	611.819	1015.4	666.253
ITPRIPL2	1.6468	0.00182749	0.0365146	4163.71	2029.72	3240.71	1876.25
MSL3	1.64383	8.02906e-05	0.00419076	2350.73	1604.78	1758.72	1355.3
NOL8	1.64114	3.61454e-05	0.00251547	1548.12	982.826	1410.23	947.49
ENGASE	1.64006	0.00281701	0.0483508	4606.81	3639.2	3842.4	2619.25
ZNF655	1.6351	0.00120433	0.0277583	2244.08	1687.69	2033.06	1435.03
LPAR6	1.6327	8.74451e-05	0.00448812	15106.1	9451.27	18230.7	8747.93
TAL1	1.62991	0.00188894	0.0371692	5129.4	2512.35	3749.14	1665.29
STAB1	1.62517	0.00144999	0.0316123	41588.6	20480.2	41376.2	12159.1
GNL3L	1.61997	0.000612596	0.0170723	1069.89	672.759	819.412	587.867
CELF1	1.61595	0.000142429	0.00640308	4077.11	2596.27	3499.42	2440.49
AIDA	1.60292	0.00166462	0.0348721	4017.97	2165.06	2324.41	2113.14
C7orf43	1.59974	0.00204272	0.039018	1597.15	776.528	1656.19	743.159
NCF4	1.59464	0.000598978	0.016815	2958.46	1342.3	2385.38	1193.5
RGL2	1.58284	0.000775093	0.020314	4655.54	2962.51	4498.82	2566.09
CAPN15	1.57961	0.00180876	0.0364057	1453.7	1013.24	1241.01	757.516
VHL	1.55875	0.000460591	0.0141485	2129.01	1618.74	1919.67	1925.38
TRIM27	1.55556	0.000275993	0.00982569	1730.01	1192.25	1279.16	946.441
GNL3	1.54861	0.000945163	0.0233317	1575.9	1224.13	1095.86	1025.52
TRIM22	1.54012	0.000960958	0.0235798	8138.06	4627.51	6302.55	3722.43
CYTH4	1.52796	0.00225962	0.0416677	6838.38	3367.58	6435.71	3313.84
GIMAP4	1.52616	0.000637454	0.0174493	4193.71	2030.23	3228.58	1775.03
AFF1	1.48468	0.000119231	0.00558437	2335.59	2028.16	2017.19	2502.69
SUPT5H	1.47053	0.000854324	0.0217429	2117.77	2139.54	2069.93	2932.45
CPSF7	1.46308	0.000201125	0.0081154	2539	1900.74	2523.02	1881.97
ACAP2	1.45771	0.000309442	0.0106082	2029.62	1544.75	1451.82	1557.42
FAM193B	1.45339	0.00274907	0.0476274	3440.5	2389.28	3816.52	2416.99
CPSF3L	1.43976	0.00149388	0.0323403	1316.88	973.607	1385.87	859.524
STOM	1.40256	0.000270638	0.00977698	7403.78	5584.93	5644.85	4658.32
SF3B1	1.40053	0.000678038	0.0183562	20138.2	15763.1	22002.3	16235.8
TIAL1	1.39969	0.00134159	0.0298836	2721.33	1957.76	2347.82	1760.84
POGZ	1.36941	0.000685112	0.0184262	3975.86	2974.54	3737.42	2825.12
PRPF38B	1.3126	0.00121993	0.0280356	6258.3	4892.5	5609.5	4756.05

## Sheet: DE_MS.GM vs CON.GM_up
	FoldChange	pvalue	padj	CON_GM mean	CON_WM mean	MS_GM mean	MS_WM mean
FCRL5	1.48777e+08	1.22989e-07	6.58688e-05	0	2.67294	191.778	11.2315
MT1G	703889	5.06215e-08	3.11778e-05	0	24.6432	235.897	98.5596
PCK1	445776	2.62189e-23	4.03706e-20	0	125.536	37.5085	112.02
SMOC1	380666	7.01084e-21	7.85086e-18	0	112.337	15.2019	91.1059
WWC1	369101	1.51296e-21	2.07074e-18	0	132.141	6.08767	72.6531
CLIC6	126265	1.79256e-10	1.38004e-07	0	103.404	10.9204	66.4506
TRHDE	97550.5	1.49395e-15	1.31446e-12	0	24.3337	9.25334	100.273
HHATL	67851.3	2.22832e-15	1.8299e-12	0	103.245	9.63405	35.3801
STC2	250.563	5.82997e-06	0.00175155	3.11017	75.2334	214.666	71.9225
ACKR1	120	0.000354458	0.0432933	87.9331	815.629	86.7667	180.825
NRCAM	104.208	1.23343e-06	0.000495236	0.858137	79.7858	134.526	142.663
PTPRS	95.7337	6.91775e-05	0.0135258	0	112.05	20.9472	73.8932
COL16A1	94.0968	0.000186147	0.026976	0	163.498	36.9833	87.1399
FER1L4	76.6729	0.000189484	0.0271403	0	13.3224	142.419	12.4574
KITLG	57.8153	0.000397195	0.0463733	3.53429	110.611	42.6141	143.835
LOC341056	51.0852	0.000108481	0.0175824	3.53429	152.816	21.1997	134.319
NEU4	49.8063	0.000103807	0.0170493	0	203.046	17.1771	146.102
COL1A1	34.6772	6.25382e-06	0.00180738	15.9389	110.358	44.0109	103.992
EFEMP1	32.3839	8.94205e-06	0.00234358	41.7664	570.012	121.6	555.785
RIN1	30.9128	3.12292e-06	0.00106856	23.0645	88.9804	110.322	83.0263
NOV	26.5625	8.59201e-07	0.000377987	23.2723	62.8845	407.663	98.6381
KCNN3	25.4764	7.77056e-05	0.0137641	2.26194	157.92	61.7827	94.6228
PEAR1	21.8462	0.000113256	0.018118	13.865	137.434	180.178	138.429
HIF1A-AS2	21.1627	0.000430777	0.0482391	24.7996	115.253	224.286	179.484
PLEKHA7	18.0802	1.24633e-06	0.000495236	12.5803	126.38	97.2849	85.271
CD209	17.74	5.06975e-06	0.00160126	24.1194	59.5151	252.031	81.2225
SLC47A1	15.9715	1.11278e-07	6.23053e-05	29.281	188.5	335.418	495.743
ZSCAN31	11.1347	6.90298e-05	0.0135258	24.5303	281.593	122.513	248.872
ICAM5	9.60978	2.02137e-07	9.95969e-05	18.2313	138.036	129.833	196.426
PTGDS	7.91865	7.37238e-05	0.0135921	110.394	332.032	1775.88	207.638
DIRAS1	7.39872	6.35652e-08	3.72855e-05	29.7801	168.095	138.232	338.884
DSP	7.38293	0.000378608	0.0448432	34.2849	144.873	266.718	139.888
FGF11	5.90333	6.44364e-06	0.00180738	89.0687	227.708	408.608	472.594
HOXA1	5.8959	0.000407834	0.0465158	34.0089	300.124	181.601	371.89
CXCR4	5.05637	5.60087e-06	0.00172479	1448.64	15831.5	5984.24	17983.9
USP2	5.05104	1.49779e-06	0.000576557	49.0647	407.18	215.535	668.168
TUBB6	4.33769	0.000235051	0.0318172	141.189	223.11	218.598	431.711
SDC2	4.03508	0.00036276	0.0433832	55.4602	278.48	251.075	855.673
GPNMB	3.6863	8.04529e-05	0.0137641	988.74	6349.34	3714.81	18350.5
ADCY3	3.52107	0.000206106	0.0291818	220.527	612.896	598.498	1208.69
NRARP	3.27481	7.06046e-06	0.00193268	191.126	831.995	544.851	887.944
ANKRD37	3.22624	6.05067e-05	0.0125242	128.679	894.295	298.654	1228.86
PPP1R3C	3.12872	4.19973e-05	0.00923791	398.604	944.83	960.655	1104.41
SLC6A8	3.02522	0.000399056	0.0463733	115.211	410.427	395.639	411.958
LGALS1	2.97439	9.11523e-05	0.015381	356.981	1059.08	904.746	2221.35
ARID5B	2.61658	0.000358493	0.0432933	324.294	1653.65	842.831	2806.66
SPP1	2.34565	2.04641e-06	0.000741402	107548	148515	188600	139051
OST4	2.25618	0.000102579	0.0170493	314.555	481.105	646.548	517.761
COX8A	2.20347	6.10044e-05	0.0125242	340.286	569.93	613.021	677.835
KDM3A	2.04977	4.17255e-06	0.00135256	1039.78	2989.66	2093.2	3382.69
NDUFS8	2.0224	0.00031641	0.0397708	263.46	359.359	472.314	311.218
TPI1	1.95147	4.90294e-07	0.000223683	2860.74	5131.1	5272.28	6071.73
ACAT1	1.89935	0.000168104	0.0249483	419.436	558.321	652.19	556.957
UQCR10	1.89257	0.00012133	0.0189183	391.454	366.707	650.095	426.721
DARS	1.86964	7.39299e-05	0.0135921	807.963	1316.96	1438.65	1406.1
CLIC4	1.86627	0.000172412	0.025283	680.636	1839.04	1297.63	2082.27
SCD	1.85903	7.16391e-05	0.0135921	1468.63	4573.06	2356.81	6239.5
GAS5	1.83626	7.89768e-05	0.0137641	657.12	1490.61	1152.94	1643.79
HPRT1	1.7922	0.000268623	0.035201	397.726	488.053	577.571	509.584
TGIF1	1.77871	3.08745e-05	0.0071757	601.373	2375.82	1062.97	2518.16
NSA2	1.74097	0.000300155	0.0381166	947.973	1238.07	1441.8	1680.88
GPI	1.72939	5.9099e-05	0.0125242	1462.47	1675.17	2311.32	2750.63
PKM	1.63709	0.00028636	0.0371303	3909.9	6662.55	5986.67	8088.01
UBE2V1	1.46242	1.3395e-05	0.00336735	1309.69	1024.06	1633.77	1015.52
RPL19	1.42464	0.000407764	0.0465158	6783.09	9873.14	9007.65	11073.4

## Sheet: DE_MS.GM vs MS.WM_up
	FoldChange	pvalue	padj	CON_GM mean	CON_WM mean	MS_GM mean	MS_WM mean
CPLX2	2.34415e+10	1.37114e-08	5.44829e-06	174.296	1.9248	64.0492	0
GJB6	1.13767e+10	2.84939e-08	1.0636e-05	3.71859	0.351751	117.862	0
LCN2	1.20366e+06	5.95128e-05	0.00441614	24.1997	7.97298	145.245	17.8839
IL21R-AS1	681.209	0.00185819	0.0436461	45.7128	26.8125	106.636	35.278
LILRA5	145.52	0.000243944	0.0118621	534.857	42.0158	102.624	34.6154
NFE2	82.2302	0.000412964	0.0169	348.54	24.167	131.194	16.175
ZNF607	55.5796	0.00149599	0.0386162	100.623	33.1087	39.3846	29.3266
S100A12	47.8589	0.000581659	0.0217117	1488.31	141.649	518.643	57.303
FCN1	19.0274	3.46136e-05	0.00306742	570.733	205.494	671.769	66.0619
SUCNR1	17.9026	0.000299038	0.0137363	206.571	72.1159	173.814	49.2576
HRNR	17.6181	0.00127528	0.0348313	51.3834	66.6274	114.75	78.2683
JAML	11.031	0.000122653	0.0073183	441.334	93.4009	501.415	79.9899
TNFRSF25	8.5036	1.07489e-06	0.000213556	1174.49	241.925	921.329	104.172
S100A9	7.72712	0.00164757	0.0409995	15409.8	1899.94	5388.09	654.899
PTGDS	6.76801	0.000709258	0.0244724	110.394	332.032	1775.88	207.638
SEMA4B	6.70873	0.00129629	0.0351287	134.764	120.688	162.037	92.2033
LIME1	6.44913	2.25094e-05	0.00236884	289.69	175.08	359.191	126.091
CCL2	5.85504	1.84536e-06	0.000320157	863.828	438.11	921.828	442.682
PLEKHG5	5.49038	1.26061e-07	3.88206e-05	2902.77	675.905	2483.77	465.267
TMEM63C	5.08642	0.00069879	0.024247	420.744	204.287	279.318	60.9023
CFAP74	5.04155	0.00169297	0.0414592	810.906	116.385	426.978	71.2831
CISH	4.5523	0.00066562	0.0233593	637.263	218.729	387.15	96.2465
LOC100505771	4.31608	0.00064657	0.0229523	220.036	90.7033	191.489	50.5369
MT2A	4.19226	0.00153079	0.0389592	515.511	641.163	1090.82	1022.97
WDYHV1	4.08688	0.0016651	0.0412102	116.58	108.627	195.536	142.381
MRC1	3.83003	1.01085e-05	0.00122075	2908.37	1302.35	2022.21	398.894
SCO2	3.62165	0.00030265	0.0138076	1162.46	649.355	786.178	298.797
MTHFSD	3.43992	0.00097894	0.0296066	336.092	229.547	592.272	166.284
CNPY4	3.40152	0.00126773	0.0347792	155.006	117.747	250.396	77.4348
STAB1	3.3514	6.88436e-15	5.65344e-12	41588.6	20480.2	41376.2	12159.1
UPK3BL	3.28389	0.000128563	0.00743492	1315.23	1036.03	2057.72	610.341
CD93	3.16588	0.000405292	0.0166435	4564.3	2056.35	2572.83	1397.75
RGL1	3.02312	0.000466947	0.0185543	1056.45	604.054	750.078	438.553
ZNF764	2.94945	0.000643258	0.0229007	229.098	170.3	383.221	154.959
KIAA0895L	2.85384	0.000169499	0.00915741	448.715	244.172	385.099	140.302
GIMAP7	2.81432	9.61651e-06	0.00118456	635.536	310.303	912.957	300.518
C20orf197	2.71697	0.000194641	0.00990741	274.96	231.355	344.373	199.097
TBC1D7	2.7087	0.00215678	0.0483919	188.818	327.656	272.259	268.32
BLOC1S3	2.61597	0.000299973	0.0137363	244.514	227.886	301.225	188.258
MKNK1	2.58333	5.91622e-07	0.000132502	8924.62	3092.26	8002.6	2277.51
SKP2	2.56671	0.000132108	0.0074991	694.578	290.831	735.594	248.614
SMPD3	2.53042	0.00164446	0.0409995	279.307	133.863	278.561	103.599
ATAT1	2.4966	0.000192305	0.00985223	248.96	169.646	311.442	100.706
MS4A14	2.46244	2.33751e-05	0.00237277	2632.56	1452.6	2347.89	1127.88
LIMA1	2.45735	3.60107e-05	0.00312453	464.343	328.94	772.56	282.854
CDK5RAP1	2.44619	5.63609e-06	0.000732552	531.028	435.711	685.581	301.673
MYO7A	2.44042	2.83754e-05	0.00268868	3417.1	1939.04	2894.12	1211.92
THAP6	2.41085	0.000729862	0.0248355	205.161	225.462	429.689	162.017
TP53INP1	2.40723	5.37166e-07	0.000129741	1894.25	1234.46	1993.92	1176.07
FOLR2	2.39786	0.000630763	0.0227159	2397.2	1100.83	2910.32	1082.06
PLXDC1	2.39046	0.000632535	0.0227159	986.671	581.567	1105.93	458.432
RAB24	2.39046	0.00116318	0.0324899	1200.4	607.861	919.742	464.2
DISP1	2.34495	0.000398105	0.0165671	1218.32	504.616	896.149	378.293
TRIM5	2.31372	0.00216818	0.0484221	439.259	275.152	528.081	314.047
SPATA6	2.30509	0.00209677	0.0475494	670.745	400.77	417.556	188.009
PAQR7	2.30433	0.00149549	0.0386162	482.483	388.737	673.738	372.438
SSR4	2.27312	0.000383081	0.0162717	931.59	884.752	2064.13	924.858
RASA4	2.26444	0.00194368	0.0449198	1970.8	1249.28	2115.38	1082.35
VPS16	2.2482	7.23041e-05	0.00511863	844.094	589.239	1240.03	502.84
AGAP6	2.23495	0.000981066	0.0296066	1279.19	795.761	1253.5	524.277
SAP25	2.22199	2.1841e-05	0.00233946	1110.94	703.593	1204.1	535.634
ZNF7	2.21927	0.000594128	0.0220369	390.174	309.509	544.993	312.818
NCF1B	2.21502	0.00104867	0.0303943	915.206	692.486	1018.43	525.177
LOC100133331	2.2093	0.00193885	0.0448923	6539.97	2278.08	3316.94	1469.61
MTO1	2.20227	7.5338e-05	0.00525858	746.988	547.673	728.268	503.045
ASNS	2.19999	0.000235592	0.011516	742.326	495.695	866.71	499.288
IFITM3	2.16102	3.91821e-05	0.00327281	1736.32	2022.14	2075.15	1524.2
SEC11C	2.15828	0.000735481	0.0248892	566.358	379.662	445.235	246.169
TNFSF10	2.15662	0.00108294	0.031116	963.531	478.411	873.655	385.649
LPAR6	2.1432	2.09499e-09	1.07526e-06	15106.1	9451.27	18230.7	8747.93
PSMA3-AS1	2.1313	8.40783e-06	0.00104614	1621.81	864.344	1486.35	723.406
FKBP2	2.12902	0.000464079	0.0185001	656.32	361.429	540.008	325.995
ANKS3	2.10902	0.000836468	0.0267937	563.555	371.969	544.964	244.844
CDK5RAP3	2.10281	8.60468e-07	0.000176654	5654.51	3816.38	5912.76	3190.43
TOR2A	2.09813	0.00168494	0.0413571	539.428	373.55	555.531	267.967
CRELD1	2.09219	0.00188216	0.044077	1042.68	734.18	917.463	555.19
KIAA0226L	2.07284	0.000117295	0.00711745	2664.38	1636.4	2054.1	1531.63
HERC2P9	2.06569	0.00107125	0.0309757	1918.36	1475.07	2073.92	1229.53
GGT7	2.04702	0.000794508	0.0263413	1330.33	597.591	1376.24	526.925
ORMDL1	2.0387	0.000564167	0.0211234	996.135	693.98	1060.89	562.951
ZNF558	2.03855	3.92849e-05	0.00327281	1117.63	763.765	1179.72	592.937
UNC13D	2.01268	0.00100431	0.0298819	2198.57	1202.8	1867.52	893.546
SLC12A9	1.99676	0.000602807	0.0221653	5396.43	2430.55	3553.46	1276.93
ENGASE	1.98827	4.66256e-05	0.00363999	4606.81	3639.2	3842.4	2619.25
TRMT2A	1.98433	0.00172546	0.0420694	992.975	678.478	1075.06	520.154
PNPT1	1.98013	0.00109355	0.0311815	707.699	451.696	663.444	352.481
NDUFV2	1.97507	0.00108873	0.031116	514.849	436.696	544.82	439.641
NDUFV3	1.96665	0.000497732	0.0193409	533.661	330.622	596.351	270.808
TNRC6C-AS1	1.94815	0.000117282	0.00711745	1365.82	1008.9	1447.53	788.084
MLXIPL	1.94784	0.000173751	0.00927463	5914.81	3228.2	5547.62	2151.81
TET3	1.9438	0.000131059	0.00748281	1649.69	1359.87	2153.63	1214.21
NDST2	1.94246	1.87302e-06	0.000320443	1840.9	1020.07	1713.9	783.237
ZDHHC21	1.94039	8.15097e-05	0.00557798	995.622	607.602	1000.51	558.842
ZNF507	1.93948	0.000832207	0.0267937	621.922	421.34	652.571	427.195
DDX56	1.93781	6.99542e-05	0.00500986	1756.22	1136.59	1736.41	1070.91
SP140L	1.93717	0.00191249	0.0445333	736.451	598.42	820.917	490.8
MAFG	1.93672	0.000598277	0.0220646	1437.5	1355.61	1298.88	1128.11
YIF1B	1.93192	0.00225965	0.0498823	868.859	496.789	937.68	488.946
BIN2	1.9272	3.57193e-06	0.00056409	4987.45	2225.72	5618.41	1960.41
PHF10	1.9241	0.00201447	0.0461231	600.438	585.231	573.916	646.341
CHCHD7	1.92133	0.00012555	0.00737447	2022.89	1435.63	1606.97	1099.96
PDIA4	1.91878	0.00143044	0.0374335	3951.96	1991.17	1859.65	1189.28
SLC25A37	1.91842	3.88343e-06	0.000583367	7397.41	4330.82	7951.43	4904.24
CENPT	1.90229	0.000512572	0.0197927	1182.62	842.229	1364.91	648.261
LUC7L3	1.8959	0.000159842	0.00876972	6621.68	3489.17	7099.95	2780.29
ATP13A1	1.88925	3.96259e-05	0.00327591	2888.04	1602.85	2759.17	1266.33
ZNF83	1.88141	0.00110118	0.0313264	2154.03	1041.95	1972.01	938.539
STAT2	1.88043	1.46837e-06	0.000274052	3895.11	2229.81	3527.44	1865.71
RBM6	1.88022	3.04177e-05	0.00279615	8792.46	5444.55	8966.03	4906.39
CD14	1.87442	0.00113404	0.032113	22620.2	9150.54	14421.6	6281.35
KAT2A	1.87355	7.83985e-05	0.00539504	5804.62	3981.04	5408.67	2961.4
CAPN15	1.8712	2.81489e-05	0.00268789	1453.7	1013.24	1241.01	757.516
SLC25A19	1.86415	0.000768401	0.0257206	1144.42	652.582	941.371	594.735
IRF9	1.85963	0.00071557	0.0245872	2025.11	997.757	1812.68	801.68
CLK2	1.85175	0.000401717	0.0166052	1774.8	958.013	1980.23	798.38
PLCB2	1.84659	0.000122982	0.0073183	22724.6	14360.3	22603	9628.88
VMP1	1.83445	0.000796278	0.0263413	1729.98	2017.5	1782.01	1754.25
ARID3B	1.8259	0.000801457	0.0263967	381.262	284.92	447.791	280.655
ATPIF1	1.82053	0.00134822	0.0360021	1150.46	777.648	1363.65	662.072
AHSA2	1.81628	0.000955705	0.0294309	5532.5	3640.92	5089	3056.85
ARHGAP4	1.81526	8.60292e-05	0.00572821	9792.07	6363.97	10008.3	4566.21
ARHGAP9	1.81251	0.00014916	0.00838977	4865.52	2586.5	3622.36	1525.93
TTC13	1.80443	4.30746e-05	0.00346793	1399.93	874.446	1289.42	595.444
RNF19A	1.79355	0.0014774	0.0384177	956.063	931.718	1082.07	1022.38
SKIV2L	1.774	0.00134126	0.0359947	1195.59	846.854	1193.95	691.996
NPIPB5	1.76978	0.000901032	0.028386	8298.43	5519.31	9029.34	4570.25
TLR6	1.74606	0.000641459	0.0229007	2827.24	1495.3	2368.36	1321.1
SLC7A6	1.73942	3.76465e-05	0.00322034	4227.15	2333.53	3478.1	1818.59
ZNF710	1.73617	0.000188481	0.0097178	2059.81	1334.76	2645.1	1376.42
MXD4	1.70906	0.000946251	0.0292862	2977.03	1893.42	3215.59	1562.06
PPP6R2	1.70778	1.79114e-05	0.00200575	2719.38	1432.01	2395.97	1088.82
FHOD1	1.70454	0.00181974	0.0431675	2267.25	1305.44	2178.01	1281.57
FBXO18	1.70138	6.50505e-05	0.00474137	1474.08	974.469	2005.98	1039
UBA7	1.69456	0.000519319	0.0199283	7354.77	4628.5	8770.38	3605.07
FAM73B	1.68901	0.00100741	0.029902	1850.28	981.474	1593.26	713.968
RUBCN	1.68782	6.82058e-06	0.000866143	2260.8	1789.66	2502.51	1700.4
CREBZF	1.68739	4.44481e-05	0.00355527	2579.89	2082.14	3243.72	1945.36
MYD88	1.67414	0.00108646	0.031116	1823.79	1344.95	1381.85	1014.66
RAP1GAP2	1.67183	0.0017404	0.0421054	1064.73	819.599	1079.2	612.119
CPSF3L	1.66035	1.49369e-05	0.00168801	1316.88	973.607	1385.87	859.524
RGL2	1.65213	0.000308151	0.0139177	4655.54	2962.51	4498.82	2566.09
SLC12A7	1.6488	0.000719394	0.0245872	2135.53	1935.53	2148.33	1715.45
GSDMD	1.64644	0.000216517	0.0107978	1845.48	1328.53	2028.51	1061.66
NOL8	1.64534	4.65457e-05	0.00363999	1548.12	982.826	1410.23	947.49
ARFGAP1	1.6278	0.00177848	0.0425426	1865.72	1305.04	1999.5	1161.5
UPF3A	1.62684	0.000244911	0.0118621	990.163	704.123	1113.58	673.847
DENND4B	1.62678	0.000308453	0.0139177	5485.02	3982.57	5845.8	3580.99
ZNF655	1.62007	0.00183726	0.0434382	2244.08	1687.69	2033.06	1435.03
SH3BP2	1.61974	3.85296e-05	0.00327281	5665.89	3361.23	5291.16	2710.91
FAM193B	1.61845	0.000153837	0.00856199	3440.5	2389.28	3816.52	2416.99
CCDC88B	1.61319	0.000527317	0.0200217	6641.28	5227.95	6509.11	3839.09
STX16	1.61226	0.000210752	0.0106118	7681.42	4926.91	6716.5	4218.11
PPIB	1.58853	0.0011387	0.032171	4617.11	2907.94	3721.24	2250.56
TAF1C	1.58516	0.00159421	0.0400826	2504.46	1737.34	2497.56	1492.15
CYTH4	1.58333	0.00115069	0.0322569	6838.38	3367.58	6435.71	3313.84
MARS	1.58156	0.000288749	0.0134219	3155.68	2166.95	3468.9	1700.43
ST8SIA4	1.55902	0.000158094	0.00873273	2154	1570.38	2280.45	1497.32
MAF	1.55326	0.000987222	0.0296066	14773.1	8929.17	16626.5	7734.91
TRIM27	1.54974	0.00041925	0.0171004	1730.01	1192.25	1279.16	946.441
CELF1	1.53689	0.00083744	0.0267937	4077.11	2596.27	3499.42	2440.49
NCF4	1.52892	0.00218547	0.0485932	2958.46	1342.3	2385.38	1193.5
IRF5	1.51921	0.0017454	0.0421054	4476.87	2572.29	5018.69	2474.15
RASA2	1.47772	0.00165704	0.0411521	931.679	830.036	950.672	849.077
PKN2	1.46454	0.00182221	0.0431675	3105.28	2233.45	2828.65	2211.62
GOLGA3	1.45067	0.00134691	0.0360021	2199.52	1914.03	2277.43	1716.95
ACADVL	1.44055	0.000108208	0.006765	4372.04	3504.04	4169.11	2926.38
ZNF24	1.41994	0.00217385	0.0484221	3422.55	2285.09	2561.98	2168.18
CPSF7	1.39239	0.00150888	0.0387156	2539	1900.74	2523.02	1881.97
UBE2V1	1.35564	0.00139145	0.03686	1309.69	1024.06	1633.77	1015.52

## Sheet: DE_MS.WM vs CON.WM_up
	FoldChange	pvalue	padj	CON_GM mean	CON_WM mean	MS_GM mean	MS_WM mean
JCHAIN	147.2	5.93555e-07	0.00121857	1.28721	0.217695	2326.92	226.446
MYOZ1	12.8179	0.000190538	0.0384762	59.6065	65.9242	69.0065	180.881
MAMLD1	9.92016	3.42876e-05	0.0150841	16.4272	82.4559	37.0107	340.893
ABCC3	4.8261	1.92945e-05	0.011803	79.9063	101.999	281.264	477.621
ARHGAP10	4.71578	0.000178101	0.0371839	35.0977	45.2003	153.561	171.438
LPL	3.96875	2.92514e-05	0.0138584	249.324	1047.3	654.063	4076.6
CHI3L1	3.75136	0.000117437	0.0341492	497.866	437.095	897.194	1442.16
EEPD1	2.79138	1.59342e-05	0.0109043	219.964	183.237	379.531	539.457
PPARG	2.66418	8.47131e-06	0.00695664	194.239	197.948	388.745	506.454
BCAR3	1.78475	3.64384e-06	0.00387126	605.132	551.93	651.1	1022.92
YIPF5	1.70855	5.15273e-05	0.0218867	451.584	329.066	461.183	508.761
UBR7	1.66153	0.000228154	0.0439125	371.166	377.5	369.839	643.467
NAP1L1	1.53814	2.61701e-05	0.0134318	4971.71	7721.13	6950.48	13415.5
STARD7	1.31942	0.000129795	0.0345451	1967.1	1727.31	1699.62	2094.29
RAB3GAP1	1.30531	2.01221e-05	0.011803	862.792	1012.19	923.302	1260.86
RHOA	1.23116	8.52082e-05	0.0276252	5551.44	6326.93	5931.54	7797.05

## Sheet: DE _CON.GM vs CON.WM_down
	FoldChange	pvalue	padj	CON_GM mean	CON_WM mean	MS_GM mean	MS_WM mean
TMBIM6	-1.24426	0.00187914	0.0371224	10393	12048.3	10905.9	13071.4
HAVCR2	-1.31231	0.00245567	0.0441591	5058.39	5178.34	4652.49	5705.05
GNAS	-1.34847	0.00210772	0.0397594	11850.6	13586.9	14254.5	15412.3
RAB3GAP1	-1.35447	0.00172525	0.0352241	862.792	1012.19	923.302	1260.86
RHOA	-1.35617	0.000205412	0.00821026	5551.44	6326.93	5931.54	7797.05
WDR1	-1.3707	0.00203829	0.039018	2965.88	3486.34	2945.72	3756.63
TIMP2	-1.38207	0.000523188	0.0156044	4528.03	5301.09	5278.78	6738.29
ATP1A1	-1.4028	0.000887599	0.0223132	4567.38	7550.88	4221.84	8030.74
RNF130	-1.41922	0.000558744	0.0161705	3617.53	4535.22	3641	5676.99
TUBA1B	-1.42089	0.00132971	0.0297265	19868	23372.1	14833.5	19096.3
PTP4A2	-1.42808	0.00254672	0.0453987	1562.24	2166.9	1647.56	2597.02
BZW1	-1.43252	0.00120356	0.0277583	2069.75	4540.77	2083.03	5540.97
GNAI2	-1.43479	3.36209e-06	0.000400203	6785.07	7050.16	7063.55	7401.94
2002-09-01	-1.4383	0.00231152	0.0424976	4255.57	4655	4796.31	5075.94
CREBL2	-1.43922	0.000912887	0.022763	2397.95	2743.83	3087.97	3793.79
KTN1	-1.46571	0.0015604	0.0331969	3025.68	3609.62	2949.4	4119.36
TLN1	-1.46706	0.000978982	0.0239743	8882.89	10140.2	9282.45	11253.9
RPL14	-1.46755	0.000239414	0.00899117	5117.69	6498.76	6118.98	7559.92
RAB5C	-1.47513	0.00153797	0.0329472	1764.34	1914.72	1867.86	2074.96
RPS11	-1.48271	0.00167931	0.0349342	11912.7	16112.8	15433.9	17235.1
USF2	-1.4854	0.000181754	0.00758976	3332.12	3377.93	3585.97	3744.86
PTMA	-1.48606	7.99249e-05	0.00419022	9894.42	15616.6	10089	15797.6
EPB41L2	-1.4872	0.000446087	0.0138411	7672.7	9704.78	6622.87	10947.3
YWHAZ	-1.48795	0.000596605	0.016815	4326.57	7222.32	4090.8	7787.41
AHCTF1	-1.49031	0.000580581	0.0166307	901.443	1662.93	1025.81	2155.43
GNB2L1	-1.49451	0.000187643	0.00770462	6991.87	9633.46	8363.89	11543.3
RPS7	-1.4973	0.00274431	0.0476118	3862.66	5239.09	4007.36	5685.23
AP2M1	-1.49757	4.48167e-05	0.00296802	2287.61	2409.05	2464.61	2409.5
VPS41	-1.4987	0.00126046	0.0287328	805.214	923.218	874.816	921.641
HEXB	-1.50378	0.00165027	0.0346305	1751.04	2597.75	1708.41	3135.13
SYK	-1.50512	0.000212999	0.00838249	4503.57	4102.4	3822.24	4208.63
RPL37A	-1.50671	0.00276049	0.047758	3415.52	4831.01	4578.39	5743.26
PPT1	-1.50999	0.000187238	0.00770462	5977.89	7180.8	5501.8	7493.98
RPS19	-1.51111	0.000884809	0.0222885	6471.61	9449.91	7500.41	10599
TNFSF12	-1.51129	0.00265736	0.0466055	931.707	895.853	934.761	1071.02
ASAH1	-1.5126	0.00103204	0.02497	8107.58	11472.4	9020.62	16184.7
GSN	-1.51832	0.000281023	0.00994724	7949.74	10587.1	9419.28	9995.98
GPX1	-1.51877	0.00131053	0.0294648	6783.99	11449.6	8517.12	12975.3
DEK	-1.51959	0.00021988	0.00854411	1774.43	1999.94	1680.86	2240
TPT1	-1.5197	0.000618638	0.0170861	39174.8	66244.4	50639.2	75921.2
RPL6	-1.51978	0.000275114	0.00982569	6986.87	9469.66	8780.62	10829.4
GAB2	-1.52534	0.00236417	0.0431435	2460.76	3113.87	2200.61	3704.3
SORL1	-1.5279	0.000232443	0.00878291	25419.4	33117.7	26432.7	39734.8
MAPRE1	-1.52952	4.67817e-05	0.0030652	1840.68	3154.93	1849.4	3537.8
EIF4B	-1.53016	0.00167766	0.0349342	4311.88	7069.64	4686.49	10057.6
RPS6	-1.53574	0.00023087	0.00875031	12101.1	17710.1	15553.1	19758.3
ANP32E	-1.5388	0.00277182	0.047836	884.072	1478.61	915.562	1605.04
ARL5A	-1.53924	0.000164469	0.00707637	1664.24	2275.14	1874.17	2801.73
RPL32	-1.5398	0.000266871	0.00969709	4616.23	6067.31	5179.08	6706.33
RPS13	-1.54218	0.000829535	0.0212437	2874.29	4528.39	3500.47	5215.74
RPL17	-1.55678	0.000825046	0.0212169	3933.33	6136.12	5023.87	7566.49
CTSD	-1.55704	0.00197289	0.0383918	9435.44	12678.6	8810.68	19287.3
LDHA	-1.55789	0.00045588	0.0140388	4838.64	7570.76	5908.7	8828.03
TPI1	-1.56061	0.0016492	0.0346305	2860.74	5131.1	5272.28	6071.73
CTSB	-1.56079	8.88192e-05	0.00452097	43085.8	45172.2	43391	47051.8
CEBPA	-1.56138	0.000214981	0.00840677	3844.82	7013.96	5587.4	8710.58
RPS3	-1.56796	7.40534e-05	0.00414632	8217.47	12591.1	10277.1	14592.4
DDB1	-1.56928	0.000628161	0.0172331	1615.62	1928.5	1706.02	1946.1
RPS8	-1.57016	6.15793e-05	0.00364679	7230.92	9494.34	8442.16	10336.7
RPL10A	-1.57185	0.000435767	0.0136713	3784.75	5436.34	4348.66	5946.15
HADHA	-1.58003	0.000361574	0.0119157	2201.17	2713.29	1859.76	3388.85
RASA3	-1.58495	0.0014326	0.0313479	1641.67	2251.36	1895.97	2204.94
FTL	-1.58567	0.000644125	0.0175645	50870.6	73955	67523.1	103714
RPS14	-1.58801	8.83848e-05	0.00451753	6053.93	9387.54	7133.91	10721.1
UAP1L1	-1.59356	0.000695604	0.0185867	670.794	862.523	741.199	796.388
RSL1D1	-1.59776	0.000472094	0.0143942	1505.89	2009.67	1712.64	2150.87
IPO7	-1.59929	0.00119177	0.0277583	1964.54	2723.23	1503.6	2897.41
PHB2	-1.60275	0.000904166	0.0225913	1043.33	1351.67	1232.25	1551.16
GPX4	-1.60517	0.00270999	0.0473498	1447.47	2091.88	2041.5	2673.1
RPL24	-1.6065	0.000116154	0.00550304	2967.42	4575.81	4143.71	5069.11
RPL7A	-1.61108	8.03069e-06	0.000760939	7327.75	10793.1	8974.06	12478.2
LRRC75A-AS1	-1.61226	6.59415e-05	0.00379203	1473.31	2007.62	1854.9	2706.19
RPL7	-1.63007	2.24589e-05	0.00168688	9138.5	13040.1	11504.5	14947.4
SEC11A	-1.63288	0.000473811	0.0144109	1493.53	2116.75	1788.53	2700.87
SREBF2	-1.63553	0.0013883	0.0307824	1530.76	2063.34	2167.18	1797.97
NSA2	-1.63594	0.00258853	0.0458167	947.973	1238.07	1441.8	1680.88
RPL13AP5	-1.63987	0.000146936	0.00648731	7720.96	12806.1	9944.04	13364.6
RPS5	-1.63989	0.000136126	0.00623346	2411.82	3869.99	2671.06	4200.98
LDHB	-1.64302	1.28931e-05	0.0011029	1660.84	2436.03	2009.14	2639.62
HSF1	-1.64383	0.00111487	0.0263083	617.462	893.861	749.702	746.208
ETF1	-1.64617	0.00104151	0.0250325	1679.36	4516.56	1605.07	4645.79
SMARCA5	-1.64819	0.000101482	0.00504052	1407.56	2739.21	1692.08	3087.71
TMBIM1	-1.64882	0.000328186	0.0110453	3036.56	2824.52	2360.31	2928.49
GPI	-1.65017	0.000564515	0.016285	1462.47	1675.17	2311.32	2750.63
PABPC1	-1.65267	5.70201e-06	0.00059023	12594.6	22024.5	13795.5	27560.8
CXCL16	-1.65452	0.000193598	0.0078965	4012.52	6449.11	4386.77	8541.04
HLA-DRA	-1.65876	0.00140157	0.0309401	36723.5	60886.3	52461.3	74332.5
AHCY	-1.66051	0.00204308	0.039018	463.945	635.769	549.089	647.602
APPL1	-1.66351	5.40497e-05	0.0033937	1174.05	1343.29	1197.2	1413.66
DBNDD2	-1.66527	0.00146433	0.0318685	804.464	1041.7	720.003	870.653
RPL8	-1.66546	1.55385e-05	0.00129763	6517.08	10387.5	8341.92	11009.2
SH3KBP1	-1.66687	0.000117037	0.00552359	2106.79	2686.36	2433.71	2835.32
KANSL1	-1.66695	0.0021959	0.0406754	1274.91	1613.45	1567.52	1402.41
RPL19	-1.67031	1.47501e-06	0.00022137	6783.09	9873.14	9007.65	11073.4
SLC15A3	-1.67188	0.000351276	0.0116631	1448.39	2232.4	1592.71	2792.88
FKBP8	-1.67217	0.000140604	0.00634417	1749.73	2108.51	2008.75	2417.98
RPS16	-1.67221	0.000426842	0.0135511	3684.07	6181.1	5167.2	7865.75
PACS1	-1.67334	0.00198993	0.0385731	1013.13	1156.62	982.798	1116.03
RPSA	-1.67712	0.000164874	0.00707637	4694.39	7152.56	5501.76	7524.06
RPL29	-1.68391	0.000113469	0.0054175	5633.83	8363.6	6922.72	8497.11
SH3BGRL	-1.68672	0.000289411	0.0101277	3298.57	3584.89	3665.86	4174.97
HPRT1	-1.68879	0.00216307	0.0403096	397.726	488.053	577.571	509.584
ALDH9A1	-1.69051	1.06315e-05	0.000948978	841.971	1179.04	1067.71	1097.76
TOP2B	-1.69268	1.0226e-05	0.000919444	1439.56	2390.6	1680.08	2661.5
RPL4	-1.69447	1.16423e-07	2.98771e-05	11269.8	16737.8	13294.3	18892.2
ACSM5	-1.69523	0.0015565	0.0331969	972.705	859.201	1190.52	885.668
CMTM3	-1.69913	7.47983e-05	0.00415133	1387.42	1564.88	1696.68	1756.27
VEGFB	-1.70355	0.00104251	0.0250325	706.163	936.567	640.363	1106.16
ABHD2	-1.70439	0.00131082	0.0294648	1529.22	2091.93	1600.62	3514.81
GABARAPL1	-1.70704	0.00116679	0.0273352	842.532	3002.27	1425.84	4473.38
MID1IP1	-1.70955	0.000644517	0.0175645	1237.97	4108.02	1817.08	4713.64
PKM	-1.71008	0.000205956	0.00821026	3909.9	6662.55	5986.67	8088.01
RPLP0	-1.72659	1.4282e-07	3.51852e-05	9055.76	13250.9	9505.34	13695.9
ZC3H12A	-1.72885	0.00132473	0.0297231	690.022	3361.07	1020.37	3751.32
RPS12	-1.73265	5.96565e-05	0.00358268	5284.79	8326.23	6697.83	9026.82
VPS35	-1.73737	0.000108534	0.00530525	1366.99	1751.9	1344.31	1765.11
XPR1	-1.74133	0.000597517	0.016815	446.483	905.842	619.947	1127.28
EEF1G	-1.74309	6.26537e-07	0.000116935	9959.93	17338.4	12206.3	20631.4
RPL10	-1.74353	7.08338e-08	2.07745e-05	13002.9	22151.3	15917.8	24754.7
KCNQ1	-1.74603	0.00265982	0.0466055	701.484	890.74	1152.64	957.109
GPD2	-1.74744	0.00046871	0.0143265	775.619	1235.55	968.652	1569.18
ACO2	-1.74762	0.00103945	0.0250325	858.488	1267.03	923.782	1147.7
NAP1L1	-1.74813	0.000438917	0.0137223	4971.71	7721.13	6950.48	13415.5
MINK1	-1.75173	0.000557897	0.0161705	2936.61	3820.11	4156.87	5310.56
RPL13	-1.75604	2.21213e-05	0.00168335	9122.81	15080.7	11158.8	16175.2
DTNA	-1.7694	0.00209724	0.0396225	532.373	746.264	668.951	711.937
RPL15	-1.76957	1.15914e-07	2.98771e-05	7355.8	11803.1	9097.49	14314.4
CTNNA1	-1.77567	5.53281e-07	0.00010818	2223.24	3256.29	3008.81	3482.34
APOE	-1.78534	5.61366e-05	0.00347483	12483.4	24958.1	12759.4	33360.8
BRD2	-1.78544	7.787e-05	0.00419022	7824.69	24549.7	10459.1	21638.9
TSC22D2	-1.7875	0.000756701	0.0200884	1594.61	5387.05	1703.83	5069.32
RPL35	-1.7911	2.23512e-05	0.00168688	2659.96	3965.14	3615.57	4113.32
FAM53B	-1.7935	0.00236417	0.0431435	1045.52	1640.2	1020.01	1683.94
RPSAP58	-1.79394	0.000250019	0.00924844	1017.25	1533.58	976	1642.57
HSPA8	-1.79467	0.000282706	0.00994965	27581.6	103689	29279.8	109700
WDFY4	-1.79692	0.000193107	0.0078965	4299.64	5124.06	3757.08	4544.66
AKR1B1	-1.79871	6.29384e-06	0.000632216	2212.93	3641.74	2109.95	3803.68
KLF10	-1.80333	0.00171088	0.0350198	1710.77	9779.76	2636.51	10903.1
ALKBH5	-1.80624	0.000657776	0.0178469	1020.5	2253.24	1219.19	2473.59
GAS5	-1.80715	0.000301888	0.0103873	657.12	1490.61	1152.94	1643.79
GSTP1	-1.80939	0.000144233	0.00643718	1054.04	1589.73	1641.76	1686.28
ZNF703	-1.81072	0.00122571	0.028116	877.61	1859.85	1269.73	2000.97
INTS6	-1.81245	0.00222861	0.0412193	1086.88	2843.85	1011.5	2264.35
SLC25A6	-1.81442	3.37889e-06	0.000400203	2953	4579.04	3553.42	5709.44
RPL12	-1.81668	1.42764e-07	3.51852e-05	5618.81	7523.79	6478.68	7618.77
CAPNS1	-1.82152	0.000153753	0.00669235	1294.55	1664.6	1575.53	1459.02
SND1	-1.82229	0.00233613	0.0428859	1125.84	1552.23	1470.24	1668.82
RPL3	-1.83247	2.75809e-09	1.2583e-06	14446.4	24945.7	18937.5	27530.4
MAN1A1	-1.83317	0.000361604	0.0119157	1221.54	2590.64	1625.49	3076.01
EIF3C	-1.83883	0.000812096	0.0210598	1323.31	1884.73	1435.89	2109.91
RPL18A	-1.83964	8.63159e-08	2.36275e-05	4662.59	7985.76	5672.5	8793.43
HGF	-1.84006	0.00182977	0.0365146	332.881	413.657	455.116	699.392
ELL2	-1.84161	0.00284782	0.0485864	1972.54	6670.6	2454.16	9776.06
EIF3CL	-1.84291	0.000854278	0.0217429	1624.29	2173.93	2086.7	2454.92
ODC1	-1.84741	0.00181272	0.0364258	736.663	2239.1	1044.47	2527.92
TOMM20	-1.85182	0.000390082	0.0126448	1281.98	2342.58	1959.73	3004.87
ITPKB	-1.86052	0.00269859	0.0472176	725.183	1539.69	1053.18	1993.09
H3F3B	-1.86052	0.0028374	0.0484759	10557	33955	13807	30781
GLMP	-1.8684	0.000211479	0.00834937	528.876	542.964	631.466	623.218
CNP	-1.86946	0.000403479	0.0130106	916.195	1841.76	916.522	1616.5
RALBP1	-1.87278	6.33461e-06	0.000632216	697.897	1012.16	884.874	1161.96
BCL2L13	-1.87294	0.00252001	0.0451184	422.956	729.421	750.071	730.689
EIF3L	-1.87708	2.97361e-07	6.42614e-05	2518.16	4093.12	3149.62	5446.05
ENPP4	-1.87862	0.00265123	0.0465875	560.919	1166.93	606.069	1124.49
POLR1A	-1.88121	0.00103383	0.02497	529.052	504.09	324.921	426.34
SMG9	-1.88183	0.00172718	0.0352241	647.868	504.218	669.987	507.232
PPP1R26	-1.88949	0.00168949	0.0349342	355.349	408.2	527.871	435.752
PNMA1	-1.89491	0.000419156	0.0133899	410.322	841.48	579.716	805.46
FAU	-1.89626	6.02058e-05	0.00358268	1944.27	3639.55	2637.68	4109.94
IRS2	-1.89838	0.000515118	0.0154385	2138.64	6365.93	2299.12	5199.93
RPL13A	-1.89962	1.3533e-06	0.000205801	4534.17	7522.77	5953.06	8860.52
IGF1R	-1.90173	0.00240876	0.0436925	440.782	765.332	489.977	887.905
RPS10	-1.90937	3.84063e-05	0.0026578	2916.21	5815.87	4153.76	6631.77
TIPARP	-1.91458	0.000147684	0.00649705	806.739	3890.84	844.266	4228.3
FOXO3	-1.91728	0.000218086	0.00850122	959.043	2547.95	1322.53	2804.42
SQSTM1	-1.92049	5.78709e-05	0.00354654	2120	6461.06	3148.17	6552.07
SLC3A2	-1.92124	6.32758e-05	0.00371125	1936.92	4903.89	2100.05	5763.15
ECHS1	-1.93311	0.000229955	0.00874253	582.148	746.323	590.678	614.54
RAPGEF1	-1.93687	5.89714e-06	0.000605341	2805.2	6466.99	4086.14	7908.04
MXI1	-1.93721	0.00204144	0.039018	263.161	521.578	358.711	1001.53
ABHD12	-1.93798	4.75588e-05	0.00309962	1281.08	1615.01	1343.7	1736.68
RPS9	-1.93962	2.5292e-06	0.000314694	4829.12	9132.2	6746.32	10082.9
DARS	-1.94103	7.92642e-05	0.00419022	807.963	1316.96	1438.65	1406.1
PEPD	-1.95267	7.82467e-05	0.00419022	601.455	998.408	872.976	1260.04
PABPC4	-1.9562	2.03768e-06	0.000269894	2908.93	6364.94	2858.59	7451.54
NDUFS8	-1.96356	0.0011995	0.0277583	263.46	359.359	472.314	311.218
EEF1A1	-1.9687	8.62303e-10	4.42577e-07	78200.6	171896	108429	206557
IFRD1	-1.96891	1.55909e-05	0.00129763	2790.86	11444.1	3501.28	12939
RPL18	-1.97146	1.72685e-06	0.000244498	4335.69	7127.7	5793.72	7788.85
ZFAND5	-1.97359	7.93164e-05	0.00419022	2908.68	10501.1	4144.92	11887.7
MBP	-1.97381	0.00273591	0.0475331	1728.38	3019.48	1474.78	3265.09
RPL21	-1.98427	0.00177773	0.0358986	1029.72	1916.69	1580.85	1968.29
BTBD2	-1.98525	0.00191819	0.0375648	967.472	937.222	793.399	829.371
ARRDC3	-1.99468	0.00214331	0.0400937	2338.99	9401.96	3971.91	9391.24
BHLHE40	-1.9951	2.56806e-05	0.00190563	2114.58	6975.46	3010.07	8080.02
WARS	-1.99874	0.000766723	0.0202616	1401.27	1780.11	2034.23	2364.41
DUSP10	-2.00462	0.000150427	0.00657076	385.572	2306.35	585.893	2550.47
KDM3A	-2.0066	2.67379e-05	0.0019722	1039.78	2989.66	2093.2	3382.69
NBEAL1	-2.00865	0.00272925	0.0475331	171.775	323.523	280.153	405.1
FNIP2	-2.00932	0.00183195	0.0365146	821.646	1820.82	740.122	2322.43
ABCA2	-2.01529	0.000817353	0.0211516	925.843	1408.08	867.868	962.924
ANXA4	-2.02191	0.00107723	0.0256661	637.3	669.489	732.68	724.288
MSR1	-2.0294	0.00017313	0.00732857	2837.63	4184.93	3635.09	6665.85
RNF217	-2.04143	0.000938125	0.0233317	453.186	547.81	406.409	479.392
TAGAP	-2.04753	0.000290783	0.0101469	3159.28	12400.7	5673.5	15867.4
TEX2	-2.04952	0.000941363	0.0233317	390.599	545.463	465.978	736.335
NDUFA13	-2.05129	0.00126986	0.0288601	493.978	574.813	774.166	586.41
AGPS	-2.0608	0.0015321	0.0328788	722.988	737.931	714.625	705.307
BTG3	-2.06396	0.000256248	0.00945047	348.02	993.036	528.814	961.517
STX4	-2.06794	0.000149773	0.00656549	857.44	1408.49	927.209	1402.99
COMMD6	-2.0695	0.00243266	0.0438093	299.917	587.129	577.027	699.549
CERS4	-2.09421	0.0012338	0.0282489	278.864	433.27	421.388	329.893
SOD2	-2.09689	0.000166982	0.00714197	2251.5	8863.33	2640.02	10577
ATP1B1	-2.09861	1.68597e-05	0.00137535	653.057	2087.23	1217.11	2542.67
PRPS2	-2.10006	0.000509513	0.0153452	236.219	403.053	256.156	448.204
PGLS	-2.10407	0.000481949	0.0145864	529.693	667.845	472.942	617.472
CRTAP	-2.10863	6.09656e-11	4.69359e-08	1430.29	2408.95	1849.49	3140.3
NFKBIZ	-2.11413	0.00025907	0.00952605	4130.74	19392.3	4560.47	18689.2
NDUFB11	-2.1158	0.000453751	0.0140083	287.4	525.69	435.833	490.608
PDGFB	-2.11925	0.00235435	0.0430919	1153.15	3153.46	2023.64	3188.13
SNCA	-2.12344	2.69093e-05	0.00197303	596.944	812.458	797.357	904.464
PDE8A	-2.12493	8.45072e-05	0.00437378	491.568	1111.42	890.351	1739.84
ANXA7	-2.12514	4.58435e-05	0.00301978	888.168	1006	1056.42	1316.85
ABL2	-2.13272	0.00200142	0.0386454	977.788	3806.5	974.606	4101.34
NBEA	-2.13774	0.00116726	0.0273352	262.002	385.776	267.885	369.715
SYAP1	-2.14141	0.000260812	0.00956155	369.548	1083.2	594.645	917.083
MZT2B	-2.14892	0.0024636	0.0441726	353.215	530.832	415.446	532.006
TNFAIP3	-2.15116	0.000214535	0.00840677	4492.55	25488.5	6000.36	33090
FTH1	-2.15287	1.12212e-06	0.000181872	19797.7	49723.1	26400.9	64665.1
USP35	-2.15985	0.000383985	0.01248	290.55	425.571	345.29	458.742
GAS2L1	-2.16102	0.00142165	0.0312155	110.338	271.193	251.832	226.764
SGK1	-2.16202	0.000372359	0.0121342	12639	56968.3	19281.7	56402
ZNF331	-2.16494	0.00143277	0.0313479	1167.28	4724.07	1645.59	5035.12
EEF2	-2.18814	2.92441e-10	1.80115e-07	10713.4	21838.2	12608.1	28102
C5AR1	-2.19066	0.000943731	0.0233317	2088.95	7527.16	2426.76	8140.52
EGR3	-2.1947	0.000480926	0.0145864	1162.2	7159	2124.33	6473.85
KMT2E-AS1	-2.22301	0.00241199	0.0436925	246.906	751.201	270.257	484.917
CLIC4	-2.23863	4.84056e-06	0.000523036	680.636	1839.04	1297.63	2082.27
LRBA	-2.24331	0.00120561	0.0277583	402.718	714.741	499.945	686.659
APOC1	-2.25602	0.000110459	0.00535685	1695.92	2724.75	1869.92	4833
SPIRE1	-2.26348	0.000616699	0.0170758	369.635	571.04	385.827	796.586
RPS2	-2.26438	1.27644e-08	4.91351e-06	7289.47	13613.1	8491.3	13903
NFKBIA	-2.28564	1.77958e-06	0.000249101	4323.56	20493.4	5059.19	25208.4
ZMYND15	-2.29431	0.000114559	0.00544839	617.871	558.16	953.559	558.684
CAPG	-2.30459	6.37854e-07	0.00011727	2406.47	4129.34	2914.53	6184.42
KLF6	-2.32157	1.90738e-06	0.000261057	7173.74	39112.2	9135.09	35073.7
TMEM52B	-2.32716	0.00219293	0.0406754	398.567	949.091	347.78	890.012
TAF10	-2.35927	0.000556873	0.0161705	399.044	507.659	407.411	417.823
HLA-DOA	-2.36813	7.7288e-08	2.21403e-05	2243.06	3970.19	3220.75	5567.04
IMPDH2	-2.37434	0.000959185	0.0235798	1046.16	1323.06	1232.2	1423.83
JUND	-2.37887	1.19758e-05	0.00103886	2176.36	11976.9	2785.87	10354.8
HIF1A	-2.37901	0.000615755	0.0170758	3909.91	14359.3	4434.99	14332.8
JMY	-2.39173	7.74851e-05	0.00419022	375.709	1532.52	546.267	1579.95
ALCAM	-2.39857	0.000161776	0.00699212	1473.69	2781.72	2016.25	4680.12
RNF122	-2.40065	0.00147668	0.0320806	281.981	1064.03	404.382	661.288
QDPR	-2.40466	0.00061688	0.0170758	251.387	492.61	359.628	338.708
SCIN	-2.42807	7.10891e-05	0.00399852	5659.13	6967.45	6741.98	6650.27
PLEKHG2	-2.43968	0.000361786	0.0119157	505.928	2461.08	696.484	2413.33
HIST3H2A	-2.44242	0.000105677	0.00519637	155.492	405.158	151.742	400.53
PANK4	-2.45272	0.00211321	0.039802	276.477	348.16	282.566	316.382
ENOPH1	-2.45352	5.86095e-05	0.00357402	343.485	540.681	561.821	519.398
EBP	-2.45972	0.0015506	0.0331603	148.547	238.889	201.715	159.727
DOPEY2	-2.46381	7.27855e-06	0.000695017	556.037	1043.86	801.733	1503.72
GPR183	-2.46812	7.82503e-05	0.00419022	2913.24	14882.5	4397.41	13520.9
OLR1	-2.48052	1.90655e-08	6.70995e-06	5599.99	16904.1	7539.84	23084.9
APOA1BP	-2.48134	0.00256562	0.0456037	227.464	344.229	332.118	308.647
KDM6B	-2.48589	0.000707835	0.0188725	1226.04	6468.49	1074.53	5376.2
CSRNP1	-2.49335	2.21385e-05	0.00168335	1787.36	10453.5	2589.3	10001.1
NRARP	-2.49648	0.00112001	0.0263791	191.126	831.995	544.851	887.944
SCD	-2.50367	3.2624e-08	1.11628e-05	1468.63	4573.06	2356.81	6239.5
NFIL3	-2.51597	4.62387e-06	0.000504043	807.689	3660.3	910.833	4632.46
UXT	-2.5646	0.000284238	0.00997507	228.901	342.291	285.481	357.172
SPP1	-2.57041	7.73926e-07	0.000135257	107548	148515	188600	139051
TGIF1	-2.57087	1.2298e-10	8.91102e-08	601.373	2375.82	1062.97	2518.16
RAB4A	-2.5805	0.000240786	0.00901521	270.818	418.981	458.353	431.087
HMGCS1	-2.58604	0.00116408	0.0273352	938.815	3658.35	1078.81	2594.44
SHMT2	-2.60716	9.34262e-05	0.00471649	536.317	652.74	496.016	727.752
PHLPP1	-2.61647	0.00128341	0.0291142	98.5952	277.457	162.277	282.821
NFKBID	-2.62264	0.00214497	0.0400937	292.067	1002.53	354.544	711.153
FN1	-2.62296	0.00227949	0.0419712	525.209	2295.99	2441.45	2701.41
TANC2	-2.63185	1.33473e-06	0.000205516	728.993	1690.79	955.19	1978.23
APRT	-2.64098	1.61824e-06	0.000237303	436.198	485.739	467.466	413.121
ARID5B	-2.64217	0.000692574	0.0185459	324.294	1653.65	842.831	2806.66
PDE4B	-2.66049	0.00173313	0.0352871	1948.19	8503.21	1759.02	7156.6
PRDM1	-2.67474	0.0002016	0.0081154	1014.07	6487.54	1914.37	6331.95
TAX1BP3	-2.67695	0.00020789	0.00826062	304.015	575.097	505.717	502.048
ATF3	-2.68056	2.77563e-05	0.00201119	2483.79	15041.6	6363.8	15947.6
GNA13	-2.69125	8.71287e-07	0.000149063	3007.27	12252	3683.82	20970.1
ZFAS1	-2.69527	1.27321e-05	0.00109674	345.805	1372.26	527.06	1545.11
PLAUR	-2.70276	0.000580478	0.0166307	931.232	4779.49	1361.43	4566.21
DFNA5	-2.70311	1.19065e-05	0.00103886	665.635	985.667	965.385	1581.86
FAH	-2.73865	0.00204116	0.039018	315.044	356.72	416.457	437.325
LINC01420	-2.76836	0.000311904	0.0106405	123.316	226.99	191.829	211.691
GLTSCR2	-2.77844	9.47614e-12	1.06115e-08	2286.15	5703.5	3649.5	6867.63
PADI2	-2.79481	3.26103e-10	1.91283e-07	7723.99	14973	9937.66	17219.7
ARL5B	-2.79883	0.000223351	0.00862455	323.665	1417.48	339.622	1651.75
VAT1	-2.82489	3.15194e-05	0.00223136	666.363	1350	736.442	2284.33
ARL4C	-2.84914	0.00167654	0.0349342	300.778	1613.93	610.182	2133.76
MITF	-2.86085	4.83975e-05	0.00313769	170.935	496.728	283.473	816.484
STX11	-2.8643	0.000594385	0.016815	312.971	2068.54	583.137	2020.49
DOCK3	-2.9009	0.000559231	0.0161705	342.899	311.916	399.674	404.701
JUNB	-2.90258	0.000369484	0.0120724	7448.4	45341.3	11699.9	42818.6
PPP1R15A	-2.91236	9.13405e-07	0.000154128	9034.24	66267	16207.4	89707.2
SLC2A9	-2.92053	0.000581899	0.0166307	216.977	290.934	210.98	273.198
MYO1E	-2.92294	0.000579588	0.0166307	409.077	1051.36	667.734	1925.84
DDX10	-2.94599	0.0013022	0.0294322	299.375	397.202	257.182	302.288
LOC440311	-2.95997	0.00277276	0.047836	83.2902	197.444	186.136	192.969
IFITM10	-3.00498	0.00260029	0.0459546	238.335	1322.96	364.782	1103.67
PTGS2	-3.01723	1.22555e-06	0.000196056	1451.12	12294.8	2287.23	10189
SIK1	-3.05739	0.00125243	0.0286224	825.232	6675.85	1492.8	5926.83
KLF4	-3.08226	0.000610156	0.0170723	1984.21	19209.5	4539.34	17613
BRCC3	-3.09697	0.000549016	0.0161705	241.527	174.788	187.812	169.627
DVL2	-3.10026	6.00199e-08	1.84831e-05	467.813	581.308	673.479	508.453
VEGFA	-3.10278	0.000651131	0.0177056	1205.69	7755.21	3499.04	10193.3
RAB20	-3.12659	7.0602e-05	0.00398934	376.243	1170.22	550.316	1105.59
GPR161	-3.14466	0.000111477	0.00536397	194.463	318.546	228.719	306.419
INSIG1	-3.16826	0.00170392	0.0349814	939.474	6839.34	1575.05	4755.32
FAM71A	-3.18955	0.00100641	0.0245	101.058	681.153	240.29	434.306
C19orf70	-3.25944	0.000599267	0.016815	98.2004	182.55	221.889	164.471
PCK2	-3.2855	7.80011e-05	0.00419022	428.612	450.788	597.939	530.021
FOSL2	-3.29475	0.00243	0.0438093	699.149	3388.49	1308.59	3862
HES1	-3.29511	2.08244e-05	0.0016133	168.478	1489.19	340.316	1811.83
ETV3	-3.37637	2.57947e-06	0.000317739	233.948	1507.11	375.522	1740.83
CCL4	-3.40874	0.000320426	0.0108434	697.018	9065.9	996.709	8453.49
PTGER4	-3.42045	6.77323e-06	0.00065695	783.449	6769.01	1628.19	7984.14
NEDD9	-3.4704	0.000155563	0.00674727	409.768	1975.9	470.366	2272.94
C17orf58	-3.4834	0.00142135	0.0312155	68.4555	150.73	150.956	145.593
LOC285074	-3.54404	4.78804e-07	9.51276e-05	268.507	489.894	383.857	461.628
NR4A1	-3.58417	4.43143e-11	4.19085e-08	3070.41	27885.4	5851.62	23057.7
IL23A	-3.5927	0.00133824	0.0298631	42.5047	235.605	86.7085	408.957
GAMT	-3.63228	6.91667e-05	0.00392625	127.208	169.058	200.87	210.451
KCTD13	-3.65042	0.00174779	0.0354844	263.36	259.816	346.171	155.941
VIM	-3.65392	1.8516e-05	0.00149072	3538.6	10921.6	6251.79	20645.6
ADCY3	-3.67378	0.000310031	0.0106082	220.527	612.896	598.498	1208.69
C12orf57	-3.70308	0.000406269	0.0130664	150.367	456.913	214.13	423.135
C17orf107	-3.71844	0.00110119	0.0260854	75.2807	559.487	131.402	318.123
GRASP	-3.71982	0.000550253	0.0161705	230.103	1997.16	321.248	993.543
CCL3	-3.74485	8.95336e-06	0.000835512	1747.95	20942.2	2855.95	17307
SH3BP4	-3.75776	0.0018862	0.0371692	63.6598	342.498	109.147	288.456
PTPRG	-3.77371	0.000413331	0.0132589	140.966	484.582	290.123	713.074
CXCL8	-3.77803	4.19172e-05	0.00286854	4951.03	64473.1	8787.1	67771.6
SORBS1	-3.80045	0.000226987	0.0086833	86.2977	482.701	277.032	414.831
POLR2J4	-3.81092	0.00168912	0.0349342	186.472	202.385	219.433	137.743
MYH10	-3.82687	0.000760395	0.0201431	42.5825	239.555	48.2186	224.943
MAFF	-3.85147	2.35994e-09	1.16279e-06	454.309	4051.8	714.576	3986.18
RASGEF1B	-3.87089	0.00152904	0.0328788	240.3	2540.23	502.815	2776.36
TRIM47	-3.88638	0.00119325	0.0277583	51.7434	204.048	129.897	208.19
LGALS1	-3.89156	4.50751e-06	0.000495745	356.981	1059.08	904.746	2221.35
NR4A2	-3.89664	4.32225e-05	0.00292815	2790.9	27282.8	4124.49	22525.4
FADS2	-3.93725	0.00126193	0.0287328	523.746	729.774	862.192	397.447
ARNT2	-3.95133	0.000882984	0.0222881	39.2449	320.603	156.488	263.506
RGS1	-3.99302	1.94116e-05	0.00155268	10321.7	74361.8	14305.3	64883.8
ARC	-4.07483	4.9094e-05	0.00316618	105.785	362.88	314.326	629.771
CTTN	-4.1167	0.00288218	0.0489692	49.5119	174.933	192.528	165.622
SLC7A5	-4.13084	6.42953e-05	0.0037358	2565.59	9752.46	3257.72	8890.99
PAPSS2	-4.14961	0.00171147	0.0350198	72.8147	375.46	196.836	270.682
CIART	-4.17845	9.6786e-05	0.00484638	41.6907	276.271	122.96	258.522
DPYD	-4.20887	5.01189e-05	0.00321544	437.691	1117.1	925.161	1370.5
FAM206A	-4.22709	0.000858385	0.0218012	164.777	221.325	151.068	184.77
MYO10	-4.3031	2.73553e-09	1.2583e-06	177.746	545.663	154.491	928.395
GJA1	-4.37082	0.00177658	0.0358986	100.959	847.624	184.434	868.843
KIAA1683	-4.38245	0.00079862	0.0207979	142.155	624.186	193.953	333.168
ANKRD37	-4.4111	1.67033e-06	0.000239246	128.679	894.295	298.654	1228.86
MLF1	-4.45483	7.48085e-07	0.000135257	117.457	690.99	172.381	859.081
PHLDA1	-4.50302	9.35321e-06	0.000859798	446.257	3668.16	694.658	7180.02
ANKHD1-EIF4EBP3	-4.58241	0.00264741	0.0465875	399.989	971.594	301.74	575.752
IL1A	-4.66035	6.40514e-06	0.000632216	812.677	7559.27	627.721	6803.22
GALE	-4.66268	0.00010462	0.00517556	371.439	241.653	310.191	189.995
DYNC2H1	-4.66891	5.4275e-05	0.0033937	82.9483	323.572	109.744	272.654
DCP1B	-4.71148	0.000587374	0.0167483	171.638	125.535	264.973	147.484
AGA	-4.74999	0.00169311	0.0349342	184.207	253.964	231.062	246.72
KCNJ5	-4.8746	2.03841e-05	0.00159734	359.373	518.463	426.359	792.953
LONRF3	-4.88658	1.1912e-05	0.00103886	63.7407	547.877	115.647	652.596
NAF1	-4.90022	0.00018228	0.00758976	177.518	579.097	254.627	531.62
IQGAP2	-4.90754	9.46987e-07	0.000155533	237.846	730.129	351.115	1075.41
LOC148696	-4.95425	0.000553173	0.0161705	81.8593	675.543	124.789	343.479
DUSP2	-4.97507	7.60452e-05	0.00416322	320.487	4684.29	546.991	3572.72
ALDH5A1	-5.00019	3.60039e-05	0.00251547	66.0722	193.052	181.969	298.908
A2M-AS1	-5.01291	0.00185914	0.0368775	330.909	228.06	359.328	136.567
GFAP	-5.16002	6.60315e-08	1.98384e-05	291.2	1819.9	436.537	2184.93
CRYAB	-5.25928	1.192e-05	0.00103886	128.677	1014.21	320.24	1010.56
CCDC109B	-5.2593	0.000110437	0.00535685	61.8978	165.85	206.471	191.589
KLF5	-5.33025	0.00182065	0.0365146	70.0407	359.652	104.222	344.433
SDC2	-5.4094	5.05496e-05	0.00322627	55.4602	278.48	251.075	855.673
CD83	-5.41407	5.80917e-10	3.11119e-07	2487.39	35061.5	5097.37	38950.2
NPM3	-5.43347	8.72888e-05	0.00448812	133.954	115.061	186.622	135.61
ICAM5	-5.67152	0.000173071	0.00732857	18.2313	138.036	129.833	196.426
PCDH10	-5.80895	0.000988714	0.0241646	112.18	366.348	115.954	444.759
MPDZ	-5.81147	0.000552743	0.0161705	62.0211	436.176	257.812	450.964
RNASEH2A	-5.8361	0.000400332	0.012943	98.9828	113.88	101.432	91.3206
CPNE8	-5.94153	0.002233	0.0412385	40.8918	192.926	125.718	198.342
MSX1	-6.0819	0.000821459	0.0211689	21.6361	232.038	95.9966	255.533
TONSL	-6.1704	0.00279594	0.0481683	180.211	132.408	158.387	102.076
CLIP3	-6.34986	0.00273297	0.0475331	34.3192	105.185	27.9134	108.669
LILRA4	-6.3569	2.4097e-06	0.000310315	514.615	1109.74	645.398	1520.1
ZNF165	-6.37843	4.37391e-05	0.00292815	37.89	333.847	54.1229	303.435
TSPAN4	-6.44378	0.000313044	0.0106405	56.2583	114.977	93.3844	162.853
CXCR4	-6.52726	7.79612e-07	0.000135257	1448.64	15831.5	5984.24	17983.9
INHBA	-6.6778	0.00176613	0.0357815	21.0898	403.432	132.24	526.689
GPRC5B	-6.94008	4.40903e-06	0.000489283	50.4665	441.791	153.021	306.226
MAP1A	-7.01907	5.41698e-06	0.000565478	77.0849	361.624	121.435	341.444
PUDP	-7.02571	0.000345357	0.0115287	122.887	174.036	169.842	117.23
MAPK8IP1	-7.07025	0.000626552	0.0172274	22.7171	136.282	45.4233	98.6511
LOC100630923	-7.07856	0.00141565	0.031195	499.631	274.967	271.895	205.367
LOC100289511	-7.32933	0.000771448	0.0202616	42.7624	370.129	85.3569	277.168
CD9	-7.35364	1.97141e-05	0.00155666	335.56	1764.64	1262.22	3860.06
NEMP2	-7.397	0.000105885	0.00519637	55.5909	110.635	55.556	77.6731
LRRC16A	-7.55675	0.000684941	0.0184262	60.3971	190.671	224.451	156.199
BCL7A	-7.57198	0.00163521	0.0344906	23.146	92.0225	65.0423	135.639
TNFRSF13C	-7.61621	0.00129875	0.0294082	100.317	112.473	250.749	60.4189
PSMG3-AS1	-7.62902	0.000553029	0.0161705	116.426	119.033	163.478	90.2451
RWDD2A	-7.73006	0.000296279	0.0102516	100.996	86.5219	186.021	96.3058
RFX2	-7.75317	0.000682875	0.0184262	54.6363	286.566	74.3851	319.307
GPNMB	-7.85762	4.74817e-09	2.01682e-06	988.74	6349.34	3714.81	18350.5
EDIL3	-8.08233	0.00283657	0.0484759	34.2624	312.007	97.94	223.193
LRIG3	-8.17803	0.00258876	0.0458167	10.9805	61.2476	32.3604	129.137
NUPR1	-8.27468	1.41998e-08	5.3004e-06	72.0005	508.128	176.408	1507.98
LYRM9	-8.2933	1.00913e-05	0.000914004	73.2447	98.2833	154.592	98.5177
WIPF3	-8.38292	7.51541e-05	0.00415133	145.951	438.497	321.96	883.62
2003-09-01	-8.63859	8.44059e-05	0.00437378	148.419	233.996	81.3821	356.522
LINC00346	-8.69059	0.000143178	0.00641334	51.3033	355.137	103.758	592.991
CRYBB2P1	-8.8551	0.000182962	0.00758976	118.482	78.6883	185.055	90.8069
MBNL1-AS1	-9.14036	3.19883e-07	6.79365e-05	75.8079	334.944	128.249	246.006
ACY1	-9.19205	0.000865452	0.0219355	96.9164	132.669	215.288	97.4849
CDH11	-9.45926	0.00151605	0.0327627	29.1136	282.497	77.2455	186.734
TUBB2B	-9.48151	0.00280201	0.0482056	46.5206	391.411	14.312	296.806
GRIK5	-9.50397	0.00188053	0.0371224	105.316	158.534	56.5519	40.481
FKBP7	-9.58783	0.0024615	0.0441726	65.8517	115.144	27.7457	121.418
USP2	-9.66239	2.34792e-10	1.60676e-07	49.0647	407.18	215.535	668.168
TLCD2	-9.75784	1.61285e-05	0.00133336	35.543	158.214	101.717	93.9448
RAPGEF5	-10.1222	0.00289854	0.0491116	21.4806	235.243	138.054	182.537
ANGPTL4	-10.2337	0.000783576	0.0204493	42.3151	222.266	97.0635	143.67
KIF1A	-10.2997	0.00214023	0.0400937	119.98	226.646	53.3921	150.555
NOV	-10.4387	0.00111348	0.0263083	23.2723	62.8845	407.663	98.6381
FAM198A	-10.7032	0.00256226	0.0456037	103.731	101.473	135.16	46.3761
PCDH9	-10.9355	6.54407e-05	0.0037845	93.0397	478.36	152.096	474.966
MRPL21	-11.0906	0.000362957	0.0119224	76.5464	122.005	67.1184	118.481
GPC4	-11.0936	0.00217609	0.040491	10.6467	144.868	48.6731	160.793
APBA2	-11.1523	5.40206e-05	0.0033937	383.992	237.623	456.646	242.325
GPM6B	-11.8342	2.78957e-10	1.80115e-07	134.615	864.964	121.439	592.571
C1orf64	-12.0164	0.000249783	0.00924844	60.1162	250.413	48.7211	146.371
IFT88	-12.171	1.31031e-05	0.00111313	109.349	140.669	61.4544	90.055
TULP2	-12.8161	0.00013779	0.00628036	29.3524	220.698	80.7743	258.636
HYDIN	-12.9429	0.00194192	0.0379091	27.0728	383.803	0	244.858
DDI2	-13.3577	3.59768e-07	7.51122e-05	76.1953	152.229	139.039	169.44
ADAMTSL4-AS1	-13.3906	0.00167213	0.0349342	6.04293	148.259	4.8535	109.159
PHGDH	-13.5503	0.000292635	0.0101827	26.6627	184.505	61.4981	210.798
DIRAS1	-13.5551	3.77861e-11	3.87874e-08	29.7801	168.095	138.232	338.884
CADM1	-13.5652	3.46554e-08	1.15374e-05	52.4182	484.297	120.12	935.821
GNG12	-13.7604	0.000226707	0.0086833	40.6874	178.415	43.6651	268.01
ULBP1	-13.9441	0.00034908	0.0116215	31.5161	656.361	194.412	995.457
LOC389641	-14.1404	0.00184024	0.0366204	64.3672	44.8887	129.713	48.0532
PLPP3	-14.893	0.00218906	0.0406709	12.6918	138.524	54.7412	134.79
CDKN2AIPNL	-15.0048	0.000199015	0.00809067	54.7066	109.653	97.332	100.166
ACOT11	-15.4222	0.00213242	0.0400414	25.3258	115.39	46.4024	74.2344
FSBP	-16.0148	0.00242777	0.0438093	16.7825	34.0704	108.579	73.4982
NCAM1	-16.157	0.00024909	0.00924844	32.5974	236.73	19.1723	144.751
SLC47A1	-16.6243	4.22375e-07	8.67137e-05	29.281	188.5	335.418	495.743
MYRF	-17.7608	0.000277959	0.00986714	10.5336	197.76	21.3665	143.273
RIN1	-18.018	0.000229073	0.00873597	23.0645	88.9804	110.322	83.0263
TF	-18.3482	1.79145e-07	4.27234e-05	81.25	561.077	110.672	368.989
CLDN11	-18.6804	0.000828341	0.0212437	54.3566	116.952	13.4138	55.0159
KCNN3	-19.2191	0.000275546	0.00982569	2.26194	157.92	61.7827	94.6228
SLIT2	-19.4186	3.07105e-05	0.00219937	87.0529	254.575	92.1743	210.056
SOX2-OT	-19.5219	0.00026493	0.00965506	9.2806	207.462	0	112.738
RASD2	-19.7575	0.00054722	0.0161705	17.6774	94.6028	20.4019	125.104
FCMR	-22.2467	0.00164109	0.0345556	13.0452	86.3446	100.284	88.9498
TMEM169	-22.6885	0.00187895	0.0371224	74.5982	46.8393	114.561	41.1653
NTRK2	-22.8788	6.61866e-05	0.00379203	17.2329	681.936	236.636	529.543
PSD	-23.8197	0.000210271	0.00832837	27.1118	151.743	17.4513	107.824
TSNAX-DISC1	-24.2022	7.99401e-05	0.00419022	14.4859	246.138	12.1479	122.494
ITGA3	-24.662	1.28999e-06	0.00020372	11.3989	96.5269	118.68	145.654
LDLRAD3	-26.3231	2.47711e-06	0.000311357	39.5527	189.574	46.3007	157.865
PRR5L	-26.6222	0.000203704	0.00817339	5.95907	75.9485	46.2389	101.696
EFEMP1	-27.2694	6.6852e-05	0.00381242	41.7664	570.012	121.6	555.785
SHF	-27.9166	1.80355e-07	4.27234e-05	76.8727	140.185	69.3223	93.1059
CCDC170	-29.42	0.000434683	0.0136713	2.71743	163.321	65.0186	106.996
GPR37	-30.7289	0.000442903	0.013777	37.1773	124.526	46.3304	177.783
ALDH1A1	-30.7675	7.59919e-07	0.000135257	40.8216	160.294	145.243	250.297
CITED4	-31.759	4.42999e-05	0.00294965	10.8534	117.897	63.2511	95.9396
KITLG	-37.0317	0.00207198	0.0393262	3.53429	110.611	42.6141	143.835
DPYSL3	-38.5655	0.000590704	0.0168044	21.6575	308.705	105.259	372.309
CNTNAP3	-39.4525	0.000770241	0.0202616	58.6176	57.8801	117.801	13.9893
GSTT1	-45.7526	0.00158519	0.0335504	128.971	225.007	129.675	162.048
PZP	-46.7995	6.00614e-05	0.00358268	0.79712	231.34	0.57356	82.885
OLIG2	-46.8868	0.000554362	0.0161705	6.06506	65.2753	19.318	111.137
APLP1	-47.7159	1.84907e-06	0.00025592	25.0445	354.745	12.8393	243.083
TTYH1	-48.2354	0.00139921	0.0309401	1.43023	106.368	11.87	82.7804
NCR3LG1	-48.4671	0.00109101	0.0259441	6.14998	227.603	12.265	164.659
MYH14	-48.5862	0.000436177	0.0136713	8.63859	94.8585	0	125.326
TSKU	-49.0625	0.00148359	0.0321741	0.858137	48.7908	29.4952	110.221
CADM3	-49.2528	0.00101055	0.0245522	0	139.235	2.61942	75.6335
COL1A1	-49.419	2.75543e-06	0.000336053	15.9389	110.358	44.0109	103.992
TUBB4A	-49.5105	7.93809e-08	2.2223e-05	5.49593	271.914	28.5842	216.788
CCDC114	-55.1952	0.000334894	0.0112292	11.4165	178.364	36.5216	79.1928
ROR2	-59.4136	4.9176e-06	0.000526739	69.823	175.778	61.3744	150.082
PLP1	-59.8825	6.34226e-09	2.60413e-06	170.339	3885.89	173.695	2335.61
PLOD2	-59.8922	7.86204e-05	0.00419022	22.0574	230.489	63.8872	454.399
KCNJ16	-61.7034	0.000894105	0.0223853	4.78834	161.754	0	95.6532
MROH7	-62.9801	0.00169927	0.0349443	26.5246	261.6	15.8334	213.241
PITPNM3	-63.7867	0.000947587	0.0233447	5.6414	55.5517	145.425	93.0897
CCDC113	-65.2461	0.000296194	0.0102516	0	214.756	16.7556	167.324
MOBP	-65.3832	5.20143e-08	1.68608e-05	27.3054	245.913	31.5606	179.854
MAMLD1	-66.5669	4.0997e-06	0.000463304	16.4272	82.4559	37.0107	340.893
DNAAF1	-74.1652	0.00130689	0.0294648	2.40332	300.343	0.165238	230.482
CNTN2	-80.3553	0.00051331	0.0154218	7.43719	362.426	0	217.497
HIST1H1D	-84.8313	0.000429129	0.0135865	3.57557	127.338	12.8726	55.7605
IGLON5	-85.6536	1.43286e-05	0.00120891	1.14418	81.3974	36.6633	135.579
LOC341056	-92.5579	1.95409e-05	0.00155293	3.53429	152.816	21.1997	134.319
PTPRZ1	-92.9066	0.000335471	0.0112292	0	141.937	3.64012	136.332
PRKAA2	-95.0133	0.000282092	0.00994965	9.74504	29.521	101.333	78.5571
DPP6	-95.1232	0.00013817	0.00628036	2.40332	109.776	0	42.6991
NRCAM	-100.956	5.22279e-06	0.000549866	0.858137	79.7858	134.526	142.663
SEMA5A	-103.869	9.73678e-06	0.000888427	4.948	95.6171	94.8536	123.413
ALDH1A2	-108.556	2.44403e-06	0.000310366	26.7201	95.7672	338.883	1146.03
CARNS1	-112.816	2.10364e-07	4.88917e-05	7.86626	149.491	17.3923	132.069
COBL	-124.598	5.97705e-07	0.000115039	4.00464	109.902	42.6708	71.3208
SHOX2	-124.974	0.000687944	0.0184621	0	7.63595	0.495715	204.171
PTPRS	-125.388	4.35294e-05	0.00292815	0	112.05	20.9472	73.8932
FEZ1	-126.49	3.64503e-10	2.04088e-07	32.6182	224.136	40.2648	152.813
MIR3945HG	-126.662	2.04886e-05	0.00159734	7.60308	112.278	23.1468	97.393
SPAG17	-136.463	0.000420881	0.0133964	0	376.641	4.04458	288.378
FAM65C	-143.061	0.000182997	0.00758976	10.4481	101.965	14.8236	92.9118
TPPP3	-146.062	1.8477e-05	0.00149072	2.57441	686.602	7.25039	584.57
VWA3B	-155.382	0.000175089	0.0073861	0	79.9402	0	103.174
NWD1	-160.948	0.000233781	0.00880648	0	140.264	0	83.1865
DNAAF3	-165.186	0.000146033	0.00647698	0	125.937	0	77.0943
ABHD14A-ACY1	-166.412	0.0015588	0.0331969	106.809	40.3746	0	58.0651
C5orf49	-177.541	0.000124204	0.00575169	0	103.355	0	136.606
MATN2	-180.013	1.99619e-06	0.000267272	0.715114	153.602	12.3093	145.092
DNAH7	-180.372	9.18224e-05	0.0046546	0	146.836	0	103.992
TSPAN6	-181.553	2.37006e-06	0.000310315	7.20995	213.672	0	198.508
RBM14-RBM4	-185.605	6.31589e-05	0.00371125	98.1062	51.1363	78.1285	141.33
DNAH3	-189.559	5.69823e-05	0.00350954	0	132.493	0	96.5112
IL5RA	-211.011	0.000180032	0.00756872	0	104.717	0	75.9517
POU5F1	-213.956	2.4662e-07	5.42476e-05	24.372	136.618	11.5097	175.654
CFAP43	-221.903	1.65199e-05	0.00135662	0	312.251	13.3743	254.712
STC2	-226.793	2.72475e-05	0.001986	3.11017	75.2334	214.666	71.9225
CRB1	-229.806	0.000184657	0.0076329	0	107.696	0	68.3032
FAM216B	-230.554	0.00205344	0.0390865	0	200.115	0	150.59
KNDC1	-236.664	7.55832e-05	0.0041564	0	125.659	0	122.983
EFCAB1	-244.166	0.00254572	0.0453987	0	225.938	0	152.537
GMPR	-249.052	1.66396e-06	0.000239246	0	109.601	22.9645	124.866
DNAH5	-273.238	6.53733e-06	0.000639101	0	190.107	0	145.797
SOX2	-300.024	5.75398e-14	7.87528e-11	4.54665	206.426	14.177	167.559
MOG	-326.867	9.29001e-07	0.000154641	6.89521	158.72	3.1365	105.341
ZBBX	-328.111	0.000448658	0.0138859	0	160.61	0	133.643
NEU4	-338.599	1.8257e-08	6.6144e-06	0	203.046	17.1771	146.102
RGS13	-356.109	3.52392e-06	0.000413406	0	159.061	0	181.69
MLPH	-359.012	9.29977e-06	0.000859798	0	13.5976	12.5403	119.484
GABRG1	-398.527	0.000226593	0.0086833	0	351.921	0	339.305
DNAJC6	-422.531	3.74183e-09	1.64614e-06	7.05359	100.806	13.7734	88.0354
GSTM1	-490.779	5.98236e-05	0.00358268	35.0677	264.724	176.525	115.117
FAM135B	-503.764	3.66763e-06	0.000426207	0	34.6881	0	184.592
DNAH2	-536.782	2.99185e-05	0.00215518	0	231.039	0	128.853
COL16A1	-541.52	6.23608e-07	0.000116935	0	163.498	36.9833	87.1399
PLXNB3	-605.407	7.51101e-05	0.00415133	2.54469	147.646	5.94858	128.598
ACKR1	-612.428	3.33105e-06	0.000400203	87.9331	815.629	86.7667	180.825
DNAH9	-659.86	0.000146176	0.00647698	18.7218	479.12	0	312.088
MAG	-718.829	6.60174e-09	2.62323e-06	10.8689	174.266	22.8224	124.265
MAOB	-728.136	1.49161e-06	0.00022137	0	252.018	15.894	184.435
S100A1	-739.011	6.41557e-06	0.000632216	25.4782	22.3811	18.083	117.057
CORO2B	-1427.62	1.12289e-13	1.38318e-10	0	127.193	12.2951	96.2486
MGST1	-1596.45	8.93454e-06	0.000835512	26.9035	97.4645	3.04384	146.959
SLC47A2	-3010.36	5.41897e-08	1.71156e-05	4.98873	253.512	0	139.743
SERPINA3	-12174.6	5.52296e-11	4.53546e-08	19.9334	300.23	13.0209	204.121
DNAH11	-18749.9	1.3209e-06	0.000205516	0.565486	236.527	21.476	174.033
MTRNR2L1	-44857	1.04133e-07	2.7885e-05	187.91	199.925	426.69	181.967
CLIC6	-226877	4.7631e-11	4.19085e-08	0	103.404	10.9204	66.4506
PCK1	-2.48273e+06	3.80229e-29	1.17092e-25	0	125.536	37.5085	112.02
HHATL	-3.82709e+06	2.49171e-24	5.11548e-21	0	103.245	9.63405	35.3801
TRHDE	-8.92977e+06	6.24468e-26	1.53844e-22	0	24.3337	9.25334	100.273
SMOC1	-1.24062e+07	8.68923e-33	5.3517e-29	0	112.337	15.2019	91.1059
WWC1	-6.39405e+07	1.21293e-38	1.49409e-34	0	132.141	6.08767	72.6531
MT1G	-5.31829e+08	3.01905e-14	4.64858e-11	0	24.6432	235.897	98.5596
FRMPD2	-8.46567e+08	4.63663e-16	8.15915e-13	0	152.699	0	132.053
CHRNA1	-1.06941e+09	1.03742e-30	4.25967e-27	0	22.6906	0	193.026
ZNF559-ZNF177	-1073741824	4.74529e-07	9.51276e-05	0.178169	12.264	105.637	17.6102

## Sheet: DE_MS.GM vs CON.GM_down
	FoldChange	pvalue	padj	CON_GM mean	CON_WM mean	MS_GM mean	MS_WM mean
GALNT2	-1.42354	0.000335431	0.0417358	3029.93	3157.87	2531.02	3379.84
PGS1	-1.75791	0.000356259	0.0432933	1501.96	844.119	849.329	755.015
RBM15B	-1.84326	0.00029248	0.0375288	818.623	1123.11	524.174	1192.79
ZNF281	-2.08981	0.000144596	0.0217212	545.885	591.451	349.091	686.595
MRC1	-2.69105	0.000413268	0.046703	2908.37	1302.35	2022.21	398.894
WDR3	-2.77109	6.45599e-06	0.00180738	464.619	320.097	218.101	363.35
N4BP2L2-IT2	-3.80117	3.33531e-05	0.00746987	275.931	120.745	98.8725	103.719
ABCB4	-3.83205	6.33306e-05	0.0127886	372.455	155.744	110.463	190.189
SDPR	-5.5244	2.78709e-06	0.000980895	200.849	437.573	85.5339	468.391
ZNF471	-5.92787	7.69707e-05	0.0137641	168.816	144.848	47.3844	127.806
PTX3	-9.63516	0.000241306	0.0323088	131.723	149.474	58.3399	165.226
USP43	-9.83529	7.35738e-05	0.0135921	37.1964	187.202	35.4365	118.183
ESR1	-9.93584	8.01503e-05	0.0137641	43.0932	128.1	46.4032	102.698
FAM72D	-9.93982	0.000220375	0.0308475	173.834	59.5915	29.2946	104.844
LOC100130992	-10.8917	0.000123535	0.0190213	173.832	160.87	36.5925	103.536
PYGM	-12.4261	4.59396e-05	0.00992779	97.2771	143.899	43.9931	115.864
AIMP2	-13.5835	2.69919e-05	0.00651933	185.142	77.9904	50.3981	115.527
CTNNAL1	-16.5135	3.20154e-05	0.00730306	71.6472	152.206	34.0533	193.597
LOC101927481	-23.0281	0.00022336	0.030914	162.477	76.1028	32.2729	37.9594
CFAP126	-25.4242	2.91722e-05	0.00691045	39.326	118.356	2.70563	100.78
TIPARP-AS1	-25.7821	0.000234579	0.0318172	39.1612	98.9148	44.9413	140.789
ANLN	-30.969	3.49952e-06	0.00116506	124.003	212.132	28.0352	166.245
CXorf57	-33.8103	0.00014299	0.0217212	100.333	80.6138	13.19	60.9205
ZNF704	-44.6323	1.30712e-05	0.00335441	138.983	98.279	50.895	67.0534
TM7SF2	-46.9013	2.02043e-09	1.46398e-06	112.055	150.146	32.4641	119.954
PPL	-93.7758	0.000246369	0.032632	16.9758	123.609	0	86.8028
CHST6	-97.5849	8.87243e-06	0.00234358	10.7862	112.749	0	74.6757
FBXO2	-102.529	0.000117813	0.0186054	22.4582	100.763	0	106.388
FAIM2	-125.298	2.22801e-09	1.5247e-06	39.4079	341.243	10.2762	173.825
HYDIN	-125.955	1.72755e-07	8.86665e-05	27.0728	383.803	0	244.858
RALGAPA1P	-128.136	1.87711e-05	0.00462444	179.076	117.661	31.328	312.337
CCDC78	-179.666	1.78403e-06	0.000665928	52.8191	110.479	28.4107	53.0631
NRIR	-302.519	8.98619e-07	0.000381696	124.133	27.6825	7.25379	10.6052
HMMR	-682.167	2.28259e-07	0.000108142	103.42	53.5916	11.2837	25.1432
TSPAN6	-68891	9.00228e-21	9.24084e-18	7.20995	213.672	0	198.508
SLC47A2	-617125	1.27545e-19	1.20853e-16	4.98873	253.512	0	139.743
KCNJ16	-800296	1.39015e-25	4.28096e-22	4.78834	161.754	0	95.6532
FAM227A	-968492	2.61334e-21	3.21912e-18	4.54951	126.588	0	50.3605
FRMPD2	-1.58395e+06	4.9754e-09	3.22563e-06	0	152.699	0	132.053
PPP1R36	-4.63477e+06	1.68342e-48	2.07364e-44	37.7092	103.639	0	35.6907
ABHD14A-ACY1	-9.06273e+06	4.42468e-24	1.09007e-20	106.809	40.3746	0	58.0651
MYH14	-9.89713e+06	9.01841e-44	5.55444e-40	8.63859	94.8585	0	125.326
DNAH9	-2.45648e+07	1.27386e-23	2.24164e-20	18.7218	479.12	0	312.088
CHRNA1	-5.52905e+07	1.21513e-23	2.24164e-20	0	22.6906	0	193.026
RGS9	-1073741824	2.26647e-38	9.30613e-35	4.14766	23.211	0	138.45

## Sheet: DE_MS.GM vs MS.WM_down
	FoldChange	pvalue	padj	CON_GM mean	CON_WM mean	MS_GM mean	MS_WM mean
TMBIM6	-1.2455	0.00216618	0.0484221	10393	12048.3	10905.9	13071.4
GNAI2	-1.28519	0.00151493	0.0387156	6785.07	7050.16	7063.55	7401.94
RTN4	-1.30656	0.00139978	0.0370011	4454.02	4949.92	3674.12	5373.87
CDV3	-1.35511	0.00168544	0.0413571	3160.31	4312.87	2937.33	5032.48
HNRNPUL1	-1.37702	0.00163128	0.0407589	2021.03	2653.06	2015.41	2703.39
AP2M1	-1.38449	0.00125582	0.0346068	2287.61	2409.05	2464.61	2409.5
USF2	-1.39002	0.00222202	0.0493169	3332.12	3377.93	3585.97	3744.86
CD68	-1.39348	0.00129758	0.0351287	7939.6	8756.07	8025.94	10519
STAT5A	-1.39493	0.000111852	0.00688896	1629.62	1619.46	1492.06	1701.71
CSDE1	-1.41779	0.00185747	0.0436461	5276.99	7672.94	6236.87	10533.9
ATP1A1	-1.42042	0.000716678	0.0245872	4567.38	7550.88	4221.84	8030.74
RHOA	-1.42685	2.10315e-05	0.00229262	5551.44	6326.93	5931.54	7797.05
MTDH	-1.43079	0.00192694	0.0447851	3113.27	3085.75	2549.35	3392.13
RPL12	-1.43969	0.0016114	0.0403755	5618.81	7523.79	6478.68	7618.77
JAK1	-1.44216	0.00151018	0.0387156	2621.48	3413.98	2671.87	4118.71
BTBD1	-1.44451	0.00147832	0.0384177	1158.41	1423.35	1147.58	1468.36
RPLP0	-1.44477	0.000500241	0.0193772	9055.76	13250.9	9505.34	13695.9
EIF3A	-1.44505	0.00176317	0.0423367	3125.31	4572.39	2977.5	5034.62
PPFIA1	-1.44576	0.00217124	0.0484221	1404.79	1563.72	1037.91	1758.88
TIMP2	-1.452	8.59849e-05	0.00572821	4528.03	5301.09	5278.78	6738.29
RPL10	-1.45619	0.000346474	0.0150926	13002.9	22151.3	15917.8	24754.7
RPL3	-1.45932	0.000268687	0.0127296	14446.4	24945.7	18937.5	27530.4
RPL4	-1.46119	0.00018243	0.00960331	11269.8	16737.8	13294.3	18892.2
GNB1	-1.46358	0.000479811	0.018791	4167.23	4716.63	4309.91	5571.66
RAB7A	-1.46706	0.00101815	0.0300037	2555.39	2939.25	2444.48	3172.09
WASF2	-1.47825	0.000880359	0.0278773	4812.15	4690.97	4069.62	4789.87
RPL18A	-1.47867	0.000740693	0.0249969	4662.59	7985.76	5672.5	8793.43
WDR1	-1.48092	0.000163143	0.008892	2965.88	3486.34	2945.72	3756.63
LRRC75A-AS1	-1.48356	0.00120691	0.0334923	1473.31	2007.62	1854.9	2706.19
HAVCR2	-1.48651	1.43978e-05	0.00165393	5058.39	5178.34	4652.49	5705.05
RAB3GAP1	-1.48846	5.82034e-05	0.00434515	862.792	1012.19	923.302	1260.86
WNK1	-1.49052	0.00048053	0.018791	3407.17	3782.5	2946.41	4409.41
RPS14	-1.49496	0.000814901	0.0266259	6053.93	9387.54	7133.91	10721.1
USP9X	-1.49536	0.00143785	0.0375243	1795.06	2825.87	1734.22	3322.29
PSAP	-1.51473	0.000720569	0.0245872	35838.1	45254.2	43480.5	64916.6
EEF1G	-1.53155	0.000173927	0.00927463	9959.93	17338.4	12206.3	20631.4
FUCA2	-1.53211	0.00151353	0.0387156	1070.87	951.031	821.052	946.175
GM2A	-1.53241	0.000936796	0.0290666	2763.27	2781.81	2820.98	3795.11
FKBP8	-1.5341	0.00186022	0.0436461	1749.73	2108.51	2008.75	2417.98
TOP2B	-1.54336	0.000354524	0.0153769	1439.56	2390.6	1680.08	2661.5
CEBPA	-1.55288	0.000326894	0.0146252	3844.82	7013.96	5587.4	8710.58
RPL15	-1.55737	5.34632e-05	0.00404024	7355.8	11803.1	9097.49	14314.4
MAPRE1	-1.5613	2.81306e-05	0.00268789	1840.68	3154.93	1849.4	3537.8
RPL13A	-1.56216	0.00097071	0.029597	4534.17	7522.77	5953.06	8860.52
PPT1	-1.56435	6.7936e-05	0.00492256	5977.89	7180.8	5501.8	7493.98
MYOF	-1.56625	0.00167576	0.041284	2240.29	2561.42	1890.95	2647.87
PRPF6	-1.56929	0.000908227	0.0285188	1085.78	1112.64	905.389	1158.7
ARL5A	-1.56974	0.000108516	0.006765	1664.24	2275.14	1874.17	2801.73
BPTF	-1.57781	0.00161266	0.0403755	1476.82	1570.29	1149.2	1533.31
CTDNEP1	-1.58391	0.0010302	0.0302407	1239.29	1298.36	1071.56	1425.49
KTN1	-1.58459	0.000186045	0.00966962	3025.68	3609.62	2949.4	4119.36
AZIN1	-1.58679	0.000381753	0.0162717	1960.42	4796.35	1844.38	5736.5
SDCBP	-1.597	0.0017467	0.0421054	4736.36	8708.11	4283.51	10098.6
CXCL16	-1.59758	0.000660129	0.0232993	4012.52	6449.11	4386.77	8541.04
DEK	-1.60028	4.79436e-05	0.00369106	1774.43	1999.94	1680.86	2240
TMBIM1	-1.60422	0.000867195	0.0275312	3036.56	2824.52	2360.31	2928.49
BZW1	-1.60497	2.88133e-05	0.00270933	2069.75	4540.77	2083.03	5540.97
DNASE2	-1.60498	0.00141847	0.0372646	1383.24	1570.27	1460.11	1945.7
SEC11A	-1.6101	0.000856342	0.027293	1493.53	2116.75	1788.53	2700.87
YWHAZ	-1.61649	4.6558e-05	0.00363999	4326.57	7222.32	4090.8	7787.41
MSN	-1.61707	0.000426655	0.0172879	7031.71	9639.54	6616.6	11719.1
ETF1	-1.61983	0.00184653	0.043574	1679.36	4516.56	1605.07	4645.79
RAB3GAP2	-1.62658	0.00199393	0.0459089	711.036	744.168	706.352	750.794
MAP4	-1.6289	0.000592401	0.0220369	1369.17	1750.62	1558.83	1895.61
TNFSF12	-1.63159	0.000470336	0.0186289	931.707	895.853	934.761	1071.02
UQCRC2	-1.63335	0.00049446	0.0192746	1567.41	1636.07	1325.54	1797.22
GAB2	-1.63414	0.000522585	0.0199484	2460.76	3113.87	2200.61	3704.3
RAB31	-1.63945	0.000192758	0.00985223	2224.14	2592.76	2165.32	3453.72
KPNA3	-1.64051	0.000110983	0.0068698	1055.27	1012.07	844.409	1090.66
DHX8	-1.64252	0.00204454	0.0466453	611.153	724.915	476.075	710.623
ANXA11	-1.64281	0.000693385	0.0241274	1469	1620.62	1487.21	1859.61
RPSAP58	-1.64765	0.00212297	0.0478076	1017.25	1533.58	976	1642.57
SEC23B	-1.65258	0.0013503	0.0360021	966.315	949.141	810.671	978.856
MAN2A1	-1.65321	0.00111519	0.0316519	1453.99	2275	1346.75	4035.34
RNF130	-1.65392	1.11918e-06	0.000218029	3617.53	4535.22	3641	5676.99
SYK	-1.65606	7.22257e-06	0.000907832	4503.57	4102.4	3822.24	4208.63
SNX29	-1.65839	0.000892394	0.0281859	1209.2	1624.16	1704.31	2081.75
RPS2	-1.66094	0.000523084	0.0199484	7289.47	13613.1	8491.3	13903
HSP90AB1	-1.67151	0.00195547	0.0451077	27641.9	88288.8	24468.3	99582.8
BRD4	-1.67173	0.000780298	0.0259776	1535.01	1510.43	1077.89	1511.61
HSPA8	-1.67986	0.00156626	0.0396165	27581.6	103689	29279.8	109700
RALBP1	-1.68632	0.000223217	0.011087	697.897	1012.16	884.874	1161.96
EEF1A1	-1.68939	3.1337e-06	0.00051468	78200.6	171896	108429	206557
SORL1	-1.70412	5.4879e-06	0.000732552	25419.4	33117.7	26432.7	39734.8
VPS35	-1.70491	0.000245562	0.0118621	1366.99	1751.9	1344.31	1765.11
SLC3A2	-1.71609	0.00115222	0.0322569	1936.92	4903.89	2100.05	5763.15
AHCTF1	-1.7291	3.66437e-06	0.000564221	901.443	1662.93	1025.81	2155.43
KIF1B	-1.72977	0.000475243	0.0187336	804.739	1291.28	644.459	1631.6
CD37	-1.73003	1.87352e-05	0.0020791	3557.08	3385.36	2736.07	4035.38
ZFAND5	-1.73544	0.00167278	0.041284	2908.68	10501.1	4144.92	11887.7
ATP6V1E1	-1.74435	0.00101315	0.0299282	956.169	1011.27	769.05	1211.38
HEXB	-1.7478	2.32687e-05	0.00237277	1751.04	2597.75	1708.41	3135.13
BHLHE40	-1.75013	0.000808506	0.0264872	2114.58	6975.46	3010.07	8080.02
EMC10	-1.75168	0.000962872	0.0294631	828.117	1013.47	742.883	1099.25
CHP1	-1.75427	0.00101306	0.0299282	1264.84	1431.07	1201.33	1979.93
UBL3	-1.75765	0.000676852	0.0236189	1618.11	2608.96	1732.93	2870.27
GLMP	-1.75988	0.000984624	0.0296066	528.876	542.964	631.466	623.218
EPB41L2	-1.77243	6.61209e-07	0.000142891	7672.7	9704.78	6622.87	10947.3
KLHL15	-1.77308	0.00107589	0.0310369	869.691	2972.93	1066.39	3317.37
WDFY4	-1.77676	0.000331002	0.0146665	4299.64	5124.06	3757.08	4544.66
AKR1B1	-1.77872	1.36703e-05	0.0015886	2212.93	3641.74	2109.95	3803.68
GAS7	-1.78297	0.00099214	0.0296086	788.227	1197.2	995.031	1730.27
EIF3E	-1.78904	0.000228987	0.011328	2372.61	3368.42	2712.17	4603.87
CNP	-1.78956	0.00123243	0.0340384	916.195	1841.76	916.522	1616.5
EIF4B	-1.79128	2.35004e-05	0.00237277	4311.88	7069.64	4686.49	10057.6
IPO7	-1.79437	7.55617e-05	0.00525858	1964.54	2723.23	1503.6	2897.41
PGM5	-1.80666	0.000107896	0.006765	595.144	1007.16	746.712	1136.66
SLC25A6	-1.81263	5.18381e-06	0.000717462	2953	4579.04	3553.42	5709.44
ITGB1	-1.8142	9.49862e-05	0.0061811	3117.87	4971.36	3688.14	7927.95
ARHGEF12	-1.81454	0.00025202	0.0120325	1199.74	1694.77	1122.06	1764.94
ASAH1	-1.81797	3.23683e-06	0.000524621	8107.58	11472.4	9020.62	16184.7
IFRD1	-1.82369	0.000167651	0.00909749	2790.86	11444.1	3501.28	12939
SLC15A3	-1.83033	3.60187e-05	0.00312453	1448.39	2232.4	1592.71	2792.88
EIF1B	-1.83082	0.000987849	0.0296066	607.771	1015.98	534.311	1144.2
PABPC1	-1.83176	7.96157e-08	2.56639e-05	12594.6	22024.5	13795.5	27560.8
MAP4K3	-1.84589	0.00103915	0.0303168	478.585	693.619	517.713	1280.17
FAM13B	-1.85237	0.000447016	0.0178834	790.168	894.889	689.941	1099.36
ZNF385A	-1.87356	0.000701179	0.0242616	915.199	1069.54	803.81	1897.63
SRP72	-1.87384	5.34132e-05	0.00404024	1006.04	1192.12	736.18	1187.56
NRAS	-1.87558	2.91443e-05	0.00271969	943.95	1285.09	649.425	1626.83
RAP2B	-1.87896	0.000826051	0.0267771	1089.44	2137.22	870.747	2358
JUND	-1.87995	0.00173496	0.0420694	2176.36	11976.9	2785.87	10354.8
DUSP10	-1.88447	0.000663925	0.0233593	385.572	2306.35	585.893	2550.47
EIF3L	-1.88852	3.70132e-07	9.11857e-05	2518.16	4093.12	3149.62	5446.05
PADI2	-1.89353	0.000125722	0.00737447	7723.99	14973	9937.66	17219.7
PRCP	-1.89812	0.000396277	0.0165469	1360.11	1642.75	1046.01	1839.96
SLC44A1	-1.90368	0.000184523	0.00963116	547.685	803.761	581.447	1050.25
CCNI	-1.9398	2.69881e-07	7.22693e-05	1705.25	2327.25	1670.92	3495.65
VEGFB	-1.94234	6.01407e-05	0.00443601	706.163	936.567	640.363	1106.16
APOE	-1.94454	5.64966e-06	0.000732552	12483.4	24958.1	12759.4	33360.8
TAF5L	-1.95359	9.53408e-05	0.0061811	516.09	955.648	417.011	1122.2
KLF6	-1.95884	0.00018855	0.0097178	7173.74	39112.2	9135.09	35073.7
TRAPPC9	-1.9666	0.00209163	0.0475364	404.439	419.899	241.232	429.849
ARL8B	-1.96836	0.000405345	0.0166435	1080.02	1497.69	900.894	1922.9
IGF1R	-1.97071	0.00170096	0.0415724	440.782	765.332	489.977	887.905
ZEB1	-1.97677	0.000807478	0.0264872	700.262	659.827	485.535	777.182
NAP1L1	-1.98411	2.27987e-05	0.00236884	4971.71	7721.13	6950.48	13415.5
TCAF1	-2.02491	0.00213199	0.047923	489.073	508.637	356.833	540.145
TAGAP	-2.05577	0.000344182	0.0150926	3159.28	12400.7	5673.5	15867.4
STRAP	-2.06623	2.69965e-05	0.00266035	859.069	1138.51	609.846	1290.53
MSR1	-2.06741	0.000154308	0.00856199	2837.63	4184.93	3635.09	6665.85
CTSD	-2.07188	5.75792e-07	0.000131345	9435.44	12678.6	8810.68	19287.3
HSD17B14	-2.07252	0.000285587	0.0133919	187.056	331.447	223.047	453.412
ANXA7	-2.07871	0.000101758	0.00649459	888.168	1006	1056.42	1316.85
NFKBIZ	-2.09459	0.000395723	0.0165469	4130.74	19392.3	4560.47	18689.2
FAM21A	-2.09512	0.000100228	0.00643025	1378.47	1372.95	1187.29	1756.37
TWSG1	-2.10692	0.00155495	0.0394114	572.639	1087.17	823.969	1464.88
SSPN	-2.12078	0.000400789	0.0166052	456.065	443.206	397.915	507.679
TEX2	-2.12118	0.000653166	0.0231198	390.599	545.463	465.978	736.335
STRBP	-2.14305	0.000631225	0.0227159	397.362	560.017	422.877	733.314
RBM15B	-2.16192	2.51506e-05	0.0025173	818.623	1123.11	524.174	1192.79
SHMT2	-2.16344	0.00200933	0.0461231	536.317	652.74	496.016	727.752
HADHA	-2.17236	2.9652e-09	1.36382e-06	2201.17	2713.29	1859.76	3388.85
ABHD2	-2.17885	3.98744e-06	0.000591775	1529.22	2091.93	1600.62	3514.81
DVL2	-2.18845	0.000232158	0.0114389	467.813	581.308	673.479	508.453
HIST3H2A	-2.19349	0.000818784	0.0266391	155.492	405.158	151.742	400.53
SLC35B2	-2.1999	0.000233615	0.0114648	578.424	1494.83	508.661	1397.09
OLR1	-2.20118	1.64112e-06	0.000292976	5599.99	16904.1	7539.84	23084.9
ZDHHC2	-2.20141	3.26484e-05	0.00295708	875.585	939.166	607.354	1078.11
GNA13	-2.20605	0.000113906	0.00698054	3007.27	12252	3683.82	20970.1
HLA-DOA	-2.21298	1.1328e-06	0.000218029	2243.06	3970.19	3220.75	5567.04
UHRF1BP1L	-2.21723	2.53405e-05	0.0025173	668.68	719.956	559.484	918.032
GLTSCR2	-2.22292	1.65751e-07	4.64026e-05	2286.15	5703.5	3649.5	6867.63
CRTAP	-2.22913	4.84534e-12	3.51088e-09	1430.29	2408.95	1849.49	3140.3
NFIL3	-2.23173	9.11558e-05	0.00597264	807.689	3660.3	910.833	4632.46
ABHD8	-2.2365	3.40035e-05	0.00305734	382.345	334.661	229.589	314.422
MYADM	-2.23745	0.00193324	0.0448468	1400.78	4720.93	1281.94	4241.2
EEF2	-2.25584	1.27583e-10	8.2714e-08	10713.4	21838.2	12608.1	28102
LRBA	-2.26413	0.00130642	0.0352134	402.718	714.741	499.945	686.659
CCDC115	-2.26447	0.000315934	0.0142032	439.454	491.486	439.711	689.624
DHRS4-AS1	-2.29697	0.00130627	0.0352134	285.391	237.572	215.247	294.97
CDKN2B	-2.30781	0.00206224	0.0469551	194.995	520.477	261.906	815.279
MDM1	-2.31458	0.00127227	0.0348261	305.791	254.107	219.162	269.337
ETV3	-2.33511	0.00126522	0.0347792	233.948	1507.11	375.522	1740.83
KDM6B	-2.37695	0.00157235	0.039689	1226.04	6468.49	1074.53	5376.2
TIPARP	-2.39022	5.68623e-07	0.000131345	806.739	3890.84	844.266	4228.3
HGF	-2.39134	1.10036e-05	0.00130329	332.881	413.657	455.116	699.392
DPY19L1	-2.41268	0.000118985	0.00716882	401.389	551.843	249.889	468.891
PABPC4	-2.4137	9.17773e-10	5.31654e-07	2908.93	6364.94	2858.59	7451.54
ARL5B	-2.42825	0.00178247	0.0425512	323.665	1417.48	339.622	1651.75
PPP1R15A	-2.43305	6.06716e-05	0.00444853	9034.24	66267	16207.4	89707.2
EIF2D	-2.43684	0.000476019	0.0187336	389.138	425.01	286.198	520.054
TRMT1L	-2.45657	0.000921354	0.0287805	586.813	476.218	414.121	471.593
UBL7	-2.45762	0.00172918	0.0420694	301.571	328.788	270.013	394.55
MAFF	-2.4577	9.05615e-05	0.00596544	454.309	4051.8	714.576	3986.18
APOC1	-2.48008	2.21191e-05	0.00234882	1695.92	2724.75	1869.92	4833
GCLC	-2.49024	0.000797637	0.0263413	495.84	614.448	405.395	912.579
SNX12	-2.53618	5.71828e-05	0.00429498	441.009	508.85	345.993	594.744
PLCD1	-2.55088	0.000306729	0.0139177	268.642	376.793	251.925	317.593
CCL3	-2.56006	0.00189538	0.0442184	1747.95	20942.2	2855.95	17307
DOPEY2	-2.56182	4.16142e-06	0.000606054	556.037	1043.86	801.733	1503.72
MRAS	-2.58345	3.44006e-05	0.00306742	230.261	476.288	199.051	652.177
MMP2	-2.58535	0.00159445	0.0400826	963.888	1969.43	1062	2690.63
MBP	-2.59962	3.60191e-05	0.00312453	1728.38	3019.48	1474.78	3265.09
FNIP2	-2.60274	2.77522e-05	0.00268789	821.646	1820.82	740.122	2322.43
CAPG	-2.60275	2.07926e-08	8.00385e-06	2406.47	4129.34	2914.53	6184.42
TNFAIP3	-2.60596	5.48551e-06	0.000732552	4492.55	25488.5	6000.36	33090
SPINT1	-2.61717	0.000981723	0.0296066	349.974	304.89	243.449	317.59
MITF	-2.64718	0.000211064	0.0106118	170.935	496.728	283.473	816.484
SAMD1	-2.65684	0.00173197	0.0420694	181.683	217.015	205.425	248.273
WDR35	-2.66118	0.00138162	0.0366783	248.06	269.174	239.017	277.914
ALCAM	-2.6748	3.09358e-05	0.00282272	1473.69	2781.72	2016.25	4680.12
ZBTB10	-2.69905	4.78892e-05	0.00369106	887.215	3744.1	1163.06	5229.05
TMEM52B	-2.70992	0.000393472	0.0165419	398.567	949.091	347.78	890.012
CD83	-2.73702	0.000285929	0.0133919	2487.39	35061.5	5097.37	38950.2
MFGE8	-2.74617	0.000514845	0.0198183	251.901	297.063	337.971	417.363
APOOL	-2.7513	0.000733836	0.0248892	307.12	225.496	208.862	247.238
HES1	-2.75132	0.000366211	0.0157727	168.478	1489.19	340.316	1811.83
SLC27A4	-2.76011	0.000119306	0.00716882	431.62	304.346	323.393	311.716
SPIRE1	-2.76733	2.79345e-05	0.00268789	369.635	571.04	385.827	796.586
NFKBIB	-2.77803	0.000296143	0.0136625	263.492	698.987	179.14	640.754
EPHA2	-2.80573	0.000621015	0.0226322	210.001	595.239	100.123	513.61
GEM	-2.86387	0.000327696	0.0146252	333.261	1770.92	566.201	2814.45
ANO10	-2.88227	0.000261434	0.0124338	330.48	311.571	182.164	319.635
CERCAM	-2.89256	0.000962216	0.0294631	114.206	334.502	118.161	306.877
IQGAP2	-2.89836	0.00114962	0.0322569	237.846	730.129	351.115	1075.41
TRIQK	-2.94373	4.45218e-06	0.000637697	257.358	322.9	272.808	495.089
ZNF581	-2.95014	0.000639383	0.0228951	200.903	283.668	107.624	311.034
UBTD1	-2.96666	0.000208995	0.0105942	181.882	178.181	144.239	176.252
CDKN1C	-3.02811	0.000346744	0.0150926	237.204	1001.21	169.424	850.789
DFNA5	-3.02895	1.6055e-06	0.000290832	665.635	985.667	965.385	1581.86
C11orf73	-3.05979	0.00067256	0.0235358	293.07	266.792	189.438	337.649
NFKBIA	-3.13728	8.66834e-11	5.93203e-08	4323.56	20493.4	5059.19	25208.4
NEDD9	-3.295	0.000375756	0.0161274	409.768	1975.9	470.366	2272.94
TRIM2	-3.32527	0.00223516	0.0495192	167.527	376.063	104.713	307.596
RRAGD	-3.3727	0.000128312	0.00743492	148.724	332.008	176.474	792.106
DOCK3	-3.45785	8.64951e-05	0.00572821	342.899	311.916	399.674	404.701
IL23A	-3.49225	0.00188934	0.0441611	42.5047	235.605	86.7085	408.957
MLF1	-3.53606	4.05022e-05	0.00330402	117.457	690.99	172.381	859.081
VAT1	-3.5664	5.48889e-07	0.000130023	666.363	1350	736.442	2284.33
PPP2R5D	-3.58625	3.21666e-08	1.13208e-05	389.545	363.393	225.013	435.205
ZNF34	-3.62667	0.00122358	0.0338698	186.711	353.926	184.542	318.36
C12orf57	-3.64563	0.00062099	0.0226322	150.367	456.913	214.13	423.135
IL1B	-3.65637	0.000246679	0.0118695	4956.88	26233.7	1946.01	20870.5
CCDC28A	-3.89207	0.000102431	0.00650385	230.992	255.491	166.961	346.792
PTPRG	-3.9504	0.000330903	0.0146665	140.966	484.582	290.123	713.074
FAM206A	-4.12025	0.00148507	0.0385117	164.777	221.325	151.068	184.77
MAP1A	-4.13838	0.00108654	0.031116	77.0849	361.624	121.435	341.444
GPNMB	-4.16047	6.90308e-05	0.00497264	988.74	6349.34	3714.81	18350.5
BYSL	-4.19475	0.0018223	0.0431675	255.947	163.114	99.4141	156.753
PRKCE	-4.30133	0.000143795	0.0081251	131.095	246.336	92.0861	325.631
NPY1R	-4.34056	0.000595737	0.0220369	440.338	624.091	456.006	655.662
VIM	-4.35436	1.79723e-06	0.000316261	3538.6	10921.6	6251.79	20645.6
PGM2L1	-4.4843	0.00177865	0.0425426	147.099	252.588	132.388	299.02
IL1A	-4.85483	5.41499e-06	0.000732552	812.677	7559.27	627.721	6803.22
SDPR	-4.87077	5.33513e-05	0.00404024	200.849	437.573	85.5339	468.391
SERPINE1	-4.87637	0.000270324	0.0127581	624.127	5463.26	775.78	7624.29
C17orf67	-4.95074	0.0010381	0.0303168	166.423	135.469	67.2333	137.016
EPB41L4A-AS1	-5.0129	2.40785e-09	1.1864e-06	138.783	256.216	96.5115	393.622
LOC401134	-5.04176	0.00204485	0.0466453	256.295	120.295	163.814	86.6532
HSPB8	-5.16257	0.00098549	0.0296066	155.405	506.172	190.054	783.485
GFAP	-5.24915	8.12544e-08	2.56639e-05	291.2	1819.9	436.537	2184.93
LILRA4	-5.29417	2.95555e-05	0.00273733	514.615	1109.74	645.398	1520.1
TRAM2-AS1	-5.40414	0.00141883	0.0372646	106.613	112.164	54.4707	75.0073
MTSS1L	-5.50328	0.00128045	0.034895	113.18	267.907	68.8518	369.73
LPL	-5.52035	0.00104517	0.0303641	249.324	1047.3	654.063	4076.6
QPCT	-5.735	0.0015246	0.0388821	264.615	201.589	210.382	266.106
MSLN	-5.78885	0.000295017	0.0136617	1058.86	400.257	482.09	375.062
ARV1	-5.97973	0.000830826	0.0267937	312.127	142.229	143.331	113.245
PHLDA1	-6.14265	1.49727e-07	4.39128e-05	446.257	3668.16	694.658	7180.02
PINX1	-6.28295	0.000631615	0.0227159	175.879	97.5571	140.137	137.685
LINC00346	-6.30751	0.00143134	0.0374335	51.3033	355.137	103.758	592.991
CADM1	-7.05248	3.67458e-05	0.00316528	52.4182	484.297	120.12	935.821
RFX2	-7.30139	0.00141047	0.0372037	54.6363	286.566	74.3851	319.307
RWDD2A	-7.31056	0.000951338	0.0293699	100.996	86.5219	186.021	96.3058
SHC2	-8.13621	0.00166607	0.0412102	82.7112	156.408	112.965	113.835
MYO10	-8.32199	7.80966e-17	7.39996e-14	177.746	545.663	154.491	928.395
CRYBB2P1	-8.7069	0.000431986	0.0174466	118.482	78.6883	185.055	90.8069
ALDH1A1	-8.94072	0.000923687	0.0287805	40.8216	160.294	145.243	250.297
NUPR1	-8.97759	5.18499e-09	2.20237e-06	72.0005	508.128	176.408	1507.98
NBPF12	-9.1236	0.00133314	0.0358552	255.171	304.101	143.296	285.77
DDI2	-9.2421	2.28846e-05	0.00236884	76.1953	152.229	139.039	169.44
BCL7A	-9.36867	0.000765824	0.0257041	23.146	92.0225	65.0423	135.639
ZNF813	-9.4271	0.00018397	0.00963116	124.035	51.0576	74.7452	77.0277
LRRC75A	-9.79022	0.00178598	0.0425526	71.714	96.5322	14.6911	129.777
TF	-11.0646	2.14943e-05	0.00232252	81.25	561.077	110.672	368.989
USP43	-11.3157	4.66893e-05	0.00363999	37.1964	187.202	35.4365	118.183
LRRCC1	-11.9074	1.01131e-06	0.000204217	201.665	157.669	85.8299	213.141
C1orf64	-12.0604	0.000541483	0.0203975	60.1162	250.413	48.7211	146.371
GPM6B	-12.7362	4.03453e-10	2.48487e-07	134.615	864.964	121.439	592.571
SHF	-13.3554	7.79625e-05	0.00539504	76.8727	140.185	69.3223	93.1059
FOXO3B	-13.8665	1.7147e-07	4.6937e-05	139.287	158.055	57.5235	222.998
2003-09-01	-15.015	3.10241e-06	0.00051468	148.419	233.996	81.3821	356.522
CADM4	-15.0535	0.000925239	0.0287805	24.3512	128.935	38.656	133.507
SLIT2	-15.0664	0.00021354	0.0106926	87.0529	254.575	92.1743	210.056
FKBP7	-15.4547	0.000963925	0.0294631	65.8517	115.144	27.7457	121.418
C4A	-16.369	0.000152907	0.00856142	126.242	132.763	25.2635	101.588
CTNNAL1	-16.5878	3.93226e-05	0.00327281	71.6472	152.206	34.0533	193.597
CFI	-17.0049	0.00090988	0.0285188	61.5016	135.443	19.75	82.0256
ROR2	-17.248	0.00210596	0.0475494	69.823	175.778	61.3744	150.082
GNG12	-17.549	0.000131213	0.00748281	40.6874	178.415	43.6651	268.01
MOBP	-19.4661	7.46888e-05	0.00525724	27.3054	245.913	31.5606	179.854
MAATS1	-21.1934	0.00201202	0.0461231	21.8457	113.047	49.0363	146.426
NCAM1	-21.7095	7.20582e-05	0.00511863	32.5974	236.73	19.1723	144.751
DHRS13	-21.7849	0.000346312	0.0150926	252.378	146.521	98.9392	138.849
TNFRSF11B	-21.7946	0.0010311	0.0302407	128.008	364.726	128.653	617.497
PLP1	-22.297	1.45011e-05	0.00165393	170.339	3885.89	173.695	2335.61
LOC389641	-22.6676	0.000819632	0.0266391	64.3672	44.8887	129.713	48.0532
ACHE	-22.9685	0.000425138	0.0172833	5.31746	130.709	5.46059	142.803
LDLRAD3	-23.2822	2.01675e-05	0.00221806	39.5527	189.574	46.3007	157.865
IFT88	-23.3641	6.74406e-07	0.00014323	109.349	140.669	61.4544	90.055
PPP1R3F	-24.6128	7.0901e-08	2.36043e-05	112.229	127.443	44.4283	126.174
ZNF471	-24.8233	5.85394e-08	2.00302e-05	168.816	144.848	47.3844	127.806
RASD2	-26.3014	0.000390391	0.0164686	17.6774	94.6028	20.4019	125.104
NOSTRIN	-26.7208	0.00210764	0.0475494	40.1872	83.8975	122.365	49.456
FAIM2	-27.325	5.62448e-06	0.000732552	39.4079	341.243	10.2762	173.825
MYRF	-32.5354	1.0648e-05	0.00127342	10.5336	197.76	21.3665	143.273
MATN3	-34.2365	0.00120369	0.0334923	16.9434	157.849	8.46275	55.9487
ANGPT2	-36.4666	4.86797e-06	0.000689237	113.161	226.251	108.58	297.837
DFNB31	-37.0143	0.000390263	0.0164686	8.00928	101.302	28.0077	200.89
CHKB-CPT1B	-37.1203	0.000382416	0.0162717	214.337	109.672	118.676	354.73
HOXA5	-41.4432	0.000341017	0.0150561	25.9925	102.386	17.392	87.0798
ASTL	-42.7552	0.000126879	0.00740709	19.1205	280.611	1.21337	230.832
LOC646214	-44.1376	3.65314e-06	0.000564221	62.8464	80.9109	55.0745	109.742
CLIP3	-45.3234	1.57554e-07	4.51336e-05	34.3192	105.185	27.9134	108.669
PZP	-47.2386	8.59883e-05	0.00572821	0.79712	231.34	0.57356	82.885
APLP1	-47.9792	3.81176e-06	0.00057967	25.0445	354.745	12.8393	243.083
MLPH	-51.7896	0.00153715	0.0390405	0	13.5976	12.5403	119.484
CHRNA7	-51.9162	0.000857476	0.027293	170.516	144.089	141.414	195.09
LRRC1	-54.6059	6.29278e-06	0.000807443	113.506	104.904	39.5329	98.4232
PRKAA2	-54.6475	0.00176255	0.0423367	9.74504	29.521	101.333	78.5571
PLOD2	-55.7915	0.000777662	0.02596	22.0574	230.489	63.8872	454.399
PSPH	-56.3602	2.39289e-06	0.000403776	130.099	106.071	67.8752	91.1255
FEZ1	-59.775	3.62215e-07	9.10563e-05	32.6182	224.136	40.2648	152.813
DNAH7	-65.2739	0.00210522	0.0475494	0	146.836	0	103.992
GSTT1	-66.0174	0.0012937	0.0351287	128.971	225.007	129.675	162.048
CFAP126	-74.2032	1.3488e-05	0.00158233	39.326	118.356	2.70563	100.78
CXorf57	-77.8609	0.000125476	0.00737447	100.333	80.6138	13.19	60.9205
AMER2	-80.585	0.000627441	0.0227159	27.947	238.373	6.77477	141.235
DNAAF3	-82.2325	0.00135673	0.0360955	0	125.937	0	77.0943
MAG	-83.5178	4.00952e-05	0.00329262	10.8689	174.266	22.8224	124.265
CARNS1	-83.8427	6.12702e-07	0.000134773	7.86626	149.491	17.3923	132.069
A4GALT	-89.7943	0.000363759	0.0157221	9.56908	68.4409	30.3509	104.726
HHATL	-92.3904	0.00224849	0.0497252	0	103.245	9.63405	35.3801
DNAH12	-93.1148	0.000750765	0.0252676	4.43371	108.011	0	94.971
FBXO2	-97.7995	0.00054068	0.0203975	22.4582	100.763	0	106.388
WWC1	-98.249	0.00104108	0.0303168	0	132.141	6.08767	72.6531
NWD1	-99.0073	0.00120722	0.0334923	0	140.264	0	83.1865
CRB1	-112.102	0.0014985	0.0386162	0	107.696	0	68.3032
DNAAF1	-113.621	0.000837334	0.0267937	2.40332	300.343	0.165238	230.482
VWA3B	-116.835	0.000528255	0.0200217	0	79.9402	0	103.174
RAD51L3-RFFL	-134.544	0.000612138	0.0224414	193.667	208.696	17.3766	270.393
DNAH5	-148.081	8.61204e-05	0.00572821	0	190.107	0	145.797
DNAH3	-154.927	0.000160187	0.00876972	0	132.493	0	96.5112
C5orf49	-155.91	0.000251622	0.0120325	0	103.355	0	136.606
DPP6	-157.559	8.57595e-05	0.00572821	2.40332	109.776	0	42.6991
MROH7	-166.68	0.000287629	0.0134205	26.5246	261.6	15.8334	213.241
IL5RA	-168.398	0.000446663	0.0178834	0	104.717	0	75.9517
ALDH1A2	-169.83	2.97933e-07	7.80838e-05	26.7201	95.7672	338.883	1146.03
FOXA1	-179.044	5.03835e-06	0.000705254	8.85404	64.7692	0	133.68
ZMYND10	-186.473	3.46826e-06	0.000554832	17.9343	190.128	25.9121	171.85
PLXNB3	-204.467	0.0011479	0.0322569	2.54469	147.646	5.94858	128.598
PPL	-216.203	9.97008e-05	0.00642992	16.9758	123.609	0	86.8028
SOX2-OT	-221.872	4.15638e-09	1.82851e-06	9.2806	207.462	0	112.738
KNDC1	-234.934	0.000108741	0.006765	0	125.659	0	122.983
TRHDE	-241.424	0.000171287	0.00921359	0	24.3337	9.25334	100.273
ZBBX	-256.119	0.000992721	0.0296086	0	160.61	0	133.643
AGBL2	-269.757	4.21102e-05	0.00341259	11.9373	71.4046	0	110.355
MAPK15	-283.072	0.00017904	0.0094653	5.05485	132.879	0	50.3164
RSPH1	-285.504	0.000564182	0.0211234	12.4406	200.411	0	201.79
GABRG1	-336.116	0.000447157	0.0178834	0	351.921	0	339.305
RGS13	-348.222	4.18206e-06	0.000606054	0	159.061	0	181.69
DNAH2	-357.824	0.00012981	0.00747194	0	231.039	0	128.853
CHST6	-364.937	3.16276e-07	8.11643e-05	10.7862	112.749	0	74.6757
CORO2B	-461.317	2.98937e-09	1.36382e-06	0	127.193	12.2951	96.2486
SHOX2	-462.396	9.95745e-06	0.00121441	0	7.63595	0.495715	204.171
MGST1	-578.017	0.000177744	0.00943727	26.9035	97.4645	3.04384	146.959
CNTN2	-656.443	1.20889e-06	0.000229094	7.43719	362.426	0	217.497
HYDIN	-684.939	9.49536e-10	5.31654e-07	27.0728	383.803	0	244.858
DNAJC6	-755.332	8.00225e-09	3.28572e-06	7.05359	100.806	13.7734	88.0354
FAM135B	-765.658	7.8864e-07	0.000164652	0	34.6881	0	184.592
MOG	-895.729	1.40045e-07	4.20749e-05	6.89521	158.72	3.1365	105.341
SOX2	-911.809	3.14965e-12	2.42484e-09	4.54665	206.426	14.177	167.559
POU5F1	-1166.12	1.59561e-09	8.54553e-07	24.372	136.618	11.5097	175.654
SERPINA3	-1426.46	1.52456e-06	0.000280291	19.9334	300.23	13.0209	204.121
RBM14-RBM4	-2168.67	3.16636e-08	1.13208e-05	98.1062	51.1363	78.1285	141.33
MAMLD1	-10422.8	2.10841e-16	1.8551e-13	16.4272	82.4559	37.0107	340.893
FAM227A	-1.33211e+06	4.73283e-19	5.29991e-16	4.54951	126.588	0	50.3605
PPP1R36	-2.45442e+06	9.37313e-36	1.9243e-32	37.7092	103.639	0	35.6907
TSPAN6	-1.17965e+07	3.52961e-42	1.44926e-38	7.20995	213.672	0	198.508
KCNJ16	-1.51053e+07	1.04783e-33	1.61339e-30	4.78834	161.754	0	95.6532
MTRNR2L1	-1.61269e+08	7.13655e-19	7.32567e-16	187.91	199.925	426.69	181.967
RGS9	-3.48351e+08	2.08692e-31	2.57067e-28	4.14766	23.211	0	138.45
ABHD14A-ACY1	-6.40326e+08	1.91685e-32	2.62353e-29	106.809	40.3746	0	58.0651
SLC47A2	-7.25455e+08	1.12149e-40	3.45364e-37	4.98873	253.512	0	139.743
MYH14	-1.77089e+09	9.1157e-62	5.61436e-58	8.63859	94.8585	0	125.326
DNAH9	-8.57201e+09	2.50113e-36	6.16178e-33	18.7218	479.12	0	312.088
FRMPD2	-7.63125e+13	8.09724e-35	1.42488e-31	0	152.699	0	132.053
CHRNA1	-1.52463e+16	8.44805e-90	1.04063e-85	0	22.6906	0	193.026

## Sheet: DE_MS.WM vsCON.WM_down
	FoldChange	pvalue	padj	CON_GM mean	CON_WM mean	MS_GM mean	MS_WM mean
CD300A	-1.2358	0.000151121	0.0357982	4459.97	2899.17	3140.37	2241.77
ARHGAP30	-1.26602	0.000159128	0.0360798	3492.36	2632.07	2965.04	2356.13
ARGLU1	-1.30219	0.000139968	0.0351862	3588.98	2721.34	3287.13	2164.95
RASAL3	-1.34002	0.00018925	0.0384762	2452.18	2196.74	2254.07	1548.52
PPP6R2	-1.35733	0.000119209	0.0341492	2719.38	1432.01	2395.97	1088.82
PTPN18	-1.36245	7.62278e-05	0.0269208	4157.32	2759.14	3644.43	2000.45
SLCO2B1	-1.38291	1.48924e-05	0.0107908	29645.2	20201	26527.6	16157
CSF1R	-1.39494	0.000131809	0.0345451	38515.1	32690.5	36264.7	24436.2
UBA7	-1.43678	0.000169684	0.0366697	7354.77	4628.5	8770.38	3605.07
RHBDF2	-1.48019	8.22644e-05	0.0276252	14786.6	11442.4	10888.7	7755.24
PLCB2	-1.53184	2.4946e-05	0.0133602	22724.6	14360.3	22603	9628.88
ARHGAP9	-1.54392	1.24382e-05	0.00957587	4865.52	2586.5	3622.36	1525.93
NHLRC3	-1.56677	5.16871e-06	0.00454772	1045.45	661.017	709.645	491.134
TMEM173	-1.59035	3.2022e-05	0.0146092	3310.34	2012.09	2162.82	1359.29
SLC12A9	-1.6233	0.000149637	0.0357982	5396.43	2430.55	3553.46	1276.93
STAB1	-1.65251	3.27781e-07	0.00080752	41588.6	20480.2	41376.2	12159.1
ABCA2	-1.65356	0.00019484	0.0387103	925.843	1408.08	867.868	962.924
PLB1	-1.74688	2.27368e-06	0.0035009	1146.44	679.108	753.052	485.234
LPCAT4	-1.75591	0.000275835	0.0499667	583.106	482.872	348.296	284.419
LINC01410	-1.85	7.14642e-05	0.0269208	1603.43	743.558	1012.44	380.452
SIPA1L3	-1.91487	2.79749e-05	0.0137838	444.348	468.5	413.22	312.148
SPATA6	-1.96042	9.178e-05	0.0283827	670.745	400.77	417.556	188.009
VSIG4	-1.96714	4.36924e-06	0.00414003	14042.4	8085.68	7270.22	3986.03
MTG1	-2.15606	0.000268378	0.0493415	411.37	343.05	403.144	169.075
IGSF21	-2.18061	7.6492e-05	0.0269208	1555.49	1243.33	1441.68	593.751
TMEM179B	-2.25762	0.000224264	0.0438489	395.115	349.67	291.064	226.176
ADGRG1	-2.29253	3.33386e-08	0.000102666	20511.7	12276.9	10088.9	5267.4
FCGBP	-2.39213	8.52213e-05	0.0276252	22253.7	15069.5	18312.9	5454.67
LINC01001	-2.42869	0.000161097	0.0360798	3444.2	1201.16	1453.07	424.089
FCAR	-2.48608	0.0001064	0.0319668	501.753	831.019	305.023	405.664
XRCC3	-2.51131	9.21665e-05	0.0283827	508.65	318.908	653.495	159.59
SMO	-2.69521	0.000128704	0.0345451	207.92	162.352	153.003	58.684
CABP4	-2.8223	1.88464e-05	0.011803	342.953	236.993	442.56	98.4425
KCTD13	-2.90463	6.17723e-05	0.0245455	263.36	259.816	346.171	155.941
SLC35E2	-3.17474	2.13656e-06	0.0035009	1523.65	927.688	938.973	413.842
PDCD1LG2	-3.44414	0.000174121	0.0369796	258.319	127.54	404.507	108.471
MRC1	-3.55974	4.69684e-11	2.89278e-07	2908.37	1302.35	2022.21	398.894
FAM109B	-3.78074	0.000126337	0.0345451	247.676	116.617	131.399	87.2415
GPR146	-4.71153	5.83747e-05	0.0239687	32.1641	221.097	107.517	140.68
FAM177B	-4.76949	3.45138e-06	0.00387126	96.7884	107.277	84.1056	26.6659
FCN1	-5.55287	0.000147612	0.0357982	570.733	205.494	671.769	66.0619
MBLAC2	-5.86968	3.01651e-06	0.00387126	143.968	137.606	79.9716	52.7867
RAB38	-5.95087	0.000168086	0.0366697	113.012	71.723	83.4784	42.414
GHRL	-6.55313	0.000154258	0.035852	120	83.6047	156.892	46.0954
NLRP6	-7.42774	0.000254254	0.047453	46.2885	199.655	57.3345	96.6746
CORO6	-7.72406	2.45434e-05	0.0133602	106.228	69.5203	160.643	26.5438
LOC101927481	-8.37663	0.000250777	0.047453	162.477	76.1028	32.2729	37.9594
S100A12	-17.6675	7.46374e-05	0.0269208	1488.31	141.649	518.643	57.303
LILRA5	-28.4496	0.00013477	0.0345853	534.857	42.0158	102.624	34.6154
GJB6	-242095	3.77132e-06	0.00387126	3.71859	0.351751	117.862	0
LCN2	-783606	1.33995e-09	5.50182e-06	24.1997	7.97298	145.245	17.8839
CPLX2	-1.19478e+09	5.79573e-15	7.13918e-11	174.296	1.9248	64.0492	0

## Sheet: GO_CON.GM vs CON.WM_up
	ID	Description	GeneRatio	BgRatio	pvalue	p.adjust	qvalue	geneID
GO:0034341	GO:0034341	response to interferon-gamma	8/126	123/10375	0.000121378	0.257442	0.253871	CAMK2D/CCL2/MEFV/MRC1/PARP9/TRIM22/TRIM25/WNT5A
GO:0071346	GO:0071346	cellular response to interferon-gamma	6/126	106/10375	0.001805	0.610793	0.60232	CAMK2D/CCL2/MRC1/TRIM22/TRIM25/WNT5A
GO:0046777	GO:0046777	protein autophosphorylation	7/126	168/10375	0.00433774	0.610793	0.60232	AURKA/CAMK2D/CLK4/IRAK3/MKNK1/PRKD2/VRK1
GO:0090311	GO:0090311	regulation of protein deacetylation	3/126	30/10375	0.00558933	0.610793	0.60232	CAMK2D/NEK3/PRKD2
GO:0090279	GO:0090279	regulation of calcium ion import	4/126	63/10375	0.00711193	0.610793	0.60232	CAMK2D/CCL2/CLIC2/TRIM27
GO:0010935	GO:0010935	regulation of macrophage cytokine production	2/126	11/10375	0.00749121	0.610793	0.60232	IRAK3/WNT5A
GO:1904816	GO:1904816	positive regulation of protein localization to chromosome, telomeric region	2/126	11/10375	0.00749121	0.610793	0.60232	GNL3/GNL3L
GO:0010510	GO:0010510	regulation of acetyl-CoA biosynthetic process from pyruvate	2/126	12/10375	0.00891842	0.610793	0.60232	PDHX/PDK4
GO:0032695	GO:0032695	negative regulation of interleukin-12 production	2/126	12/10375	0.00891842	0.610793	0.60232	IRAK3/MEFV
GO:0090026	GO:0090026	positive regulation of monocyte chemotaxis	2/126	12/10375	0.00891842	0.610793	0.60232	CCL2/CCR1
GO:0070206	GO:0070206	protein trimerization	3/126	37/10375	0.0100586	0.610793	0.60232	DISP1/TRIM22/TRIM27
GO:0002097	GO:0002097	tRNA wobble base modification	2/126	13/10375	0.0104567	0.610793	0.60232	ADAT2/MTO1
GO:0010934	GO:0010934	macrophage cytokine production	2/126	13/10375	0.0104567	0.610793	0.60232	IRAK3/WNT5A
GO:0050812	GO:0050812	regulation of acyl-CoA biosynthetic process	2/126	13/10375	0.0104567	0.610793	0.60232	PDHX/PDK4
GO:0070525	GO:0070525	tRNA threonylcarbamoyladenosine metabolic process	2/126	13/10375	0.0104567	0.610793	0.60232	MTO1/OSGEPL1
GO:1901623	GO:1901623	regulation of lymphocyte chemotaxis	2/126	13/10375	0.0104567	0.610793	0.60232	CCL2/WNT5A
GO:1902187	GO:1902187	negative regulation of viral release from host cell	2/126	13/10375	0.0104567	0.610793	0.60232	TRIM25/TRIM27
GO:1904814	GO:1904814	regulation of protein localization to chromosome, telomeric region	2/126	13/10375	0.0104567	0.610793	0.60232	GNL3/GNL3L
GO:0018105	GO:0018105	peptidyl-serine phosphorylation	7/126	202/10375	0.0115025	0.610793	0.60232	AURKA/CAMK2D/MKNK1/PKN2/PRKD2/VRK1/WNT5A
GO:0003156	GO:0003156	regulation of animal organ formation	2/126	14/10375	0.0121033	0.610793	0.60232	WNT2B/WNT5A
GO:0006086	GO:0006086	acetyl-CoA biosynthetic process from pyruvate	2/126	14/10375	0.0121033	0.610793	0.60232	PDHX/PDK4
GO:0040036	GO:0040036	regulation of fibroblast growth factor receptor signaling pathway	2/126	14/10375	0.0121033	0.610793	0.60232	PRKD2/WNT5A
GO:0090281	GO:0090281	negative regulation of calcium ion import	2/126	14/10375	0.0121033	0.610793	0.60232	CLIC2/TRIM27
GO:0051193	GO:0051193	regulation of cofactor metabolic process	3/126	40/10375	0.0124583	0.610793	0.60232	OGT/PDHX/PDK4
GO:0051196	GO:0051196	regulation of coenzyme metabolic process	3/126	40/10375	0.0124583	0.610793	0.60232	OGT/PDHX/PDK4
GO:0042116	GO:0042116	macrophage activation	3/126	41/10375	0.0133247	0.610793	0.60232	CD93/TLR6/WNT5A
GO:0071677	GO:0071677	positive regulation of mononuclear cell migration	2/126	15/10375	0.0138553	0.610793	0.60232	CCL2/CCR1
GO:0044773	GO:0044773	mitotic DNA damage checkpoint	4/126	77/10375	0.014197	0.610793	0.60232	AURKA/CDK5RAP3/MDM4/RFWD3
GO:0051092	GO:0051092	positive regulation of NF-kappaB transcription factor activity	5/126	118/10375	0.0143519	0.610793	0.60232	IRAK3/PRKD2/TRIM22/TRIM25/WNT5A
GO:0018209	GO:0018209	peptidyl-serine modification	7/126	213/10375	0.0150406	0.610793	0.60232	AURKA/CAMK2D/MKNK1/PKN2/PRKD2/VRK1/WNT5A
GO:0010881	GO:0010881	regulation of cardiac muscle contraction by regulation of the release of sequestered calcium ion	2/126	16/10375	0.01571	0.610793	0.60232	CAMK2D/CLIC2
GO:0090025	GO:0090025	regulation of monocyte chemotaxis	2/126	16/10375	0.01571	0.610793	0.60232	CCL2/CCR1
GO:0032611	GO:0032611	interleukin-1 beta production	3/126	45/10375	0.0171278	0.610793	0.60232	MEFV/TLR6/WNT5A
GO:0042177	GO:0042177	negative regulation of protein catabolic process	4/126	82/10375	0.0175238	0.610793	0.60232	CDK5RAP3/DERL3/IRAK3/MDM4
GO:0044774	GO:0044774	mitotic DNA integrity checkpoint	4/126	82/10375	0.0175238	0.610793	0.60232	AURKA/CDK5RAP3/MDM4/RFWD3
GO:2000134	GO:2000134	negative regulation of G1/S transition of mitotic cell cycle	4/126	82/10375	0.0175238	0.610793	0.60232	AURKA/MDM4/RFWD3/ZNF655
GO:0043496	GO:0043496	regulation of protein homodimerization activity	2/126	17/10375	0.0176647	0.610793	0.60232	AIDA/GNL3L
GO:0060314	GO:0060314	regulation of ryanodine-sensitive calcium-release channel activity	2/126	17/10375	0.0176647	0.610793	0.60232	CAMK2D/CLIC2
GO:0071425	GO:0071425	hematopoietic stem cell proliferation	2/126	17/10375	0.0176647	0.610793	0.60232	WNT2B/WNT5A
GO:1902807	GO:1902807	negative regulation of cell cycle G1/S phase transition	4/126	83/10375	0.0182426	0.610793	0.60232	AURKA/MDM4/RFWD3/ZNF655
GO:0006476	GO:0006476	protein deacetylation	4/126	84/10375	0.0189795	0.610793	0.60232	CAMK2D/MSL3/NEK3/PRKD2
GO:0051924	GO:0051924	regulation of calcium ion transport	5/126	127/10375	0.0191458	0.610793	0.60232	CAMK2D/CCL2/CCR1/CLIC2/TRIM27
GO:0001912	GO:0001912	positive regulation of leukocyte mediated cytotoxicity	2/126	18/10375	0.0197166	0.610793	0.60232	CCL2/PVR
GO:0015893	GO:0015893	drug transport	2/126	18/10375	0.0197166	0.610793	0.60232	ABCB4/SLC15A2
GO:0033233	GO:0033233	regulation of protein sumoylation	2/126	18/10375	0.0197166	0.610793	0.60232	GNL3/GNL3L
GO:0042762	GO:0042762	regulation of sulfur metabolic process	2/126	18/10375	0.0197166	0.610793	0.60232	PDHX/PDK4
GO:0043984	GO:0043984	histone H4-K16 acetylation	2/126	18/10375	0.0197166	0.610793	0.60232	MSL3/OGT
GO:0044344	GO:0044344	cellular response to fibroblast growth factor stimulus	4/126	85/10375	0.0197347	0.610793	0.60232	CCL2/PRKD2/TIAL1/WNT5A
GO:0050921	GO:0050921	positive regulation of chemotaxis	4/126	85/10375	0.0197347	0.610793	0.60232	CCL2/CCR1/PRKD2/WNT5A
GO:0072503	GO:0072503	cellular divalent inorganic cation homeostasis	7/126	226/10375	0.020152	0.610793	0.60232	CAMK2D/CCL2/CCR1/CLIC2/LPAR6/SLC30A7/TMEM165
GO:0071774	GO:0071774	response to fibroblast growth factor	4/126	87/10375	0.0213001	0.610793	0.60232	CCL2/PRKD2/TIAL1/WNT5A
GO:0006085	GO:0006085	acetyl-CoA biosynthetic process	2/126	19/10375	0.0218633	0.610793	0.60232	PDHX/PDK4
GO:0035767	GO:0035767	endothelial cell chemotaxis	2/126	19/10375	0.0218633	0.610793	0.60232	PLEKHG5/PRKD2
GO:0051642	GO:0051642	centrosome localization	2/126	19/10375	0.0218633	0.610793	0.60232	AURKA/FHOD1
GO:0061082	GO:0061082	myeloid leukocyte cytokine production	2/126	19/10375	0.0218633	0.610793	0.60232	IRAK3/WNT5A
GO:0019221	GO:0019221	cytokine-mediated signaling pathway	10/126	395/10375	0.021876	0.610793	0.60232	CAMK2D/CCL2/CCR1/IL2RG/IRAK3/STAT2/TNFRSF25/TRIM22/TRIM25/WNT5A
GO:0035601	GO:0035601	protein deacylation	4/126	88/10375	0.0221106	0.610793	0.60232	CAMK2D/MSL3/NEK3/PRKD2
GO:0098732	GO:0098732	macromolecule deacylation	4/126	89/10375	0.0229398	0.610793	0.60232	CAMK2D/MSL3/NEK3/PRKD2
GO:0010665	GO:0010665	regulation of cardiac muscle cell apoptotic process	2/126	20/10375	0.0241021	0.610793	0.60232	CAMK2D/RGL2
GO:0010880	GO:0010880	regulation of release of sequestered calcium ion into cytosol by sarcoplasmic reticulum	2/126	20/10375	0.0241021	0.610793	0.60232	CAMK2D/CLIC2
GO:0010882	GO:0010882	regulation of cardiac muscle contraction by calcium ion signaling	2/126	20/10375	0.0241021	0.610793	0.60232	CAMK2D/CLIC2
GO:0031063	GO:0031063	regulation of histone deacetylation	2/126	20/10375	0.0241021	0.610793	0.60232	CAMK2D/PRKD2
GO:0031343	GO:0031343	positive regulation of cell killing	2/126	20/10375	0.0241021	0.610793	0.60232	CCL2/PVR
GO:0061842	GO:0061842	microtubule organizing center localization	2/126	20/10375	0.0241021	0.610793	0.60232	AURKA/FHOD1
GO:0072507	GO:0072507	divalent inorganic cation homeostasis	7/126	235/10375	0.0243343	0.610793	0.60232	CAMK2D/CCL2/CCR1/CLIC2/LPAR6/SLC30A7/TMEM165
GO:0010959	GO:0010959	regulation of metal ion transport	6/126	187/10375	0.0263228	0.610793	0.60232	CAMK2D/CCL2/CCR1/CLIC2/STOM/TRIM27
GO:0010662	GO:0010662	regulation of striated muscle cell apoptotic process	2/126	21/10375	0.0264304	0.610793	0.60232	CAMK2D/RGL2
GO:0071354	GO:0071354	cellular response to interleukin-6	2/126	21/10375	0.0264304	0.610793	0.60232	CCL2/ST3GAL6
GO:0010508	GO:0010508	positive regulation of autophagy	4/126	93/10375	0.0264447	0.610793	0.60232	MEFV/SUPT5H/TP53INP1/TRIM22
GO:0051091	GO:0051091	positive regulation of sequence-specific DNA binding transcription factor activity	6/126	188/10375	0.0269293	0.610793	0.60232	IRAK3/PRKD2/TRIM22/TRIM25/TRIM27/WNT5A
GO:0001938	GO:0001938	positive regulation of endothelial cell proliferation	3/126	54/10375	0.027683	0.610793	0.60232	CCL2/PRKD2/WNT5A
GO:0010659	GO:0010659	cardiac muscle cell apoptotic process	2/126	22/10375	0.028846	0.610793	0.60232	CAMK2D/RGL2
GO:0050922	GO:0050922	negative regulation of chemotaxis	2/126	22/10375	0.028846	0.610793	0.60232	CCL2/WNT5A
GO:0090314	GO:0090314	positive regulation of protein targeting to membrane	2/126	22/10375	0.028846	0.610793	0.60232	CCL2/STOM
GO:0006487	GO:0006487	protein N-linked glycosylation	3/126	55/10375	0.0290271	0.610793	0.60232	DERL3/ST3GAL6/TMEM165
GO:0032612	GO:0032612	interleukin-1 production	3/126	55/10375	0.0290271	0.610793	0.60232	MEFV/TLR6/WNT5A
GO:0043269	GO:0043269	regulation of ion transport	8/126	299/10375	0.0291414	0.610793	0.60232	ABCB4/CAMK2D/CCL2/CCR1/CLIC2/LRRC8D/STOM/TRIM27
GO:0019079	GO:0019079	viral genome replication	4/126	96/10375	0.0292733	0.610793	0.60232	CCL2/PKN2/STOM/SUPT5H
GO:0070509	GO:0070509	calcium ion import	4/126	97/10375	0.0302546	0.610793	0.60232	CAMK2D/CCL2/CLIC2/TRIM27
GO:0010658	GO:0010658	striated muscle cell apoptotic process	2/126	23/10375	0.0313462	0.610793	0.60232	CAMK2D/RGL2
GO:0014808	GO:0014808	release of sequestered calcium ion into cytosol by sarcoplasmic reticulum	2/126	23/10375	0.0313462	0.610793	0.60232	CAMK2D/CLIC2
GO:0033280	GO:0033280	response to vitamin D	2/126	23/10375	0.0313462	0.610793	0.60232	ABCB4/TRIM25
GO:0070741	GO:0070741	response to interleukin-6	2/126	23/10375	0.0313462	0.610793	0.60232	CCL2/ST3GAL6
GO:1903514	GO:1903514	calcium ion transport from endoplasmic reticulum to cytosol	2/126	23/10375	0.0313462	0.610793	0.60232	CAMK2D/CLIC2
GO:0070838	GO:0070838	divalent metal ion transport	7/126	248/10375	0.0313786	0.610793	0.60232	CAMK2D/CCL2/CCR1/CLIC2/SLC30A7/TMEM165/TRIM27
GO:0002690	GO:0002690	positive regulation of leukocyte chemotaxis	3/126	57/10375	0.0318174	0.610793	0.60232	CCL2/CCR1/WNT5A
GO:0072511	GO:0072511	divalent inorganic cation transport	7/126	250/10375	0.0325723	0.610793	0.60232	CAMK2D/CCL2/CCR1/CLIC2/SLC30A7/TMEM165/TRIM27
GO:0031571	GO:0031571	mitotic G1 DNA damage checkpoint	3/126	58/10375	0.0332635	0.610793	0.60232	AURKA/MDM4/RFWD3
GO:0044819	GO:0044819	mitotic G1/S transition checkpoint	3/126	58/10375	0.0332635	0.610793	0.60232	AURKA/MDM4/RFWD3
GO:0046578	GO:0046578	regulation of Ras protein signal transduction	5/126	147/10375	0.033287	0.610793	0.60232	CYTH4/LPAR6/OGT/PLEKHG5/RGL2
GO:0070296	GO:0070296	sarcoplasmic reticulum calcium ion transport	2/126	24/10375	0.0339288	0.610793	0.60232	CAMK2D/CLIC2
GO:0071392	GO:0071392	cellular response to estradiol stimulus	2/126	24/10375	0.0339288	0.610793	0.60232	ABCB4/CCL2
GO:0071549	GO:0071549	cellular response to dexamethasone stimulus	2/126	24/10375	0.0339288	0.610793	0.60232	ABCB4/CCL2
GO:0044783	GO:0044783	G1 DNA damage checkpoint	3/126	59/10375	0.0347433	0.610793	0.60232	AURKA/MDM4/RFWD3
GO:0071216	GO:0071216	cellular response to biotic stimulus	5/126	149/10375	0.0349816	0.610793	0.60232	ABCB4/CCL2/MRC1/TLR6/WNT5A
GO:0043407	GO:0043407	negative regulation of MAP kinase activity	3/126	60/10375	0.0362569	0.610793	0.60232	AIDA/CDK5RAP3/IRAK3
GO:0000082	GO:0000082	G1/S transition of mitotic cell cycle	6/126	202/10375	0.0364103	0.610793	0.60232	AURKA/MDM4/POLE/RFWD3/SKP2/ZNF655
GO:0009948	GO:0009948	anterior/posterior axis specification	2/126	25/10375	0.0365914	0.610793	0.60232	AURKA/WNT5A
GO:0030970	GO:0030970	retrograde protein transport, ER to cytosol	2/126	25/10375	0.0365914	0.610793	0.60232	DERL3/FAF2
GO:0060338	GO:0060338	regulation of type I interferon-mediated signaling pathway	2/126	25/10375	0.0365914	0.610793	0.60232	STAT2/WNT5A
GO:0090313	GO:0090313	regulation of protein targeting to membrane	2/126	25/10375	0.0365914	0.610793	0.60232	CCL2/STOM
GO:1903513	GO:1903513	endoplasmic reticulum to cytosol transport	2/126	25/10375	0.0365914	0.610793	0.60232	DERL3/FAF2
GO:2000243	GO:2000243	positive regulation of reproductive process	2/126	25/10375	0.0365914	0.610793	0.60232	AURKA/WNT5A
GO:1903900	GO:1903900	regulation of viral life cycle	5/126	152/10375	0.0376224	0.610793	0.60232	PKN2/STOM/SUPT5H/TRIM25/TRIM27
GO:0006400	GO:0006400	tRNA modification	3/126	61/10375	0.0378039	0.610793	0.60232	ADAT2/MTO1/OSGEPL1
GO:0033273	GO:0033273	response to vitamin	3/126	61/10375	0.0378039	0.610793	0.60232	ABCB4/CCL2/TRIM25
GO:0048645	GO:0048645	animal organ formation	2/126	26/10375	0.0393317	0.610793	0.60232	WNT2B/WNT5A
GO:0070198	GO:0070198	protein localization to chromosome, telomeric region	2/126	26/10375	0.0393317	0.610793	0.60232	GNL3/GNL3L
GO:0008033	GO:0008033	tRNA processing	4/126	106/10375	0.039959	0.610793	0.60232	ADAT2/FAM98B/MTO1/OSGEPL1
GO:2001257	GO:2001257	regulation of cation channel activity	3/126	63/10375	0.040998	0.610793	0.60232	CAMK2D/CLIC2/STOM
GO:0006874	GO:0006874	cellular calcium ion homeostasis	6/126	209/10375	0.0418662	0.610793	0.60232	CAMK2D/CCL2/CCR1/CLIC2/LPAR6/TMEM165
GO:0016572	GO:0016572	histone phosphorylation	2/126	27/10375	0.0421474	0.610793	0.60232	AURKA/VRK1
GO:0060688	GO:0060688	regulation of morphogenesis of a branching structure	2/126	27/10375	0.0421474	0.610793	0.60232	WNT2B/WNT5A
GO:0071353	GO:0071353	cellular response to interleukin-4	2/126	27/10375	0.0421474	0.610793	0.60232	IL2RG/MRC1
GO:1902186	GO:1902186	regulation of viral release from host cell	2/126	27/10375	0.0421474	0.610793	0.60232	TRIM25/TRIM27
GO:2000401	GO:2000401	regulation of lymphocyte migration	2/126	27/10375	0.0421474	0.610793	0.60232	CCL2/WNT5A
GO:0042147	GO:0042147	retrograde transport, endosome to Golgi	3/126	64/10375	0.0426446	0.610793	0.60232	FAM109A/STX16/TRIM27
GO:0043123	GO:0043123	positive regulation of I-kappaB kinase/NF-kappaB signaling	5/126	158/10375	0.0432636	0.610793	0.60232	PLEKHG5/TLR6/TNFSF10/TRIM22/TRIM25
GO:0044843	GO:0044843	cell cycle G1/S phase transition	6/126	211/10375	0.0435151	0.610793	0.60232	AURKA/MDM4/POLE/RFWD3/SKP2/ZNF655
GO:0006816	GO:0006816	calcium ion transport	6/126	212/10375	0.0443546	0.610793	0.60232	CAMK2D/CCL2/CCR1/CLIC2/TMEM165/TRIM27
GO:0006084	GO:0006084	acetyl-CoA metabolic process	2/126	28/10375	0.0450364	0.610793	0.60232	PDHX/PDK4
GO:0050702	GO:0050702	interleukin-1 beta secretion	2/126	28/10375	0.0450364	0.610793	0.60232	TLR6/WNT5A
GO:0070670	GO:0070670	response to interleukin-4	2/126	28/10375	0.0450364	0.610793	0.60232	IL2RG/MRC1
GO:0071675	GO:0071675	regulation of mononuclear cell migration	2/126	28/10375	0.0450364	0.610793	0.60232	CCL2/CCR1
GO:2000649	GO:2000649	regulation of sodium ion transmembrane transporter activity	2/126	28/10375	0.0450364	0.610793	0.60232	CAMK2D/STOM
GO:0008543	GO:0008543	fibroblast growth factor receptor signaling pathway	3/126	66/10375	0.0460362	0.610793	0.60232	PRKD2/TIAL1/WNT5A
GO:0055074	GO:0055074	calcium ion homeostasis	6/126	214/10375	0.0460641	0.610793	0.60232	CAMK2D/CCL2/CCR1/CLIC2/LPAR6/TMEM165
GO:0050920	GO:0050920	regulation of chemotaxis	4/126	112/10375	0.0473066	0.610793	0.60232	CCL2/CCR1/PRKD2/WNT5A
GO:0043271	GO:0043271	negative regulation of ion transport	3/126	67/10375	0.0477808	0.610793	0.60232	CAMK2D/CLIC2/TRIM27
GO:0032720	GO:0032720	negative regulation of tumor necrosis factor production	2/126	29/10375	0.0479965	0.610793	0.60232	IRAK3/TRIM27
GO:0003002	GO:0003002	regionalization	5/126	163/10375	0.0483343	0.610793	0.60232	AIDA/AURKA/DISP1/WNT2B/WNT5A
GO:0006733	GO:0006733	oxidoreduction coenzyme metabolic process	4/126	113/10375	0.0485995	0.610793	0.60232	COQ7/OGT/PARP9/PDHX
GO:0002688	GO:0002688	regulation of leukocyte chemotaxis	3/126	68/10375	0.0495576	0.610793	0.60232	CCL2/CCR1/WNT5A
GO:0007584	GO:0007584	response to nutrient	4/126	114/10375	0.0499119	0.610793	0.60232	ABCB4/CCL2/OGT/TRIM25
GO:0009880	GO:0009880	embryonic pattern specification	2/126	30/10375	0.0510256	0.610793	0.60232	DISP1/WNT5A
GO:0045070	GO:0045070	positive regulation of viral genome replication	2/126	30/10375	0.0510256	0.610793	0.60232	PKN2/STOM
GO:0048247	GO:0048247	lymphocyte chemotaxis	2/126	30/10375	0.0510256	0.610793	0.60232	CCL2/WNT5A
GO:0071548	GO:0071548	response to dexamethasone	2/126	30/10375	0.0510256	0.610793	0.60232	ABCB4/CCL2
GO:0072678	GO:0072678	T cell migration	2/126	30/10375	0.0510256	0.610793	0.60232	CCL2/WNT5A
GO:0043506	GO:0043506	regulation of JUN kinase activity	3/126	69/10375	0.0513664	0.610793	0.60232	AIDA/TLR6/WNT5A
GO:1905269	GO:1905269	positive regulation of chromatin organization	3/126	69/10375	0.0513664	0.610793	0.60232	OGT/PRKD2/TAL1
GO:0060759	GO:0060759	regulation of response to cytokine stimulus	4/126	116/10375	0.0525949	0.610793	0.60232	IRAK3/PARP9/STAT2/WNT5A
GO:2000045	GO:2000045	regulation of G1/S transition of mitotic cell cycle	4/126	116/10375	0.0525949	0.610793	0.60232	AURKA/MDM4/RFWD3/ZNF655
GO:0060326	GO:0060326	cell chemotaxis	5/126	167/10375	0.0526347	0.610793	0.60232	CCL2/CCR1/PLEKHG5/PRKD2/WNT5A
GO:0030433	GO:0030433	ubiquitin-dependent ERAD pathway	3/126	70/10375	0.0532069	0.610793	0.60232	DERL3/FAF2/TRIM25
GO:0006875	GO:0006875	cellular metal ion homeostasis	7/126	279/10375	0.0533874	0.610793	0.60232	CAMK2D/CCL2/CCR1/CLIC2/LPAR6/SLC30A7/TMEM165
GO:1901991	GO:1901991	negative regulation of mitotic cell cycle phase transition	5/126	168/10375	0.0537437	0.610793	0.60232	AURKA/CDK5RAP3/MDM4/RFWD3/ZNF655
GO:0019076	GO:0019076	viral release from host cell	2/126	31/10375	0.0541216	0.610793	0.60232	TRIM25/TRIM27
GO:0032413	GO:0032413	negative regulation of ion transmembrane transporter activity	2/126	31/10375	0.0541216	0.610793	0.60232	CAMK2D/CLIC2
GO:0035890	GO:0035890	exit from host	2/126	31/10375	0.0541216	0.610793	0.60232	TRIM25/TRIM27
GO:0035891	GO:0035891	exit from host cell	2/126	31/10375	0.0541216	0.610793	0.60232	TRIM25/TRIM27
GO:0052126	GO:0052126	movement in host environment	2/126	31/10375	0.0541216	0.610793	0.60232	TRIM25/TRIM27
GO:0052192	GO:0052192	movement in environment of other organism involved in symbiotic interaction	2/126	31/10375	0.0541216	0.610793	0.60232	TRIM25/TRIM27
GO:1903556	GO:1903556	negative regulation of tumor necrosis factor superfamily cytokine production	2/126	31/10375	0.0541216	0.610793	0.60232	IRAK3/TRIM27
GO:0007093	GO:0007093	mitotic cell cycle checkpoint	4/126	118/10375	0.0553555	0.610793	0.60232	AURKA/CDK5RAP3/MDM4/RFWD3
GO:0032527	GO:0032527	protein exit from endoplasmic reticulum	2/126	32/10375	0.0572824	0.610793	0.60232	DERL3/FAF2
GO:0050701	GO:0050701	interleukin-1 secretion	2/126	32/10375	0.0572824	0.610793	0.60232	TLR6/WNT5A
GO:0051926	GO:0051926	negative regulation of calcium ion transport	2/126	32/10375	0.0572824	0.610793	0.60232	CLIC2/TRIM27
GO:1901988	GO:1901988	negative regulation of cell cycle phase transition	5/126	172/10375	0.0583155	0.610793	0.60232	AURKA/CDK5RAP3/MDM4/RFWD3/ZNF655
GO:0016575	GO:0016575	histone deacetylation	3/126	73/10375	0.0589167	0.610793	0.60232	CAMK2D/MSL3/PRKD2
GO:0009108	GO:0009108	coenzyme biosynthetic process	4/126	121/10375	0.0596409	0.610793	0.60232	COQ7/PARP9/PDHX/PDK4
GO:0001910	GO:0001910	regulation of leukocyte mediated cytotoxicity	2/126	33/10375	0.0605061	0.610793	0.60232	CCL2/PVR
GO:0071300	GO:0071300	cellular response to retinoic acid	2/126	33/10375	0.0605061	0.610793	0.60232	CCL2/WNT5A
GO:0032675	GO:0032675	regulation of interleukin-6 production	3/126	74/10375	0.0608818	0.610793	0.60232	IRAK3/TLR6/WNT5A
GO:0032680	GO:0032680	regulation of tumor necrosis factor production	3/126	74/10375	0.0608818	0.610793	0.60232	CCL2/IRAK3/TRIM27
GO:0033044	GO:0033044	regulation of chromosome organization	6/126	230/10375	0.0612168	0.610793	0.60232	CAMK2D/GNL3/GNL3L/OGT/PRKD2/TAL1
GO:0002237	GO:0002237	response to molecule of bacterial origin	6/126	231/10375	0.0622517	0.610793	0.60232	CCL2/IRAK3/MRC1/TLR6/TNFRSF25/WNT5A
GO:0000077	GO:0000077	DNA damage checkpoint	4/126	123/10375	0.0625937	0.610793	0.60232	AURKA/CDK5RAP3/MDM4/RFWD3
GO:2001252	GO:2001252	positive regulation of chromosome organization	4/126	123/10375	0.0625937	0.610793	0.60232	GNL3/OGT/PRKD2/TAL1
GO:0009799	GO:0009799	specification of symmetry	3/126	75/10375	0.0628773	0.610793	0.60232	AIDA/DISP1/WNT5A
GO:0009855	GO:0009855	determination of bilateral symmetry	3/126	75/10375	0.0628773	0.610793	0.60232	AIDA/DISP1/WNT5A
GO:0003333	GO:0003333	amino acid transmembrane transport	2/126	34/10375	0.0637907	0.610793	0.60232	SLC6A6/SLC7A6
GO:0010660	GO:0010660	regulation of muscle cell apoptotic process	2/126	34/10375	0.0637907	0.610793	0.60232	CAMK2D/RGL2
GO:0051090	GO:0051090	regulation of sequence-specific DNA binding transcription factor activity	7/126	291/10375	0.0640001	0.610793	0.60232	CDK5RAP3/IRAK3/PRKD2/TRIM22/TRIM25/TRIM27/WNT5A
GO:1902275	GO:1902275	regulation of chromatin organization	4/126	124/10375	0.0640987	0.610793	0.60232	CAMK2D/OGT/PRKD2/TAL1
GO:1902806	GO:1902806	regulation of cell cycle G1/S phase transition	4/126	124/10375	0.0640987	0.610793	0.60232	AURKA/MDM4/RFWD3/ZNF655
GO:0001936	GO:0001936	regulation of endothelial cell proliferation	3/126	76/10375	0.0649031	0.610793	0.60232	CCL2/PRKD2/WNT5A
GO:0002687	GO:0002687	positive regulation of leukocyte migration	3/126	76/10375	0.0649031	0.610793	0.60232	CCL2/CCR1/WNT5A
GO:0032640	GO:0032640	tumor necrosis factor production	3/126	76/10375	0.0649031	0.610793	0.60232	CCL2/IRAK3/TRIM27
GO:0060333	GO:0060333	interferon-gamma-mediated signaling pathway	3/126	76/10375	0.0649031	0.610793	0.60232	CAMK2D/TRIM22/TRIM25
GO:0003006	GO:0003006	developmental process involved in reproduction	8/126	353/10375	0.0654949	0.610793	0.60232	ABCB4/AURKA/CELF1/PCDH12/TIAL1/TNFSF10/WNT2B/WNT5A
GO:0043547	GO:0043547	positive regulation of GTPase activity	10/126	479/10375	0.0660342	0.610793	0.60232	ACAP2/CAMK2D/CCL2/CYTH4/IL2RG/NCF4/PLEKHG5/RGL2/SEMA4D/WNT5A
GO:0032635	GO:0032635	interleukin-6 production	3/126	77/10375	0.0669587	0.610793	0.60232	IRAK3/TLR6/WNT5A
GO:1903555	GO:1903555	regulation of tumor necrosis factor superfamily cytokine production	3/126	77/10375	0.0669587	0.610793	0.60232	CCL2/IRAK3/TRIM27
GO:0002548	GO:0002548	monocyte chemotaxis	2/126	35/10375	0.0671342	0.610793	0.60232	CCL2/CCR1
GO:0002755	GO:0002755	MyD88-dependent toll-like receptor signaling pathway	2/126	35/10375	0.0671342	0.610793	0.60232	IRAK3/TLR6
GO:0018279	GO:0018279	protein N-linked glycosylation via asparagine	2/126	35/10375	0.0671342	0.610793	0.60232	DERL3/ST3GAL6
GO:0032757	GO:0032757	positive regulation of interleukin-8 production	2/126	35/10375	0.0671342	0.610793	0.60232	PRKD2/WNT5A
GO:0071277	GO:0071277	cellular response to calcium ion	2/126	35/10375	0.0671342	0.610793	0.60232	CAMK2D/WNT5A
GO:0071398	GO:0071398	cellular response to fatty acid	2/126	35/10375	0.0671342	0.610793	0.60232	CCL2/PDK4
GO:0071695	GO:0071695	anatomical structure maturation	2/126	35/10375	0.0671342	0.610793	0.60232	SEMA4D/WNT5A
GO:1902305	GO:1902305	regulation of sodium ion transmembrane transport	2/126	35/10375	0.0671342	0.610793	0.60232	CAMK2D/STOM
GO:0031570	GO:0031570	DNA integrity checkpoint	4/126	128/10375	0.0703073	0.610793	0.60232	AURKA/CDK5RAP3/MDM4/RFWD3
GO:0071219	GO:0071219	cellular response to molecule of bacterial origin	4/126	128/10375	0.0703073	0.610793	0.60232	CCL2/MRC1/TLR6/WNT5A
GO:0002088	GO:0002088	lens development in camera-type eye	2/126	36/10375	0.0705347	0.610793	0.60232	WNT2B/WNT5A
GO:0018196	GO:0018196	peptidyl-asparagine modification	2/126	36/10375	0.0705347	0.610793	0.60232	DERL3/ST3GAL6
GO:0031341	GO:0031341	regulation of cell killing	2/126	36/10375	0.0705347	0.610793	0.60232	CCL2/PVR
GO:0032651	GO:0032651	regulation of interleukin-1 beta production	2/126	36/10375	0.0705347	0.610793	0.60232	MEFV/WNT5A
GO:0051785	GO:0051785	positive regulation of nuclear division	2/126	36/10375	0.0705347	0.610793	0.60232	AURKA/WNT5A
GO:1904063	GO:1904063	negative regulation of cation transmembrane transport	2/126	36/10375	0.0705347	0.610793	0.60232	CAMK2D/CLIC2
GO:0006090	GO:0006090	pyruvate metabolic process	3/126	79/10375	0.0711586	0.610793	0.60232	OGT/PDHX/PDK4
GO:0007259	GO:0007259	JAK-STAT cascade	3/126	79/10375	0.0711586	0.610793	0.60232	CCL2/STAT2/VHL
GO:0008584	GO:0008584	male gonad development	3/126	79/10375	0.0711586	0.610793	0.60232	TNFSF10/WNT2B/WNT5A
GO:0046546	GO:0046546	development of primary male sexual characteristics	3/126	79/10375	0.0711586	0.610793	0.60232	TNFSF10/WNT2B/WNT5A
GO:0097696	GO:0097696	STAT cascade	3/126	79/10375	0.0711586	0.610793	0.60232	CCL2/STAT2/VHL
GO:0071706	GO:0071706	tumor necrosis factor superfamily cytokine production	3/126	80/10375	0.0733021	0.610793	0.60232	CCL2/IRAK3/TRIM27
GO:0071229	GO:0071229	cellular response to acid chemical	4/126	130/10375	0.0735239	0.610793	0.60232	ABCB4/CCL2/PDK4/WNT5A
GO:0010657	GO:0010657	muscle cell apoptotic process	2/126	37/10375	0.0739905	0.610793	0.60232	CAMK2D/RGL2
GO:0032410	GO:0032410	negative regulation of transporter activity	2/126	37/10375	0.0739905	0.610793	0.60232	CAMK2D/CLIC2
GO:0032655	GO:0032655	regulation of interleukin-12 production	2/126	37/10375	0.0739905	0.610793	0.60232	IRAK3/MEFV
GO:0032663	GO:0032663	regulation of interleukin-2 production	2/126	37/10375	0.0739905	0.610793	0.60232	PRKD2/TRIM27
GO:0046677	GO:0046677	response to antibiotic	2/126	37/10375	0.0739905	0.610793	0.60232	ABCB4/CCL2
GO:0009991	GO:0009991	response to extracellular stimulus	7/126	302/10375	0.0747866	0.610793	0.60232	ABCB4/CCL2/OGT/PDK4/SKP2/TRIM25/WNT2B
GO:0010469	GO:0010469	regulation of receptor activity	3/126	81/10375	0.0754744	0.610793	0.60232	CAMK2D/CLIC2/STOM
GO:0018107	GO:0018107	peptidyl-threonine phosphorylation	3/126	81/10375	0.0754744	0.610793	0.60232	CAMK2D/VRK1/WNT5A
GO:0048010	GO:0048010	vascular endothelial growth factor receptor signaling pathway	3/126	81/10375	0.0754744	0.610793	0.60232	CCL2/NCF4/PRKD2
GO:0051302	GO:0051302	regulation of cell division	3/126	81/10375	0.0754744	0.610793	0.60232	AURKA/PKN2/TAL1
GO:0040013	GO:0040013	negative regulation of locomotion	5/126	186/10375	0.0760217	0.610793	0.60232	CCL2/TP53INP1/TRIM25/TRIM27/WNT5A
GO:0009311	GO:0009311	oligosaccharide metabolic process	2/126	38/10375	0.0774997	0.610793	0.60232	MPDU1/ST3GAL6
GO:0032615	GO:0032615	interleukin-12 production	2/126	38/10375	0.0774997	0.610793	0.60232	IRAK3/MEFV
GO:0051238	GO:0051238	sequestering of metal ion	3/126	82/10375	0.0776751	0.610793	0.60232	CAMK2D/CLIC2/SLC30A7
GO:0055080	GO:0055080	cation homeostasis	8/126	369/10375	0.0800871	0.610793	0.60232	CAMK2D/CCL2/CCR1/CLIC2/LPAR6/PDK4/SLC30A7/TMEM165
GO:0043902	GO:0043902	positive regulation of multi-organism process	4/126	134/10375	0.0801783	0.610793	0.60232	AURKA/PKN2/STOM/SUPT5H
GO:0001707	GO:0001707	mesoderm formation	2/126	39/10375	0.0810604	0.610793	0.60232	TAL1/WNT5A
GO:0071385	GO:0071385	cellular response to glucocorticoid stimulus	2/126	39/10375	0.0810604	0.610793	0.60232	ABCB4/CCL2
GO:0018210	GO:0018210	peptidyl-threonine modification	3/126	84/10375	0.0821602	0.610793	0.60232	CAMK2D/VRK1/WNT5A
GO:0009617	GO:0009617	response to bacterium	7/126	309/10375	0.08218	0.610793	0.60232	CCL2/IRAK3/MRC1/STAB1/TLR6/TNFRSF25/WNT5A
GO:0032844	GO:0032844	regulation of homeostatic process	7/126	310/10375	0.0832697	0.610793	0.60232	CAMK2D/CLIC2/GNL3/GNL3L/PDK4/SLC30A7/TAL1
GO:0036503	GO:0036503	ERAD pathway	3/126	85/10375	0.0844441	0.610793	0.60232	DERL3/FAF2/TRIM25
GO:0046718	GO:0046718	viral entry into host cell	3/126	85/10375	0.0844441	0.610793	0.60232	MRC1/PVR/TRIM25
GO:0009953	GO:0009953	dorsal/ventral pattern formation	2/126	40/10375	0.0846711	0.610793	0.60232	AIDA/DISP1
GO:0055065	GO:0055065	metal ion homeostasis	7/126	312/10375	0.0854743	0.610793	0.60232	CAMK2D/CCL2/CCR1/CLIC2/LPAR6/SLC30A7/TMEM165
GO:0098771	GO:0098771	inorganic ion homeostasis	8/126	375/10375	0.0860247	0.610793	0.60232	CAMK2D/CCL2/CCR1/CLIC2/LPAR6/PDK4/SLC30A7/TMEM165
GO:0098656	GO:0098656	anion transmembrane transport	4/126	138/10375	0.0871226	0.610793	0.60232	CLIC2/LRRC8D/SLC6A6/SLC7A6
GO:0048332	GO:0048332	mesoderm morphogenesis	2/126	41/10375	0.0883299	0.610793	0.60232	TAL1/WNT5A
GO:1903902	GO:1903902	positive regulation of viral life cycle	3/126	87/10375	0.0890927	0.610793	0.60232	PKN2/STOM/SUPT5H
GO:0001935	GO:0001935	endothelial cell proliferation	3/126	88/10375	0.0914568	0.610793	0.60232	CCL2/PRKD2/WNT5A
GO:0071384	GO:0071384	cellular response to corticosteroid stimulus	2/126	42/10375	0.0920351	0.610793	0.60232	ABCB4/CCL2
GO:0007204	GO:0007204	positive regulation of cytosolic calcium ion concentration	4/126	142/10375	0.0943499	0.610793	0.60232	CAMK2D/CCR1/CLIC2/LPAR6
GO:0030279	GO:0030279	negative regulation of ossification	2/126	43/10375	0.0957852	0.610793	0.60232	CCR1/SEMA4D
GO:0032465	GO:0032465	regulation of cytokinesis	2/126	43/10375	0.0957852	0.610793	0.60232	AURKA/PKN2
GO:0032623	GO:0032623	interleukin-2 production	2/126	43/10375	0.0957852	0.610793	0.60232	PRKD2/TRIM27
GO:0042108	GO:0042108	positive regulation of cytokine biosynthetic process	2/126	43/10375	0.0957852	0.610793	0.60232	TLR6/WNT5A
GO:0070098	GO:0070098	chemokine-mediated signaling pathway	2/126	43/10375	0.0957852	0.610793	0.60232	CCL2/CCR1
GO:1901796	GO:1901796	regulation of signal transduction by p53 class mediator	4/126	143/10375	0.0962002	0.610793	0.60232	AURKA/CDK5RAP3/MDM4/TP53INP1
GO:0046661	GO:0046661	male sex differentiation	3/126	91/10375	0.098704	0.610793	0.60232	TNFSF10/WNT2B/WNT5A
GO:1901019	GO:1901019	regulation of calcium ion transmembrane transporter activity	2/126	44/10375	0.0995785	0.610793	0.60232	CAMK2D/CLIC2
GO:0043393	GO:0043393	regulation of protein binding	4/126	145/10375	0.0999518	0.610793	0.60232	AIDA/AURKA/GNL3L/WNT5A
GO:0014068	GO:0014068	positive regulation of phosphatidylinositol 3-kinase signaling	2/126	45/10375	0.103413	0.610793	0.60232	RGL2/SEMA4D
GO:0034766	GO:0034766	negative regulation of ion transmembrane transport	2/126	45/10375	0.103413	0.610793	0.60232	CAMK2D/CLIC2
GO:0043122	GO:0043122	regulation of I-kappaB kinase/NF-kappaB signaling	5/126	206/10375	0.105803	0.610793	0.60232	PLEKHG5/TLR6/TNFSF10/TRIM22/TRIM25
GO:0019722	GO:0019722	calcium-mediated signaling	3/126	94/10375	0.106176	0.610793	0.60232	CAMK2D/CLIC2/MCTP1
GO:0021510	GO:0021510	spinal cord development	2/126	46/10375	0.107288	0.610793	0.60232	PLXDC1/TAL1
GO:0032652	GO:0032652	regulation of interleukin-1 production	2/126	46/10375	0.107288	0.610793	0.60232	MEFV/WNT5A
GO:0051279	GO:0051279	regulation of release of sequestered calcium ion into cytosol	2/126	46/10375	0.107288	0.610793	0.60232	CAMK2D/CLIC2
GO:0051781	GO:0051781	positive regulation of cell division	2/126	46/10375	0.107288	0.610793	0.60232	PKN2/TAL1
GO:0006986	GO:0006986	response to unfolded protein	4/126	149/10375	0.107657	0.610793	0.60232	CCL2/CDK5RAP3/DERL3/FAF2
GO:0021700	GO:0021700	developmental maturation	4/126	150/10375	0.109624	0.610793	0.60232	AURKA/SEMA4D/TAL1/WNT5A
GO:0030003	GO:0030003	cellular cation homeostasis	7/126	333/10375	0.110622	0.610793	0.60232	CAMK2D/CCL2/CCR1/CLIC2/LPAR6/SLC30A7/TMEM165
GO:0019058	GO:0019058	viral life cycle	8/126	398/10375	0.111124	0.610793	0.60232	CCL2/MRC1/PKN2/PVR/STOM/SUPT5H/TRIM25/TRIM27
GO:0055117	GO:0055117	regulation of cardiac muscle contraction	2/126	47/10375	0.111202	0.610793	0.60232	CAMK2D/CLIC2
GO:0071674	GO:0071674	mononuclear cell migration	2/126	47/10375	0.111202	0.610793	0.60232	CCL2/CCR1
GO:0072676	GO:0072676	lymphocyte migration	2/126	47/10375	0.111202	0.610793	0.60232	CCL2/WNT5A
GO:0045765	GO:0045765	regulation of angiogenesis	4/126	151/10375	0.111607	0.610793	0.60232	CCL2/PRKD2/STAB1/WNT5A
GO:0051480	GO:0051480	regulation of cytosolic calcium ion concentration	4/126	152/10375	0.113607	0.610793	0.60232	CAMK2D/CCR1/CLIC2/LPAR6
GO:0048524	GO:0048524	positive regulation of viral process	3/126	97/10375	0.113864	0.610793	0.60232	PKN2/STOM/SUPT5H
GO:0007389	GO:0007389	pattern specification process	5/126	211/10375	0.114038	0.610793	0.60232	AIDA/AURKA/DISP1/WNT2B/WNT5A
GO:0002347	GO:0002347	response to tumor cell	1/126	10/10375	0.115066	0.610793	0.60232	PVR
GO:0002643	GO:0002643	regulation of tolerance induction	1/126	10/10375	0.115066	0.610793	0.60232	IRAK3
GO:0002693	GO:0002693	positive regulation of cellular extravasation	1/126	10/10375	0.115066	0.610793	0.60232	CCL2
GO:0007084	GO:0007084	mitotic nuclear envelope reassembly	1/126	10/10375	0.115066	0.610793	0.60232	VRK1
GO:0009312	GO:0009312	oligosaccharide biosynthetic process	1/126	10/10375	0.115066	0.610793	0.60232	MPDU1
GO:0015695	GO:0015695	organic cation transport	1/126	10/10375	0.115066	0.610793	0.60232	ABCB4
GO:0016339	GO:0016339	calcium-dependent cell-cell adhesion via plasma membrane cell adhesion molecules	1/126	10/10375	0.115066	0.610793	0.60232	PCDH12
GO:0032785	GO:0032785	negative regulation of DNA-templated transcription, elongation	1/126	10/10375	0.115066	0.610793	0.60232	SUPT5H
GO:0035020	GO:0035020	regulation of Rac protein signal transduction	1/126	10/10375	0.115066	0.610793	0.60232	OGT
GO:0035751	GO:0035751	regulation of lysosomal lumen pH	1/126	10/10375	0.115066	0.610793	0.60232	TMEM165
GO:0036342	GO:0036342	post-anal tail morphogenesis	1/126	10/10375	0.115066	0.610793	0.60232	WNT5A
GO:0042033	GO:0042033	chemokine biosynthetic process	1/126	10/10375	0.115066	0.610793	0.60232	WNT5A
GO:0046339	GO:0046339	diacylglycerol metabolic process	1/126	10/10375	0.115066	0.610793	0.60232	PGS1
GO:0051383	GO:0051383	kinetochore organization	1/126	10/10375	0.115066	0.610793	0.60232	POGZ
GO:0051797	GO:0051797	regulation of hair follicle development	1/126	10/10375	0.115066	0.610793	0.60232	WNT5A
GO:0060039	GO:0060039	pericardium development	1/126	10/10375	0.115066	0.610793	0.60232	WNT5A
GO:0060065	GO:0060065	uterus development	1/126	10/10375	0.115066	0.610793	0.60232	WNT5A
GO:0060315	GO:0060315	negative regulation of ryanodine-sensitive calcium-release channel activity	1/126	10/10375	0.115066	0.610793	0.60232	CLIC2
GO:0061081	GO:0061081	positive regulation of myeloid leukocyte cytokine production involved in immune response	1/126	10/10375	0.115066	0.610793	0.60232	WNT5A
GO:0061162	GO:0061162	establishment of monopolar cell polarity	1/126	10/10375	0.115066	0.610793	0.60232	WNT5A
GO:0061339	GO:0061339	establishment or maintenance of monopolar cell polarity	1/126	10/10375	0.115066	0.610793	0.60232	WNT5A
GO:0070168	GO:0070168	negative regulation of biomineral tissue development	1/126	10/10375	0.115066	0.610793	0.60232	CCR1
GO:0070234	GO:0070234	positive regulation of T cell apoptotic process	1/126	10/10375	0.115066	0.610793	0.60232	WNT5A
GO:0072643	GO:0072643	interferon-gamma secretion	1/126	10/10375	0.115066	0.610793	0.60232	TRIM27
GO:0090036	GO:0090036	regulation of protein kinase C signaling	1/126	10/10375	0.115066	0.610793	0.60232	WNT5A
GO:0090179	GO:0090179	planar cell polarity pathway involved in neural tube closure	1/126	10/10375	0.115066	0.610793	0.60232	WNT5A
GO:1900363	GO:1900363	regulation of mRNA polyadenylation	1/126	10/10375	0.115066	0.610793	0.60232	SUPT5H
GO:0009798	GO:0009798	axis specification	2/126	48/10375	0.115153	0.610793	0.60232	AURKA/WNT5A
GO:0032677	GO:0032677	regulation of interleukin-8 production	2/126	48/10375	0.115153	0.610793	0.60232	PRKD2/WNT5A
GO:0032755	GO:0032755	positive regulation of interleukin-6 production	2/126	48/10375	0.115153	0.610793	0.60232	TLR6/WNT5A
GO:0050848	GO:0050848	regulation of calcium-mediated signaling	2/126	48/10375	0.115153	0.610793	0.60232	CAMK2D/CLIC2
GO:0010638	GO:0010638	positive regulation of organelle organization	9/126	468/10375	0.115617	0.610793	0.60232	AURKA/FHOD1/GNL3/OGT/PRKD2/TAL1/TNFSF10/TRIM27/WNT5A
GO:0045931	GO:0045931	positive regulation of mitotic cell cycle	3/126	98/10375	0.116472	0.610793	0.60232	AURKA/PKN2/TAL1
GO:0006873	GO:0006873	cellular ion homeostasis	7/126	339/10375	0.118465	0.610793	0.60232	CAMK2D/CCL2/CCR1/CLIC2/LPAR6/SLC30A7/TMEM165
GO:0030260	GO:0030260	entry into host cell	3/126	99/10375	0.119104	0.610793	0.60232	MRC1/PVR/TRIM25
GO:0044409	GO:0044409	entry into host	3/126	99/10375	0.119104	0.610793	0.60232	MRC1/PVR/TRIM25
GO:0051806	GO:0051806	entry into cell of other organism involved in symbiotic interaction	3/126	99/10375	0.119104	0.610793	0.60232	MRC1/PVR/TRIM25
GO:0051828	GO:0051828	entry into other organism involved in symbiotic interaction	3/126	99/10375	0.119104	0.610793	0.60232	MRC1/PVR/TRIM25
GO:0002028	GO:0002028	regulation of sodium ion transport	2/126	49/10375	0.119139	0.610793	0.60232	CAMK2D/STOM
GO:0006942	GO:0006942	regulation of striated muscle contraction	2/126	49/10375	0.119139	0.610793	0.60232	CAMK2D/CLIC2
GO:0034763	GO:0034763	negative regulation of transmembrane transport	2/126	49/10375	0.119139	0.610793	0.60232	CAMK2D/CLIC2
GO:0071897	GO:0071897	DNA biosynthetic process	4/126	156/10375	0.121763	0.610793	0.60232	GNL3L/POLE/PRKD2/TRIM25
GO:0031667	GO:0031667	response to nutrient levels	6/126	278/10375	0.122434	0.610793	0.60232	ABCB4/CCL2/OGT/PDK4/TRIM25/WNT2B
GO:0007156	GO:0007156	homophilic cell adhesion via plasma membrane adhesion molecules	2/126	50/10375	0.123159	0.610793	0.60232	PCDH12/PVR
GO:0010948	GO:0010948	negative regulation of cell cycle process	5/126	217/10375	0.124314	0.610793	0.60232	AURKA/CDK5RAP3/MDM4/RFWD3/ZNF655
GO:0032496	GO:0032496	response to lipopolysaccharide	5/126	217/10375	0.124314	0.610793	0.60232	CCL2/IRAK3/MRC1/TNFRSF25/WNT5A
GO:0050801	GO:0050801	ion homeostasis	8/126	409/10375	0.124416	0.610793	0.60232	CAMK2D/CCL2/CCR1/CLIC2/LPAR6/PDK4/SLC30A7/TMEM165
GO:0002685	GO:0002685	regulation of leukocyte migration	3/126	101/10375	0.124432	0.610793	0.60232	CCL2/CCR1/WNT5A
GO:0009952	GO:0009952	anterior/posterior pattern specification	3/126	101/10375	0.124432	0.610793	0.60232	AURKA/WNT2B/WNT5A
GO:0019362	GO:0019362	pyridine nucleotide metabolic process	3/126	101/10375	0.124432	0.610793	0.60232	OGT/PARP9/PDHX
GO:0031056	GO:0031056	regulation of histone modification	3/126	101/10375	0.124432	0.610793	0.60232	CAMK2D/OGT/PRKD2
GO:0046496	GO:0046496	nicotinamide nucleotide metabolic process	3/126	101/10375	0.124432	0.610793	0.60232	OGT/PARP9/PDHX
GO:0001774	GO:0001774	microglial cell activation	1/126	11/10375	0.125824	0.610793	0.60232	TLR6
GO:0002739	GO:0002739	regulation of cytokine secretion involved in immune response	1/126	11/10375	0.125824	0.610793	0.60232	WNT5A
GO:0006684	GO:0006684	sphingomyelin metabolic process	1/126	11/10375	0.125824	0.610793	0.60232	SGMS1
GO:0006744	GO:0006744	ubiquinone biosynthetic process	1/126	11/10375	0.125824	0.610793	0.60232	COQ7
GO:0007100	GO:0007100	mitotic centrosome separation	1/126	11/10375	0.125824	0.610793	0.60232	AURKA
GO:0010092	GO:0010092	specification of animal organ identity	1/126	11/10375	0.125824	0.610793	0.60232	WNT2B
GO:0010759	GO:0010759	positive regulation of macrophage chemotaxis	1/126	11/10375	0.125824	0.610793	0.60232	CCL2
GO:0030823	GO:0030823	regulation of cGMP metabolic process	1/126	11/10375	0.125824	0.610793	0.60232	WNT5A
GO:0030949	GO:0030949	positive regulation of vascular endothelial growth factor receptor signaling pathway	1/126	11/10375	0.125824	0.610793	0.60232	PRKD2
GO:0032703	GO:0032703	negative regulation of interleukin-2 production	1/126	11/10375	0.125824	0.610793	0.60232	TRIM27
GO:0033235	GO:0033235	positive regulation of protein sumoylation	1/126	11/10375	0.125824	0.610793	0.60232	GNL3
GO:0034389	GO:0034389	lipid particle organization	1/126	11/10375	0.125824	0.610793	0.60232	FAF2
GO:0043931	GO:0043931	ossification involved in bone maturation	1/126	11/10375	0.125824	0.610793	0.60232	SEMA4D
GO:0044827	GO:0044827	modulation by host of viral genome replication	1/126	11/10375	0.125824	0.610793	0.60232	STOM
GO:0048820	GO:0048820	hair follicle maturation	1/126	11/10375	0.125824	0.610793	0.60232	WNT5A
GO:0050755	GO:0050755	chemokine metabolic process	1/126	11/10375	0.125824	0.610793	0.60232	WNT5A
GO:0051127	GO:0051127	positive regulation of actin nucleation	1/126	11/10375	0.125824	0.610793	0.60232	TRIM27
GO:0051280	GO:0051280	negative regulation of release of sequestered calcium ion into cytosol	1/126	11/10375	0.125824	0.610793	0.60232	CLIC2
GO:0051284	GO:0051284	positive regulation of sequestering of calcium ion	1/126	11/10375	0.125824	0.610793	0.60232	CLIC2
GO:0060026	GO:0060026	convergent extension	1/126	11/10375	0.125824	0.610793	0.60232	WNT5A
GO:0060602	GO:0060602	branch elongation of an epithelium	1/126	11/10375	0.125824	0.610793	0.60232	WNT5A
GO:0070977	GO:0070977	bone maturation	1/126	11/10375	0.125824	0.610793	0.60232	SEMA4D
GO:0071318	GO:0071318	cellular response to ATP	1/126	11/10375	0.125824	0.610793	0.60232	CCL2
GO:0090103	GO:0090103	cochlea morphogenesis	1/126	11/10375	0.125824	0.610793	0.60232	WNT5A
GO:0090161	GO:0090161	Golgi ribbon formation	1/126	11/10375	0.125824	0.610793	0.60232	STX16
GO:0090177	GO:0090177	establishment of planar polarity involved in neural tube closure	1/126	11/10375	0.125824	0.610793	0.60232	WNT5A
GO:0090178	GO:0090178	regulation of establishment of planar polarity involved in neural tube closure	1/126	11/10375	0.125824	0.610793	0.60232	WNT5A
GO:1901663	GO:1901663	quinone biosynthetic process	1/126	11/10375	0.125824	0.610793	0.60232	COQ7
GO:1903429	GO:1903429	regulation of cell maturation	1/126	11/10375	0.125824	0.610793	0.60232	AURKA
GO:1905276	GO:1905276	regulation of epithelial tube formation	1/126	11/10375	0.125824	0.610793	0.60232	WNT5A
GO:1905331	GO:1905331	negative regulation of morphogenesis of an epithelium	1/126	11/10375	0.125824	0.610793	0.60232	WNT5A
GO:2000484	GO:2000484	positive regulation of interleukin-8 secretion	1/126	11/10375	0.125824	0.610793	0.60232	WNT5A
GO:0050679	GO:0050679	positive regulation of epithelial cell proliferation	3/126	102/10375	0.127128	0.610793	0.60232	CCL2/PRKD2/WNT5A
GO:0000245	GO:0000245	spliceosomal complex assembly	2/126	51/10375	0.127212	0.610793	0.60232	CELF1/SF3B1
GO:0006977	GO:0006977	DNA damage response, signal transduction by p53 class mediator resulting in cell cycle arrest	2/126	51/10375	0.127212	0.610793	0.60232	AURKA/MDM4
GO:0016525	GO:0016525	negative regulation of angiogenesis	2/126	51/10375	0.127212	0.610793	0.60232	CCL2/STAB1
GO:0032637	GO:0032637	interleukin-8 production	2/126	51/10375	0.127212	0.610793	0.60232	PRKD2/WNT5A
GO:0032642	GO:0032642	regulation of chemokine production	2/126	51/10375	0.127212	0.610793	0.60232	MEFV/WNT5A
GO:0048593	GO:0048593	camera-type eye morphogenesis	2/126	51/10375	0.127212	0.610793	0.60232	WNT2B/WNT5A
GO:2000181	GO:2000181	negative regulation of blood vessel morphogenesis	2/126	51/10375	0.127212	0.610793	0.60232	CCL2/STAB1
GO:0009895	GO:0009895	negative regulation of catabolic process	4/126	159/10375	0.128042	0.610793	0.60232	CDK5RAP3/DERL3/IRAK3/MDM4
GO:0051701	GO:0051701	interaction with host	4/126	159/10375	0.128042	0.610793	0.60232	MRC1/PVR/TRIM25/TRIM27
GO:0045165	GO:0045165	cell fate commitment	3/126	103/10375	0.129846	0.610793	0.60232	TAL1/WNT2B/WNT5A
GO:0051188	GO:0051188	cofactor biosynthetic process	4/126	160/10375	0.130164	0.610793	0.60232	COQ7/PARP9/PDHX/PDK4
GO:0001942	GO:0001942	hair follicle development	2/126	52/10375	0.131297	0.610793	0.60232	WNT5A/ZDHHC21
GO:0002718	GO:0002718	regulation of cytokine production involved in immune response	2/126	52/10375	0.131297	0.610793	0.60232	IRAK3/WNT5A
GO:0072431	GO:0072431	signal transduction involved in mitotic G1 DNA damage checkpoint	2/126	52/10375	0.131297	0.610793	0.60232	AURKA/MDM4
GO:1902400	GO:1902400	intracellular signal transduction involved in G1 DNA damage checkpoint	2/126	52/10375	0.131297	0.610793	0.60232	AURKA/MDM4
GO:0050792	GO:0050792	regulation of viral process	5/126	221/10375	0.131398	0.610793	0.60232	PKN2/STOM/SUPT5H/TRIM25/TRIM27
GO:0055082	GO:0055082	cellular chemical homeostasis	8/126	415/10375	0.132008	0.610793	0.60232	CAMK2D/CCL2/CCR1/CLIC2/LPAR6/OGT/SLC30A7/TMEM165
GO:0071901	GO:0071901	negative regulation of protein serine/threonine kinase activity	3/126	104/10375	0.132584	0.610793	0.60232	AIDA/CDK5RAP3/IRAK3
GO:0006399	GO:0006399	tRNA metabolic process	4/126	162/10375	0.134454	0.610793	0.60232	ADAT2/FAM98B/MTO1/OSGEPL1
GO:0009100	GO:0009100	glycoprotein metabolic process	6/126	286/10375	0.134833	0.610793	0.60232	DERL3/ENGASE/OGT/PORCN/ST3GAL6/TMEM165
GO:0032412	GO:0032412	regulation of ion transmembrane transporter activity	3/126	105/10375	0.135342	0.610793	0.60232	CAMK2D/CLIC2/STOM
GO:0072524	GO:0072524	pyridine-containing compound metabolic process	3/126	105/10375	0.135342	0.610793	0.60232	OGT/PARP9/PDHX
GO:0001909	GO:0001909	leukocyte mediated cytotoxicity	2/126	53/10375	0.135412	0.610793	0.60232	CCL2/PVR
GO:0032088	GO:0032088	negative regulation of NF-kappaB transcription factor activity	2/126	53/10375	0.135412	0.610793	0.60232	CDK5RAP3/IRAK3
GO:0072413	GO:0072413	signal transduction involved in mitotic cell cycle checkpoint	2/126	53/10375	0.135412	0.610793	0.60232	AURKA/MDM4
GO:1902402	GO:1902402	signal transduction involved in mitotic DNA damage checkpoint	2/126	53/10375	0.135412	0.610793	0.60232	AURKA/MDM4
GO:1902403	GO:1902403	signal transduction involved in mitotic DNA integrity checkpoint	2/126	53/10375	0.135412	0.610793	0.60232	AURKA/MDM4
GO:0006743	GO:0006743	ubiquinone metabolic process	1/126	12/10375	0.136452	0.610793	0.60232	COQ7
GO:0007095	GO:0007095	mitotic G2 DNA damage checkpoint	1/126	12/10375	0.136452	0.610793	0.60232	CDK5RAP3
GO:0009651	GO:0009651	response to salt stress	1/126	12/10375	0.136452	0.610793	0.60232	ABCB4
GO:0010667	GO:0010667	negative regulation of cardiac muscle cell apoptotic process	1/126	12/10375	0.136452	0.610793	0.60232	RGL2
GO:0030214	GO:0030214	hyaluronan catabolic process	1/126	12/10375	0.136452	0.610793	0.60232	HMMR
GO:0031128	GO:0031128	developmental induction	1/126	12/10375	0.136452	0.610793	0.60232	WNT2B
GO:0043508	GO:0043508	negative regulation of JUN kinase activity	1/126	12/10375	0.136452	0.610793	0.60232	AIDA
GO:0045408	GO:0045408	regulation of interleukin-6 biosynthetic process	1/126	12/10375	0.136452	0.610793	0.60232	TLR6
GO:0046597	GO:0046597	negative regulation of viral entry into host cell	1/126	12/10375	0.136452	0.610793	0.60232	TRIM25
GO:0048339	GO:0048339	paraxial mesoderm development	1/126	12/10375	0.136452	0.610793	0.60232	WNT5A
GO:0048799	GO:0048799	animal organ maturation	1/126	12/10375	0.136452	0.610793	0.60232	SEMA4D
GO:0048841	GO:0048841	regulation of axon extension involved in axon guidance	1/126	12/10375	0.136452	0.610793	0.60232	WNT5A
GO:0050919	GO:0050919	negative chemotaxis	1/126	12/10375	0.136452	0.610793	0.60232	WNT5A
GO:0051299	GO:0051299	centrosome separation	1/126	12/10375	0.136452	0.610793	0.60232	AURKA
GO:0051482	GO:0051482	positive regulation of cytosolic calcium ion concentration involved in phospholipase C-activating G-protein coupled signaling pathway	1/126	12/10375	0.136452	0.610793	0.60232	LPAR6
GO:0051770	GO:0051770	positive regulation of nitric-oxide synthase biosynthetic process	1/126	12/10375	0.136452	0.610793	0.60232	CCL2
GO:0070242	GO:0070242	thymocyte apoptotic process	1/126	12/10375	0.136452	0.610793	0.60232	WNT5A
GO:0090646	GO:0090646	mitochondrial tRNA processing	1/126	12/10375	0.136452	0.610793	0.60232	MTO1
GO:0097296	GO:0097296	activation of cysteine-type endopeptidase activity involved in apoptotic signaling pathway	1/126	12/10375	0.136452	0.610793	0.60232	TNFSF10
GO:0097503	GO:0097503	sialylation	1/126	12/10375	0.136452	0.610793	0.60232	ST3GAL6
GO:0098581	GO:0098581	detection of external biotic stimulus	1/126	12/10375	0.136452	0.610793	0.60232	TLR6
GO:1904152	GO:1904152	regulation of retrograde protein transport, ER to cytosol	1/126	12/10375	0.136452	0.610793	0.60232	DERL3
GO:1905523	GO:1905523	positive regulation of macrophage migration	1/126	12/10375	0.136452	0.610793	0.60232	CCL2
GO:2001026	GO:2001026	regulation of endothelial cell chemotaxis	1/126	12/10375	0.136452	0.610793	0.60232	PRKD2
GO:0050707	GO:0050707	regulation of cytokine secretion	3/126	106/10375	0.13812	0.610793	0.60232	TLR6/TRIM27/WNT5A
GO:0030001	GO:0030001	metal ion transport	8/126	420/10375	0.138514	0.610793	0.60232	CAMK2D/CCL2/CCR1/CLIC2/SLC30A7/STOM/TMEM165/TRIM27
GO:0001818	GO:0001818	negative regulation of cytokine production	4/126	164/10375	0.138802	0.610793	0.60232	IRAK3/MEFV/TRIM25/TRIM27
GO:0035966	GO:0035966	response to topologically incorrect protein	4/126	164/10375	0.138802	0.610793	0.60232	CCL2/CDK5RAP3/DERL3/FAF2
GO:1901342	GO:1901342	regulation of vasculature development	4/126	164/10375	0.138802	0.610793	0.60232	CCL2/PRKD2/STAB1/WNT5A
GO:0019217	GO:0019217	regulation of fatty acid metabolic process	2/126	54/10375	0.139555	0.610793	0.60232	PDHX/PDK4
GO:0022404	GO:0022404	molting cycle process	2/126	54/10375	0.139555	0.610793	0.60232	WNT5A/ZDHHC21
GO:0022405	GO:0022405	hair cycle process	2/126	54/10375	0.139555	0.610793	0.60232	WNT5A/ZDHHC21
GO:0034502	GO:0034502	protein localization to chromosome	2/126	54/10375	0.139555	0.610793	0.60232	GNL3/GNL3L
GO:0035384	GO:0035384	thioester biosynthetic process	2/126	54/10375	0.139555	0.610793	0.60232	PDHX/PDK4
GO:0070542	GO:0070542	response to fatty acid	2/126	54/10375	0.139555	0.610793	0.60232	CCL2/PDK4
GO:0071616	GO:0071616	acyl-CoA biosynthetic process	2/126	54/10375	0.139555	0.610793	0.60232	PDHX/PDK4
GO:0098773	GO:0098773	skin epidermis development	2/126	54/10375	0.139555	0.610793	0.60232	WNT5A/ZDHHC21
GO:1901343	GO:1901343	negative regulation of vasculature development	2/126	54/10375	0.139555	0.610793	0.60232	CCL2/STAB1
GO:0051056	GO:0051056	regulation of small GTPase mediated signal transduction	5/126	226/10375	0.140505	0.610793	0.60232	CYTH4/LPAR6/OGT/PLEKHG5/RGL2
GO:0043900	GO:0043900	regulation of multi-organism process	6/126	290/10375	0.14125	0.610793	0.60232	AURKA/PKN2/STOM/SUPT5H/TRIM25/TRIM27
GO:0045930	GO:0045930	negative regulation of mitotic cell cycle	5/126	227/10375	0.14236	0.610793	0.60232	AURKA/CDK5RAP3/MDM4/RFWD3/ZNF655
GO:0010595	GO:0010595	positive regulation of endothelial cell migration	2/126	55/10375	0.143726	0.610793	0.60232	PRKD2/WNT5A
GO:0072395	GO:0072395	signal transduction involved in cell cycle checkpoint	2/126	55/10375	0.143726	0.610793	0.60232	AURKA/MDM4
GO:0072401	GO:0072401	signal transduction involved in DNA integrity checkpoint	2/126	55/10375	0.143726	0.610793	0.60232	AURKA/MDM4
GO:0072422	GO:0072422	signal transduction involved in DNA damage checkpoint	2/126	55/10375	0.143726	0.610793	0.60232	AURKA/MDM4
GO:0022898	GO:0022898	regulation of transmembrane transporter activity	3/126	108/10375	0.143734	0.610793	0.60232	CAMK2D/CLIC2/STOM
GO:0001525	GO:0001525	angiogenesis	6/126	292/10375	0.144511	0.610793	0.60232	CCL2/PLXDC1/PRKD2/STAB1/TAL1/WNT5A
GO:0044772	GO:0044772	mitotic cell cycle phase transition	8/126	425/10375	0.145181	0.610793	0.60232	AURKA/CDK5RAP3/HMMR/MDM4/POLE/RFWD3/SKP2/ZNF655
GO:0002544	GO:0002544	chronic inflammatory response	1/126	13/10375	0.146951	0.610793	0.60232	CCL2
GO:0003159	GO:0003159	morphogenesis of an endothelium	1/126	13/10375	0.146951	0.610793	0.60232	PRKD2
GO:0006855	GO:0006855	drug transmembrane transport	1/126	13/10375	0.146951	0.610793	0.60232	ABCB4
GO:0010523	GO:0010523	negative regulation of calcium ion transport into cytosol	1/126	13/10375	0.146951	0.610793	0.60232	CLIC2
GO:0010661	GO:0010661	positive regulation of muscle cell apoptotic process	1/126	13/10375	0.146951	0.610793	0.60232	CAMK2D
GO:0010714	GO:0010714	positive regulation of collagen metabolic process	1/126	13/10375	0.146951	0.610793	0.60232	CCL2
GO:0010758	GO:0010758	regulation of macrophage chemotaxis	1/126	13/10375	0.146951	0.610793	0.60232	CCL2
GO:0021983	GO:0021983	pituitary gland development	1/126	13/10375	0.146951	0.610793	0.60232	WNT5A
GO:0032048	GO:0032048	cardiolipin metabolic process	1/126	13/10375	0.146951	0.610793	0.60232	PGS1
GO:0032692	GO:0032692	negative regulation of interleukin-1 production	1/126	13/10375	0.146951	0.610793	0.60232	MEFV
GO:0032967	GO:0032967	positive regulation of collagen biosynthetic process	1/126	13/10375	0.146951	0.610793	0.60232	CCL2
GO:0033194	GO:0033194	response to hydroperoxide	1/126	13/10375	0.146951	0.610793	0.60232	TP53INP1
GO:0035855	GO:0035855	megakaryocyte development	1/126	13/10375	0.146951	0.610793	0.60232	TAL1
GO:0036010	GO:0036010	protein localization to endosome	1/126	13/10375	0.146951	0.610793	0.60232	ACAP2
GO:0040023	GO:0040023	establishment of nucleus localization	1/126	13/10375	0.146951	0.610793	0.60232	FHOD1
GO:0042226	GO:0042226	interleukin-6 biosynthetic process	1/126	13/10375	0.146951	0.610793	0.60232	TLR6
GO:0042249	GO:0042249	establishment of planar polarity of embryonic epithelium	1/126	13/10375	0.146951	0.610793	0.60232	WNT5A
GO:0044253	GO:0044253	positive regulation of multicellular organismal metabolic process	1/126	13/10375	0.146951	0.610793	0.60232	CCL2
GO:0044794	GO:0044794	positive regulation by host of viral process	1/126	13/10375	0.146951	0.610793	0.60232	STOM
GO:0045672	GO:0045672	positive regulation of osteoclast differentiation	1/126	13/10375	0.146951	0.610793	0.60232	CCR1
GO:0048596	GO:0048596	embryonic camera-type eye morphogenesis	1/126	13/10375	0.146951	0.610793	0.60232	WNT5A
GO:0048668	GO:0048668	collateral sprouting	1/126	13/10375	0.146951	0.610793	0.60232	SEMA4D
GO:0060740	GO:0060740	prostate gland epithelium morphogenesis	1/126	13/10375	0.146951	0.610793	0.60232	WNT5A
GO:0061154	GO:0061154	endothelial tube morphogenesis	1/126	13/10375	0.146951	0.610793	0.60232	PRKD2
GO:0071236	GO:0071236	cellular response to antibiotic	1/126	13/10375	0.146951	0.610793	0.60232	ABCB4
GO:0097201	GO:0097201	negative regulation of transcription from RNA polymerase II promoter in response to stress	1/126	13/10375	0.146951	0.610793	0.60232	VHL
GO:1902914	GO:1902914	regulation of protein polyubiquitination	1/126	13/10375	0.146951	0.610793	0.60232	SKP2
GO:1904293	GO:1904293	negative regulation of ERAD pathway	1/126	13/10375	0.146951	0.610793	0.60232	DERL3
GO:1904948	GO:1904948	midbrain dopaminergic neuron differentiation	1/126	13/10375	0.146951	0.610793	0.60232	WNT5A
GO:2000036	GO:2000036	regulation of stem cell population maintenance	1/126	13/10375	0.146951	0.610793	0.60232	TAL1
GO:0010631	GO:0010631	epithelial cell migration	4/126	168/10375	0.147664	0.610793	0.60232	PKN2/PLEKHG5/PRKD2/WNT5A
GO:0090132	GO:0090132	epithelium migration	4/126	168/10375	0.147664	0.610793	0.60232	PKN2/PLEKHG5/PRKD2/WNT5A
GO:0010522	GO:0010522	regulation of calcium ion transport into cytosol	2/126	56/10375	0.147923	0.610793	0.60232	CAMK2D/CLIC2
GO:0030148	GO:0030148	sphingolipid biosynthetic process	2/126	56/10375	0.147923	0.610793	0.60232	PRKD2/SGMS1
GO:0043507	GO:0043507	positive regulation of JUN kinase activity	2/126	56/10375	0.147923	0.610793	0.60232	TLR6/WNT5A
GO:0007249	GO:0007249	I-kappaB kinase/NF-kappaB signaling	5/126	230/10375	0.147987	0.610793	0.60232	PLEKHG5/TLR6/TNFSF10/TRIM22/TRIM25
GO:0001959	GO:0001959	regulation of cytokine-mediated signaling pathway	3/126	110/10375	0.149424	0.610793	0.60232	IRAK3/STAT2/WNT5A
GO:0070374	GO:0070374	positive regulation of ERK1 and ERK2 cascade	3/126	110/10375	0.149424	0.610793	0.60232	CCL2/CCR1/PRKD2
GO:0034976	GO:0034976	response to endoplasmic reticulum stress	5/126	232/10375	0.151791	0.610793	0.60232	CCL2/CDK5RAP3/DERL3/FAF2/TRIM25
GO:0032602	GO:0032602	chemokine production	2/126	57/10375	0.152145	0.610793	0.60232	MEFV/WNT5A
GO:0046782	GO:0046782	regulation of viral transcription	2/126	57/10375	0.152145	0.610793	0.60232	SUPT5H/TRIM27
GO:0090130	GO:0090130	tissue migration	4/126	170/10375	0.152177	0.610793	0.60232	PKN2/PLEKHG5/PRKD2/WNT5A
GO:0045088	GO:0045088	regulation of innate immune response	6/126	297/10375	0.152816	0.610793	0.60232	IRAK3/PARP9/PVR/STAT2/TLR6/WNT5A
GO:0043543	GO:0043543	protein acylation	4/126	171/10375	0.154453	0.610793	0.60232	MSL3/OGT/PORCN/ZDHHC21
GO:0030968	GO:0030968	endoplasmic reticulum unfolded protein response	3/126	112/10375	0.155186	0.610793	0.60232	CCL2/CDK5RAP3/DERL3
GO:2000021	GO:2000021	regulation of ion homeostasis	3/126	112/10375	0.155186	0.610793	0.60232	CAMK2D/CLIC2/SLC30A7
GO:0001817	GO:0001817	regulation of cytokine production	8/126	433/10375	0.156176	0.610793	0.60232	CCL2/IRAK3/MEFV/PRKD2/TLR6/TRIM25/TRIM27/WNT5A
GO:0000731	GO:0000731	DNA synthesis involved in DNA repair	2/126	58/10375	0.156391	0.610793	0.60232	POLE/TRIM25
GO:1905039	GO:1905039	carboxylic acid transmembrane transport	2/126	58/10375	0.156391	0.610793	0.60232	SLC6A6/SLC7A6
GO:0001556	GO:0001556	oocyte maturation	1/126	14/10375	0.157324	0.610793	0.60232	AURKA
GO:0002026	GO:0002026	regulation of the force of heart contraction	1/126	14/10375	0.157324	0.610793	0.60232	CAMK2D
GO:0002374	GO:0002374	cytokine secretion involved in immune response	1/126	14/10375	0.157324	0.610793	0.60232	WNT5A
GO:0002507	GO:0002507	tolerance induction	1/126	14/10375	0.157324	0.610793	0.60232	IRAK3
GO:0003323	GO:0003323	type B pancreatic cell development	1/126	14/10375	0.157324	0.610793	0.60232	WNT5A
GO:0006271	GO:0006271	DNA strand elongation involved in DNA replication	1/126	14/10375	0.157324	0.610793	0.60232	POLE
GO:0006388	GO:0006388	tRNA splicing, via endonucleolytic cleavage and ligation	1/126	14/10375	0.157324	0.610793	0.60232	FAM98B
GO:0010664	GO:0010664	negative regulation of striated muscle cell apoptotic process	1/126	14/10375	0.157324	0.610793	0.60232	RGL2
GO:0010818	GO:0010818	T cell chemotaxis	1/126	14/10375	0.157324	0.610793	0.60232	WNT5A
GO:0015721	GO:0015721	bile acid and bile salt transport	1/126	14/10375	0.157324	0.610793	0.60232	ABCB4
GO:0021884	GO:0021884	forebrain neuron development	1/126	14/10375	0.157324	0.610793	0.60232	WNT5A
GO:0031065	GO:0031065	positive regulation of histone deacetylation	1/126	14/10375	0.157324	0.610793	0.60232	PRKD2
GO:0032011	GO:0032011	ARF protein signal transduction	1/126	14/10375	0.157324	0.610793	0.60232	CYTH4
GO:0032012	GO:0032012	regulation of ARF protein signal transduction	1/126	14/10375	0.157324	0.610793	0.60232	CYTH4
GO:0032211	GO:0032211	negative regulation of telomere maintenance via telomerase	1/126	14/10375	0.157324	0.610793	0.60232	GNL3L
GO:0032682	GO:0032682	negative regulation of chemokine production	1/126	14/10375	0.157324	0.610793	0.60232	MEFV
GO:0033145	GO:0033145	positive regulation of intracellular steroid hormone receptor signaling pathway	1/126	14/10375	0.157324	0.610793	0.60232	SKP2
GO:0035493	GO:0035493	SNARE complex assembly	1/126	14/10375	0.157324	0.610793	0.60232	VAMP1
GO:0042634	GO:0042634	regulation of hair cycle	1/126	14/10375	0.157324	0.610793	0.60232	WNT5A
GO:0044342	GO:0044342	type B pancreatic cell proliferation	1/126	14/10375	0.157324	0.610793	0.60232	BTBD10
GO:0046189	GO:0046189	phenol-containing compound biosynthetic process	1/126	14/10375	0.157324	0.610793	0.60232	WNT5A
GO:0048313	GO:0048313	Golgi inheritance	1/126	14/10375	0.157324	0.610793	0.60232	VRK1
GO:0050857	GO:0050857	positive regulation of antigen receptor-mediated signaling pathway	1/126	14/10375	0.157324	0.610793	0.60232	PRKD2
GO:0060218	GO:0060218	hematopoietic stem cell differentiation	1/126	14/10375	0.157324	0.610793	0.60232	TAL1
GO:0060512	GO:0060512	prostate gland morphogenesis	1/126	14/10375	0.157324	0.610793	0.60232	WNT5A
GO:0061036	GO:0061036	positive regulation of cartilage development	1/126	14/10375	0.157324	0.610793	0.60232	WNT5A
GO:0071402	GO:0071402	cellular response to lipoprotein particle stimulus	1/126	14/10375	0.157324	0.610793	0.60232	CCL2
GO:1902667	GO:1902667	regulation of axon guidance	1/126	14/10375	0.157324	0.610793	0.60232	WNT5A
GO:2000001	GO:2000001	regulation of DNA damage checkpoint	1/126	14/10375	0.157324	0.610793	0.60232	RFWD3
GO:2000178	GO:2000178	negative regulation of neural precursor cell proliferation	1/126	14/10375	0.157324	0.610793	0.60232	WNT5A
GO:2000811	GO:2000811	negative regulation of anoikis	1/126	14/10375	0.157324	0.610793	0.60232	PDK4
GO:0043903	GO:0043903	regulation of symbiosis, encompassing mutualism through parasitism	5/126	236/10375	0.159521	0.610793	0.60232	PKN2/STOM/SUPT5H/TRIM25/TRIM27
GO:0031100	GO:0031100	animal organ regeneration	2/126	59/10375	0.160659	0.610793	0.60232	AURKA/CCL2
GO:0032526	GO:0032526	response to retinoic acid	2/126	59/10375	0.160659	0.610793	0.60232	CCL2/WNT5A
GO:0043967	GO:0043967	histone H4 acetylation	2/126	59/10375	0.160659	0.610793	0.60232	MSL3/OGT
GO:0071347	GO:0071347	cellular response to interleukin-1	2/126	59/10375	0.160659	0.610793	0.60232	CCL2/IRAK3
GO:1903825	GO:1903825	organic acid transmembrane transport	2/126	59/10375	0.160659	0.610793	0.60232	SLC6A6/SLC7A6
GO:0009615	GO:0009615	response to virus	5/126	237/10375	0.161479	0.610793	0.60232	IFI44/IRAK3/STAT2/TRIM22/TRIM25
GO:0000075	GO:0000075	cell cycle checkpoint	4/126	175/10375	0.163684	0.610793	0.60232	AURKA/CDK5RAP3/MDM4/RFWD3
GO:0007281	GO:0007281	germ cell development	3/126	115/10375	0.163957	0.610793	0.60232	AURKA/CELF1/TIAL1
GO:0034620	GO:0034620	cellular response to unfolded protein	3/126	115/10375	0.163957	0.610793	0.60232	CCL2/CDK5RAP3/DERL3
GO:0001906	GO:0001906	cell killing	2/126	60/10375	0.164949	0.610793	0.60232	CCL2/PVR
GO:0045639	GO:0045639	positive regulation of myeloid cell differentiation	2/126	60/10375	0.164949	0.610793	0.60232	CCR1/TAL1
GO:0048144	GO:0048144	fibroblast proliferation	2/126	60/10375	0.164949	0.610793	0.60232	TP53INP1/WNT5A
GO:0048145	GO:0048145	regulation of fibroblast proliferation	2/126	60/10375	0.164949	0.610793	0.60232	TP53INP1/WNT5A
GO:0032103	GO:0032103	positive regulation of response to external stimulus	4/126	176/10375	0.166024	0.610793	0.60232	CCL2/CCR1/PRKD2/WNT5A
GO:0006732	GO:0006732	coenzyme metabolic process	5/126	240/10375	0.167411	0.610793	0.60232	COQ7/OGT/PARP9/PDHX/PDK4
GO:0000963	GO:0000963	mitochondrial RNA processing	1/126	15/10375	0.167572	0.610793	0.60232	MTO1
GO:0002719	GO:0002719	negative regulation of cytokine production involved in immune response	1/126	15/10375	0.167572	0.610793	0.60232	IRAK3
GO:0003309	GO:0003309	type B pancreatic cell differentiation	1/126	15/10375	0.167572	0.610793	0.60232	WNT5A
GO:0006972	GO:0006972	hyperosmotic response	1/126	15/10375	0.167572	0.610793	0.60232	ABCB4
GO:0007143	GO:0007143	female meiotic division	1/126	15/10375	0.167572	0.610793	0.60232	AURKA
GO:0009435	GO:0009435	NAD biosynthetic process	1/126	15/10375	0.167572	0.610793	0.60232	PARP9
GO:0009595	GO:0009595	detection of biotic stimulus	1/126	15/10375	0.167572	0.610793	0.60232	TLR6
GO:0030220	GO:0030220	platelet formation	1/126	15/10375	0.167572	0.610793	0.60232	TAL1
GO:0034349	GO:0034349	glial cell apoptotic process	1/126	15/10375	0.167572	0.610793	0.60232	CCL2
GO:0035025	GO:0035025	positive regulation of Rho protein signal transduction	1/126	15/10375	0.167572	0.610793	0.60232	LPAR6
GO:0036120	GO:0036120	cellular response to platelet-derived growth factor stimulus	1/126	15/10375	0.167572	0.610793	0.60232	CCL2
GO:0040020	GO:0040020	regulation of meiotic nuclear division	1/126	15/10375	0.167572	0.610793	0.60232	WNT5A
GO:0043968	GO:0043968	histone H2A acetylation	1/126	15/10375	0.167572	0.610793	0.60232	MSL3
GO:0043981	GO:0043981	histone H4-K5 acetylation	1/126	15/10375	0.167572	0.610793	0.60232	OGT
GO:0043982	GO:0043982	histone H4-K8 acetylation	1/126	15/10375	0.167572	0.610793	0.60232	OGT
GO:0045880	GO:0045880	positive regulation of smoothened signaling pathway	1/126	15/10375	0.167572	0.610793	0.60232	DISP1
GO:0048308	GO:0048308	organelle inheritance	1/126	15/10375	0.167572	0.610793	0.60232	VRK1
GO:0050849	GO:0050849	negative regulation of calcium-mediated signaling	1/126	15/10375	0.167572	0.610793	0.60232	CLIC2
GO:0050892	GO:0050892	intestinal absorption	1/126	15/10375	0.167572	0.610793	0.60232	ABCB4
GO:0051767	GO:0051767	nitric-oxide synthase biosynthetic process	1/126	15/10375	0.167572	0.610793	0.60232	CCL2
GO:0051769	GO:0051769	regulation of nitric-oxide synthase biosynthetic process	1/126	15/10375	0.167572	0.610793	0.60232	CCL2
GO:0055119	GO:0055119	relaxation of cardiac muscle	1/126	15/10375	0.167572	0.610793	0.60232	CAMK2D
GO:0060216	GO:0060216	definitive hemopoiesis	1/126	15/10375	0.167572	0.610793	0.60232	TAL1
GO:0070230	GO:0070230	positive regulation of lymphocyte apoptotic process	1/126	15/10375	0.167572	0.610793	0.60232	WNT5A
GO:0071577	GO:0071577	zinc II ion transmembrane transport	1/126	15/10375	0.167572	0.610793	0.60232	SLC30A7
GO:0080182	GO:0080182	histone H3-K4 trimethylation	1/126	15/10375	0.167572	0.610793	0.60232	OGT
GO:0097320	GO:0097320	plasma membrane tubulation	1/126	15/10375	0.167572	0.610793	0.60232	FNBP1L
GO:1902895	GO:1902895	positive regulation of pri-miRNA transcription from RNA polymerase II promoter	1/126	15/10375	0.167572	0.610793	0.60232	GNL3
GO:1905332	GO:1905332	positive regulation of morphogenesis of an epithelium	1/126	15/10375	0.167572	0.610793	0.60232	WNT2B
GO:1905521	GO:1905521	regulation of macrophage migration	1/126	15/10375	0.167572	0.610793	0.60232	CCL2
GO:0090068	GO:0090068	positive regulation of cell cycle process	4/126	177/10375	0.168375	0.610793	0.60232	AURKA/MDM4/PKN2/WNT5A
GO:0033138	GO:0033138	positive regulation of peptidyl-serine phosphorylation	2/126	61/10375	0.169259	0.610793	0.60232	PRKD2/WNT5A
GO:0051928	GO:0051928	positive regulation of calcium ion transport	2/126	61/10375	0.169259	0.610793	0.60232	CCL2/CCR1
GO:0008360	GO:0008360	regulation of cell shape	3/126	117/10375	0.169885	0.610793	0.60232	CCL2/SEMA4D/VRK1
GO:0009451	GO:0009451	RNA modification	3/126	117/10375	0.169885	0.610793	0.60232	ADAT2/MTO1/OSGEPL1
GO:0030278	GO:0030278	regulation of ossification	3/126	117/10375	0.169885	0.610793	0.60232	CCR1/SEMA4D/WNT5A
GO:0044770	GO:0044770	cell cycle phase transition	8/126	444/10375	0.171927	0.610793	0.60232	AURKA/CDK5RAP3/HMMR/MDM4/POLE/RFWD3/SKP2/ZNF655
GO:0002699	GO:0002699	positive regulation of immune effector process	3/126	118/10375	0.172873	0.610793	0.60232	CCL2/PVR/WNT5A
GO:0032409	GO:0032409	regulation of transporter activity	3/126	118/10375	0.172873	0.610793	0.60232	CAMK2D/CLIC2/STOM
GO:0031058	GO:0031058	positive regulation of histone modification	2/126	62/10375	0.173588	0.610793	0.60232	OGT/PRKD2
GO:0042303	GO:0042303	molting cycle	2/126	62/10375	0.173588	0.610793	0.60232	WNT5A/ZDHHC21
GO:0042633	GO:0042633	hair cycle	2/126	62/10375	0.173588	0.610793	0.60232	WNT5A/ZDHHC21
GO:0061387	GO:0061387	regulation of extent of cell growth	2/126	62/10375	0.173588	0.610793	0.60232	SEMA4D/WNT5A
GO:0098869	GO:0098869	cellular oxidant detoxification	2/126	62/10375	0.173588	0.610793	0.60232	CLIC2/TP53INP1
GO:0008380	GO:0008380	RNA splicing	7/126	377/10375	0.17446	0.610793	0.60232	CELF1/CLK4/CPSF7/FAM98B/PRPF38B/PSPC1/SF3B1
GO:0001914	GO:0001914	regulation of T cell mediated cytotoxicity	1/126	16/10375	0.177696	0.610793	0.60232	PVR
GO:0002691	GO:0002691	regulation of cellular extravasation	1/126	16/10375	0.177696	0.610793	0.60232	CCL2
GO:0007250	GO:0007250	activation of NF-kappaB-inducing kinase activity	1/126	16/10375	0.177696	0.610793	0.60232	TLR6
GO:0021515	GO:0021515	cell differentiation in spinal cord	1/126	16/10375	0.177696	0.610793	0.60232	TAL1
GO:0021772	GO:0021772	olfactory bulb development	1/126	16/10375	0.177696	0.610793	0.60232	WNT5A
GO:0032373	GO:0032373	positive regulation of sterol transport	1/126	16/10375	0.177696	0.610793	0.60232	ABCB4
GO:0032376	GO:0032376	positive regulation of cholesterol transport	1/126	16/10375	0.177696	0.610793	0.60232	ABCB4
GO:0035162	GO:0035162	embryonic hemopoiesis	1/126	16/10375	0.177696	0.610793	0.60232	TAL1
GO:0035883	GO:0035883	enteroendocrine cell differentiation	1/126	16/10375	0.177696	0.610793	0.60232	WNT5A
GO:0036119	GO:0036119	response to platelet-derived growth factor	1/126	16/10375	0.177696	0.610793	0.60232	CCL2
GO:0036344	GO:0036344	platelet morphogenesis	1/126	16/10375	0.177696	0.610793	0.60232	TAL1
GO:0040019	GO:0040019	positive regulation of embryonic development	1/126	16/10375	0.177696	0.610793	0.60232	WNT2B
GO:0046320	GO:0046320	regulation of fatty acid oxidation	1/126	16/10375	0.177696	0.610793	0.60232	PDK4
GO:0070734	GO:0070734	histone H3-K27 methylation	1/126	16/10375	0.177696	0.610793	0.60232	OGT
GO:0090162	GO:0090162	establishment of epithelial cell polarity	1/126	16/10375	0.177696	0.610793	0.60232	WNT5A
GO:2000406	GO:2000406	positive regulation of T cell migration	1/126	16/10375	0.177696	0.610793	0.60232	WNT5A
GO:2001269	GO:2001269	positive regulation of cysteine-type endopeptidase activity involved in apoptotic signaling pathway	1/126	16/10375	0.177696	0.610793	0.60232	TNFSF10
GO:0002367	GO:0002367	cytokine production involved in immune response	2/126	63/10375	0.177935	0.610793	0.60232	IRAK3/WNT5A
GO:0035725	GO:0035725	sodium ion transmembrane transport	2/126	63/10375	0.177935	0.610793	0.60232	CAMK2D/STOM
GO:0008406	GO:0008406	gonad development	3/126	120/10375	0.178893	0.610793	0.60232	TNFSF10/WNT2B/WNT5A
GO:0043542	GO:0043542	endothelial cell migration	3/126	120/10375	0.178893	0.610793	0.60232	PLEKHG5/PRKD2/WNT5A
GO:0006469	GO:0006469	negative regulation of protein kinase activity	4/126	182/10375	0.180306	0.610793	0.60232	AIDA/CDK5RAP3/IRAK3/TRIM27
GO:0000723	GO:0000723	telomere maintenance	3/126	121/10375	0.181925	0.610793	0.60232	GNL3/GNL3L/POLE
GO:0016482	GO:0016482	cytosolic transport	3/126	121/10375	0.181925	0.610793	0.60232	FAM109A/STX16/TRIM27
GO:0043409	GO:0043409	negative regulation of MAPK cascade	3/126	121/10375	0.181925	0.610793	0.60232	AIDA/CDK5RAP3/IRAK3
GO:0045137	GO:0045137	development of primary sexual characteristics	3/126	121/10375	0.181925	0.610793	0.60232	TNFSF10/WNT2B/WNT5A
GO:0006885	GO:0006885	regulation of pH	2/126	64/10375	0.1823	0.610793	0.60232	PDK4/TMEM165
GO:1901655	GO:1901655	cellular response to ketone	2/126	64/10375	0.1823	0.610793	0.60232	ABCB4/CCL2
GO:1990748	GO:1990748	cellular detoxification	2/126	64/10375	0.1823	0.610793	0.60232	CLIC2/TP53INP1
GO:0051099	GO:0051099	positive regulation of binding	3/126	122/10375	0.184971	0.610793	0.60232	CLIC2/GNL3L/WNT5A
GO:0071222	GO:0071222	cellular response to lipopolysaccharide	3/126	122/10375	0.184971	0.610793	0.60232	CCL2/MRC1/WNT5A
GO:0006486	GO:0006486	protein glycosylation	4/126	184/10375	0.185157	0.610793	0.60232	DERL3/OGT/ST3GAL6/TMEM165
GO:0043413	GO:0043413	macromolecule glycosylation	4/126	184/10375	0.185157	0.610793	0.60232	DERL3/OGT/ST3GAL6/TMEM165
GO:1903320	GO:1903320	regulation of protein modification by small protein conjugation or removal	5/126	249/10375	0.185713	0.610793	0.60232	CDK5RAP3/GNL3/GNL3L/OGT/SKP2
GO:0032609	GO:0032609	interferon-gamma production	2/126	65/10375	0.18668	0.610793	0.60232	TRIM27/WNT5A
GO:0042035	GO:0042035	regulation of cytokine biosynthetic process	2/126	65/10375	0.18668	0.610793	0.60232	TLR6/WNT5A
GO:0044070	GO:0044070	regulation of anion transport	2/126	65/10375	0.18668	0.610793	0.60232	ABCB4/LRRC8D
GO:0060337	GO:0060337	type I interferon signaling pathway	2/126	65/10375	0.18668	0.610793	0.60232	STAT2/WNT5A
GO:0071357	GO:0071357	cellular response to type I interferon	2/126	65/10375	0.18668	0.610793	0.60232	STAT2/WNT5A
GO:0072089	GO:0072089	stem cell proliferation	2/126	65/10375	0.18668	0.610793	0.60232	WNT2B/WNT5A
GO:0000394	GO:0000394	RNA splicing, via endonucleolytic cleavage and ligation	1/126	17/10375	0.187698	0.610793	0.60232	FAM98B
GO:0002053	GO:0002053	positive regulation of mesenchymal cell proliferation	1/126	17/10375	0.187698	0.610793	0.60232	WNT5A
GO:0002068	GO:0002068	glandular epithelial cell development	1/126	17/10375	0.187698	0.610793	0.60232	WNT5A
GO:0002686	GO:0002686	negative regulation of leukocyte migration	1/126	17/10375	0.187698	0.610793	0.60232	CCL2
GO:0003209	GO:0003209	cardiac atrium morphogenesis	1/126	17/10375	0.187698	0.610793	0.60232	WNT5A
GO:0006882	GO:0006882	cellular zinc ion homeostasis	1/126	17/10375	0.187698	0.610793	0.60232	SLC30A7
GO:0014072	GO:0014072	response to isoquinoline alkaloid	1/126	17/10375	0.187698	0.610793	0.60232	ABCB4
GO:0018146	GO:0018146	keratan sulfate biosynthetic process	1/126	17/10375	0.187698	0.610793	0.60232	ST3GAL6
GO:0021988	GO:0021988	olfactory lobe development	1/126	17/10375	0.187698	0.610793	0.60232	WNT5A
GO:0030517	GO:0030517	negative regulation of axon extension	1/126	17/10375	0.187698	0.610793	0.60232	WNT5A
GO:0031468	GO:0031468	nuclear envelope reassembly	1/126	17/10375	0.187698	0.610793	0.60232	VRK1
GO:0035418	GO:0035418	protein localization to synapse	1/126	17/10375	0.187698	0.610793	0.60232	WNT5A
GO:0038084	GO:0038084	vascular endothelial growth factor signaling pathway	1/126	17/10375	0.187698	0.610793	0.60232	PRKD2
GO:0043278	GO:0043278	response to morphine	1/126	17/10375	0.187698	0.610793	0.60232	ABCB4
GO:0044818	GO:0044818	mitotic G2/M transition checkpoint	1/126	17/10375	0.187698	0.610793	0.60232	CDK5RAP3
GO:0048048	GO:0048048	embryonic eye morphogenesis	1/126	17/10375	0.187698	0.610793	0.60232	WNT5A
GO:0048333	GO:0048333	mesodermal cell differentiation	1/126	17/10375	0.187698	0.610793	0.60232	TAL1
GO:0048821	GO:0048821	erythrocyte development	1/126	17/10375	0.187698	0.610793	0.60232	TAL1
GO:0048846	GO:0048846	axon extension involved in axon guidance	1/126	17/10375	0.187698	0.610793	0.60232	WNT5A
GO:0050718	GO:0050718	positive regulation of interleukin-1 beta secretion	1/126	17/10375	0.187698	0.610793	0.60232	WNT5A
GO:0070861	GO:0070861	regulation of protein exit from endoplasmic reticulum	1/126	17/10375	0.187698	0.610793	0.60232	DERL3
GO:0071157	GO:0071157	negative regulation of cell cycle arrest	1/126	17/10375	0.187698	0.610793	0.60232	MDM4
GO:0097066	GO:0097066	response to thyroid hormone	1/126	17/10375	0.187698	0.610793	0.60232	ABCB4
GO:1901798	GO:1901798	positive regulation of signal transduction by p53 class mediator	1/126	17/10375	0.187698	0.610793	0.60232	CDK5RAP3
GO:1902284	GO:1902284	neuron projection extension involved in neuron projection guidance	1/126	17/10375	0.187698	0.610793	0.60232	WNT5A
GO:2000050	GO:2000050	regulation of non-canonical Wnt signaling pathway	1/126	17/10375	0.187698	0.610793	0.60232	WNT5A
GO:2000482	GO:2000482	regulation of interleukin-8 secretion	1/126	17/10375	0.187698	0.610793	0.60232	WNT5A
GO:0007265	GO:0007265	Ras protein signal transduction	5/126	251/10375	0.189878	0.610793	0.60232	CYTH4/LPAR6/OGT/PLEKHG5/RGL2
GO:0051098	GO:0051098	regulation of binding	5/126	251/10375	0.189878	0.610793	0.60232	AIDA/AURKA/CLIC2/GNL3L/WNT5A
GO:0032868	GO:0032868	response to insulin	4/126	186/10375	0.190051	0.610793	0.60232	CCL2/OGT/PDK4/TNFSF10
GO:0032091	GO:0032091	negative regulation of protein binding	2/126	66/10375	0.191075	0.610793	0.60232	AURKA/GNL3L
GO:0032092	GO:0032092	positive regulation of protein binding	2/126	66/10375	0.191075	0.610793	0.60232	GNL3L/WNT5A
GO:0032204	GO:0032204	regulation of telomere maintenance	2/126	66/10375	0.191075	0.610793	0.60232	GNL3/GNL3L
GO:0098754	GO:0098754	detoxification	2/126	66/10375	0.191075	0.610793	0.60232	CLIC2/TP53INP1
GO:2000241	GO:2000241	regulation of reproductive process	2/126	66/10375	0.191075	0.610793	0.60232	AURKA/WNT5A
GO:0048588	GO:0048588	developmental cell growth	3/126	124/10375	0.191103	0.610793	0.60232	AURKA/SEMA4D/WNT5A
GO:0050663	GO:0050663	cytokine secretion	3/126	124/10375	0.191103	0.610793	0.60232	TLR6/TRIM27/WNT5A
GO:0060541	GO:0060541	respiratory system development	3/126	124/10375	0.191103	0.610793	0.60232	DISP1/WNT2B/WNT5A
GO:0043408	GO:0043408	regulation of MAPK cascade	8/126	457/10375	0.191438	0.610793	0.60232	AIDA/CCL2/CCR1/CDK5RAP3/IRAK3/PRKD2/TLR6/WNT5A
GO:0051259	GO:0051259	protein oligomerization	6/126	320/10375	0.193608	0.610793	0.60232	CAMK2D/CPSF7/DISP1/STOM/TRIM22/TRIM27
GO:0032200	GO:0032200	telomere organization	3/126	125/10375	0.194189	0.610793	0.60232	GNL3/GNL3L/POLE
GO:0042176	GO:0042176	regulation of protein catabolic process	6/126	321/10375	0.195471	0.610793	0.60232	AURKA/CDK5RAP3/DERL3/IRAK3/MDM4/WNT5A
GO:0071158	GO:0071158	positive regulation of cell cycle arrest	2/126	67/10375	0.195484	0.610793	0.60232	AURKA/MDM4
GO:0043405	GO:0043405	regulation of MAP kinase activity	5/126	254/10375	0.196188	0.610793	0.60232	AIDA/CDK5RAP3/IRAK3/TLR6/WNT5A
GO:0048608	GO:0048608	reproductive structure development	5/126	254/10375	0.196188	0.610793	0.60232	ABCB4/PCDH12/TNFSF10/WNT2B/WNT5A
GO:0043270	GO:0043270	positive regulation of ion transport	3/126	126/10375	0.197287	0.610793	0.60232	ABCB4/CCL2/CCR1
GO:0002715	GO:0002715	regulation of natural killer cell mediated immunity	1/126	18/10375	0.197579	0.610793	0.60232	PVR
GO:0003401	GO:0003401	axis elongation	1/126	18/10375	0.197579	0.610793	0.60232	WNT5A
GO:0006829	GO:0006829	zinc II ion transport	1/126	18/10375	0.197579	0.610793	0.60232	SLC30A7
GO:0018345	GO:0018345	protein palmitoylation	1/126	18/10375	0.197579	0.610793	0.60232	ZDHHC21
GO:0019359	GO:0019359	nicotinamide nucleotide biosynthetic process	1/126	18/10375	0.197579	0.610793	0.60232	PARP9
GO:0019363	GO:0019363	pyridine nucleotide biosynthetic process	1/126	18/10375	0.197579	0.610793	0.60232	PARP9
GO:0032467	GO:0032467	positive regulation of cytokinesis	1/126	18/10375	0.197579	0.610793	0.60232	PKN2
GO:0036499	GO:0036499	PERK-mediated unfolded protein response	1/126	18/10375	0.197579	0.610793	0.60232	CCL2
GO:0042269	GO:0042269	regulation of natural killer cell mediated cytotoxicity	1/126	18/10375	0.197579	0.610793	0.60232	PVR
GO:0045332	GO:0045332	phospholipid translocation	1/126	18/10375	0.197579	0.610793	0.60232	ABCB4
GO:0046487	GO:0046487	glyoxylate metabolic process	1/126	18/10375	0.197579	0.610793	0.60232	PDHX
GO:0048246	GO:0048246	macrophage chemotaxis	1/126	18/10375	0.197579	0.610793	0.60232	CCL2
GO:0050716	GO:0050716	positive regulation of interleukin-1 secretion	1/126	18/10375	0.197579	0.610793	0.60232	WNT5A
GO:0055069	GO:0055069	zinc ion homeostasis	1/126	18/10375	0.197579	0.610793	0.60232	SLC30A7
GO:0060330	GO:0060330	regulation of response to interferon-gamma	1/126	18/10375	0.197579	0.610793	0.60232	PARP9
GO:0060441	GO:0060441	epithelial tube branching involved in lung morphogenesis	1/126	18/10375	0.197579	0.610793	0.60232	WNT2B
GO:0060444	GO:0060444	branching involved in mammary gland duct morphogenesis	1/126	18/10375	0.197579	0.610793	0.60232	WNT5A
GO:0061311	GO:0061311	cell surface receptor signaling pathway involved in heart development	1/126	18/10375	0.197579	0.610793	0.60232	WNT5A
GO:0070498	GO:0070498	interleukin-1-mediated signaling pathway	1/126	18/10375	0.197579	0.610793	0.60232	IRAK3
GO:0070528	GO:0070528	protein kinase C signaling	1/126	18/10375	0.197579	0.610793	0.60232	WNT5A
GO:0071526	GO:0071526	semaphorin-plexin signaling pathway	1/126	18/10375	0.197579	0.610793	0.60232	SEMA4D
GO:0086064	GO:0086064	cell communication by electrical coupling involved in cardiac conduction	1/126	18/10375	0.197579	0.610793	0.60232	CAMK2D
GO:0090184	GO:0090184	positive regulation of kidney development	1/126	18/10375	0.197579	0.610793	0.60232	WNT2B
GO:0090312	GO:0090312	positive regulation of protein deacetylation	1/126	18/10375	0.197579	0.610793	0.60232	PRKD2
GO:0098901	GO:0098901	regulation of cardiac muscle cell action potential	1/126	18/10375	0.197579	0.610793	0.60232	CAMK2D
GO:1900015	GO:1900015	regulation of cytokine production involved in inflammatory response	1/126	18/10375	0.197579	0.610793	0.60232	MEFV
GO:1901020	GO:1901020	negative regulation of calcium ion transmembrane transporter activity	1/126	18/10375	0.197579	0.610793	0.60232	CLIC2
GO:2001258	GO:2001258	negative regulation of cation channel activity	1/126	18/10375	0.197579	0.610793	0.60232	CLIC2
GO:0045787	GO:0045787	positive regulation of cell cycle	5/126	255/10375	0.198308	0.610793	0.60232	AURKA/MDM4/PKN2/TAL1/WNT5A
GO:0007187	GO:0007187	G-protein coupled receptor signaling pathway, coupled to cyclic nucleotide second messenger	2/126	68/10375	0.199906	0.610793	0.60232	CCL2/CCR1
GO:0007498	GO:0007498	mesoderm development	2/126	68/10375	0.199906	0.610793	0.60232	TAL1/WNT5A
GO:0045471	GO:0045471	response to ethanol	2/126	68/10375	0.199906	0.610793	0.60232	CCL2/TP53INP1
GO:0051209	GO:0051209	release of sequestered calcium ion into cytosol	2/126	68/10375	0.199906	0.610793	0.60232	CAMK2D/CLIC2
GO:0051283	GO:0051283	negative regulation of sequestering of calcium ion	2/126	68/10375	0.199906	0.610793	0.60232	CAMK2D/CLIC2
GO:0070085	GO:0070085	glycosylation	4/126	190/10375	0.199962	0.610793	0.60232	DERL3/OGT/ST3GAL6/TMEM165
GO:0033673	GO:0033673	negative regulation of kinase activity	4/126	191/10375	0.202464	0.610793	0.60232	AIDA/CDK5RAP3/IRAK3/TRIM27
GO:0061458	GO:0061458	reproductive system development	5/126	257/10375	0.202572	0.610793	0.60232	ABCB4/PCDH12/TNFSF10/WNT2B/WNT5A
GO:0030595	GO:0030595	leukocyte chemotaxis	3/126	128/10375	0.203519	0.610793	0.60232	CCL2/CCR1/WNT5A
GO:0034340	GO:0034340	response to type I interferon	2/126	69/10375	0.20434	0.610793	0.60232	STAT2/WNT5A
GO:0051282	GO:0051282	regulation of sequestering of calcium ion	2/126	69/10375	0.20434	0.610793	0.60232	CAMK2D/CLIC2
GO:0060048	GO:0060048	cardiac muscle contraction	2/126	69/10375	0.20434	0.610793	0.60232	CAMK2D/CLIC2
GO:0007623	GO:0007623	circadian rhythm	3/126	129/10375	0.206653	0.610793	0.60232	ABCB4/OGT/PSPC1
GO:0035967	GO:0035967	cellular response to topologically incorrect protein	3/126	129/10375	0.206653	0.610793	0.60232	CCL2/CDK5RAP3/DERL3
GO:0046328	GO:0046328	regulation of JNK cascade	3/126	129/10375	0.206653	0.610793	0.60232	AIDA/TLR6/WNT5A
GO:1901990	GO:1901990	regulation of mitotic cell cycle phase transition	5/126	259/10375	0.206867	0.610793	0.60232	AURKA/CDK5RAP3/MDM4/RFWD3/ZNF655
GO:0000578	GO:0000578	embryonic axis specification	1/126	19/10375	0.207341	0.610793	0.60232	WNT5A
GO:0002407	GO:0002407	dendritic cell chemotaxis	1/126	19/10375	0.207341	0.610793	0.60232	CCR1
GO:0002534	GO:0002534	cytokine production involved in inflammatory response	1/126	19/10375	0.207341	0.610793	0.60232	MEFV
GO:0002701	GO:0002701	negative regulation of production of molecular mediator of immune response	1/126	19/10375	0.207341	0.610793	0.60232	IRAK3
GO:0006488	GO:0006488	dolichol-linked oligosaccharide biosynthetic process	1/126	19/10375	0.207341	0.610793	0.60232	MPDU1
GO:0007064	GO:0007064	mitotic sister chromatid cohesion	1/126	19/10375	0.207341	0.610793	0.60232	POGZ
GO:0008038	GO:0008038	neuron recognition	1/126	19/10375	0.207341	0.610793	0.60232	PCDH12
GO:0022616	GO:0022616	DNA strand elongation	1/126	19/10375	0.207341	0.610793	0.60232	POLE
GO:0031440	GO:0031440	regulation of mRNA 3'-end processing	1/126	19/10375	0.207341	0.610793	0.60232	SUPT5H
GO:0032469	GO:0032469	endoplasmic reticulum calcium ion homeostasis	1/126	19/10375	0.207341	0.610793	0.60232	CAMK2D
GO:0032965	GO:0032965	regulation of collagen biosynthetic process	1/126	19/10375	0.207341	0.610793	0.60232	CCL2
GO:0034204	GO:0034204	lipid translocation	1/126	19/10375	0.207341	0.610793	0.60232	ABCB4
GO:0043030	GO:0043030	regulation of macrophage activation	1/126	19/10375	0.207341	0.610793	0.60232	WNT5A
GO:0044788	GO:0044788	modulation by host of viral process	1/126	19/10375	0.207341	0.610793	0.60232	STOM
GO:0045197	GO:0045197	establishment or maintenance of epithelial cell apical/basal polarity	1/126	19/10375	0.207341	0.610793	0.60232	WNT5A
GO:0070207	GO:0070207	protein homotrimerization	1/126	19/10375	0.207341	0.610793	0.60232	DISP1
GO:0072606	GO:0072606	interleukin-8 secretion	1/126	19/10375	0.207341	0.610793	0.60232	WNT5A
GO:0090140	GO:0090140	regulation of mitochondrial fission	1/126	19/10375	0.207341	0.610793	0.60232	STAT2
GO:1902475	GO:1902475	L-alpha-amino acid transmembrane transport	1/126	19/10375	0.207341	0.610793	0.60232	SLC7A6
GO:2000403	GO:2000403	positive regulation of lymphocyte migration	1/126	19/10375	0.207341	0.610793	0.60232	WNT5A
GO:2000404	GO:2000404	regulation of T cell migration	1/126	19/10375	0.207341	0.610793	0.60232	WNT5A
GO:0007368	GO:0007368	determination of left/right symmetry	2/126	70/10375	0.208785	0.611592	0.603108	DISP1/WNT5A
GO:0040029	GO:0040029	regulation of gene expression, epigenetic	4/126	194/10375	0.210027	0.611592	0.603108	CELF1/MSL3/SF3B1/TRIM27
GO:0000086	GO:0000086	G2/M transition of mitotic cell cycle	4/126	195/10375	0.212566	0.611592	0.603108	AURKA/CDK5RAP3/HMMR/SKP2
GO:0008037	GO:0008037	cell recognition	2/126	71/10375	0.21324	0.611592	0.603108	PCDH12/PVR
GO:0010906	GO:0010906	regulation of glucose metabolic process	2/126	71/10375	0.21324	0.611592	0.603108	OGT/PDK4
GO:0030048	GO:0030048	actin filament-based movement	2/126	71/10375	0.21324	0.611592	0.603108	CAMK2D/FNBP1L
GO:0031145	GO:0031145	anaphase-promoting complex-dependent catabolic process	2/126	71/10375	0.21324	0.611592	0.603108	AURKA/SKP2
GO:0048592	GO:0048592	eye morphogenesis	2/126	71/10375	0.21324	0.611592	0.603108	WNT2B/WNT5A
GO:0097553	GO:0097553	calcium ion transmembrane import into cytosol	2/126	71/10375	0.21324	0.611592	0.603108	CAMK2D/CLIC2
GO:1902656	GO:1902656	calcium ion import into cytosol	2/126	71/10375	0.21324	0.611592	0.603108	CAMK2D/CLIC2
GO:1903901	GO:1903901	negative regulation of viral life cycle	2/126	71/10375	0.21324	0.611592	0.603108	TRIM25/TRIM27
GO:0060560	GO:0060560	developmental growth involved in morphogenesis	3/126	132/10375	0.216119	0.611592	0.603108	AURKA/SEMA4D/WNT5A
GO:0001702	GO:0001702	gastrulation with mouth forming second	1/126	20/10375	0.216985	0.611592	0.603108	WNT5A
GO:0003230	GO:0003230	cardiac atrium development	1/126	20/10375	0.216985	0.611592	0.603108	WNT5A
GO:0006490	GO:0006490	oligosaccharide-lipid intermediate biosynthetic process	1/126	20/10375	0.216985	0.611592	0.603108	MPDU1
GO:0009083	GO:0009083	branched-chain amino acid catabolic process	1/126	20/10375	0.216985	0.611592	0.603108	PPM1K
GO:0010644	GO:0010644	cell communication by electrical coupling	1/126	20/10375	0.216985	0.611592	0.603108	CAMK2D
GO:0010800	GO:0010800	positive regulation of peptidyl-threonine phosphorylation	1/126	20/10375	0.216985	0.611592	0.603108	WNT5A
GO:0032897	GO:0032897	negative regulation of viral transcription	1/126	20/10375	0.216985	0.611592	0.603108	TRIM27
GO:0039694	GO:0039694	viral RNA genome replication	1/126	20/10375	0.216985	0.611592	0.603108	SUPT5H
GO:0039703	GO:0039703	RNA replication	1/126	20/10375	0.216985	0.611592	0.603108	SUPT5H
GO:0046471	GO:0046471	phosphatidylglycerol metabolic process	1/126	20/10375	0.216985	0.611592	0.603108	PGS1
GO:0046596	GO:0046596	regulation of viral entry into host cell	1/126	20/10375	0.216985	0.611592	0.603108	TRIM25
GO:0051647	GO:0051647	nucleus localization	1/126	20/10375	0.216985	0.611592	0.603108	FHOD1
GO:0055094	GO:0055094	response to lipoprotein particle	1/126	20/10375	0.216985	0.611592	0.603108	CCL2
GO:0071542	GO:0071542	dopaminergic neuron differentiation	1/126	20/10375	0.216985	0.611592	0.603108	WNT5A
GO:0072348	GO:0072348	sulfur compound transport	1/126	20/10375	0.216985	0.611592	0.603108	SLC6A6
GO:0086091	GO:0086091	regulation of heart rate by cardiac conduction	1/126	20/10375	0.216985	0.611592	0.603108	CAMK2D
GO:0090075	GO:0090075	relaxation of muscle	1/126	20/10375	0.216985	0.611592	0.603108	CAMK2D
GO:1901661	GO:1901661	quinone metabolic process	1/126	20/10375	0.216985	0.611592	0.603108	COQ7
GO:1903170	GO:1903170	negative regulation of calcium ion transmembrane transport	1/126	20/10375	0.216985	0.611592	0.603108	CLIC2
GO:2000209	GO:2000209	regulation of anoikis	1/126	20/10375	0.216985	0.611592	0.603108	PDK4
GO:0010972	GO:0010972	negative regulation of G2/M transition of mitotic cell cycle	2/126	72/10375	0.217705	0.611592	0.603108	AURKA/CDK5RAP3
GO:0045069	GO:0045069	regulation of viral genome replication	2/126	72/10375	0.217705	0.611592	0.603108	PKN2/STOM
GO:0051208	GO:0051208	sequestering of calcium ion	2/126	72/10375	0.217705	0.611592	0.603108	CAMK2D/CLIC2
GO:0032845	GO:0032845	negative regulation of homeostatic process	3/126	133/10375	0.219296	0.612483	0.603987	CAMK2D/CLIC2/GNL3L
GO:0048015	GO:0048015	phosphatidylinositol-mediated signaling	3/126	133/10375	0.219296	0.612483	0.603987	OGT/RGL2/SEMA4D
GO:0001816	GO:0001816	cytokine production	8/126	475/10375	0.219921	0.612483	0.603987	CCL2/IRAK3/MEFV/PRKD2/TLR6/TRIM25/TRIM27/WNT5A
GO:0006637	GO:0006637	acyl-CoA metabolic process	2/126	73/10375	0.222178	0.612483	0.603987	PDHX/PDK4
GO:0035383	GO:0035383	thioester metabolic process	2/126	73/10375	0.222178	0.612483	0.603987	PDHX/PDK4
GO:0042089	GO:0042089	cytokine biosynthetic process	2/126	73/10375	0.222178	0.612483	0.603987	TLR6/WNT5A
GO:0010613	GO:0010613	positive regulation of cardiac muscle hypertrophy	1/126	21/10375	0.226513	0.612483	0.603987	CAMK2D
GO:0010656	GO:0010656	negative regulation of muscle cell apoptotic process	1/126	21/10375	0.226513	0.612483	0.603987	RGL2
GO:0010712	GO:0010712	regulation of collagen metabolic process	1/126	21/10375	0.226513	0.612483	0.603987	CCL2
GO:0014742	GO:0014742	positive regulation of muscle hypertrophy	1/126	21/10375	0.226513	0.612483	0.603987	CAMK2D
GO:0017145	GO:0017145	stem cell division	1/126	21/10375	0.226513	0.612483	0.603987	TIAL1
GO:0030947	GO:0030947	regulation of vascular endothelial growth factor receptor signaling pathway	1/126	21/10375	0.226513	0.612483	0.603987	PRKD2
GO:0032148	GO:0032148	activation of protein kinase B activity	1/126	21/10375	0.226513	0.612483	0.603987	WNT5A
GO:0033198	GO:0033198	response to ATP	1/126	21/10375	0.226513	0.612483	0.603987	CCL2
GO:0042181	GO:0042181	ketone biosynthetic process	1/126	21/10375	0.226513	0.612483	0.603987	COQ7
GO:0043536	GO:0043536	positive regulation of blood vessel endothelial cell migration	1/126	21/10375	0.226513	0.612483	0.603987	PRKD2
GO:0045684	GO:0045684	positive regulation of epidermis development	1/126	21/10375	0.226513	0.612483	0.603987	WNT5A
GO:0045992	GO:0045992	negative regulation of embryonic development	1/126	21/10375	0.226513	0.612483	0.603987	WNT5A
GO:0048854	GO:0048854	brain morphogenesis	1/126	21/10375	0.226513	0.612483	0.603987	WNT5A
GO:0050706	GO:0050706	regulation of interleukin-1 beta secretion	1/126	21/10375	0.226513	0.612483	0.603987	WNT5A
GO:0051491	GO:0051491	positive regulation of filopodium assembly	1/126	21/10375	0.226513	0.612483	0.603987	FNBP1L
GO:0070232	GO:0070232	regulation of T cell apoptotic process	1/126	21/10375	0.226513	0.612483	0.603987	WNT5A
GO:0072525	GO:0072525	pyridine-containing compound biosynthetic process	1/126	21/10375	0.226513	0.612483	0.603987	PARP9
GO:1904357	GO:1904357	negative regulation of telomere maintenance via telomere lengthening	1/126	21/10375	0.226513	0.612483	0.603987	GNL3L
GO:1905517	GO:1905517	macrophage migration	1/126	21/10375	0.226513	0.612483	0.603987	CCL2
GO:2001267	GO:2001267	regulation of cysteine-type endopeptidase activity involved in apoptotic signaling pathway	1/126	21/10375	0.226513	0.612483	0.603987	TNFSF10
GO:1902750	GO:1902750	negative regulation of cell cycle G2/M phase transition	2/126	74/10375	0.226658	0.612483	0.603987	AURKA/CDK5RAP3
GO:0033500	GO:0033500	carbohydrate homeostasis	3/126	136/10375	0.228881	0.612483	0.603987	CCL2/OGT/PDK4
GO:0042593	GO:0042593	glucose homeostasis	3/126	136/10375	0.228881	0.612483	0.603987	CCL2/OGT/PDK4
GO:0048017	GO:0048017	inositol lipid-mediated signaling	3/126	136/10375	0.228881	0.612483	0.603987	OGT/RGL2/SEMA4D
GO:0051301	GO:0051301	cell division	7/126	409/10375	0.228993	0.612483	0.603987	AURKA/NEK3/PKN2/POGZ/TAL1/TIAL1/VRK1
GO:0044839	GO:0044839	cell cycle G2/M phase transition	4/126	202/10375	0.230576	0.612483	0.603987	AURKA/CDK5RAP3/HMMR/SKP2
GO:0006865	GO:0006865	amino acid transport	2/126	75/10375	0.231145	0.612483	0.603987	SLC6A6/SLC7A6
GO:0010921	GO:0010921	regulation of phosphatase activity	2/126	75/10375	0.231145	0.612483	0.603987	CDK5RAP3/SEMA4D
GO:0042107	GO:0042107	cytokine metabolic process	2/126	75/10375	0.231145	0.612483	0.603987	TLR6/WNT5A
GO:1903169	GO:1903169	regulation of calcium ion transmembrane transport	2/126	75/10375	0.231145	0.612483	0.603987	CAMK2D/CLIC2
GO:0009408	GO:0009408	response to heat	3/126	137/10375	0.232094	0.612483	0.603987	CAMK2D/CCL2/TP53INP1
GO:0022412	GO:0022412	cellular process involved in reproduction in multicellular organism	3/126	137/10375	0.232094	0.612483	0.603987	AURKA/CELF1/TIAL1
GO:0007346	GO:0007346	regulation of mitotic cell cycle	7/126	411/10375	0.232588	0.612483	0.603987	AURKA/CDK5RAP3/MDM4/PKN2/RFWD3/TAL1/ZNF655
GO:1901987	GO:1901987	regulation of cell cycle phase transition	5/126	271/10375	0.233246	0.612483	0.603987	AURKA/CDK5RAP3/MDM4/RFWD3/ZNF655
GO:0006643	GO:0006643	membrane lipid metabolic process	3/126	138/10375	0.235316	0.612483	0.603987	PRKD2/SGMS1/ST3GAL6
GO:0045814	GO:0045814	negative regulation of gene expression, epigenetic	2/126	76/10375	0.235638	0.612483	0.603987	MSL3/TRIM27
GO:2000278	GO:2000278	regulation of DNA biosynthetic process	2/126	76/10375	0.235638	0.612483	0.603987	GNL3L/PRKD2
GO:0001913	GO:0001913	T cell mediated cytotoxicity	1/126	22/10375	0.235926	0.612483	0.603987	PVR
GO:0009081	GO:0009081	branched-chain amino acid metabolic process	1/126	22/10375	0.235926	0.612483	0.603987	PPM1K
GO:0018198	GO:0018198	peptidyl-cysteine modification	1/126	22/10375	0.235926	0.612483	0.603987	ZDHHC21
GO:0019748	GO:0019748	secondary metabolic process	1/126	22/10375	0.235926	0.612483	0.603987	WNT5A
GO:0030262	GO:0030262	apoptotic nuclear changes	1/126	22/10375	0.235926	0.612483	0.603987	CDK5RAP3
GO:0030851	GO:0030851	granulocyte differentiation	1/126	22/10375	0.235926	0.612483	0.603987	TAL1
GO:0032786	GO:0032786	positive regulation of DNA-templated transcription, elongation	1/126	22/10375	0.235926	0.612483	0.603987	SUPT5H
GO:0036336	GO:0036336	dendritic cell migration	1/126	22/10375	0.235926	0.612483	0.603987	CCR1
GO:0042339	GO:0042339	keratan sulfate metabolic process	1/126	22/10375	0.235926	0.612483	0.603987	ST3GAL6
GO:0044246	GO:0044246	regulation of multicellular organismal metabolic process	1/126	22/10375	0.235926	0.612483	0.603987	CCL2
GO:0045648	GO:0045648	positive regulation of erythrocyte differentiation	1/126	22/10375	0.235926	0.612483	0.603987	TAL1
GO:0048546	GO:0048546	digestive tract morphogenesis	1/126	22/10375	0.235926	0.612483	0.603987	WNT5A
GO:0048806	GO:0048806	genitalia development	1/126	22/10375	0.235926	0.612483	0.603987	WNT5A
GO:0051125	GO:0051125	regulation of actin nucleation	1/126	22/10375	0.235926	0.612483	0.603987	TRIM27
GO:0051445	GO:0051445	regulation of meiotic cell cycle	1/126	22/10375	0.235926	0.612483	0.603987	WNT5A
GO:0060603	GO:0060603	mammary gland duct morphogenesis	1/126	22/10375	0.235926	0.612483	0.603987	WNT5A
GO:0071470	GO:0071470	cellular response to osmotic stress	1/126	22/10375	0.235926	0.612483	0.603987	ABCB4
GO:0090102	GO:0090102	cochlea development	1/126	22/10375	0.235926	0.612483	0.603987	WNT5A
GO:1902893	GO:1902893	regulation of pri-miRNA transcription from RNA polymerase II promoter	1/126	22/10375	0.235926	0.612483	0.603987	GNL3
GO:0031647	GO:0031647	regulation of protein stability	4/126	205/10375	0.23841	0.614802	0.606273	AURKA/GNL3L/MDM4/VHL
GO:0098542	GO:0098542	defense response to other organism	5/126	274/10375	0.23999	0.614802	0.606273	STAB1/STAT2/TLR6/TRIM22/TRIM25
GO:0001704	GO:0001704	formation of primary germ layer	2/126	77/10375	0.240136	0.614802	0.606273	TAL1/WNT5A
GO:0055067	GO:0055067	monovalent inorganic cation homeostasis	2/126	77/10375	0.240136	0.614802	0.606273	PDK4/TMEM165
GO:1903510	GO:1903510	mucopolysaccharide metabolic process	2/126	77/10375	0.240136	0.614802	0.606273	HMMR/ST3GAL6
GO:0006954	GO:0006954	inflammatory response	7/126	417/10375	0.243486	0.614802	0.606273	CCL2/CCR1/MEFV/STAB1/TLR6/TNFRSF25/WNT5A
GO:0002700	GO:0002700	regulation of production of molecular mediator of immune response	2/126	78/10375	0.244639	0.614802	0.606273	IRAK3/WNT5A
GO:0002761	GO:0002761	regulation of myeloid leukocyte differentiation	2/126	78/10375	0.244639	0.614802	0.606273	CCR1/TAL1
GO:0030010	GO:0030010	establishment of cell polarity	2/126	78/10375	0.244639	0.614802	0.606273	NEK3/WNT5A
GO:0070555	GO:0070555	response to interleukin-1	2/126	78/10375	0.244639	0.614802	0.606273	CCL2/IRAK3
GO:0009636	GO:0009636	response to toxic substance	3/126	141/10375	0.245028	0.614802	0.606273	ABCB4/CLIC2/TP53INP1
GO:1904062	GO:1904062	regulation of cation transmembrane transport	3/126	141/10375	0.245028	0.614802	0.606273	CAMK2D/CLIC2/STOM
GO:0006297	GO:0006297	nucleotide-excision repair, DNA gap filling	1/126	23/10375	0.245225	0.614802	0.606273	POLE
GO:0006376	GO:0006376	mRNA splice site selection	1/126	23/10375	0.245225	0.614802	0.606273	CELF1
GO:0006921	GO:0006921	cellular component disassembly involved in execution phase of apoptosis	1/126	23/10375	0.245225	0.614802	0.606273	CDK5RAP3
GO:0010464	GO:0010464	regulation of mesenchymal cell proliferation	1/126	23/10375	0.245225	0.614802	0.606273	WNT5A
GO:0031076	GO:0031076	embryonic camera-type eye development	1/126	23/10375	0.245225	0.614802	0.606273	WNT5A
GO:0032570	GO:0032570	response to progesterone	1/126	23/10375	0.245225	0.614802	0.606273	CCL2
GO:0032731	GO:0032731	positive regulation of interleukin-1 beta production	1/126	23/10375	0.245225	0.614802	0.606273	WNT5A
GO:0034508	GO:0034508	centromere complex assembly	1/126	23/10375	0.245225	0.614802	0.606273	POGZ
GO:0035088	GO:0035088	establishment or maintenance of apical/basal cell polarity	1/126	23/10375	0.245225	0.614802	0.606273	WNT5A
GO:0045005	GO:0045005	DNA-dependent DNA replication maintenance of fidelity	1/126	23/10375	0.245225	0.614802	0.606273	POLE
GO:0045124	GO:0045124	regulation of bone resorption	1/126	23/10375	0.245225	0.614802	0.606273	PDK4
GO:0046068	GO:0046068	cGMP metabolic process	1/126	23/10375	0.245225	0.614802	0.606273	WNT5A
GO:0048147	GO:0048147	negative regulation of fibroblast proliferation	1/126	23/10375	0.245225	0.614802	0.606273	TP53INP1
GO:0061245	GO:0061245	establishment or maintenance of bipolar cell polarity	1/126	23/10375	0.245225	0.614802	0.606273	WNT5A
GO:0071539	GO:0071539	protein localization to centrosome	1/126	23/10375	0.245225	0.614802	0.606273	AURKA
GO:1905508	GO:1905508	protein localization to microtubule organizing center	1/126	23/10375	0.245225	0.614802	0.606273	AURKA
GO:2000279	GO:2000279	negative regulation of DNA biosynthetic process	1/126	23/10375	0.245225	0.614802	0.606273	GNL3L
GO:0048514	GO:0048514	blood vessel morphogenesis	6/126	347/10375	0.246116	0.616307	0.607758	CCL2/PLXDC1/PRKD2/STAB1/TAL1/WNT5A
GO:0009896	GO:0009896	positive regulation of catabolic process	6/126	348/10375	0.24814	0.619503	0.61091	AURKA/MEFV/SUPT5H/TP53INP1/TRIM22/WNT5A
GO:0019932	GO:0019932	second-messenger-mediated signaling	3/126	142/10375	0.24828	0.619503	0.61091	CAMK2D/CLIC2/MCTP1
GO:0006937	GO:0006937	regulation of muscle contraction	2/126	79/10375	0.249145	0.619503	0.61091	CAMK2D/CLIC2
GO:0032355	GO:0032355	response to estradiol	2/126	79/10375	0.249145	0.619503	0.61091	ABCB4/CCL2
GO:0051592	GO:0051592	response to calcium ion	2/126	79/10375	0.249145	0.619503	0.61091	CAMK2D/WNT5A
GO:0060402	GO:0060402	calcium ion transport into cytosol	2/126	79/10375	0.249145	0.619503	0.61091	CAMK2D/CLIC2
GO:0030335	GO:0030335	positive regulation of cell migration	5/126	279/10375	0.251349	0.623823	0.61517	CCL2/CCR1/PRKD2/SEMA4D/WNT5A
GO:0016925	GO:0016925	protein sumoylation	2/126	80/10375	0.253654	0.623823	0.61517	GNL3/GNL3L
GO:0002711	GO:0002711	positive regulation of T cell mediated immunity	1/126	24/10375	0.254412	0.623823	0.61517	PVR
GO:0003254	GO:0003254	regulation of membrane depolarization	1/126	24/10375	0.254412	0.623823	0.61517	CAMK2D
GO:0009593	GO:0009593	detection of chemical stimulus	1/126	24/10375	0.254412	0.623823	0.61517	TLR6
GO:0032964	GO:0032964	collagen biosynthetic process	1/126	24/10375	0.254412	0.623823	0.61517	CCL2
GO:0033598	GO:0033598	mammary gland epithelial cell proliferation	1/126	24/10375	0.254412	0.623823	0.61517	WNT5A
GO:0046426	GO:0046426	negative regulation of JAK-STAT cascade	1/126	24/10375	0.254412	0.623823	0.61517	VHL
GO:0048599	GO:0048599	oocyte development	1/126	24/10375	0.254412	0.623823	0.61517	AURKA
GO:0050704	GO:0050704	regulation of interleukin-1 secretion	1/126	24/10375	0.254412	0.623823	0.61517	WNT5A
GO:0071312	GO:0071312	cellular response to alkaloid	1/126	24/10375	0.254412	0.623823	0.61517	ABCB4
GO:1904893	GO:1904893	negative regulation of STAT cascade	1/126	24/10375	0.254412	0.623823	0.61517	VHL
GO:0007548	GO:0007548	sex differentiation	3/126	144/10375	0.254804	0.624064	0.615408	TNFSF10/WNT2B/WNT5A
GO:0010038	GO:0010038	response to metal ion	4/126	212/10375	0.256929	0.62512	0.616449	ABCB4/CAMK2D/SLC30A7/WNT5A
GO:0032846	GO:0032846	positive regulation of homeostatic process	3/126	145/10375	0.258076	0.62512	0.616449	CLIC2/GNL3/TAL1
GO:0045995	GO:0045995	regulation of embryonic development	2/126	81/10375	0.258164	0.62512	0.616449	WNT2B/WNT5A
GO:1905477	GO:1905477	positive regulation of protein localization to membrane	2/126	81/10375	0.258164	0.62512	0.616449	CCL2/STOM
GO:0006497	GO:0006497	protein lipidation	2/126	82/10375	0.262677	0.62512	0.616449	PORCN/ZDHHC21
GO:0050777	GO:0050777	negative regulation of immune response	2/126	82/10375	0.262677	0.62512	0.616449	IRAK3/TRIM27
GO:0002067	GO:0002067	glandular epithelial cell differentiation	1/126	25/10375	0.263488	0.62512	0.616449	WNT5A
GO:0002820	GO:0002820	negative regulation of adaptive immune response	1/126	25/10375	0.263488	0.62512	0.616449	TRIM27
GO:0006110	GO:0006110	regulation of glycolytic process	1/126	25/10375	0.263488	0.62512	0.616449	OGT
GO:0007157	GO:0007157	heterophilic cell-cell adhesion via plasma membrane cell adhesion molecules	1/126	25/10375	0.263488	0.62512	0.616449	PVR
GO:0009994	GO:0009994	oocyte differentiation	1/126	25/10375	0.263488	0.62512	0.616449	AURKA
GO:0010574	GO:0010574	regulation of vascular endothelial growth factor production	1/126	25/10375	0.263488	0.62512	0.616449	CCL2
GO:0021879	GO:0021879	forebrain neuron differentiation	1/126	25/10375	0.263488	0.62512	0.616449	WNT5A
GO:0030212	GO:0030212	hyaluronan metabolic process	1/126	25/10375	0.263488	0.62512	0.616449	HMMR
GO:0030488	GO:0030488	tRNA methylation	1/126	25/10375	0.263488	0.62512	0.616449	MTO1
GO:0030514	GO:0030514	negative regulation of BMP signaling pathway	1/126	25/10375	0.263488	0.62512	0.616449	WNT5A
GO:0031018	GO:0031018	endocrine pancreas development	1/126	25/10375	0.263488	0.62512	0.616449	WNT5A
GO:0032743	GO:0032743	positive regulation of interleukin-2 production	1/126	25/10375	0.263488	0.62512	0.616449	PRKD2
GO:0034122	GO:0034122	negative regulation of toll-like receptor signaling pathway	1/126	25/10375	0.263488	0.62512	0.616449	IRAK3
GO:0046579	GO:0046579	positive regulation of Ras protein signal transduction	1/126	25/10375	0.263488	0.62512	0.616449	LPAR6
GO:0060412	GO:0060412	ventricular septum morphogenesis	1/126	25/10375	0.263488	0.62512	0.616449	WNT5A
GO:0061614	GO:0061614	pri-miRNA transcription from RNA polymerase II promoter	1/126	25/10375	0.263488	0.62512	0.616449	GNL3
GO:0086004	GO:0086004	regulation of cardiac muscle cell contraction	1/126	25/10375	0.263488	0.62512	0.616449	CAMK2D
GO:0090183	GO:0090183	regulation of kidney development	1/126	25/10375	0.263488	0.62512	0.616449	WNT2B
GO:0098751	GO:0098751	bone cell development	1/126	25/10375	0.263488	0.62512	0.616449	TAL1
GO:0098900	GO:0098900	regulation of action potential	1/126	25/10375	0.263488	0.62512	0.616449	CAMK2D
GO:1903115	GO:1903115	regulation of actin filament-based movement	1/126	25/10375	0.263488	0.62512	0.616449	CAMK2D
GO:2000108	GO:2000108	positive regulation of leukocyte apoptotic process	1/126	25/10375	0.263488	0.62512	0.616449	WNT5A
GO:0001101	GO:0001101	response to acid chemical	4/126	215/10375	0.264956	0.627678	0.618972	ABCB4/CCL2/PDK4/WNT5A
GO:2000147	GO:2000147	positive regulation of cell motility	5/126	285/10375	0.265158	0.627678	0.618972	CCL2/CCR1/PRKD2/SEMA4D/WNT5A
GO:0016570	GO:0016570	histone modification	6/126	357/10375	0.266567	0.630179	0.621438	AURKA/CAMK2D/MSL3/OGT/PRKD2/VRK1
GO:0001678	GO:0001678	cellular glucose homeostasis	2/126	83/10375	0.26719	0.630179	0.621438	CCL2/OGT
GO:0010634	GO:0010634	positive regulation of epithelial cell migration	2/126	83/10375	0.26719	0.630179	0.621438	PRKD2/WNT5A
GO:0001667	GO:0001667	ameboidal-type cell migration	4/126	217/10375	0.270334	0.630179	0.621438	PKN2/PLEKHG5/PRKD2/WNT5A
GO:0045766	GO:0045766	positive regulation of angiogenesis	2/126	84/10375	0.271702	0.630179	0.621438	PRKD2/WNT5A
GO:0006111	GO:0006111	regulation of gluconeogenesis	1/126	26/10375	0.272454	0.630179	0.621438	OGT
GO:0007595	GO:0007595	lactation	1/126	26/10375	0.272454	0.630179	0.621438	ABCB4
GO:0010463	GO:0010463	mesenchymal cell proliferation	1/126	26/10375	0.272454	0.630179	0.621438	WNT5A
GO:0010573	GO:0010573	vascular endothelial growth factor production	1/126	26/10375	0.272454	0.630179	0.621438	CCL2
GO:0031062	GO:0031062	positive regulation of histone methylation	1/126	26/10375	0.272454	0.630179	0.621438	OGT
GO:0032371	GO:0032371	regulation of sterol transport	1/126	26/10375	0.272454	0.630179	0.621438	ABCB4
GO:0032374	GO:0032374	regulation of cholesterol transport	1/126	26/10375	0.272454	0.630179	0.621438	ABCB4
GO:0032715	GO:0032715	negative regulation of interleukin-6 production	1/126	26/10375	0.272454	0.630179	0.621438	IRAK3
GO:0033146	GO:0033146	regulation of intracellular estrogen receptor signaling pathway	1/126	26/10375	0.272454	0.630179	0.621438	SKP2
GO:0042304	GO:0042304	regulation of fatty acid biosynthetic process	1/126	26/10375	0.272454	0.630179	0.621438	PDK4
GO:0045668	GO:0045668	negative regulation of osteoblast differentiation	1/126	26/10375	0.272454	0.630179	0.621438	SEMA4D
GO:0097421	GO:0097421	liver regeneration	1/126	26/10375	0.272454	0.630179	0.621438	AURKA
GO:1901976	GO:1901976	regulation of cell cycle checkpoint	1/126	26/10375	0.272454	0.630179	0.621438	RFWD3
GO:1903793	GO:1903793	positive regulation of anion transport	1/126	26/10375	0.272454	0.630179	0.621438	ABCB4
GO:1904292	GO:1904292	regulation of ERAD pathway	1/126	26/10375	0.272454	0.630179	0.621438	DERL3
GO:2000272	GO:2000272	negative regulation of receptor activity	1/126	26/10375	0.272454	0.630179	0.621438	CLIC2
GO:0071496	GO:0071496	cellular response to external stimulus	4/126	218/10375	0.273031	0.630826	0.622076	ABCB4/PDK4/SKP2/WNT2B
GO:0072331	GO:0072331	signal transduction by p53 class mediator	4/126	219/10375	0.275732	0.634073	0.625277	AURKA/CDK5RAP3/MDM4/TP53INP1
GO:0035023	GO:0035023	regulation of Rho protein signal transduction	2/126	85/10375	0.276215	0.634073	0.625277	LPAR6/PLEKHG5
GO:0042158	GO:0042158	lipoprotein biosynthetic process	2/126	85/10375	0.276215	0.634073	0.625277	PORCN/ZDHHC21
GO:0071156	GO:0071156	regulation of cell cycle arrest	2/126	85/10375	0.276215	0.634073	0.625277	AURKA/MDM4
GO:0021953	GO:0021953	central nervous system neuron differentiation	2/126	86/10375	0.280726	0.634073	0.625277	TAL1/WNT5A
GO:0031124	GO:0031124	mRNA 3'-end processing	2/126	86/10375	0.280726	0.634073	0.625277	CPSF7/SUPT5H
GO:0033135	GO:0033135	regulation of peptidyl-serine phosphorylation	2/126	86/10375	0.280726	0.634073	0.625277	PRKD2/WNT5A
GO:0043200	GO:0043200	response to amino acid	2/126	86/10375	0.280726	0.634073	0.625277	ABCB4/CCL2
GO:0045807	GO:0045807	positive regulation of endocytosis	2/126	86/10375	0.280726	0.634073	0.625277	CCL2/WNT5A
GO:0032102	GO:0032102	negative regulation of response to external stimulus	3/126	152/10375	0.281124	0.634073	0.625277	CCL2/MEFV/WNT5A
GO:0032869	GO:0032869	cellular response to insulin stimulus	3/126	152/10375	0.281124	0.634073	0.625277	CCL2/OGT/PDK4
GO:0042180	GO:0042180	cellular ketone metabolic process	3/126	152/10375	0.281124	0.634073	0.625277	COQ7/PDHX/PDK4
GO:0002833	GO:0002833	positive regulation of response to biotic stimulus	1/126	27/10375	0.281312	0.634073	0.625277	PVR
GO:0030219	GO:0030219	megakaryocyte differentiation	1/126	27/10375	0.281312	0.634073	0.625277	TAL1
GO:0031572	GO:0031572	G2 DNA damage checkpoint	1/126	27/10375	0.281312	0.634073	0.625277	CDK5RAP3
GO:0043276	GO:0043276	anoikis	1/126	27/10375	0.281312	0.634073	0.625277	PDK4
GO:0043330	GO:0043330	response to exogenous dsRNA	1/126	27/10375	0.281312	0.634073	0.625277	IRAK3
GO:0046850	GO:0046850	regulation of bone remodeling	1/126	27/10375	0.281312	0.634073	0.625277	PDK4
GO:0050686	GO:0050686	negative regulation of mRNA processing	1/126	27/10375	0.281312	0.634073	0.625277	SUPT5H
GO:0050856	GO:0050856	regulation of T cell receptor signaling pathway	1/126	27/10375	0.281312	0.634073	0.625277	PRKD2
GO:0090200	GO:0090200	positive regulation of release of cytochrome c from mitochondria	1/126	27/10375	0.281312	0.634073	0.625277	TNFSF10
GO:0097035	GO:0097035	regulation of membrane lipid distribution	1/126	27/10375	0.281312	0.634073	0.625277	ABCB4
GO:2000242	GO:2000242	negative regulation of reproductive process	1/126	27/10375	0.281312	0.634073	0.625277	WNT5A
GO:0051272	GO:0051272	positive regulation of cellular component movement	5/126	293/10375	0.283835	0.638402	0.629547	CCL2/CCR1/PRKD2/SEMA4D/WNT5A
GO:1903829	GO:1903829	positive regulation of cellular protein localization	5/126	293/10375	0.283835	0.638402	0.629547	CCL2/CDK5RAP3/GNL3/GNL3L/STOM
GO:0030879	GO:0030879	mammary gland development	2/126	87/10375	0.285235	0.640871	0.631982	ABCB4/WNT5A
GO:0007254	GO:0007254	JNK cascade	3/126	154/10375	0.287747	0.641526	0.632627	AIDA/TLR6/WNT5A
GO:0010675	GO:0010675	regulation of cellular carbohydrate metabolic process	2/126	88/10375	0.289741	0.641526	0.632627	OGT/PDK4
GO:0016331	GO:0016331	morphogenesis of embryonic epithelium	2/126	88/10375	0.289741	0.641526	0.632627	WNT2B/WNT5A
GO:0060401	GO:0060401	cytosolic calcium ion transport	2/126	88/10375	0.289741	0.641526	0.632627	CAMK2D/CLIC2
GO:0001658	GO:0001658	branching involved in ureteric bud morphogenesis	1/126	28/10375	0.290063	0.641526	0.632627	WNT2B
GO:0001881	GO:0001881	receptor recycling	1/126	28/10375	0.290063	0.641526	0.632627	FAM109A
GO:0006270	GO:0006270	DNA replication initiation	1/126	28/10375	0.290063	0.641526	0.632627	POLE
GO:0016601	GO:0016601	Rac protein signal transduction	1/126	28/10375	0.290063	0.641526	0.632627	OGT
GO:0021536	GO:0021536	diencephalon development	1/126	28/10375	0.290063	0.641526	0.632627	WNT5A
GO:0021872	GO:0021872	forebrain generation of neurons	1/126	28/10375	0.290063	0.641526	0.632627	WNT5A
GO:0032732	GO:0032732	positive regulation of interleukin-1 production	1/126	28/10375	0.290063	0.641526	0.632627	WNT5A
GO:0045599	GO:0045599	negative regulation of fat cell differentiation	1/126	28/10375	0.290063	0.641526	0.632627	WNT5A
GO:0046329	GO:0046329	negative regulation of JNK cascade	1/126	28/10375	0.290063	0.641526	0.632627	AIDA
GO:0051057	GO:0051057	positive regulation of small GTPase mediated signal transduction	1/126	28/10375	0.290063	0.641526	0.632627	LPAR6
GO:0055008	GO:0055008	cardiac muscle tissue morphogenesis	1/126	28/10375	0.290063	0.641526	0.632627	WNT5A
GO:0051186	GO:0051186	cofactor metabolic process	5/126	297/10375	0.293271	0.647228	0.63825	COQ7/OGT/PARP9/PDHX/PDK4
GO:0014066	GO:0014066	regulation of phosphatidylinositol 3-kinase signaling	2/126	89/10375	0.294244	0.647228	0.63825	RGL2/SEMA4D
GO:0046467	GO:0046467	membrane lipid biosynthetic process	2/126	89/10375	0.294244	0.647228	0.63825	PRKD2/SGMS1
GO:0048863	GO:0048863	stem cell differentiation	2/126	89/10375	0.294244	0.647228	0.63825	TAL1/ZNF281
GO:0098742	GO:0098742	cell-cell adhesion via plasma-membrane adhesion molecules	2/126	89/10375	0.294244	0.647228	0.63825	PCDH12/PVR
GO:0032872	GO:0032872	regulation of stress-activated MAPK cascade	3/126	157/10375	0.297706	0.647228	0.63825	AIDA/TLR6/WNT5A
GO:0034470	GO:0034470	ncRNA processing	6/126	372/10375	0.298015	0.647228	0.63825	ADAT2/FAM98B/MTO1/NOL8/OSGEPL1/WDR3
GO:0000413	GO:0000413	protein peptidyl-prolyl isomerization	1/126	29/10375	0.298708	0.647228	0.63825	FKBP2
GO:0001960	GO:0001960	negative regulation of cytokine-mediated signaling pathway	1/126	29/10375	0.298708	0.647228	0.63825	IRAK3
GO:0006656	GO:0006656	phosphatidylcholine biosynthetic process	1/126	29/10375	0.298708	0.647228	0.63825	ABHD3
GO:0030850	GO:0030850	prostate gland development	1/126	29/10375	0.298708	0.647228	0.63825	WNT5A
GO:0035924	GO:0035924	cellular response to vascular endothelial growth factor stimulus	1/126	29/10375	0.298708	0.647228	0.63825	PRKD2
GO:0042088	GO:0042088	T-helper 1 type immune response	1/126	29/10375	0.298708	0.647228	0.63825	TLR6
GO:0045824	GO:0045824	negative regulation of innate immune response	1/126	29/10375	0.298708	0.647228	0.63825	IRAK3
GO:0072132	GO:0072132	mesenchyme morphogenesis	1/126	29/10375	0.298708	0.647228	0.63825	WNT5A
GO:0090303	GO:0090303	positive regulation of wound healing	1/126	29/10375	0.298708	0.647228	0.63825	CCL2
GO:0006941	GO:0006941	striated muscle contraction	2/126	90/10375	0.298744	0.647228	0.63825	CAMK2D/CLIC2
GO:0043484	GO:0043484	regulation of RNA splicing	2/126	90/10375	0.298744	0.647228	0.63825	CELF1/CLK4
GO:0048525	GO:0048525	negative regulation of viral process	2/126	90/10375	0.298744	0.647228	0.63825	TRIM25/TRIM27
GO:0048754	GO:0048754	branching morphogenesis of an epithelial tube	2/126	90/10375	0.298744	0.647228	0.63825	WNT2B/WNT5A
GO:0031396	GO:0031396	regulation of protein ubiquitination	4/126	228/10375	0.300232	0.649789	0.640775	CDK5RAP3/GNL3L/OGT/SKP2
GO:0044272	GO:0044272	sulfur compound biosynthetic process	3/126	158/10375	0.301031	0.650189	0.64117	PDHX/PDK4/ST3GAL6
GO:0070302	GO:0070302	regulation of stress-activated protein kinase signaling cascade	3/126	158/10375	0.301031	0.650189	0.64117	AIDA/TLR6/WNT5A
GO:0030330	GO:0030330	DNA damage response, signal transduction by p53 class mediator	2/126	91/10375	0.303239	0.650992	0.641962	AURKA/MDM4
GO:0048469	GO:0048469	cell maturation	2/126	91/10375	0.303239	0.650992	0.641962	AURKA/TAL1
GO:0031668	GO:0031668	cellular response to extracellular stimulus	3/126	159/10375	0.304357	0.650992	0.641962	PDK4/SKP2/WNT2B
GO:0001933	GO:0001933	negative regulation of protein phosphorylation	5/126	302/10375	0.305144	0.650992	0.641962	AIDA/CDK5RAP3/IRAK3/SEMA4D/TRIM27
GO:0001961	GO:0001961	positive regulation of cytokine-mediated signaling pathway	1/126	30/10375	0.307249	0.650992	0.641962	WNT5A
GO:0007257	GO:0007257	activation of JUN kinase activity	1/126	30/10375	0.307249	0.650992	0.641962	WNT5A
GO:0010043	GO:0010043	response to zinc ion	1/126	30/10375	0.307249	0.650992	0.641962	SLC30A7
GO:0010799	GO:0010799	regulation of peptidyl-threonine phosphorylation	1/126	30/10375	0.307249	0.650992	0.641962	WNT5A
GO:0032205	GO:0032205	negative regulation of telomere maintenance	1/126	30/10375	0.307249	0.650992	0.641962	GNL3L
GO:0043277	GO:0043277	apoptotic cell clearance	1/126	30/10375	0.307249	0.650992	0.641962	CCL2
GO:0051489	GO:0051489	regulation of filopodium assembly	1/126	30/10375	0.307249	0.650992	0.641962	FNBP1L
GO:0051963	GO:0051963	regulation of synapse assembly	1/126	30/10375	0.307249	0.650992	0.641962	WNT5A
GO:0061035	GO:0061035	regulation of cartilage development	1/126	30/10375	0.307249	0.650992	0.641962	WNT5A
GO:0072698	GO:0072698	protein localization to microtubule cytoskeleton	1/126	30/10375	0.307249	0.650992	0.641962	AURKA
GO:1902042	GO:1902042	negative regulation of extrinsic apoptotic signaling pathway via death domain receptors	1/126	30/10375	0.307249	0.650992	0.641962	TNFSF10
GO:0031331	GO:0031331	positive regulation of cellular catabolic process	5/126	303/10375	0.307528	0.650992	0.641962	AURKA/MEFV/SUPT5H/TP53INP1/TRIM22
GO:0070372	GO:0070372	regulation of ERK1 and ERK2 cascade	3/126	160/10375	0.307686	0.650992	0.641962	CCL2/CCR1/PRKD2
GO:0010594	GO:0010594	regulation of endothelial cell migration	2/126	92/10375	0.30773	0.650992	0.641962	PRKD2/WNT5A
GO:0051384	GO:0051384	response to glucocorticoid	2/126	92/10375	0.30773	0.650992	0.641962	ABCB4/CCL2
GO:0010564	GO:0010564	regulation of cell cycle process	7/126	451/10375	0.30796	0.650992	0.641962	AURKA/CDK5RAP3/MDM4/PKN2/RFWD3/WNT5A/ZNF655
GO:0002250	GO:0002250	adaptive immune response	4/126	231/10375	0.308461	0.650992	0.641962	PRKD2/PVR/TLR6/TRIM27
GO:0018108	GO:0018108	peptidyl-tyrosine phosphorylation	4/126	231/10375	0.308461	0.650992	0.641962	CLK4/FGFR1OP2/SEMA4D/TRIM27
GO:0050673	GO:0050673	epithelial cell proliferation	4/126	231/10375	0.308461	0.650992	0.641962	BTBD10/CCL2/PRKD2/WNT5A
GO:0071396	GO:0071396	cellular response to lipid	6/126	378/10375	0.310804	0.655157	0.646069	ABCB4/CCL2/MRC1/PDK4/SKP2/WNT5A
GO:0007126	GO:0007126	meiotic nuclear division	2/126	93/10375	0.312215	0.655157	0.646069	AURKA/WNT5A
GO:0046330	GO:0046330	positive regulation of JNK cascade	2/126	93/10375	0.312215	0.655157	0.646069	TLR6/WNT5A
GO:1990138	GO:1990138	neuron projection extension	2/126	93/10375	0.312215	0.655157	0.646069	AURKA/WNT5A
GO:0018212	GO:0018212	peptidyl-tyrosine modification	4/126	233/10375	0.313961	0.655157	0.646069	CLK4/FGFR1OP2/SEMA4D/TRIM27
GO:0000266	GO:0000266	mitochondrial fission	1/126	31/10375	0.315686	0.655157	0.646069	STAT2
GO:0000959	GO:0000959	mitochondrial RNA metabolic process	1/126	31/10375	0.315686	0.655157	0.646069	MTO1
GO:0034314	GO:0034314	Arp2/3 complex-mediated actin nucleation	1/126	31/10375	0.315686	0.655157	0.646069	TRIM27
GO:0035082	GO:0035082	axoneme assembly	1/126	31/10375	0.315686	0.655157	0.646069	CFAP74
GO:0045840	GO:0045840	positive regulation of mitotic nuclear division	1/126	31/10375	0.315686	0.655157	0.646069	AURKA
GO:0050999	GO:0050999	regulation of nitric-oxide synthase activity	1/126	31/10375	0.315686	0.655157	0.646069	ZDHHC21
GO:0060443	GO:0060443	mammary gland morphogenesis	1/126	31/10375	0.315686	0.655157	0.646069	WNT5A
GO:0060675	GO:0060675	ureteric bud morphogenesis	1/126	31/10375	0.315686	0.655157	0.646069	WNT2B
GO:0060760	GO:0060760	positive regulation of response to cytokine stimulus	1/126	31/10375	0.315686	0.655157	0.646069	WNT5A
GO:0071622	GO:0071622	regulation of granulocyte chemotaxis	1/126	31/10375	0.315686	0.655157	0.646069	CCL2
GO:0072171	GO:0072171	mesonephric tubule morphogenesis	1/126	31/10375	0.315686	0.655157	0.646069	WNT2B
GO:0090280	GO:0090280	positive regulation of calcium ion import	1/126	31/10375	0.315686	0.655157	0.646069	CCL2
GO:0040017	GO:0040017	positive regulation of locomotion	5/126	307/10375	0.317092	0.65743	0.648311	CCL2/CCR1/PRKD2/SEMA4D/WNT5A
GO:0009101	GO:0009101	glycoprotein biosynthetic process	4/126	235/10375	0.31947	0.661454	0.652278	DERL3/OGT/ST3GAL6/TMEM165
GO:0007030	GO:0007030	Golgi organization	2/126	95/10375	0.321166	0.661454	0.652278	STX16/VRK1
GO:0010389	GO:0010389	regulation of G2/M transition of mitotic cell cycle	2/126	95/10375	0.321166	0.661454	0.652278	AURKA/CDK5RAP3
GO:0071248	GO:0071248	cellular response to metal ion	2/126	95/10375	0.321166	0.661454	0.652278	CAMK2D/WNT5A
GO:1903827	GO:1903827	regulation of cellular protein localization	7/126	458/10375	0.32168	0.661454	0.652278	CCL2/CDK5RAP3/DERL3/GNL3/GNL3L/STOM/WNT5A
GO:0002228	GO:0002228	natural killer cell mediated immunity	1/126	32/10375	0.324022	0.661454	0.652278	PVR
GO:0002720	GO:0002720	positive regulation of cytokine production involved in immune response	1/126	32/10375	0.324022	0.661454	0.652278	WNT5A
GO:0006370	GO:0006370	7-methylguanosine mRNA capping	1/126	32/10375	0.324022	0.661454	0.652278	SUPT5H
GO:0042267	GO:0042267	natural killer cell mediated cytotoxicity	1/126	32/10375	0.324022	0.661454	0.652278	PVR
GO:0043470	GO:0043470	regulation of carbohydrate catabolic process	1/126	32/10375	0.324022	0.661454	0.652278	OGT
GO:0044380	GO:0044380	protein localization to cytoskeleton	1/126	32/10375	0.324022	0.661454	0.652278	AURKA
GO:0050771	GO:0050771	negative regulation of axonogenesis	1/126	32/10375	0.324022	0.661454	0.652278	WNT5A
GO:0060425	GO:0060425	lung morphogenesis	1/126	32/10375	0.324022	0.661454	0.652278	WNT2B
GO:0060711	GO:0060711	labyrinthine layer development	1/126	32/10375	0.324022	0.661454	0.652278	PCDH12
GO:0061383	GO:0061383	trabecula morphogenesis	1/126	32/10375	0.324022	0.661454	0.652278	SEMA4D
GO:0070231	GO:0070231	T cell apoptotic process	1/126	32/10375	0.324022	0.661454	0.652278	WNT5A
GO:0016579	GO:0016579	protein deubiquitination	4/126	237/10375	0.324988	0.661557	0.652381	MDM4/OGT/SKP2/TRIM25
GO:0048568	GO:0048568	embryonic organ development	4/126	237/10375	0.324988	0.661557	0.652381	PCDH12/POLE/TAL1/WNT5A
GO:0002819	GO:0002819	regulation of adaptive immune response	2/126	96/10375	0.325632	0.661557	0.652381	PVR/TRIM27
GO:0042742	GO:0042742	defense response to bacterium	2/126	96/10375	0.325632	0.661557	0.652381	STAB1/TLR6
GO:1904018	GO:1904018	positive regulation of vasculature development	2/126	96/10375	0.325632	0.661557	0.652381	PRKD2/WNT5A
GO:0046942	GO:0046942	carboxylic acid transport	3/126	166/10375	0.32768	0.665081	0.655856	ABCB4/SLC6A6/SLC7A6
GO:0006814	GO:0006814	sodium ion transport	2/126	97/10375	0.33009	0.667345	0.658088	CAMK2D/STOM
GO:0008286	GO:0008286	insulin receptor signaling pathway	2/126	97/10375	0.33009	0.667345	0.658088	OGT/PDK4
GO:0051216	GO:0051216	cartilage development	2/126	97/10375	0.33009	0.667345	0.658088	WNT2B/WNT5A
GO:0090263	GO:0090263	positive regulation of canonical Wnt signaling pathway	2/126	97/10375	0.33009	0.667345	0.658088	WNT2B/WNT5A
GO:0015849	GO:0015849	organic acid transport	3/126	167/10375	0.331014	0.667345	0.658088	ABCB4/SLC6A6/SLC7A6
GO:0006517	GO:0006517	protein deglycosylation	1/126	33/10375	0.332257	0.667345	0.658088	ENGASE
GO:0046513	GO:0046513	ceramide biosynthetic process	1/126	33/10375	0.332257	0.667345	0.658088	SGMS1
GO:0051496	GO:0051496	positive regulation of stress fiber assembly	1/126	33/10375	0.332257	0.667345	0.658088	FHOD1
GO:0060415	GO:0060415	muscle tissue morphogenesis	1/126	33/10375	0.332257	0.667345	0.658088	WNT5A
GO:0060761	GO:0060761	negative regulation of response to cytokine stimulus	1/126	33/10375	0.332257	0.667345	0.658088	IRAK3
GO:0099518	GO:0099518	vesicle cytoskeletal trafficking	1/126	33/10375	0.332257	0.667345	0.658088	FNBP1L
GO:0001890	GO:0001890	placenta development	2/126	98/10375	0.334541	0.670663	0.66136	ABCB4/PCDH12
GO:0006665	GO:0006665	sphingolipid metabolic process	2/126	98/10375	0.334541	0.670663	0.66136	PRKD2/SGMS1
GO:0002697	GO:0002697	regulation of immune effector process	4/126	241/10375	0.336042	0.672227	0.662902	CCL2/IRAK3/PVR/WNT5A
GO:0010506	GO:0010506	regulation of autophagy	4/126	241/10375	0.336042	0.672227	0.662902	MEFV/SUPT5H/TP53INP1/TRIM22
GO:0014065	GO:0014065	phosphatidylinositol 3-kinase signaling	2/126	99/10375	0.338983	0.672227	0.662902	RGL2/SEMA4D
GO:0007169	GO:0007169	transmembrane receptor protein tyrosine kinase signaling pathway	7/126	467/10375	0.339476	0.672227	0.662902	CCL2/NCF4/OGT/PDK4/PRKD2/TIAL1/WNT5A
GO:0000722	GO:0000722	telomere maintenance via recombination	1/126	34/10375	0.340392	0.672227	0.662902	POLE
GO:0007223	GO:0007223	Wnt signaling pathway, calcium modulating pathway	1/126	34/10375	0.340392	0.672227	0.662902	WNT5A
GO:0008347	GO:0008347	glial cell migration	1/126	34/10375	0.340392	0.672227	0.662902	CCL2
GO:0018958	GO:0018958	phenol-containing compound metabolic process	1/126	34/10375	0.340392	0.672227	0.662902	WNT5A
GO:0032781	GO:0032781	positive regulation of ATPase activity	1/126	34/10375	0.340392	0.672227	0.662902	AHSA2
GO:0045123	GO:0045123	cellular extravasation	1/126	34/10375	0.340392	0.672227	0.662902	CCL2
GO:0050710	GO:0050710	negative regulation of cytokine secretion	1/126	34/10375	0.340392	0.672227	0.662902	TRIM27
GO:0050918	GO:0050918	positive chemotaxis	1/126	34/10375	0.340392	0.672227	0.662902	WNT5A
GO:0072078	GO:0072078	nephron tubule morphogenesis	1/126	34/10375	0.340392	0.672227	0.662902	WNT2B
GO:1902476	GO:1902476	chloride transmembrane transport	1/126	34/10375	0.340392	0.672227	0.662902	CLIC2
GO:1903312	GO:1903312	negative regulation of mRNA metabolic process	1/126	34/10375	0.340392	0.672227	0.662902	SUPT5H
GO:1903573	GO:1903573	negative regulation of response to endoplasmic reticulum stress	1/126	34/10375	0.340392	0.672227	0.662902	DERL3
GO:0006820	GO:0006820	anion transport	5/126	317/10375	0.341158	0.673113	0.663776	ABCB4/CLIC2/LRRC8D/SLC6A6/SLC7A6
GO:1902749	GO:1902749	regulation of cell cycle G2/M phase transition	2/126	100/10375	0.343416	0.67663	0.667244	AURKA/CDK5RAP3
GO:0009266	GO:0009266	response to temperature stimulus	3/126	171/10375	0.344345	0.67663	0.667244	CAMK2D/CCL2/TP53INP1
GO:1903322	GO:1903322	positive regulation of protein modification by small protein conjugation or removal	3/126	171/10375	0.344345	0.67663	0.667244	CDK5RAP3/GNL3/SKP2
GO:0000910	GO:0000910	cytokinesis	2/126	101/10375	0.34784	0.67663	0.667244	AURKA/PKN2
GO:0035303	GO:0035303	regulation of dephosphorylation	2/126	101/10375	0.34784	0.67663	0.667244	CDK5RAP3/SEMA4D
GO:0002066	GO:0002066	columnar/cuboidal epithelial cell development	1/126	35/10375	0.348429	0.67663	0.667244	WNT5A
GO:0002532	GO:0002532	production of molecular mediator involved in inflammatory response	1/126	35/10375	0.348429	0.67663	0.667244	MEFV
GO:0002763	GO:0002763	positive regulation of myeloid leukocyte differentiation	1/126	35/10375	0.348429	0.67663	0.667244	CCR1
GO:0010171	GO:0010171	body morphogenesis	1/126	35/10375	0.348429	0.67663	0.667244	ZNF281
GO:0045453	GO:0045453	bone resorption	1/126	35/10375	0.348429	0.67663	0.667244	PDK4
GO:0048644	GO:0048644	muscle organ morphogenesis	1/126	35/10375	0.348429	0.67663	0.667244	WNT5A
GO:0050732	GO:0050732	negative regulation of peptidyl-tyrosine phosphorylation	1/126	35/10375	0.348429	0.67663	0.667244	SEMA4D
GO:0070534	GO:0070534	protein K63-linked ubiquitination	1/126	35/10375	0.348429	0.67663	0.667244	TRIM27
GO:1903036	GO:1903036	positive regulation of response to wounding	1/126	35/10375	0.348429	0.67663	0.667244	CCL2
GO:1990090	GO:1990090	cellular response to nerve growth factor stimulus	1/126	35/10375	0.348429	0.67663	0.667244	ACAP2
GO:0043410	GO:0043410	positive regulation of MAPK cascade	5/126	321/10375	0.350831	0.67663	0.667244	CCL2/CCR1/PRKD2/TLR6/WNT5A
GO:1901652	GO:1901652	response to peptide	5/126	321/10375	0.350831	0.67663	0.667244	ABCB4/CCL2/OGT/PDK4/TNFSF10
GO:0070371	GO:0070371	ERK1 and ERK2 cascade	3/126	173/10375	0.351004	0.67663	0.667244	CCL2/CCR1/PRKD2
GO:0043433	GO:0043433	negative regulation of sequence-specific DNA binding transcription factor activity	2/126	102/10375	0.352254	0.67663	0.667244	CDK5RAP3/IRAK3
GO:0050770	GO:0050770	regulation of axonogenesis	2/126	102/10375	0.352254	0.67663	0.667244	SEMA4D/WNT5A
GO:1903046	GO:1903046	meiotic cell cycle process	2/126	102/10375	0.352254	0.67663	0.667244	AURKA/WNT5A
GO:0044723	GO:0044723	single-organism carbohydrate metabolic process	5/126	322/10375	0.353252	0.67663	0.667244	MPDU1/OGT/PCDH12/PDK4/ST3GAL6
GO:0031400	GO:0031400	negative regulation of protein modification process	7/126	474/10375	0.353414	0.67663	0.667244	AIDA/CDK5RAP3/GNL3L/IRAK3/OGT/SEMA4D/TRIM27
GO:0051271	GO:0051271	negative regulation of cellular component movement	3/126	174/10375	0.354331	0.67663	0.667244	CCL2/TP53INP1/WNT5A
GO:0000462	GO:0000462	maturation of SSU-rRNA from tricistronic rRNA transcript (SSU-rRNA, 5.8S rRNA, LSU-rRNA)	1/126	36/10375	0.356369	0.67663	0.667244	WDR3
GO:0006284	GO:0006284	base-excision repair	1/126	36/10375	0.356369	0.67663	0.667244	POLE
GO:0009452	GO:0009452	7-methylguanosine RNA capping	1/126	36/10375	0.356369	0.67663	0.667244	SUPT5H
GO:0010611	GO:0010611	regulation of cardiac muscle hypertrophy	1/126	36/10375	0.356369	0.67663	0.667244	CAMK2D
GO:0018023	GO:0018023	peptidyl-lysine trimethylation	1/126	36/10375	0.356369	0.67663	0.667244	OGT
GO:0019985	GO:0019985	translesion synthesis	1/126	36/10375	0.356369	0.67663	0.667244	TRIM25
GO:0032370	GO:0032370	positive regulation of lipid transport	1/126	36/10375	0.356369	0.67663	0.667244	ABCB4
GO:0032873	GO:0032873	negative regulation of stress-activated MAPK cascade	1/126	36/10375	0.356369	0.67663	0.667244	AIDA
GO:0036260	GO:0036260	RNA capping	1/126	36/10375	0.356369	0.67663	0.667244	SUPT5H
GO:0045646	GO:0045646	regulation of erythrocyte differentiation	1/126	36/10375	0.356369	0.67663	0.667244	TAL1
GO:0048146	GO:0048146	positive regulation of fibroblast proliferation	1/126	36/10375	0.356369	0.67663	0.667244	WNT5A
GO:0050854	GO:0050854	regulation of antigen receptor-mediated signaling pathway	1/126	36/10375	0.356369	0.67663	0.667244	PRKD2
GO:0060324	GO:0060324	face development	1/126	36/10375	0.356369	0.67663	0.667244	WNT5A
GO:0070303	GO:0070303	negative regulation of stress-activated protein kinase signaling cascade	1/126	36/10375	0.356369	0.67663	0.667244	AIDA
GO:0072088	GO:0072088	nephron epithelium morphogenesis	1/126	36/10375	0.356369	0.67663	0.667244	WNT2B
GO:0086003	GO:0086003	cardiac muscle cell contraction	1/126	36/10375	0.356369	0.67663	0.667244	CAMK2D
GO:0086065	GO:0086065	cell communication involved in cardiac conduction	1/126	36/10375	0.356369	0.67663	0.667244	CAMK2D
GO:1990089	GO:1990089	response to nerve growth factor	1/126	36/10375	0.356369	0.67663	0.667244	ACAP2
GO:0031348	GO:0031348	negative regulation of defense response	2/126	103/10375	0.356658	0.67663	0.667244	IRAK3/MEFV
GO:0031334	GO:0031334	positive regulation of protein complex assembly	3/126	175/10375	0.357656	0.677917	0.668513	TAL1/TLR6/TRIM27
GO:0060249	GO:0060249	anatomical structure homeostasis	4/126	250/10375	0.360968	0.678222	0.668815	GNL3/GNL3L/PDK4/POLE
GO:0009267	GO:0009267	cellular response to starvation	2/126	104/10375	0.361052	0.678222	0.668815	PDK4/WNT2B
GO:0031960	GO:0031960	response to corticosteroid	2/126	104/10375	0.361052	0.678222	0.668815	ABCB4/CCL2
GO:0042770	GO:0042770	signal transduction in response to DNA damage	2/126	104/10375	0.361052	0.678222	0.668815	AURKA/MDM4
GO:2001056	GO:2001056	positive regulation of cysteine-type endopeptidase activity	2/126	104/10375	0.361052	0.678222	0.668815	MEFV/TNFSF10
GO:0042326	GO:0042326	negative regulation of phosphorylation	5/126	326/10375	0.362944	0.678222	0.668815	AIDA/CDK5RAP3/IRAK3/SEMA4D/TRIM27
GO:0002011	GO:0002011	morphogenesis of an epithelial sheet	1/126	37/10375	0.364213	0.678222	0.668815	WNT5A
GO:0006027	GO:0006027	glycosaminoglycan catabolic process	1/126	37/10375	0.364213	0.678222	0.668815	HMMR
GO:0006378	GO:0006378	mRNA polyadenylation	1/126	37/10375	0.364213	0.678222	0.668815	SUPT5H
GO:0007200	GO:0007200	phospholipase C-activating G-protein coupled receptor signaling pathway	1/126	37/10375	0.364213	0.678222	0.668815	LPAR6
GO:0014743	GO:0014743	regulation of muscle hypertrophy	1/126	37/10375	0.364213	0.678222	0.668815	CAMK2D
GO:0015696	GO:0015696	ammonium transport	1/126	37/10375	0.364213	0.678222	0.668815	ABCB4
GO:0032768	GO:0032768	regulation of monooxygenase activity	1/126	37/10375	0.364213	0.678222	0.668815	ZDHHC21
GO:0032784	GO:0032784	regulation of DNA-templated transcription, elongation	1/126	37/10375	0.364213	0.678222	0.668815	SUPT5H
GO:0046148	GO:0046148	pigment biosynthetic process	1/126	37/10375	0.364213	0.678222	0.668815	WNT5A
GO:0046626	GO:0046626	regulation of insulin receptor signaling pathway	1/126	37/10375	0.364213	0.678222	0.668815	OGT
GO:0050766	GO:0050766	positive regulation of phagocytosis	1/126	37/10375	0.364213	0.678222	0.668815	CCL2
GO:0061333	GO:0061333	renal tubule morphogenesis	1/126	37/10375	0.364213	0.678222	0.668815	WNT2B
GO:0072028	GO:0072028	nephron morphogenesis	1/126	37/10375	0.364213	0.678222	0.668815	WNT2B
GO:1901224	GO:1901224	positive regulation of NIK/NF-kappaB signaling	1/126	37/10375	0.364213	0.678222	0.668815	TLR6
GO:0030203	GO:0030203	glycosaminoglycan metabolic process	2/126	105/10375	0.365435	0.679305	0.669882	HMMR/ST3GAL6
GO:0032874	GO:0032874	positive regulation of stress-activated MAPK cascade	2/126	105/10375	0.365435	0.679305	0.669882	TLR6/WNT5A
GO:0001666	GO:0001666	response to hypoxia	4/126	252/10375	0.366509	0.68011	0.670676	ABCB4/CCL2/MDM4/VHL
GO:0070646	GO:0070646	protein modification by small protein removal	4/126	252/10375	0.366509	0.68011	0.670676	MDM4/OGT/SKP2/TRIM25
GO:0044262	GO:0044262	cellular carbohydrate metabolic process	3/126	178/10375	0.367618	0.680977	0.671531	OGT/PCDH12/PDK4
GO:0051607	GO:0051607	defense response to virus	3/126	178/10375	0.367618	0.680977	0.671531	STAT2/TRIM22/TRIM25
GO:0006109	GO:0006109	regulation of carbohydrate metabolic process	2/126	106/10375	0.369806	0.681287	0.671837	OGT/PDK4
GO:0070304	GO:0070304	positive regulation of stress-activated protein kinase signaling cascade	2/126	106/10375	0.369806	0.681287	0.671837	TLR6/WNT5A
GO:0001947	GO:0001947	heart looping	1/126	38/10375	0.371962	0.681287	0.671837	WNT5A
GO:0014823	GO:0014823	response to activity	1/126	38/10375	0.371962	0.681287	0.671837	CCL2
GO:0022600	GO:0022600	digestive system process	1/126	38/10375	0.371962	0.681287	0.671837	ABCB4
GO:0032233	GO:0032233	positive regulation of actin filament bundle assembly	1/126	38/10375	0.371962	0.681287	0.671837	FHOD1
GO:0032722	GO:0032722	positive regulation of chemokine production	1/126	38/10375	0.371962	0.681287	0.671837	WNT5A
GO:0042472	GO:0042472	inner ear morphogenesis	1/126	38/10375	0.371962	0.681287	0.671837	WNT5A
GO:0042733	GO:0042733	embryonic digit morphogenesis	1/126	38/10375	0.371962	0.681287	0.671837	WNT5A
GO:0043631	GO:0043631	RNA polyadenylation	1/126	38/10375	0.371962	0.681287	0.671837	SUPT5H
GO:0050434	GO:0050434	positive regulation of viral transcription	1/126	38/10375	0.371962	0.681287	0.671837	SUPT5H
GO:0070228	GO:0070228	regulation of lymphocyte apoptotic process	1/126	38/10375	0.371962	0.681287	0.671837	WNT5A
GO:0086001	GO:0086001	cardiac muscle cell action potential	1/126	38/10375	0.371962	0.681287	0.671837	CAMK2D
GO:0031347	GO:0031347	regulation of defense response	7/126	484/10375	0.373429	0.683386	0.673906	IRAK3/MEFV/PARP9/PVR/STAT2/TLR6/WNT5A
GO:0006022	GO:0006022	aminoglycan metabolic process	2/126	107/10375	0.374166	0.6837	0.674216	HMMR/ST3GAL6
GO:0071383	GO:0071383	cellular response to steroid hormone stimulus	3/126	180/10375	0.374246	0.6837	0.674216	ABCB4/CCL2/SKP2
GO:0045089	GO:0045089	positive regulation of innate immune response	4/126	256/10375	0.377585	0.68522	0.675715	IRAK3/PVR/TLR6/WNT5A
GO:0006261	GO:0006261	DNA-dependent DNA replication	2/126	108/10375	0.378514	0.68522	0.675715	POLE/RPAIN
GO:0051100	GO:0051100	negative regulation of binding	2/126	108/10375	0.378514	0.68522	0.675715	AURKA/GNL3L
GO:0001756	GO:0001756	somitogenesis	1/126	39/10375	0.379617	0.68522	0.675715	WNT5A
GO:0002709	GO:0002709	regulation of T cell mediated immunity	1/126	39/10375	0.379617	0.68522	0.675715	PVR
GO:0006026	GO:0006026	aminoglycan catabolic process	1/126	39/10375	0.379617	0.68522	0.675715	HMMR
GO:0008589	GO:0008589	regulation of smoothened signaling pathway	1/126	39/10375	0.379617	0.68522	0.675715	DISP1
GO:0021954	GO:0021954	central nervous system neuron development	1/126	39/10375	0.379617	0.68522	0.675715	WNT5A
GO:0030500	GO:0030500	regulation of bone mineralization	1/126	39/10375	0.379617	0.68522	0.675715	CCR1
GO:0030520	GO:0030520	intracellular estrogen receptor signaling pathway	1/126	39/10375	0.379617	0.68522	0.675715	SKP2
GO:0043297	GO:0043297	apical junction assembly	1/126	39/10375	0.379617	0.68522	0.675715	PKN2
GO:0045010	GO:0045010	actin nucleation	1/126	39/10375	0.379617	0.68522	0.675715	TRIM27
GO:0061371	GO:0061371	determination of heart left/right asymmetry	1/126	39/10375	0.379617	0.68522	0.675715	WNT5A
GO:0061515	GO:0061515	myeloid cell development	1/126	39/10375	0.379617	0.68522	0.675715	TAL1
GO:0043161	GO:0043161	proteasome-mediated ubiquitin-dependent protein catabolic process	5/126	333/10375	0.379924	0.68522	0.675715	AURKA/DERL3/FAF2/SKP2/TRIM25
GO:0001568	GO:0001568	blood vessel development	6/126	411/10375	0.382425	0.688394	0.678845	CCL2/PLXDC1/PRKD2/STAB1/TAL1/WNT5A
GO:0031123	GO:0031123	RNA 3'-end processing	2/126	109/10375	0.382849	0.688394	0.678845	CPSF7/SUPT5H
GO:0006935	GO:0006935	chemotaxis	5/126	335/10375	0.384776	0.688394	0.678845	CCL2/CCR1/PLEKHG5/PRKD2/WNT5A
GO:0036293	GO:0036293	response to decreased oxygen levels	4/126	259/10375	0.385883	0.688394	0.678845	ABCB4/CCL2/MDM4/VHL
GO:0050708	GO:0050708	regulation of protein secretion	4/126	259/10375	0.385883	0.688394	0.678845	DISP1/TLR6/TRIM27/WNT5A
GO:0097529	GO:0097529	myeloid leukocyte migration	2/126	110/10375	0.387172	0.688394	0.678845	CCL2/CCR1
GO:0006821	GO:0006821	chloride transport	1/126	40/10375	0.38718	0.688394	0.678845	CLIC2
GO:0006984	GO:0006984	ER-nucleus signaling pathway	1/126	40/10375	0.38718	0.688394	0.678845	CCL2
GO:0015807	GO:0015807	L-amino acid transport	1/126	40/10375	0.38718	0.688394	0.678845	SLC7A6
GO:0018208	GO:0018208	peptidyl-proline modification	1/126	40/10375	0.38718	0.688394	0.678845	FKBP2
GO:0045670	GO:0045670	regulation of osteoclast differentiation	1/126	40/10375	0.38718	0.688394	0.678845	CCR1
GO:0046605	GO:0046605	regulation of centrosome cycle	1/126	40/10375	0.38718	0.688394	0.678845	AURKA
GO:0060411	GO:0060411	cardiac septum morphogenesis	1/126	40/10375	0.38718	0.688394	0.678845	WNT5A
GO:0070167	GO:0070167	regulation of biomineral tissue development	1/126	40/10375	0.38718	0.688394	0.678845	CCR1
GO:0090199	GO:0090199	regulation of release of cytochrome c from mitochondria	1/126	40/10375	0.38718	0.688394	0.678845	TNFSF10
GO:1901264	GO:1901264	carbohydrate derivative transport	1/126	40/10375	0.38718	0.688394	0.678845	ABCB4
GO:0042330	GO:0042330	taxis	5/126	336/10375	0.387201	0.688394	0.678845	CCL2/CCR1/PLEKHG5/PRKD2/WNT5A
GO:0002224	GO:0002224	toll-like receptor signaling pathway	2/126	111/10375	0.391481	0.693678	0.684055	IRAK3/TLR6
GO:0006338	GO:0006338	chromatin remodeling	2/126	111/10375	0.391481	0.693678	0.684055	MSL3/SUPT5H
GO:0008361	GO:0008361	regulation of cell size	2/126	111/10375	0.391481	0.693678	0.684055	SEMA4D/WNT5A
GO:0030324	GO:0030324	lung development	2/126	111/10375	0.391481	0.693678	0.684055	WNT2B/WNT5A
GO:0044089	GO:0044089	positive regulation of cellular component biogenesis	5/126	338/10375	0.392051	0.694108	0.684479	FHOD1/FNBP1L/TAL1/TLR6/TRIM27
GO:0006312	GO:0006312	mitotic recombination	1/126	41/10375	0.394651	0.694651	0.685016	POLE
GO:0007077	GO:0007077	mitotic nuclear envelope disassembly	1/126	41/10375	0.394651	0.694651	0.685016	VRK1
GO:0010324	GO:0010324	membrane invagination	1/126	41/10375	0.394651	0.694651	0.685016	FNBP1L
GO:0032480	GO:0032480	negative regulation of type I interferon production	1/126	41/10375	0.394651	0.694651	0.685016	TRIM25
GO:0043242	GO:0043242	negative regulation of protein complex disassembly	1/126	41/10375	0.394651	0.694651	0.685016	IRAK3
GO:0048477	GO:0048477	oogenesis	1/126	41/10375	0.394651	0.694651	0.685016	AURKA
GO:0048708	GO:0048708	astrocyte differentiation	1/126	41/10375	0.394651	0.694651	0.685016	TAL1
GO:0031099	GO:0031099	regeneration	2/126	112/10375	0.395778	0.694904	0.685265	AURKA/CCL2
GO:0061138	GO:0061138	morphogenesis of a branching epithelium	2/126	112/10375	0.395778	0.694904	0.685265	WNT2B/WNT5A
GO:1905475	GO:1905475	regulation of protein localization to membrane	2/126	112/10375	0.395778	0.694904	0.685265	CCL2/STOM
GO:0016049	GO:0016049	cell growth	5/126	340/10375	0.396899	0.696297	0.686638	AURKA/CAMK2D/SEMA4D/SGMS1/WNT5A
GO:0060348	GO:0060348	bone development	2/126	113/10375	0.40006	0.70009	0.690379	SEMA4D/TAL1
GO:0003143	GO:0003143	embryonic heart tube morphogenesis	1/126	42/10375	0.402032	0.70009	0.690379	WNT5A
GO:0003281	GO:0003281	ventricular septum development	1/126	42/10375	0.402032	0.70009	0.690379	WNT5A
GO:0015914	GO:0015914	phospholipid transport	1/126	42/10375	0.402032	0.70009	0.690379	ABCB4
GO:0032210	GO:0032210	regulation of telomere maintenance via telomerase	1/126	42/10375	0.402032	0.70009	0.690379	GNL3L
GO:0045682	GO:0045682	regulation of epidermis development	1/126	42/10375	0.402032	0.70009	0.690379	WNT5A
GO:0051568	GO:0051568	histone H3-K4 methylation	1/126	42/10375	0.402032	0.70009	0.690379	OGT
GO:0060135	GO:0060135	maternal process involved in female pregnancy	1/126	42/10375	0.402032	0.70009	0.690379	CCL2
GO:1903779	GO:1903779	regulation of cardiac conduction	1/126	42/10375	0.402032	0.70009	0.690379	CAMK2D
GO:0001501	GO:0001501	skeletal system development	4/126	265/10375	0.402439	0.700224	0.690511	SEMA4D/TAL1/WNT2B/WNT5A
GO:0008016	GO:0008016	regulation of heart contraction	2/126	114/10375	0.404329	0.70236	0.692617	CAMK2D/CLIC2
GO:0090596	GO:0090596	sensory organ morphogenesis	2/126	114/10375	0.404329	0.70236	0.692617	WNT2B/WNT5A
GO:0050900	GO:0050900	leukocyte migration	4/126	266/10375	0.405192	0.703283	0.693527	CCL2/CCR1/SLC7A6/WNT5A
GO:0048732	GO:0048732	gland development	4/126	267/10375	0.407942	0.704116	0.694349	ABCB4/AURKA/WNT5A/ZDHHC21
GO:0010950	GO:0010950	positive regulation of endopeptidase activity	2/126	115/10375	0.408583	0.704116	0.694349	MEFV/TNFSF10
GO:0030323	GO:0030323	respiratory tube development	2/126	115/10375	0.408583	0.704116	0.694349	WNT2B/WNT5A
GO:0071241	GO:0071241	cellular response to inorganic substance	2/126	115/10375	0.408583	0.704116	0.694349	CAMK2D/WNT5A
GO:0097305	GO:0097305	response to alcohol	2/126	115/10375	0.408583	0.704116	0.694349	CCL2/TP53INP1
GO:0032760	GO:0032760	positive regulation of tumor necrosis factor production	1/126	43/10375	0.409324	0.704116	0.694349	CCL2
GO:0034121	GO:0034121	regulation of toll-like receptor signaling pathway	1/126	43/10375	0.409324	0.704116	0.694349	IRAK3
GO:0042440	GO:0042440	pigment metabolic process	1/126	43/10375	0.409324	0.704116	0.694349	WNT5A
GO:0043535	GO:0043535	regulation of blood vessel endothelial cell migration	1/126	43/10375	0.409324	0.704116	0.694349	PRKD2
GO:0046847	GO:0046847	filopodium assembly	1/126	43/10375	0.409324	0.704116	0.694349	FNBP1L
GO:2000177	GO:2000177	regulation of neural precursor cell proliferation	1/126	43/10375	0.409324	0.704116	0.694349	WNT5A
GO:0010565	GO:0010565	regulation of cellular ketone metabolic process	2/126	116/10375	0.412823	0.708795	0.698963	PDHX/PDK4
GO:0043901	GO:0043901	negative regulation of multi-organism process	2/126	116/10375	0.412823	0.708795	0.698963	TRIM25/TRIM27
GO:0006397	GO:0006397	mRNA processing	6/126	425/10375	0.413046	0.708795	0.698963	CELF1/CPSF7/PRPF38B/PSPC1/SF3B1/SUPT5H
GO:0002791	GO:0002791	regulation of peptide secretion	4/126	269/10375	0.413436	0.708891	0.699058	DISP1/TLR6/TRIM27/WNT5A
GO:0003151	GO:0003151	outflow tract morphogenesis	1/126	44/10375	0.416527	0.710489	0.700634	WNT5A
GO:0007589	GO:0007589	body fluid secretion	1/126	44/10375	0.416527	0.710489	0.700634	ABCB4
GO:0032206	GO:0032206	positive regulation of telomere maintenance	1/126	44/10375	0.416527	0.710489	0.700634	GNL3
GO:0032729	GO:0032729	positive regulation of interferon-gamma production	1/126	44/10375	0.416527	0.710489	0.700634	WNT5A
GO:0097306	GO:0097306	cellular response to alcohol	1/126	44/10375	0.416527	0.710489	0.700634	TP53INP1
GO:0006457	GO:0006457	protein folding	3/126	193/10375	0.416945	0.710489	0.700634	ENGASE/FKBP2/MPDU1
GO:0007266	GO:0007266	Rho protein signal transduction	2/126	117/10375	0.417048	0.710489	0.700634	LPAR6/PLEKHG5
GO:1900542	GO:1900542	regulation of purine nucleotide metabolic process	2/126	117/10375	0.417048	0.710489	0.700634	OGT/WNT5A
GO:0002440	GO:0002440	production of molecular mediator of immune response	2/126	118/10375	0.421258	0.714266	0.704358	IRAK3/WNT5A
GO:0070482	GO:0070482	response to oxygen levels	4/126	272/10375	0.421658	0.714266	0.704358	ABCB4/CCL2/MDM4/VHL
GO:0001944	GO:0001944	vasculature development	6/126	429/10375	0.421779	0.714266	0.704358	CCL2/PLXDC1/PRKD2/STAB1/TAL1/WNT5A
GO:0030397	GO:0030397	membrane disassembly	1/126	45/10375	0.423643	0.714266	0.704358	VRK1
GO:0031016	GO:0031016	pancreas development	1/126	45/10375	0.423643	0.714266	0.704358	WNT5A
GO:0031060	GO:0031060	regulation of histone methylation	1/126	45/10375	0.423643	0.714266	0.704358	OGT
GO:0034103	GO:0034103	regulation of tissue remodeling	1/126	45/10375	0.423643	0.714266	0.704358	PDK4
GO:0046849	GO:0046849	bone remodeling	1/126	45/10375	0.423643	0.714266	0.704358	PDK4
GO:0051081	GO:0051081	nuclear envelope disassembly	1/126	45/10375	0.423643	0.714266	0.704358	VRK1
GO:0060993	GO:0060993	kidney morphogenesis	1/126	45/10375	0.423643	0.714266	0.704358	WNT2B
GO:1903363	GO:1903363	negative regulation of cellular protein catabolic process	1/126	45/10375	0.423643	0.714266	0.704358	CDK5RAP3
GO:1903557	GO:1903557	positive regulation of tumor necrosis factor superfamily cytokine production	1/126	45/10375	0.423643	0.714266	0.704358	CCL2
GO:1903578	GO:1903578	regulation of ATP metabolic process	1/126	45/10375	0.423643	0.714266	0.704358	OGT
GO:0006140	GO:0006140	regulation of nucleotide metabolic process	2/126	119/10375	0.425453	0.715611	0.705684	OGT/WNT5A
GO:0007163	GO:0007163	establishment or maintenance of cell polarity	2/126	119/10375	0.425453	0.715611	0.705684	NEK3/WNT5A
GO:0097164	GO:0097164	ammonium ion metabolic process	2/126	119/10375	0.425453	0.715611	0.705684	ABHD3/SGMS1
GO:0050678	GO:0050678	regulation of epithelial cell proliferation	3/126	196/10375	0.426678	0.717	0.707054	CCL2/PRKD2/WNT5A
GO:0001763	GO:0001763	morphogenesis of a branching structure	2/126	120/10375	0.429632	0.717	0.707054	WNT2B/WNT5A
GO:0007369	GO:0007369	gastrulation	2/126	120/10375	0.429632	0.717	0.707054	TAL1/WNT5A
GO:0042157	GO:0042157	lipoprotein metabolic process	2/126	120/10375	0.429632	0.717	0.707054	PORCN/ZDHHC21
GO:0034765	GO:0034765	regulation of ion transmembrane transport	3/126	197/10375	0.42991	0.717	0.707054	CAMK2D/CLIC2/STOM
GO:0007586	GO:0007586	digestion	1/126	46/10375	0.430673	0.717	0.707054	ABCB4
GO:0010332	GO:0010332	response to gamma radiation	1/126	46/10375	0.430673	0.717	0.707054	CCL2
GO:0030510	GO:0030510	regulation of BMP signaling pathway	1/126	46/10375	0.430673	0.717	0.707054	WNT5A
GO:0031663	GO:0031663	lipopolysaccharide-mediated signaling pathway	1/126	46/10375	0.430673	0.717	0.707054	CCL2
GO:0032922	GO:0032922	circadian regulation of gene expression	1/126	46/10375	0.430673	0.717	0.707054	OGT
GO:0043462	GO:0043462	regulation of ATPase activity	1/126	46/10375	0.430673	0.717	0.707054	AHSA2
GO:0046686	GO:0046686	response to cadmium ion	1/126	46/10375	0.430673	0.717	0.707054	ABCB4
GO:2001238	GO:2001238	positive regulation of extrinsic apoptotic signaling pathway	1/126	46/10375	0.430673	0.717	0.707054	TNFSF10
GO:0006906	GO:0006906	vesicle fusion	2/126	121/10375	0.433795	0.718387	0.708422	STX16/VAMP1
GO:0030177	GO:0030177	positive regulation of Wnt signaling pathway	2/126	121/10375	0.433795	0.718387	0.708422	WNT2B/WNT5A
GO:1903708	GO:1903708	positive regulation of hemopoiesis	2/126	121/10375	0.433795	0.718387	0.708422	CCR1/TAL1
GO:0072358	GO:0072358	cardiovascular system development	6/126	435/10375	0.434851	0.718387	0.708422	CCL2/PLXDC1/PRKD2/STAB1/TAL1/WNT5A
GO:0051348	GO:0051348	negative regulation of transferase activity	4/126	277/10375	0.435301	0.718387	0.708422	AIDA/CDK5RAP3/IRAK3/TRIM27
GO:0010498	GO:0010498	proteasomal protein catabolic process	5/126	356/10375	0.435521	0.718387	0.708422	AURKA/DERL3/FAF2/SKP2/TRIM25
GO:0006898	GO:0006898	receptor-mediated endocytosis	3/126	199/10375	0.436355	0.718387	0.708422	FNBP1L/MRC1/STAB1
GO:0001836	GO:0001836	release of cytochrome c from mitochondria	1/126	47/10375	0.437618	0.718387	0.708422	TNFSF10
GO:0006301	GO:0006301	postreplication repair	1/126	47/10375	0.437618	0.718387	0.708422	TRIM25
GO:0010771	GO:0010771	negative regulation of cell morphogenesis involved in differentiation	1/126	47/10375	0.437618	0.718387	0.708422	WNT5A
GO:0010923	GO:0010923	negative regulation of phosphatase activity	1/126	47/10375	0.437618	0.718387	0.708422	SEMA4D
GO:0019674	GO:0019674	NAD metabolic process	1/126	47/10375	0.437618	0.718387	0.708422	PARP9
GO:0030801	GO:0030801	positive regulation of cyclic nucleotide metabolic process	1/126	47/10375	0.437618	0.718387	0.708422	WNT5A
GO:0043627	GO:0043627	response to estrogen	1/126	47/10375	0.437618	0.718387	0.708422	TRIM25
GO:0048640	GO:0048640	negative regulation of developmental growth	1/126	47/10375	0.437618	0.718387	0.708422	WNT5A
GO:0051851	GO:0051851	modification by host of symbiont morphology or physiology	1/126	47/10375	0.437618	0.718387	0.708422	STOM
GO:0061053	GO:0061053	somite development	1/126	47/10375	0.437618	0.718387	0.708422	WNT5A
GO:0072080	GO:0072080	nephron tubule development	1/126	47/10375	0.437618	0.718387	0.708422	WNT2B
GO:0090257	GO:0090257	regulation of muscle system process	2/126	122/10375	0.437942	0.718387	0.708422	CAMK2D/CLIC2
GO:0016573	GO:0016573	histone acetylation	2/126	123/10375	0.442073	0.724043	0.714	MSL3/OGT
GO:1901215	GO:1901215	negative regulation of neuron death	2/126	123/10375	0.442073	0.724043	0.714	BTBD10/CCL2
GO:0051403	GO:0051403	stress-activated MAPK cascade	3/126	201/10375	0.442773	0.724071	0.714027	AIDA/TLR6/WNT5A
GO:0002027	GO:0002027	regulation of heart rate	1/126	48/10375	0.444479	0.724071	0.714027	CAMK2D
GO:0030301	GO:0030301	cholesterol transport	1/126	48/10375	0.444479	0.724071	0.714027	ABCB4
GO:0048814	GO:0048814	regulation of dendrite morphogenesis	1/126	48/10375	0.444479	0.724071	0.714027	SEMA4D
GO:0061326	GO:0061326	renal tubule development	1/126	48/10375	0.444479	0.724071	0.714027	WNT2B
GO:1901222	GO:1901222	regulation of NIK/NF-kappaB signaling	1/126	48/10375	0.444479	0.724071	0.714027	TLR6
GO:1902041	GO:1902041	regulation of extrinsic apoptotic signaling pathway via death domain receptors	1/126	48/10375	0.444479	0.724071	0.714027	TNFSF10
GO:0048511	GO:0048511	rhythmic process	3/126	202/10375	0.445972	0.724072	0.714028	ABCB4/OGT/PSPC1
GO:0010212	GO:0010212	response to ionizing radiation	2/126	124/10375	0.446187	0.724072	0.714028	CCL2/RFWD3
GO:0051783	GO:0051783	regulation of nuclear division	2/126	124/10375	0.446187	0.724072	0.714028	AURKA/WNT5A
GO:1901654	GO:1901654	response to ketone	2/126	124/10375	0.446187	0.724072	0.714028	ABCB4/CCL2
GO:1902905	GO:1902905	positive regulation of supramolecular fiber organization	2/126	124/10375	0.446187	0.724072	0.714028	FHOD1/TRIM27
GO:0007050	GO:0007050	cell cycle arrest	3/126	203/10375	0.449164	0.726188	0.716115	AURKA/MDM4/TP53INP1
GO:0060562	GO:0060562	epithelial tube morphogenesis	3/126	203/10375	0.449164	0.726188	0.716115	PRKD2/WNT2B/WNT5A
GO:0002708	GO:0002708	positive regulation of lymphocyte mediated immunity	1/126	49/10375	0.451257	0.726188	0.716115	PVR
GO:0035690	GO:0035690	cellular response to drug	1/126	49/10375	0.451257	0.726188	0.716115	CCL2
GO:0048706	GO:0048706	embryonic skeletal system development	1/126	49/10375	0.451257	0.726188	0.716115	WNT5A
GO:0050764	GO:0050764	regulation of phagocytosis	1/126	49/10375	0.451257	0.726188	0.716115	CCL2
GO:0061180	GO:0061180	mammary gland epithelium development	1/126	49/10375	0.451257	0.726188	0.716115	WNT5A
GO:0070227	GO:0070227	lymphocyte apoptotic process	1/126	49/10375	0.451257	0.726188	0.716115	WNT5A
GO:0072583	GO:0072583	clathrin-dependent endocytosis	1/126	49/10375	0.451257	0.726188	0.716115	FNBP1L
GO:1904356	GO:1904356	regulation of telomere maintenance via telomere lengthening	1/126	49/10375	0.451257	0.726188	0.716115	GNL3L
GO:1905954	GO:1905954	positive regulation of lipid localization	1/126	49/10375	0.451257	0.726188	0.716115	ABCB4
GO:0048285	GO:0048285	organelle fission	6/126	443/10375	0.452206	0.727164	0.717077	AURKA/NEK3/POGZ/STAT2/VRK1/WNT5A
GO:0018393	GO:0018393	internal peptidyl-lysine acetylation	2/126	126/10375	0.454365	0.727579	0.717487	MSL3/OGT
GO:0031397	GO:0031397	negative regulation of protein ubiquitination	2/126	126/10375	0.454365	0.727579	0.717487	GNL3L/OGT
GO:0051321	GO:0051321	meiotic cell cycle	2/126	126/10375	0.454365	0.727579	0.717487	AURKA/WNT5A
GO:0090174	GO:0090174	organelle membrane fusion	2/126	126/10375	0.454365	0.727579	0.717487	STX16/VAMP1
GO:0016569	GO:0016569	covalent chromatin modification	6/126	445/10375	0.456529	0.727579	0.717487	AURKA/CAMK2D/MSL3/OGT/PRKD2/VRK1
GO:0001819	GO:0001819	positive regulation of cytokine production	4/126	285/10375	0.456946	0.727579	0.717487	CCL2/PRKD2/TLR6/WNT5A
GO:0001578	GO:0001578	microtubule bundle formation	1/126	50/10375	0.457953	0.727579	0.717487	CFAP74
GO:0001657	GO:0001657	ureteric bud development	1/126	50/10375	0.457953	0.727579	0.717487	WNT2B
GO:0003300	GO:0003300	cardiac muscle hypertrophy	1/126	50/10375	0.457953	0.727579	0.717487	CAMK2D
GO:0007040	GO:0007040	lysosome organization	1/126	50/10375	0.457953	0.727579	0.717487	TMEM165
GO:0007127	GO:0007127	meiosis I	1/126	50/10375	0.457953	0.727579	0.717487	AURKA
GO:0030490	GO:0030490	maturation of SSU-rRNA	1/126	50/10375	0.457953	0.727579	0.717487	WDR3
GO:0035050	GO:0035050	embryonic heart tube development	1/126	50/10375	0.457953	0.727579	0.717487	WNT5A
GO:0042471	GO:0042471	ear morphogenesis	1/126	50/10375	0.457953	0.727579	0.717487	WNT5A
GO:0043502	GO:0043502	regulation of muscle adaptation	1/126	50/10375	0.457953	0.727579	0.717487	CAMK2D
GO:0080171	GO:0080171	lytic vacuole organization	1/126	50/10375	0.457953	0.727579	0.717487	TMEM165
GO:0031098	GO:0031098	stress-activated protein kinase signaling cascade	3/126	206/10375	0.458696	0.728214	0.718113	AIDA/TLR6/WNT5A
GO:1902532	GO:1902532	negative regulation of intracellular signal transduction	5/126	366/10375	0.459416	0.728812	0.718702	AIDA/CDK5RAP3/CLIC2/IRAK3/VHL
GO:0043434	GO:0043434	response to peptide hormone	4/126	287/10375	0.462317	0.732213	0.722056	CCL2/OGT/PDK4/TNFSF10
GO:0042594	GO:0042594	response to starvation	2/126	128/10375	0.462475	0.732213	0.722056	PDK4/WNT2B
GO:0014897	GO:0014897	striated muscle hypertrophy	1/126	51/10375	0.464568	0.732213	0.722056	CAMK2D
GO:0045815	GO:0045815	positive regulation of gene expression, epigenetic	1/126	51/10375	0.464568	0.732213	0.722056	SF3B1
GO:0051702	GO:0051702	interaction with symbiont	1/126	51/10375	0.464568	0.732213	0.722056	STOM
GO:0072163	GO:0072163	mesonephric epithelium development	1/126	51/10375	0.464568	0.732213	0.722056	WNT2B
GO:0072164	GO:0072164	mesonephric tubule development	1/126	51/10375	0.464568	0.732213	0.722056	WNT2B
GO:0034762	GO:0034762	regulation of transmembrane transport	3/126	208/10375	0.465012	0.732213	0.722056	CAMK2D/CLIC2/STOM
GO:0051235	GO:0051235	maintenance of location	3/126	208/10375	0.465012	0.732213	0.722056	CAMK2D/CLIC2/SLC30A7
GO:0060070	GO:0060070	canonical Wnt signaling pathway	3/126	208/10375	0.465012	0.732213	0.722056	PORCN/WNT2B/WNT5A
GO:0018394	GO:0018394	peptidyl-lysine acetylation	2/126	129/10375	0.466503	0.733812	0.723633	MSL3/OGT
GO:0000377	GO:0000377	RNA splicing, via transesterification reactions with bulged adenosine as nucleophile	4/126	290/10375	0.470339	0.733812	0.723633	CELF1/CPSF7/PSPC1/SF3B1
GO:0000398	GO:0000398	mRNA splicing, via spliceosome	4/126	290/10375	0.470339	0.733812	0.723633	CELF1/CPSF7/PSPC1/SF3B1
GO:0006475	GO:0006475	internal protein amino acid acetylation	2/126	130/10375	0.470514	0.733812	0.723633	MSL3/OGT
GO:0045637	GO:0045637	regulation of myeloid cell differentiation	2/126	130/10375	0.470514	0.733812	0.723633	CCR1/TAL1
GO:0050821	GO:0050821	protein stabilization	2/126	130/10375	0.470514	0.733812	0.723633	MDM4/VHL
GO:0001823	GO:0001823	mesonephros development	1/126	52/10375	0.471103	0.733812	0.723633	WNT2B
GO:0002702	GO:0002702	positive regulation of production of molecular mediator of immune response	1/126	52/10375	0.471103	0.733812	0.723633	WNT5A
GO:0006096	GO:0006096	glycolytic process	1/126	52/10375	0.471103	0.733812	0.723633	OGT
GO:0014896	GO:0014896	muscle hypertrophy	1/126	52/10375	0.471103	0.733812	0.723633	CAMK2D
GO:0048278	GO:0048278	vesicle docking	1/126	52/10375	0.471103	0.733812	0.723633	STX16
GO:0098661	GO:0098661	inorganic anion transmembrane transport	1/126	52/10375	0.471103	0.733812	0.723633	CLIC2
GO:1900076	GO:1900076	regulation of cellular response to insulin stimulus	1/126	52/10375	0.471103	0.733812	0.723633	OGT
GO:0008654	GO:0008654	phospholipid biosynthetic process	3/126	210/10375	0.471297	0.733812	0.723633	ABHD3/PGS1/SGMS1
GO:0051051	GO:0051051	negative regulation of transport	4/126	291/10375	0.473004	0.733812	0.723633	CAMK2D/CLIC2/DERL3/TRIM27
GO:0060047	GO:0060047	heart contraction	2/126	131/10375	0.474508	0.733812	0.723633	CAMK2D/CLIC2
GO:1905330	GO:1905330	regulation of morphogenesis of an epithelium	2/126	131/10375	0.474508	0.733812	0.723633	WNT2B/WNT5A
GO:0002062	GO:0002062	chondrocyte differentiation	1/126	53/10375	0.477558	0.733812	0.723633	WNT2B
GO:0006513	GO:0006513	protein monoubiquitination	1/126	53/10375	0.477558	0.733812	0.723633	TRIM25
GO:0006757	GO:0006757	ATP generation from ADP	1/126	53/10375	0.477558	0.733812	0.723633	OGT
GO:0006970	GO:0006970	response to osmotic stress	1/126	53/10375	0.477558	0.733812	0.723633	ABCB4
GO:0016239	GO:0016239	positive regulation of macroautophagy	1/126	53/10375	0.477558	0.733812	0.723633	SUPT5H
GO:0035282	GO:0035282	segmentation	1/126	53/10375	0.477558	0.733812	0.723633	WNT5A
GO:0045778	GO:0045778	positive regulation of ossification	1/126	53/10375	0.477558	0.733812	0.723633	WNT5A
GO:0046209	GO:0046209	nitric oxide metabolic process	1/126	53/10375	0.477558	0.733812	0.723633	TLR6
GO:0046470	GO:0046470	phosphatidylcholine metabolic process	1/126	53/10375	0.477558	0.733812	0.723633	ABHD3
GO:0050772	GO:0050772	positive regulation of axonogenesis	1/126	53/10375	0.477558	0.733812	0.723633	SEMA4D
GO:0051492	GO:0051492	regulation of stress fiber assembly	1/126	53/10375	0.477558	0.733812	0.723633	FHOD1
GO:0051899	GO:0051899	membrane depolarization	1/126	53/10375	0.477558	0.733812	0.723633	CAMK2D
GO:0060021	GO:0060021	palate development	1/126	53/10375	0.477558	0.733812	0.723633	WNT5A
GO:2000573	GO:2000573	positive regulation of DNA biosynthetic process	1/126	53/10375	0.477558	0.733812	0.723633	PRKD2
GO:0000375	GO:0000375	RNA splicing, via transesterification reactions	4/126	293/10375	0.478319	0.733812	0.723633	CELF1/CPSF7/PSPC1/SF3B1
GO:0043254	GO:0043254	regulation of protein complex assembly	4/126	293/10375	0.478319	0.733812	0.723633	MEFV/TAL1/TLR6/TRIM27
GO:0010632	GO:0010632	regulation of epithelial cell migration	2/126	132/10375	0.478483	0.733812	0.723633	PRKD2/WNT5A
GO:0010952	GO:0010952	positive regulation of peptidase activity	2/126	132/10375	0.478483	0.733812	0.723633	MEFV/TNFSF10
GO:1903321	GO:1903321	negative regulation of protein modification by small protein conjugation or removal	2/126	132/10375	0.478483	0.733812	0.723633	GNL3L/OGT
GO:0043588	GO:0043588	skin development	2/126	133/10375	0.48244	0.737376	0.727148	WNT5A/ZDHHC21
GO:1903522	GO:1903522	regulation of blood circulation	2/126	133/10375	0.48244	0.737376	0.727148	CAMK2D/CLIC2
GO:0071900	GO:0071900	regulation of protein serine/threonine kinase activity	5/126	376/10375	0.483032	0.737376	0.727148	AIDA/CDK5RAP3/IRAK3/TLR6/WNT5A
GO:0022604	GO:0022604	regulation of cell morphogenesis	4/126	295/10375	0.483614	0.737376	0.727148	CCL2/SEMA4D/VRK1/WNT5A
GO:0002824	GO:0002824	positive regulation of adaptive immune response based on somatic recombination of immune receptors built from immunoglobulin superfamily domains	1/126	54/10375	0.483936	0.737376	0.727148	PVR
GO:0007004	GO:0007004	telomere maintenance via telomerase	1/126	54/10375	0.483936	0.737376	0.727148	GNL3L
GO:0046717	GO:0046717	acid secretion	1/126	54/10375	0.483936	0.737376	0.727148	ABCB4
GO:0070252	GO:0070252	actin-mediated cell contraction	1/126	54/10375	0.483936	0.737376	0.727148	CAMK2D
GO:2001057	GO:2001057	reactive nitrogen species metabolic process	1/126	54/10375	0.483936	0.737376	0.727148	TLR6
GO:0003015	GO:0003015	heart process	2/126	134/10375	0.486379	0.740566	0.730294	CAMK2D/CLIC2
GO:0071375	GO:0071375	cellular response to peptide hormone stimulus	3/126	216/10375	0.489952	0.742177	0.731882	CCL2/OGT/PDK4
GO:0001510	GO:0001510	RNA methylation	1/126	55/10375	0.490236	0.742177	0.731882	MTO1
GO:0002065	GO:0002065	columnar/cuboidal epithelial cell differentiation	1/126	55/10375	0.490236	0.742177	0.731882	WNT5A
GO:0015918	GO:0015918	sterol transport	1/126	55/10375	0.490236	0.742177	0.731882	ABCB4
GO:0033143	GO:0033143	regulation of intracellular steroid hormone receptor signaling pathway	1/126	55/10375	0.490236	0.742177	0.731882	SKP2
GO:0035194	GO:0035194	posttranscriptional gene silencing by RNA	1/126	55/10375	0.490236	0.742177	0.731882	CELF1
GO:0050807	GO:0050807	regulation of synapse organization	1/126	55/10375	0.490236	0.742177	0.731882	WNT5A
GO:0071230	GO:0071230	cellular response to amino acid stimulus	1/126	55/10375	0.490236	0.742177	0.731882	ABCB4
GO:0018205	GO:0018205	peptidyl-lysine modification	4/126	298/10375	0.491518	0.743587	0.733273	GNL3/GNL3L/MSL3/OGT
GO:0045786	GO:0045786	negative regulation of cell cycle	6/126	462/10375	0.492927	0.744689	0.73436	AURKA/CDK5RAP3/MDM4/RFWD3/TP53INP1/ZNF655
GO:0031346	GO:0031346	positive regulation of cell projection organization	3/126	217/10375	0.493031	0.744689	0.73436	FNBP1L/SEMA4D/WNT5A
GO:0002573	GO:0002573	myeloid leukocyte differentiation	2/126	136/10375	0.494201	0.744689	0.73436	CCR1/TAL1
GO:0031669	GO:0031669	cellular response to nutrient levels	2/126	136/10375	0.494201	0.744689	0.73436	PDK4/WNT2B
GO:0005977	GO:0005977	glycogen metabolic process	1/126	56/10375	0.49646	0.744689	0.73436	PCDH12
GO:0006094	GO:0006094	gluconeogenesis	1/126	56/10375	0.49646	0.744689	0.73436	OGT
GO:0006278	GO:0006278	RNA-dependent DNA biosynthetic process	1/126	56/10375	0.49646	0.744689	0.73436	GNL3L
GO:0006672	GO:0006672	ceramide metabolic process	1/126	56/10375	0.49646	0.744689	0.73436	SGMS1
GO:0016441	GO:0016441	posttranscriptional gene silencing	1/126	56/10375	0.49646	0.744689	0.73436	CELF1
GO:0030282	GO:0030282	bone mineralization	1/126	56/10375	0.49646	0.744689	0.73436	CCR1
GO:0035305	GO:0035305	negative regulation of dephosphorylation	1/126	56/10375	0.49646	0.744689	0.73436	SEMA4D
GO:0061077	GO:0061077	chaperone-mediated protein folding	1/126	56/10375	0.49646	0.744689	0.73436	FKBP2
GO:0016051	GO:0016051	carbohydrate biosynthetic process	2/126	137/10375	0.498084	0.74607	0.735721	MPDU1/OGT
GO:0061448	GO:0061448	connective tissue development	2/126	137/10375	0.498084	0.74607	0.735721	WNT2B/WNT5A
GO:0006073	GO:0006073	cellular glucan metabolic process	1/126	57/10375	0.502608	0.748092	0.737715	PCDH12
GO:0007416	GO:0007416	synapse assembly	1/126	57/10375	0.502608	0.748092	0.737715	WNT5A
GO:0030516	GO:0030516	regulation of axon extension	1/126	57/10375	0.502608	0.748092	0.737715	WNT5A
GO:0030593	GO:0030593	neutrophil chemotaxis	1/126	57/10375	0.502608	0.748092	0.737715	CCL2
GO:0035270	GO:0035270	endocrine system development	1/126	57/10375	0.502608	0.748092	0.737715	WNT5A
GO:0044042	GO:0044042	glucan metabolic process	1/126	57/10375	0.502608	0.748092	0.737715	PCDH12
GO:0046031	GO:0046031	ADP metabolic process	1/126	57/10375	0.502608	0.748092	0.737715	OGT
GO:0048661	GO:0048661	positive regulation of smooth muscle cell proliferation	1/126	57/10375	0.502608	0.748092	0.737715	SKP2
GO:0051341	GO:0051341	regulation of oxidoreductase activity	1/126	57/10375	0.502608	0.748092	0.737715	ZDHHC21
GO:0098609	GO:0098609	cell-cell adhesion	6/126	468/10375	0.505596	0.751778	0.74135	CCL2/CD93/PCDH12/PVR/SEMA4D/WNT5A
GO:0045444	GO:0045444	fat cell differentiation	2/126	139/10375	0.505793	0.751778	0.74135	NOC3L/WNT5A
GO:0007264	GO:0007264	small GTPase mediated signal transduction	5/126	387/10375	0.508607	0.753432	0.742981	CYTH4/LPAR6/OGT/PLEKHG5/RGL2
GO:0002821	GO:0002821	positive regulation of adaptive immune response	1/126	58/10375	0.508682	0.753432	0.742981	PVR
GO:0034644	GO:0034644	cellular response to UV	1/126	58/10375	0.508682	0.753432	0.742981	TP53INP1
GO:0050803	GO:0050803	regulation of synapse structure or activity	1/126	58/10375	0.508682	0.753432	0.742981	WNT5A
GO:0051453	GO:0051453	regulation of intracellular pH	1/126	58/10375	0.508682	0.753432	0.742981	TMEM165
GO:0045862	GO:0045862	positive regulation of proteolysis	4/126	305/10375	0.509766	0.754511	0.744045	AURKA/MEFV/OGT/TNFSF10
GO:0016050	GO:0016050	vesicle organization	4/126	306/10375	0.51235	0.757806	0.747295	FAM109A/FNBP1L/STX16/VAMP1
GO:0051224	GO:0051224	negative regulation of protein transport	2/126	141/10375	0.513426	0.758084	0.747569	DERL3/TRIM27
GO:0001892	GO:0001892	embryonic placenta development	1/126	59/10375	0.514682	0.758084	0.747569	PCDH12
GO:0002456	GO:0002456	T cell mediated immunity	1/126	59/10375	0.514682	0.758084	0.747569	PVR
GO:0019319	GO:0019319	hexose biosynthetic process	1/126	59/10375	0.514682	0.758084	0.747569	OGT
GO:0030641	GO:0030641	regulation of cellular pH	1/126	59/10375	0.514682	0.758084	0.747569	TMEM165
GO:0046660	GO:0046660	female sex differentiation	1/126	59/10375	0.514682	0.758084	0.747569	WNT5A
GO:0051495	GO:0051495	positive regulation of cytoskeleton organization	2/126	142/10375	0.517214	0.761002	0.750446	FHOD1/TRIM27
GO:0005975	GO:0005975	carbohydrate metabolic process	5/126	391/10375	0.517787	0.761002	0.750446	MPDU1/OGT/PCDH12/PDK4/ST3GAL6
GO:0006897	GO:0006897	endocytosis	6/126	474/10375	0.518157	0.761002	0.750446	CCL2/CD93/FNBP1L/MRC1/STAB1/WNT5A
GO:0035239	GO:0035239	tube morphogenesis	3/126	226/10375	0.520323	0.761002	0.750446	PRKD2/WNT2B/WNT5A
GO:0007292	GO:0007292	female gamete generation	1/126	60/10375	0.52061	0.761002	0.750446	AURKA
GO:0032649	GO:0032649	regulation of interferon-gamma production	1/126	60/10375	0.52061	0.761002	0.750446	WNT5A
GO:0043255	GO:0043255	regulation of carbohydrate biosynthetic process	1/126	60/10375	0.52061	0.761002	0.750446	OGT
GO:0043500	GO:0043500	muscle adaptation	1/126	60/10375	0.52061	0.761002	0.750446	CAMK2D
GO:0043534	GO:0043534	blood vessel endothelial cell migration	1/126	60/10375	0.52061	0.761002	0.750446	PRKD2
GO:0045454	GO:0045454	cell redox homeostasis	1/126	60/10375	0.52061	0.761002	0.750446	NCF4
GO:0072009	GO:0072009	nephron epithelium development	1/126	60/10375	0.52061	0.761002	0.750446	WNT2B
GO:0002705	GO:0002705	positive regulation of leukocyte mediated immunity	1/126	61/10375	0.526466	0.765867	0.755244	PVR
GO:0006342	GO:0006342	chromatin silencing	1/126	61/10375	0.526466	0.765867	0.755244	MSL3
GO:0006493	GO:0006493	protein O-linked glycosylation	1/126	61/10375	0.526466	0.765867	0.755244	OGT
GO:0015748	GO:0015748	organophosphate ester transport	1/126	61/10375	0.526466	0.765867	0.755244	ABCB4
GO:0030316	GO:0030316	osteoclast differentiation	1/126	61/10375	0.526466	0.765867	0.755244	CCR1
GO:0032231	GO:0032231	regulation of actin filament bundle assembly	1/126	61/10375	0.526466	0.765867	0.755244	FHOD1
GO:0032963	GO:0032963	collagen metabolic process	1/126	61/10375	0.526466	0.765867	0.755244	CCL2
GO:0006914	GO:0006914	autophagy	5/126	395/10375	0.526897	0.765969	0.755344	FNBP1L/MEFV/SUPT5H/TP53INP1/TRIM22
GO:0002221	GO:0002221	pattern recognition receptor signaling pathway	2/126	145/10375	0.528461	0.767295	0.756652	IRAK3/TLR6
GO:0030334	GO:0030334	regulation of cell migration	6/126	479/10375	0.528533	0.767295	0.756652	CCL2/CCR1/PRKD2/SEMA4D/TP53INP1/WNT5A
GO:0016197	GO:0016197	endosomal transport	3/126	229/10375	0.529246	0.76744	0.756794	FAM109A/STX16/TRIM27
GO:0070588	GO:0070588	calcium ion transmembrane transport	2/126	146/10375	0.532171	0.76744	0.756794	CAMK2D/CLIC2
GO:0007032	GO:0007032	endosome organization	1/126	62/10375	0.532251	0.76744	0.756794	FAM109A
GO:0032368	GO:0032368	regulation of lipid transport	1/126	62/10375	0.532251	0.76744	0.756794	ABCB4
GO:0043244	GO:0043244	regulation of protein complex disassembly	1/126	62/10375	0.532251	0.76744	0.756794	IRAK3
GO:0043331	GO:0043331	response to dsRNA	1/126	62/10375	0.532251	0.76744	0.756794	IRAK3
GO:0050728	GO:0050728	negative regulation of inflammatory response	1/126	62/10375	0.532251	0.76744	0.756794	MEFV
GO:0050806	GO:0050806	positive regulation of synaptic transmission	1/126	62/10375	0.532251	0.76744	0.756794	CCL2
GO:0097194	GO:0097194	execution phase of apoptosis	1/126	62/10375	0.532251	0.76744	0.756794	CDK5RAP3
GO:2000106	GO:2000106	regulation of leukocyte apoptotic process	1/126	62/10375	0.532251	0.76744	0.756794	WNT5A
GO:0006473	GO:0006473	protein acetylation	2/126	147/10375	0.535861	0.770752	0.76006	MSL3/OGT
GO:0044801	GO:0044801	single-organism membrane fusion	2/126	147/10375	0.535861	0.770752	0.76006	STX16/VAMP1
GO:0031349	GO:0031349	positive regulation of defense response	4/126	316/10375	0.537844	0.770752	0.76006	IRAK3/PVR/TLR6/WNT5A
GO:0006165	GO:0006165	nucleoside diphosphate phosphorylation	1/126	63/10375	0.537966	0.770752	0.76006	OGT
GO:0010833	GO:0010833	telomere maintenance via telomere lengthening	1/126	63/10375	0.537966	0.770752	0.76006	GNL3L
GO:0030216	GO:0030216	keratinocyte differentiation	1/126	63/10375	0.537966	0.770752	0.76006	WNT5A
GO:0044259	GO:0044259	multicellular organismal macromolecule metabolic process	1/126	63/10375	0.537966	0.770752	0.76006	CCL2
GO:1905897	GO:1905897	regulation of response to endoplasmic reticulum stress	1/126	63/10375	0.537966	0.770752	0.76006	DERL3
GO:1990266	GO:1990266	neutrophil migration	1/126	63/10375	0.537966	0.770752	0.76006	CCL2
GO:0045936	GO:0045936	negative regulation of phosphate metabolic process	5/126	400/10375	0.538182	0.770752	0.76006	AIDA/CDK5RAP3/IRAK3/SEMA4D/TRIM27
GO:0007033	GO:0007033	vacuole organization	2/126	148/10375	0.539532	0.771237	0.760539	TMEM165/TP53INP1
GO:0071456	GO:0071456	cellular response to hypoxia	2/126	148/10375	0.539532	0.771237	0.760539	MDM4/VHL
GO:0010563	GO:0010563	negative regulation of phosphorus metabolic process	5/126	401/10375	0.540424	0.771237	0.760539	AIDA/CDK5RAP3/IRAK3/SEMA4D/TRIM27
GO:0006006	GO:0006006	glucose metabolic process	2/126	149/10375	0.543182	0.771237	0.760539	OGT/PDK4
GO:2001235	GO:2001235	positive regulation of apoptotic signaling pathway	2/126	149/10375	0.543182	0.771237	0.760539	TNFSF10/TP53INP1
GO:0006081	GO:0006081	cellular aldehyde metabolic process	1/126	64/10375	0.543611	0.771237	0.760539	PDHX
GO:0006112	GO:0006112	energy reserve metabolic process	1/126	64/10375	0.543611	0.771237	0.760539	PCDH12
GO:0030038	GO:0030038	contractile actin filament bundle assembly	1/126	64/10375	0.543611	0.771237	0.760539	FHOD1
GO:0030901	GO:0030901	midbrain development	1/126	64/10375	0.543611	0.771237	0.760539	WNT5A
GO:0042274	GO:0042274	ribosomal small subunit biogenesis	1/126	64/10375	0.543611	0.771237	0.760539	WDR3
GO:0043149	GO:0043149	stress fiber assembly	1/126	64/10375	0.543611	0.771237	0.760539	FHOD1
GO:0044264	GO:0044264	cellular polysaccharide metabolic process	1/126	64/10375	0.543611	0.771237	0.760539	PCDH12
GO:0046364	GO:0046364	monosaccharide biosynthetic process	1/126	64/10375	0.543611	0.771237	0.760539	OGT
GO:0046916	GO:0046916	cellular transition metal ion homeostasis	1/126	64/10375	0.543611	0.771237	0.760539	SLC30A7
GO:0000079	GO:0000079	regulation of cyclin-dependent protein serine/threonine kinase activity	1/126	65/10375	0.549188	0.774487	0.763744	CDK5RAP3
GO:0003279	GO:0003279	cardiac septum development	1/126	65/10375	0.549188	0.774487	0.763744	WNT5A
GO:0007043	GO:0007043	cell-cell junction assembly	1/126	65/10375	0.549188	0.774487	0.763744	PKN2
GO:0043467	GO:0043467	regulation of generation of precursor metabolites and energy	1/126	65/10375	0.549188	0.774487	0.763744	OGT
GO:0045981	GO:0045981	positive regulation of nucleotide metabolic process	1/126	65/10375	0.549188	0.774487	0.763744	WNT5A
GO:0046425	GO:0046425	regulation of JAK-STAT cascade	1/126	65/10375	0.549188	0.774487	0.763744	VHL
GO:0090630	GO:0090630	activation of GTPase activity	1/126	65/10375	0.549188	0.774487	0.763744	WNT5A
GO:1900544	GO:1900544	positive regulation of purine nucleotide metabolic process	1/126	65/10375	0.549188	0.774487	0.763744	WNT5A
GO:1904892	GO:1904892	regulation of STAT cascade	1/126	65/10375	0.549188	0.774487	0.763744	VHL
GO:1901653	GO:1901653	cellular response to peptide	3/126	236/10375	0.549707	0.774683	0.763938	CCL2/OGT/PDK4
GO:0007276	GO:0007276	gamete generation	4/126	321/10375	0.550343	0.774683	0.763938	AURKA/CELF1/TIAL1/TRIM27
GO:1904950	GO:1904950	negative regulation of establishment of protein localization	2/126	151/10375	0.550423	0.774683	0.763938	DERL3/TRIM27
GO:0032535	GO:0032535	regulation of cellular component size	3/126	237/10375	0.552588	0.776577	0.765804	SEMA4D/TRIM27/WNT5A
GO:0051093	GO:0051093	negative regulation of developmental process	6/126	491/10375	0.553066	0.776577	0.765804	CCL2/CCR1/SEMA4D/STAB1/TP53INP1/WNT5A
GO:0000045	GO:0000045	autophagosome assembly	1/126	66/10375	0.554698	0.776577	0.765804	TP53INP1
GO:0030326	GO:0030326	embryonic limb morphogenesis	1/126	66/10375	0.554698	0.776577	0.765804	WNT5A
GO:0035113	GO:0035113	embryonic appendage morphogenesis	1/126	66/10375	0.554698	0.776577	0.765804	WNT5A
GO:0050709	GO:0050709	negative regulation of protein secretion	1/126	66/10375	0.554698	0.776577	0.765804	TRIM27
GO:0060359	GO:0060359	response to ammonium ion	1/126	66/10375	0.554698	0.776577	0.765804	ABCB4
GO:1904029	GO:1904029	regulation of cyclin-dependent protein kinase activity	1/126	66/10375	0.554698	0.776577	0.765804	CDK5RAP3
GO:0000280	GO:0000280	nuclear division	5/126	408/10375	0.555982	0.777103	0.766324	AURKA/NEK3/POGZ/VRK1/WNT5A
GO:0048609	GO:0048609	multicellular organismal reproductive process	5/126	409/10375	0.558184	0.777103	0.766324	AURKA/CCL2/CELF1/TIAL1/TRIM27
GO:0001508	GO:0001508	action potential	1/126	67/10375	0.56014	0.777103	0.766324	CAMK2D
GO:0001843	GO:0001843	neural tube closure	1/126	67/10375	0.56014	0.777103	0.766324	WNT5A
GO:0003206	GO:0003206	cardiac chamber morphogenesis	1/126	67/10375	0.56014	0.777103	0.766324	WNT5A
GO:0006919	GO:0006919	activation of cysteine-type endopeptidase activity involved in apoptotic process	1/126	67/10375	0.56014	0.777103	0.766324	TNFSF10
GO:0009063	GO:0009063	cellular amino acid catabolic process	1/126	67/10375	0.56014	0.777103	0.766324	PPM1K
GO:0032436	GO:0032436	positive regulation of proteasomal ubiquitin-dependent protein catabolic process	1/126	67/10375	0.56014	0.777103	0.766324	AURKA
GO:0060606	GO:0060606	tube closure	1/126	67/10375	0.56014	0.777103	0.766324	WNT5A
GO:0009306	GO:0009306	protein secretion	4/126	325/10375	0.560217	0.777103	0.766324	DISP1/TLR6/TRIM27/WNT5A
GO:0009611	GO:0009611	response to wounding	5/126	410/10375	0.560381	0.777103	0.766324	AURKA/CCL2/CCR1/FGFR1OP2/WNT5A
GO:0080135	GO:0080135	regulation of cellular response to stress	6/126	495/10375	0.561119	0.777103	0.766324	AIDA/CAMK2D/DERL3/RFWD3/TLR6/WNT5A
GO:0008544	GO:0008544	epidermis development	2/126	154/10375	0.561135	0.777103	0.766324	WNT5A/ZDHHC21
GO:0030336	GO:0030336	negative regulation of cell migration	2/126	154/10375	0.561135	0.777103	0.766324	CCL2/TP53INP1
GO:0032504	GO:0032504	multicellular organism reproduction	5/126	411/10375	0.562573	0.777103	0.766324	AURKA/CCL2/CELF1/TIAL1/TRIM27
GO:0032970	GO:0032970	regulation of actin filament-based process	3/126	241/10375	0.564005	0.777103	0.766324	CAMK2D/FHOD1/TRIM27
GO:0002460	GO:0002460	adaptive immune response based on somatic recombination of immune receptors built from immunoglobulin superfamily domains	2/126	155/10375	0.564665	0.777103	0.766324	PVR/TLR6
GO:0036294	GO:0036294	cellular response to decreased oxygen levels	2/126	155/10375	0.564665	0.777103	0.766324	MDM4/VHL
GO:0048598	GO:0048598	embryonic morphogenesis	4/126	327/10375	0.565111	0.777103	0.766324	TAL1/WNT2B/WNT5A/ZNF281
GO:0002792	GO:0002792	negative regulation of peptide secretion	1/126	68/10375	0.565517	0.777103	0.766324	TRIM27
GO:0003231	GO:0003231	cardiac ventricle development	1/126	68/10375	0.565517	0.777103	0.766324	WNT5A
GO:0007052	GO:0007052	mitotic spindle organization	1/126	68/10375	0.565517	0.777103	0.766324	AURKA
GO:0030838	GO:0030838	positive regulation of actin filament polymerization	1/126	68/10375	0.565517	0.777103	0.766324	TRIM27
GO:0048565	GO:0048565	digestive tract development	1/126	68/10375	0.565517	0.777103	0.766324	WNT5A
GO:0055088	GO:0055088	lipid homeostasis	1/126	68/10375	0.565517	0.777103	0.766324	ABCB4
GO:1902850	GO:1902850	microtubule cytoskeleton organization involved in mitosis	1/126	68/10375	0.565517	0.777103	0.766324	AURKA
GO:0010976	GO:0010976	positive regulation of neuron projection development	2/126	156/10375	0.568176	0.777103	0.766324	SEMA4D/WNT5A
GO:0031398	GO:0031398	positive regulation of protein ubiquitination	2/126	156/10375	0.568176	0.777103	0.766324	CDK5RAP3/SKP2
GO:0006369	GO:0006369	termination of RNA polymerase II transcription	1/126	69/10375	0.570828	0.777103	0.766324	CPSF7
GO:0008625	GO:0008625	extrinsic apoptotic signaling pathway via death domain receptors	1/126	69/10375	0.570828	0.777103	0.766324	TNFSF10
GO:0009135	GO:0009135	purine nucleoside diphosphate metabolic process	1/126	69/10375	0.570828	0.777103	0.766324	OGT
GO:0009179	GO:0009179	purine ribonucleoside diphosphate metabolic process	1/126	69/10375	0.570828	0.777103	0.766324	OGT
GO:0014020	GO:0014020	primary neural tube formation	1/126	69/10375	0.570828	0.777103	0.766324	WNT5A
GO:0019395	GO:0019395	fatty acid oxidation	1/126	69/10375	0.570828	0.777103	0.766324	PDK4
GO:0030004	GO:0030004	cellular monovalent inorganic cation homeostasis	1/126	69/10375	0.570828	0.777103	0.766324	TMEM165
GO:0031214	GO:0031214	biomineral tissue development	1/126	69/10375	0.570828	0.777103	0.766324	CCR1
GO:0042752	GO:0042752	regulation of circadian rhythm	1/126	69/10375	0.570828	0.777103	0.766324	PSPC1
GO:0046939	GO:0046939	nucleotide phosphorylation	1/126	69/10375	0.570828	0.777103	0.766324	OGT
GO:0050715	GO:0050715	positive regulation of cytokine secretion	1/126	69/10375	0.570828	0.777103	0.766324	WNT5A
GO:0051225	GO:0051225	spindle assembly	1/126	69/10375	0.570828	0.777103	0.766324	AURKA
GO:0061337	GO:0061337	cardiac conduction	1/126	69/10375	0.570828	0.777103	0.766324	CAMK2D
GO:0071621	GO:0071621	granulocyte chemotaxis	1/126	69/10375	0.570828	0.777103	0.766324	CCL2
GO:1905037	GO:1905037	autophagosome organization	1/126	69/10375	0.570828	0.777103	0.766324	TP53INP1
GO:0030100	GO:0030100	regulation of endocytosis	2/126	157/10375	0.571666	0.777744	0.766956	CCL2/WNT5A
GO:0001503	GO:0001503	ossification	3/126	244/10375	0.572452	0.778314	0.767518	CCR1/SEMA4D/WNT5A
GO:0045216	GO:0045216	cell-cell junction organization	2/126	158/10375	0.575135	0.780738	0.769909	PKN2/PVR
GO:0090287	GO:0090287	regulation of cellular response to growth factor stimulus	2/126	158/10375	0.575135	0.780738	0.769909	PRKD2/WNT5A
GO:0002244	GO:0002244	hematopoietic progenitor cell differentiation	1/126	70/10375	0.576075	0.780738	0.769909	TAL1
GO:0007098	GO:0007098	centrosome cycle	1/126	70/10375	0.576075	0.780738	0.769909	AURKA
GO:0015698	GO:0015698	inorganic anion transport	1/126	70/10375	0.576075	0.780738	0.769909	CLIC2
GO:0071363	GO:0071363	cellular response to growth factor stimulus	5/126	419/10375	0.57991	0.784255	0.773377	ACAP2/CCL2/PRKD2/TIAL1/WNT5A
GO:0002479	GO:0002479	antigen processing and presentation of exogenous peptide antigen via MHC class I, TAP-dependent	1/126	71/10375	0.581259	0.784255	0.773377	NCF4
GO:0009185	GO:0009185	ribonucleoside diphosphate metabolic process	1/126	71/10375	0.581259	0.784255	0.773377	OGT
GO:0034440	GO:0034440	lipid oxidation	1/126	71/10375	0.581259	0.784255	0.773377	PDK4
GO:0045667	GO:0045667	regulation of osteoblast differentiation	1/126	71/10375	0.581259	0.784255	0.773377	SEMA4D
GO:0061418	GO:0061418	regulation of transcription from RNA polymerase II promoter in response to hypoxia	1/126	71/10375	0.581259	0.784255	0.773377	VHL
GO:0090101	GO:0090101	negative regulation of transmembrane receptor protein serine/threonine kinase signaling pathway	1/126	71/10375	0.581259	0.784255	0.773377	WNT5A
GO:0043010	GO:0043010	camera-type eye development	2/126	160/10375	0.582014	0.784328	0.773449	WNT2B/WNT5A
GO:0022613	GO:0022613	ribonucleoprotein complex biogenesis	5/126	420/10375	0.582052	0.784328	0.773449	CELF1/GNL3L/NOL8/SF3B1/WDR3
GO:0042063	GO:0042063	gliogenesis	2/126	161/10375	0.585423	0.785667	0.774768	CCL2/TAL1
GO:0051054	GO:0051054	positive regulation of DNA metabolic process	2/126	161/10375	0.585423	0.785667	0.774768	GNL3/PRKD2
GO:0071453	GO:0071453	cellular response to oxygen levels	2/126	161/10375	0.585423	0.785667	0.774768	MDM4/VHL
GO:0015711	GO:0015711	organic anion transport	3/126	249/10375	0.586306	0.785667	0.774768	ABCB4/SLC6A6/SLC7A6
GO:0006281	GO:0006281	DNA repair	5/126	422/10375	0.586319	0.785667	0.774768	PARP9/POLE/RFWD3/RPAIN/TRIM25
GO:0006639	GO:0006639	acylglycerol metabolic process	1/126	72/10375	0.586379	0.785667	0.774768	PGS1
GO:0030799	GO:0030799	regulation of cyclic nucleotide metabolic process	1/126	72/10375	0.586379	0.785667	0.774768	WNT5A
GO:0044236	GO:0044236	multicellular organism metabolic process	1/126	72/10375	0.586379	0.785667	0.774768	CCL2
GO:0050729	GO:0050729	positive regulation of inflammatory response	1/126	72/10375	0.586379	0.785667	0.774768	WNT5A
GO:0006023	GO:0006023	aminoglycan biosynthetic process	1/126	73/10375	0.591437	0.788952	0.778008	ST3GAL6
GO:0006024	GO:0006024	glycosaminoglycan biosynthetic process	1/126	73/10375	0.591437	0.788952	0.778008	ST3GAL6
GO:0006638	GO:0006638	neutral lipid metabolic process	1/126	73/10375	0.591437	0.788952	0.778008	PGS1
GO:0071333	GO:0071333	cellular response to glucose stimulus	1/126	73/10375	0.591437	0.788952	0.778008	CCL2
GO:0090317	GO:0090317	negative regulation of intracellular protein transport	1/126	73/10375	0.591437	0.788952	0.778008	DERL3
GO:0002790	GO:0002790	peptide secretion	4/126	338/10375	0.591494	0.788952	0.778008	DISP1/TLR6/TRIM27/WNT5A
GO:0043406	GO:0043406	positive regulation of MAP kinase activity	2/126	163/10375	0.592179	0.788952	0.778008	TLR6/WNT5A
GO:0071560	GO:0071560	cellular response to transforming growth factor beta stimulus	2/126	163/10375	0.592179	0.788952	0.778008	CCL2/WNT5A
GO:2000146	GO:2000146	negative regulation of cell motility	2/126	163/10375	0.592179	0.788952	0.778008	CCL2/TP53INP1
GO:0005976	GO:0005976	polysaccharide metabolic process	1/126	74/10375	0.596434	0.791638	0.780657	PCDH12
GO:0007224	GO:0007224	smoothened signaling pathway	1/126	74/10375	0.596434	0.791638	0.780657	DISP1
GO:0042590	GO:0042590	antigen processing and presentation of exogenous peptide antigen via MHC class I	1/126	74/10375	0.596434	0.791638	0.780657	NCF4
GO:0045598	GO:0045598	regulation of fat cell differentiation	1/126	74/10375	0.596434	0.791638	0.780657	WNT5A
GO:0055123	GO:0055123	digestive system development	1/126	74/10375	0.596434	0.791638	0.780657	WNT5A
GO:2001237	GO:2001237	negative regulation of extrinsic apoptotic signaling pathway	1/126	74/10375	0.596434	0.791638	0.780657	TNFSF10
GO:0032870	GO:0032870	cellular response to hormone stimulus	5/126	427/10375	0.596886	0.791643	0.780662	ABCB4/CCL2/OGT/PDK4/SKP2
GO:0015672	GO:0015672	monovalent inorganic cation transport	3/126	253/10375	0.597185	0.791643	0.780662	CAMK2D/SLC15A2/STOM
GO:0098662	GO:0098662	inorganic cation transmembrane transport	4/126	341/10375	0.598528	0.79237	0.781379	CAMK2D/CLIC2/SLC30A7/STOM
GO:0010769	GO:0010769	regulation of cell morphogenesis involved in differentiation	2/126	165/10375	0.598854	0.79237	0.781379	SEMA4D/WNT5A
GO:0071559	GO:0071559	response to transforming growth factor beta	2/126	165/10375	0.598854	0.79237	0.781379	CCL2/WNT5A
GO:0007186	GO:0007186	G-protein coupled receptor signaling pathway	4/126	342/10375	0.600857	0.793226	0.782223	CCL2/CCR1/LPAR6/SUCNR1
GO:0048812	GO:0048812	neuron projection morphogenesis	4/126	342/10375	0.600857	0.793226	0.782223	AURKA/NEK3/SEMA4D/WNT5A
GO:0048675	GO:0048675	axon extension	1/126	75/10375	0.601371	0.793226	0.782223	WNT5A
GO:0071482	GO:0071482	cellular response to light stimulus	1/126	75/10375	0.601371	0.793226	0.782223	TP53INP1
GO:1900034	GO:1900034	regulation of cellular response to heat	1/126	75/10375	0.601371	0.793226	0.782223	CAMK2D
GO:0006612	GO:0006612	protein targeting to membrane	2/126	166/10375	0.602161	0.793735	0.782725	CCL2/STOM
GO:0016055	GO:0016055	Wnt signaling pathway	4/126	343/10375	0.603178	0.793735	0.782725	LRRFIP2/PORCN/WNT2B/WNT5A
GO:0198738	GO:0198738	cell-cell signaling by wnt	4/126	343/10375	0.603178	0.793735	0.782725	LRRFIP2/PORCN/WNT2B/WNT5A
GO:0042493	GO:0042493	response to drug	3/126	256/10375	0.605223	0.793735	0.782725	ABCB4/CCL2/SLC15A2
GO:2000027	GO:2000027	regulation of organ morphogenesis	2/126	167/10375	0.605448	0.793735	0.782725	WNT2B/WNT5A
GO:0010035	GO:0010035	response to inorganic substance	4/126	344/10375	0.605491	0.793735	0.782725	ABCB4/CAMK2D/SLC30A7/WNT5A
GO:0001841	GO:0001841	neural tube formation	1/126	76/10375	0.606247	0.793735	0.782725	WNT5A
GO:0042552	GO:0042552	myelination	1/126	76/10375	0.606247	0.793735	0.782725	ZNF24
GO:0071326	GO:0071326	cellular response to monosaccharide stimulus	1/126	76/10375	0.606247	0.793735	0.782725	CCL2
GO:0071331	GO:0071331	cellular response to hexose stimulus	1/126	76/10375	0.606247	0.793735	0.782725	CCL2
GO:0071887	GO:0071887	leukocyte apoptotic process	1/126	76/10375	0.606247	0.793735	0.782725	WNT5A
GO:0072006	GO:0072006	nephron development	1/126	76/10375	0.606247	0.793735	0.782725	WNT2B
GO:0007067	GO:0007067	mitotic nuclear division	4/126	345/10375	0.607796	0.794836	0.78381	AURKA/NEK3/POGZ/VRK1
GO:2000116	GO:2000116	regulation of cysteine-type endopeptidase activity	2/126	168/10375	0.608714	0.794836	0.78381	MEFV/TNFSF10
GO:0006998	GO:0006998	nuclear envelope organization	1/126	77/10375	0.611064	0.794836	0.78381	VRK1
GO:0010977	GO:0010977	negative regulation of neuron projection development	1/126	77/10375	0.611064	0.794836	0.78381	WNT5A
GO:0035107	GO:0035107	appendage morphogenesis	1/126	77/10375	0.611064	0.794836	0.78381	WNT5A
GO:0035108	GO:0035108	limb morphogenesis	1/126	77/10375	0.611064	0.794836	0.78381	WNT5A
GO:0043279	GO:0043279	response to alkaloid	1/126	77/10375	0.611064	0.794836	0.78381	ABCB4
GO:0051817	GO:0051817	modification of morphology or physiology of other organism involved in symbiotic interaction	1/126	77/10375	0.611064	0.794836	0.78381	STOM
GO:0061041	GO:0061041	regulation of wound healing	1/126	77/10375	0.611064	0.794836	0.78381	CCL2
GO:0097530	GO:0097530	granulocyte migration	1/126	77/10375	0.611064	0.794836	0.78381	CCL2
GO:0070848	GO:0070848	response to growth factor	5/126	434/10375	0.611429	0.794836	0.78381	ACAP2/CCL2/PRKD2/TIAL1/WNT5A
GO:0019083	GO:0019083	viral transcription	2/126	169/10375	0.61196	0.794836	0.78381	SUPT5H/TRIM27
GO:1902105	GO:1902105	regulation of leukocyte differentiation	2/126	169/10375	0.61196	0.794836	0.78381	CCR1/TAL1
GO:0048284	GO:0048284	organelle fusion	2/126	170/10375	0.615186	0.79644	0.785392	STX16/VAMP1
GO:0002683	GO:0002683	negative regulation of immune system process	3/126	260/10375	0.615776	0.79644	0.785392	CCL2/IRAK3/TRIM27
GO:0001838	GO:0001838	embryonic epithelial tube formation	1/126	78/10375	0.615823	0.79644	0.785392	WNT5A
GO:0002698	GO:0002698	negative regulation of immune effector process	1/126	78/10375	0.615823	0.79644	0.785392	IRAK3
GO:0030218	GO:0030218	erythrocyte differentiation	1/126	78/10375	0.615823	0.79644	0.785392	TAL1
GO:0061351	GO:0061351	neural precursor cell proliferation	1/126	78/10375	0.615823	0.79644	0.785392	WNT5A
GO:0072073	GO:0072073	kidney epithelium development	1/126	78/10375	0.615823	0.79644	0.785392	WNT2B
GO:0048545	GO:0048545	response to steroid hormone	3/126	261/10375	0.618385	0.799266	0.788179	ABCB4/CCL2/SKP2
GO:0000041	GO:0000041	transition metal ion transport	1/126	79/10375	0.620524	0.800567	0.789462	SLC30A7
GO:0007272	GO:0007272	ensheathment of neurons	1/126	79/10375	0.620524	0.800567	0.789462	ZNF24
GO:0008366	GO:0008366	axon ensheathment	1/126	79/10375	0.620524	0.800567	0.789462	ZNF24
GO:0006520	GO:0006520	cellular amino acid metabolic process	3/126	262/10375	0.620982	0.800671	0.789564	PPM1K/SLC6A6/SLC7A6
GO:0032101	GO:0032101	regulation of response to external stimulus	5/126	439/10375	0.621633	0.801023	0.789911	CCL2/CCR1/MEFV/PRKD2/WNT5A
GO:0002706	GO:0002706	regulation of lymphocyte mediated immunity	1/126	80/10375	0.625168	0.804601	0.79344	PVR
GO:1901800	GO:1901800	positive regulation of proteasomal protein catabolic process	1/126	80/10375	0.625168	0.804601	0.79344	AURKA
GO:0022409	GO:0022409	positive regulation of cell-cell adhesion	2/126	174/10375	0.627884	0.80614	0.794958	CCL2/WNT5A
GO:0046474	GO:0046474	glycerophospholipid biosynthetic process	2/126	174/10375	0.627884	0.80614	0.794958	ABHD3/PGS1
GO:0072001	GO:0072001	renal system development	2/126	174/10375	0.627884	0.80614	0.794958	WNT2B/WNT5A
GO:0072593	GO:0072593	reactive oxygen species metabolic process	2/126	174/10375	0.627884	0.80614	0.794958	PDK4/TLR6
GO:0001558	GO:0001558	regulation of cell growth	3/126	265/10375	0.628702	0.806246	0.795063	CAMK2D/SEMA4D/WNT5A
GO:0030509	GO:0030509	BMP signaling pathway	1/126	81/10375	0.629756	0.806246	0.795063	WNT5A
GO:0048813	GO:0048813	dendrite morphogenesis	1/126	81/10375	0.629756	0.806246	0.795063	SEMA4D
GO:0072175	GO:0072175	epithelial tube formation	1/126	81/10375	0.629756	0.806246	0.795063	WNT5A
GO:0006909	GO:0006909	phagocytosis	2/126	175/10375	0.631009	0.806246	0.795063	CCL2/CD93
GO:0010821	GO:0010821	regulation of mitochondrion organization	2/126	175/10375	0.631009	0.806246	0.795063	STAT2/TNFSF10
GO:0060828	GO:0060828	regulation of canonical Wnt signaling pathway	2/126	175/10375	0.631009	0.806246	0.795063	WNT2B/WNT5A
GO:0061025	GO:0061025	membrane fusion	2/126	175/10375	0.631009	0.806246	0.795063	STX16/VAMP1
GO:0048858	GO:0048858	cell projection morphogenesis	4/126	356/10375	0.63261	0.806549	0.795361	AURKA/NEK3/SEMA4D/WNT5A
GO:0043065	GO:0043065	positive regulation of apoptotic process	5/126	445/10375	0.63367	0.806549	0.795361	CAMK2D/PLEKHG5/TNFSF10/TP53INP1/WNT5A
GO:0048638	GO:0048638	regulation of developmental growth	2/126	176/10375	0.634112	0.806549	0.795361	SEMA4D/WNT5A
GO:0006664	GO:0006664	glycolipid metabolic process	1/126	82/10375	0.634288	0.806549	0.795361	ST3GAL6
GO:0009132	GO:0009132	nucleoside diphosphate metabolic process	1/126	82/10375	0.634288	0.806549	0.795361	OGT
GO:0022612	GO:0022612	gland morphogenesis	1/126	82/10375	0.634288	0.806549	0.795361	WNT5A
GO:0034968	GO:0034968	histone lysine methylation	1/126	82/10375	0.634288	0.806549	0.795361	OGT
GO:1905952	GO:1905952	regulation of lipid localization	1/126	82/10375	0.634288	0.806549	0.795361	ABCB4
GO:0045785	GO:0045785	positive regulation of cell adhesion	3/126	268/10375	0.636315	0.807483	0.796282	CCL2/PRKD2/WNT5A
GO:0016458	GO:0016458	gene silencing	2/126	177/10375	0.637196	0.807483	0.796282	CELF1/MSL3
GO:0042787	GO:0042787	protein ubiquitination involved in ubiquitin-dependent protein catabolic process	2/126	177/10375	0.637196	0.807483	0.796282	AURKA/TRIM25
GO:0035821	GO:0035821	modification of morphology or physiology of other organism	1/126	83/10375	0.638764	0.807483	0.796282	STOM
GO:0046683	GO:0046683	response to organophosphorus	1/126	83/10375	0.638764	0.807483	0.796282	CCL2
GO:0071322	GO:0071322	cellular response to carbohydrate stimulus	1/126	83/10375	0.638764	0.807483	0.796282	CCL2
GO:0071772	GO:0071772	response to BMP	1/126	83/10375	0.638764	0.807483	0.796282	WNT5A
GO:0071773	GO:0071773	cellular response to BMP stimulus	1/126	83/10375	0.638764	0.807483	0.796282	WNT5A
GO:1903509	GO:1903509	liposaccharide metabolic process	1/126	83/10375	0.638764	0.807483	0.796282	ST3GAL6
GO:0006790	GO:0006790	sulfur compound metabolic process	3/126	269/10375	0.638829	0.807483	0.796282	PDHX/PDK4/ST3GAL6
GO:0008610	GO:0008610	lipid biosynthetic process	5/126	448/10375	0.639603	0.80798	0.796772	ABHD3/PDK4/PGS1/PRKD2/SGMS1
GO:0043068	GO:0043068	positive regulation of programmed cell death	5/126	449/10375	0.641567	0.809497	0.798268	CAMK2D/PLEKHG5/TNFSF10/TP53INP1/WNT5A
GO:0043623	GO:0043623	cellular protein complex assembly	5/126	449/10375	0.641567	0.809497	0.798268	MEFV/POGZ/TLR6/TRIM27/VAMP1
GO:0032273	GO:0032273	positive regulation of protein polymerization	1/126	84/10375	0.643187	0.81024	0.799001	TRIM27
GO:0050773	GO:0050773	regulation of dendrite development	1/126	84/10375	0.643187	0.81024	0.799001	SEMA4D
GO:0022618	GO:0022618	ribonucleoprotein complex assembly	2/126	179/10375	0.643302	0.81024	0.799001	CELF1/SF3B1
GO:0006936	GO:0006936	muscle contraction	2/126	180/10375	0.646326	0.812221	0.800954	CAMK2D/CLIC2
GO:0019080	GO:0019080	viral gene expression	2/126	180/10375	0.646326	0.812221	0.800954	SUPT5H/TRIM27
GO:0034330	GO:0034330	cell junction organization	2/126	180/10375	0.646326	0.812221	0.800954	PKN2/PVR
GO:0006633	GO:0006633	fatty acid biosynthetic process	1/126	85/10375	0.647556	0.812221	0.800954	PDK4
GO:0015718	GO:0015718	monocarboxylic acid transport	1/126	85/10375	0.647556	0.812221	0.800954	ABCB4
GO:0034101	GO:0034101	erythrocyte homeostasis	1/126	85/10375	0.647556	0.812221	0.800954	TAL1
GO:0051262	GO:0051262	protein tetramerization	1/126	85/10375	0.647556	0.812221	0.800954	CPSF7
GO:0019318	GO:0019318	hexose metabolic process	2/126	181/10375	0.649329	0.813963	0.802673	OGT/PDK4
GO:0002822	GO:0002822	regulation of adaptive immune response based on somatic recombination of immune receptors built from immunoglobulin superfamily domains	1/126	86/10375	0.651871	0.815223	0.803915	PVR
GO:0007062	GO:0007062	sister chromatid cohesion	1/126	86/10375	0.651871	0.815223	0.803915	POGZ
GO:0043524	GO:0043524	negative regulation of neuron apoptotic process	1/126	86/10375	0.651871	0.815223	0.803915	CCL2
GO:0055076	GO:0055076	transition metal ion homeostasis	1/126	86/10375	0.651871	0.815223	0.803915	SLC30A7
GO:0003158	GO:0003158	endothelium development	1/126	87/10375	0.656134	0.818143	0.806794	PRKD2
GO:0034332	GO:0034332	adherens junction organization	1/126	87/10375	0.656134	0.818143	0.806794	PVR
GO:0048839	GO:0048839	inner ear development	1/126	87/10375	0.656134	0.818143	0.806794	WNT5A
GO:0050680	GO:0050680	negative regulation of epithelial cell proliferation	1/126	87/10375	0.656134	0.818143	0.806794	WNT5A
GO:0090288	GO:0090288	negative regulation of cellular response to growth factor stimulus	1/126	87/10375	0.656134	0.818143	0.806794	WNT5A
GO:0006959	GO:0006959	humoral immune response	1/126	88/10375	0.660346	0.821332	0.809939	CCL2
GO:0018022	GO:0018022	peptidyl-lysine methylation	1/126	88/10375	0.660346	0.821332	0.809939	OGT
GO:0048660	GO:0048660	regulation of smooth muscle cell proliferation	1/126	88/10375	0.660346	0.821332	0.809939	SKP2
GO:0050684	GO:0050684	regulation of mRNA processing	1/126	88/10375	0.660346	0.821332	0.809939	SUPT5H
GO:0071417	GO:0071417	cellular response to organonitrogen compound	4/126	369/10375	0.660628	0.821332	0.809939	ABCB4/CCL2/OGT/PDK4
GO:0006836	GO:0006836	neurotransmitter transport	1/126	89/10375	0.664506	0.824221	0.812788	SLC6A6
GO:0009187	GO:0009187	cyclic nucleotide metabolic process	1/126	89/10375	0.664506	0.824221	0.812788	WNT5A
GO:0046890	GO:0046890	regulation of lipid biosynthetic process	1/126	89/10375	0.664506	0.824221	0.812788	PDK4
GO:0051053	GO:0051053	negative regulation of DNA metabolic process	1/126	89/10375	0.664506	0.824221	0.812788	GNL3L
GO:0032990	GO:0032990	cell part morphogenesis	4/126	372/10375	0.666888	0.826418	0.814955	AURKA/NEK3/SEMA4D/WNT5A
GO:0002474	GO:0002474	antigen processing and presentation of peptide antigen via MHC class I	1/126	90/10375	0.668616	0.826418	0.814955	NCF4
GO:0009913	GO:0009913	epidermal cell differentiation	1/126	90/10375	0.668616	0.826418	0.814955	WNT5A
GO:0048659	GO:0048659	smooth muscle cell proliferation	1/126	90/10375	0.668616	0.826418	0.814955	SKP2
GO:0048736	GO:0048736	appendage development	1/126	90/10375	0.668616	0.826418	0.814955	WNT5A
GO:0060173	GO:0060173	limb development	1/126	90/10375	0.668616	0.826418	0.814955	WNT5A
GO:0001654	GO:0001654	eye development	2/126	188/10375	0.669791	0.827389	0.815912	WNT2B/WNT5A
GO:0050727	GO:0050727	regulation of inflammatory response	2/126	189/10375	0.672635	0.829503	0.817996	MEFV/WNT5A
GO:0001837	GO:0001837	epithelial to mesenchymal transition	1/126	91/10375	0.672676	0.829503	0.817996	WNT5A
GO:0031333	GO:0031333	negative regulation of protein complex assembly	1/126	91/10375	0.672676	0.829503	0.817996	MEFV
GO:0019953	GO:0019953	sexual reproduction	4/126	375/10375	0.673071	0.829508	0.818002	AURKA/CELF1/TIAL1/TRIM27
GO:0010720	GO:0010720	positive regulation of cell development	3/126	284/10375	0.675088	0.829559	0.818052	AURKA/SEMA4D/WNT5A
GO:0051052	GO:0051052	regulation of DNA metabolic process	3/126	284/10375	0.675088	0.829559	0.818052	GNL3/GNL3L/PRKD2
GO:0006310	GO:0006310	DNA recombination	2/126	190/10375	0.675459	0.829559	0.818052	POLE/RPAIN
GO:0045017	GO:0045017	glycerolipid biosynthetic process	2/126	190/10375	0.675459	0.829559	0.818052	ABHD3/PGS1
GO:0071826	GO:0071826	ribonucleoprotein complex subunit organization	2/126	190/10375	0.675459	0.829559	0.818052	CELF1/SF3B1
GO:1901214	GO:1901214	regulation of neuron death	2/126	190/10375	0.675459	0.829559	0.818052	BTBD10/CCL2
GO:0006368	GO:0006368	transcription elongation from RNA polymerase II promoter	1/126	92/10375	0.676686	0.829625	0.818117	SUPT5H
GO:0035637	GO:0035637	multicellular organismal signaling	1/126	92/10375	0.676686	0.829625	0.818117	CAMK2D
GO:2001251	GO:2001251	negative regulation of chromosome organization	1/126	92/10375	0.676686	0.829625	0.818117	GNL3L
GO:0019216	GO:0019216	regulation of lipid metabolic process	2/126	191/10375	0.678263	0.831078	0.81955	PDHX/PDK4
GO:1905114	GO:1905114	cell surface receptor signaling pathway involved in cell-cell signaling	4/126	378/10375	0.679175	0.831715	0.820178	LRRFIP2/PORCN/WNT2B/WNT5A
GO:0010770	GO:0010770	positive regulation of cell morphogenesis involved in differentiation	1/126	93/10375	0.680648	0.832077	0.820535	SEMA4D
GO:0035148	GO:0035148	tube formation	1/126	93/10375	0.680648	0.832077	0.820535	WNT5A
GO:0060071	GO:0060071	Wnt signaling pathway, planar cell polarity pathway	1/126	93/10375	0.680648	0.832077	0.820535	WNT5A
GO:0051260	GO:0051260	protein homooligomerization	2/126	192/10375	0.681048	0.832087	0.820545	DISP1/STOM
GO:0003205	GO:0003205	cardiac chamber development	1/126	94/10375	0.684561	0.832504	0.820956	WNT5A
GO:0014074	GO:0014074	response to purine-containing compound	1/126	94/10375	0.684561	0.832504	0.820956	CCL2
GO:0032387	GO:0032387	negative regulation of intracellular transport	1/126	94/10375	0.684561	0.832504	0.820956	DERL3
GO:0051017	GO:0051017	actin filament bundle assembly	1/126	94/10375	0.684561	0.832504	0.820956	FHOD1
GO:0060538	GO:0060538	skeletal muscle organ development	1/126	94/10375	0.684561	0.832504	0.820956	DISP1
GO:0090175	GO:0090175	regulation of establishment of planar polarity	1/126	94/10375	0.684561	0.832504	0.820956	WNT5A
GO:1903008	GO:1903008	organelle disassembly	1/126	94/10375	0.684561	0.832504	0.820956	VRK1
GO:1903034	GO:1903034	regulation of response to wounding	1/126	94/10375	0.684561	0.832504	0.820956	CCL2
GO:0010942	GO:0010942	positive regulation of cell death	5/126	472/10375	0.684922	0.832504	0.820956	CAMK2D/PLEKHG5/TNFSF10/TP53INP1/WNT5A
GO:0006511	GO:0006511	ubiquitin-dependent protein catabolic process	5/126	473/10375	0.686726	0.832899	0.821346	AURKA/DERL3/FAF2/SKP2/TRIM25
GO:0032434	GO:0032434	regulation of proteasomal ubiquitin-dependent protein catabolic process	1/126	95/10375	0.688427	0.832899	0.821346	AURKA
GO:0048639	GO:0048639	positive regulation of developmental growth	1/126	95/10375	0.688427	0.832899	0.821346	SEMA4D
GO:0050731	GO:0050731	positive regulation of peptidyl-tyrosine phosphorylation	1/126	95/10375	0.688427	0.832899	0.821346	SEMA4D
GO:0051297	GO:0051297	centrosome organization	1/126	95/10375	0.688427	0.832899	0.821346	AURKA
GO:0061572	GO:0061572	actin filament bundle organization	1/126	95/10375	0.688427	0.832899	0.821346	FHOD1
GO:1902107	GO:1902107	positive regulation of leukocyte differentiation	1/126	95/10375	0.688427	0.832899	0.821346	CCR1
GO:0034504	GO:0034504	protein localization to nucleus	3/126	290/10375	0.688831	0.832899	0.821346	CDK5RAP3/NOL8/RPAIN
GO:0098660	GO:0098660	inorganic ion transmembrane transport	4/126	383/10375	0.689174	0.832899	0.821346	CAMK2D/CLIC2/SLC30A7/STOM
GO:1903530	GO:1903530	regulation of secretion by cell	4/126	383/10375	0.689174	0.832899	0.821346	DISP1/TLR6/TRIM27/WNT5A
GO:0044703	GO:0044703	multi-organism reproductive process	5/126	475/10375	0.690313	0.833801	0.822235	AURKA/CCL2/CELF1/TIAL1/TRIM27
GO:0098655	GO:0098655	cation transmembrane transport	4/126	384/10375	0.691148	0.834334	0.822761	CAMK2D/CLIC2/SLC30A7/STOM
GO:0031345	GO:0031345	negative regulation of cell projection organization	1/126	96/10375	0.692246	0.834709	0.823131	WNT5A
GO:0043280	GO:0043280	positive regulation of cysteine-type endopeptidase activity involved in apoptotic process	1/126	96/10375	0.692246	0.834709	0.823131	TNFSF10
GO:0045666	GO:0045666	positive regulation of neuron differentiation	2/126	197/10375	0.694682	0.836695	0.825089	SEMA4D/WNT5A
GO:0090316	GO:0090316	positive regulation of intracellular protein transport	2/126	197/10375	0.694682	0.836695	0.825089	CCL2/STOM
GO:0001655	GO:0001655	urogenital system development	2/126	198/10375	0.697351	0.838957	0.827319	WNT2B/WNT5A
GO:0005996	GO:0005996	monosaccharide metabolic process	2/126	198/10375	0.697351	0.838957	0.827319	OGT/PDK4
GO:0033157	GO:0033157	regulation of intracellular protein transport	3/126	294/10375	0.697752	0.838963	0.827326	CCL2/DERL3/STOM
GO:0019941	GO:0019941	modification-dependent protein catabolic process	5/126	480/10375	0.699161	0.840182	0.828528	AURKA/DERL3/FAF2/SKP2/TRIM25
GO:0000070	GO:0000070	mitotic sister chromatid segregation	1/126	98/10375	0.699745	0.840407	0.828749	POGZ
GO:0030900	GO:0030900	forebrain development	2/126	200/10375	0.702631	0.842443	0.830757	WNT2B/WNT5A
GO:0001889	GO:0001889	liver development	1/126	99/10375	0.703426	0.842443	0.830757	AURKA
GO:0007626	GO:0007626	locomotory behavior	1/126	99/10375	0.703426	0.842443	0.830757	TAL1
GO:0008637	GO:0008637	apoptotic mitochondrial changes	1/126	99/10375	0.703426	0.842443	0.830757	TNFSF10
GO:0048771	GO:0048771	tissue remodeling	1/126	99/10375	0.703426	0.842443	0.830757	PDK4
GO:0071356	GO:0071356	cellular response to tumor necrosis factor	2/126	201/10375	0.705243	0.843939	0.832232	CCL2/TNFRSF25
GO:0042254	GO:0042254	ribosome biogenesis	3/126	298/10375	0.70648	0.843939	0.832232	GNL3L/NOL8/WDR3
GO:0016571	GO:0016571	histone methylation	1/126	100/10375	0.707063	0.843939	0.832232	OGT
GO:0031023	GO:0031023	microtubule organizing center organization	1/126	100/10375	0.707063	0.843939	0.832232	AURKA
GO:0070507	GO:0070507	regulation of microtubule cytoskeleton organization	1/126	100/10375	0.707063	0.843939	0.832232	AURKA
GO:1900182	GO:1900182	positive regulation of protein localization to nucleus	1/126	100/10375	0.707063	0.843939	0.832232	CDK5RAP3
GO:0043632	GO:0043632	modification-dependent macromolecule catabolic process	5/126	486/10375	0.709552	0.845847	0.834114	AURKA/DERL3/FAF2/SKP2/TRIM25
GO:0007178	GO:0007178	transmembrane receptor protein serine/threonine kinase signaling pathway	2/126	203/10375	0.710409	0.845847	0.834114	CCL2/WNT5A
GO:0044033	GO:0044033	multi-organism metabolic process	2/126	203/10375	0.710409	0.845847	0.834114	SUPT5H/TRIM27
GO:0001736	GO:0001736	establishment of planar polarity	1/126	101/10375	0.710655	0.845847	0.834114	WNT5A
GO:0007164	GO:0007164	establishment of tissue polarity	1/126	101/10375	0.710655	0.845847	0.834114	WNT5A
GO:0090066	GO:0090066	regulation of anatomical structure size	3/126	301/10375	0.7129	0.846744	0.834999	SEMA4D/TRIM27/WNT5A
GO:0016337	GO:0016337	single organismal cell-cell adhesion	4/126	396/10375	0.714148	0.846744	0.834999	CCL2/CD93/SEMA4D/WNT5A
GO:0006333	GO:0006333	chromatin assembly or disassembly	1/126	102/10375	0.714203	0.846744	0.834999	TAL1
GO:0043583	GO:0043583	ear development	1/126	102/10375	0.714203	0.846744	0.834999	WNT5A
GO:0043618	GO:0043618	regulation of transcription from RNA polymerase II promoter in response to stress	1/126	102/10375	0.714203	0.846744	0.834999	VHL
GO:0051606	GO:0051606	detection of stimulus	1/126	102/10375	0.714203	0.846744	0.834999	TLR6
GO:0061008	GO:0061008	hepaticobiliary system development	1/126	102/10375	0.714203	0.846744	0.834999	AURKA
GO:1901137	GO:1901137	carbohydrate derivative biosynthetic process	5/126	490/10375	0.71634	0.848803	0.837029	DERL3/MPDU1/OGT/ST3GAL6/TMEM165
GO:0006900	GO:0006900	membrane budding	1/126	103/10375	0.717709	0.849842	0.838054	FNBP1L
GO:0007517	GO:0007517	muscle organ development	2/126	206/10375	0.718018	0.849842	0.838054	DISP1/WNT5A
GO:0009411	GO:0009411	response to UV	1/126	104/10375	0.721171	0.852147	0.840327	TP53INP1
GO:0034605	GO:0034605	cellular response to heat	1/126	104/10375	0.721171	0.852147	0.840327	CAMK2D
GO:1903531	GO:1903531	negative regulation of secretion by cell	1/126	104/10375	0.721171	0.852147	0.840327	TRIM27
GO:0002696	GO:0002696	positive regulation of leukocyte activation	2/126	208/10375	0.722998	0.852954	0.841123	CCL2/WNT5A
GO:0048729	GO:0048729	tissue morphogenesis	4/126	401/10375	0.72336	0.852954	0.841123	PRKD2/TAL1/WNT2B/WNT5A
GO:0009314	GO:0009314	response to radiation	3/126	306/10375	0.723363	0.852954	0.841123	CCL2/RFWD3/TP53INP1
GO:0002262	GO:0002262	myeloid cell homeostasis	1/126	105/10375	0.724592	0.852954	0.841123	TAL1
GO:0030307	GO:0030307	positive regulation of cell growth	1/126	105/10375	0.724592	0.852954	0.841123	SEMA4D
GO:0030833	GO:0030833	regulation of actin filament polymerization	1/126	105/10375	0.724592	0.852954	0.841123	TRIM27
GO:0050778	GO:0050778	positive regulation of immune response	5/126	495/10375	0.724669	0.852954	0.841123	IRAK3/PRKD2/PVR/TLR6/WNT5A
GO:0006353	GO:0006353	DNA-templated transcription, termination	1/126	106/10375	0.727971	0.854469	0.842617	CPSF7
GO:0015850	GO:0015850	organic hydroxy compound transport	1/126	106/10375	0.727971	0.854469	0.842617	ABCB4
GO:0030518	GO:0030518	intracellular steroid hormone receptor signaling pathway	1/126	106/10375	0.727971	0.854469	0.842617	SKP2
GO:0043620	GO:0043620	regulation of DNA-templated transcription in response to stress	1/126	106/10375	0.727971	0.854469	0.842617	VHL
GO:0044724	GO:0044724	single-organism carbohydrate catabolic process	1/126	106/10375	0.727971	0.854469	0.842617	OGT
GO:0015992	GO:0015992	proton transport	1/126	107/10375	0.731309	0.857912	0.846012	SLC15A2
GO:1902903	GO:1902903	regulation of supramolecular fiber organization	2/126	212/10375	0.732737	0.859113	0.847196	FHOD1/TRIM27
GO:0019827	GO:0019827	stem cell population maintenance	1/126	108/10375	0.734606	0.860334	0.8484	TAL1
GO:0032956	GO:0032956	regulation of actin cytoskeleton organization	2/126	214/10375	0.737498	0.860334	0.8484	FHOD1/TRIM27
GO:0050867	GO:0050867	positive regulation of cell activation	2/126	214/10375	0.737498	0.860334	0.8484	CCL2/WNT5A
GO:0071214	GO:0071214	cellular response to abiotic stimulus	2/126	214/10375	0.737498	0.860334	0.8484	ABCB4/TP53INP1
GO:0002831	GO:0002831	regulation of response to biotic stimulus	1/126	109/10375	0.737863	0.860334	0.8484	PVR
GO:0006289	GO:0006289	nucleotide-excision repair	1/126	109/10375	0.737863	0.860334	0.8484	POLE
GO:0006818	GO:0006818	hydrogen transport	1/126	109/10375	0.737863	0.860334	0.8484	SLC15A2
GO:0032479	GO:0032479	regulation of type I interferon production	1/126	109/10375	0.737863	0.860334	0.8484	TRIM25
GO:0016311	GO:0016311	dephosphorylation	3/126	314/10375	0.739489	0.860334	0.8484	CDK5RAP3/PPM1K/SEMA4D
GO:0034612	GO:0034612	response to tumor necrosis factor	2/126	215/10375	0.739851	0.860334	0.8484	CCL2/TNFRSF25
GO:0001738	GO:0001738	morphogenesis of a polarized epithelium	1/126	110/10375	0.74108	0.860334	0.8484	WNT5A
GO:0032606	GO:0032606	type I interferon production	1/126	110/10375	0.74108	0.860334	0.8484	TRIM25
GO:0043491	GO:0043491	protein kinase B signaling	1/126	110/10375	0.74108	0.860334	0.8484	CCL2
GO:0045665	GO:0045665	negative regulation of neuron differentiation	1/126	110/10375	0.74108	0.860334	0.8484	WNT5A
GO:0048738	GO:0048738	cardiac muscle tissue development	1/126	110/10375	0.74108	0.860334	0.8484	WNT5A
GO:0051048	GO:0051048	negative regulation of secretion	1/126	110/10375	0.74108	0.860334	0.8484	TRIM27
GO:0060491	GO:0060491	regulation of cell projection assembly	1/126	110/10375	0.74108	0.860334	0.8484	FNBP1L
GO:0098727	GO:0098727	maintenance of cell number	1/126	110/10375	0.74108	0.860334	0.8484	TAL1
GO:0070997	GO:0070997	neuron death	2/126	216/10375	0.742187	0.861148	0.849202	BTBD10/CCL2
GO:0000187	GO:0000187	activation of MAPK activity	1/126	111/10375	0.744258	0.862036	0.850079	WNT5A
GO:0007088	GO:0007088	regulation of mitotic nuclear division	1/126	111/10375	0.744258	0.862036	0.850079	AURKA
GO:0038061	GO:0038061	NIK/NF-kappaB signaling	1/126	111/10375	0.744258	0.862036	0.850079	TLR6
GO:0051046	GO:0051046	regulation of secretion	4/126	413/10375	0.744578	0.862036	0.850079	DISP1/TLR6/TRIM27/WNT5A
GO:0043414	GO:0043414	macromolecule methylation	2/126	218/10375	0.746804	0.863886	0.851903	MTO1/OGT
GO:0016052	GO:0016052	carbohydrate catabolic process	1/126	112/10375	0.747398	0.863886	0.851903	OGT
GO:1903828	GO:1903828	negative regulation of cellular protein localization	1/126	112/10375	0.747398	0.863886	0.851903	DERL3
GO:0051493	GO:0051493	regulation of cytoskeleton organization	3/126	319/10375	0.749189	0.864643	0.85265	AURKA/FHOD1/TRIM27
GO:0002703	GO:0002703	regulation of leukocyte mediated immunity	1/126	113/10375	0.750499	0.864643	0.85265	PVR
GO:0007051	GO:0007051	spindle organization	1/126	113/10375	0.750499	0.864643	0.85265	AURKA
GO:0009749	GO:0009749	response to glucose	1/126	113/10375	0.750499	0.864643	0.85265	CCL2
GO:0021915	GO:0021915	neural tube development	1/126	113/10375	0.750499	0.864643	0.85265	WNT5A
GO:1903311	GO:1903311	regulation of mRNA metabolic process	1/126	113/10375	0.750499	0.864643	0.85265	SUPT5H
GO:0006644	GO:0006644	phospholipid metabolic process	3/126	320/10375	0.751094	0.864686	0.852692	ABHD3/PGS1/SGMS1
GO:0045732	GO:0045732	positive regulation of protein catabolic process	2/126	220/10375	0.751352	0.864686	0.852692	AURKA/WNT5A
GO:0007420	GO:0007420	brain development	4/126	418/10375	0.753051	0.865821	0.853811	ABCB4/CDK5RAP3/WNT2B/WNT5A
GO:0031032	GO:0031032	actomyosin structure organization	1/126	114/10375	0.753562	0.865821	0.853811	FHOD1
GO:0031047	GO:0031047	gene silencing by RNA	1/126	114/10375	0.753562	0.865821	0.853811	CELF1
GO:0002758	GO:0002758	innate immune response-activating signal transduction	2/126	222/10375	0.755829	0.86695	0.854924	IRAK3/TLR6
GO:0007565	GO:0007565	female pregnancy	1/126	115/10375	0.756589	0.86695	0.854924	CCL2
GO:0010001	GO:0010001	glial cell differentiation	1/126	115/10375	0.756589	0.86695	0.854924	TAL1
GO:0030308	GO:0030308	negative regulation of cell growth	1/126	115/10375	0.756589	0.86695	0.854924	WNT5A
GO:0033002	GO:0033002	muscle cell proliferation	1/126	115/10375	0.756589	0.86695	0.854924	SKP2
GO:1903362	GO:1903362	regulation of cellular protein catabolic process	2/126	223/10375	0.758042	0.868147	0.856104	AURKA/CDK5RAP3
GO:0032147	GO:0032147	activation of protein kinase activity	2/126	224/10375	0.760238	0.870191	0.858121	TLR6/WNT5A
GO:0030111	GO:0030111	regulation of Wnt signaling pathway	2/126	225/10375	0.762416	0.870467	0.858392	WNT2B/WNT5A
GO:1901565	GO:1901565	organonitrogen compound catabolic process	2/126	225/10375	0.762416	0.870467	0.858392	HMMR/PPM1K
GO:0006354	GO:0006354	DNA-templated transcription, elongation	1/126	117/10375	0.762531	0.870467	0.858392	SUPT5H
GO:0009746	GO:0009746	response to hexose	1/126	117/10375	0.762531	0.870467	0.858392	CCL2
GO:0031330	GO:0031330	negative regulation of cellular catabolic process	1/126	117/10375	0.762531	0.870467	0.858392	CDK5RAP3
GO:0001894	GO:0001894	tissue homeostasis	1/126	118/10375	0.765447	0.870984	0.858902	PDK4
GO:0006997	GO:0006997	nucleus organization	1/126	118/10375	0.765447	0.870984	0.858902	VRK1
GO:0030041	GO:0030041	actin filament polymerization	1/126	118/10375	0.765447	0.870984	0.858902	TRIM27
GO:0032886	GO:0032886	regulation of microtubule-based process	1/126	118/10375	0.765447	0.870984	0.858902	AURKA
GO:0048762	GO:0048762	mesenchymal cell differentiation	1/126	118/10375	0.765447	0.870984	0.858902	WNT5A
GO:0050808	GO:0050808	synapse organization	1/126	118/10375	0.765447	0.870984	0.858902	WNT5A
GO:1903706	GO:1903706	regulation of hemopoiesis	2/126	227/10375	0.766723	0.871967	0.859872	CCR1/TAL1
GO:0051222	GO:0051222	positive regulation of protein transport	3/126	329/10375	0.767729	0.872516	0.860413	CCL2/STOM/WNT5A
GO:0006260	GO:0006260	DNA replication	2/126	228/10375	0.76885	0.872516	0.860413	POLE/RPAIN
GO:0032388	GO:0032388	positive regulation of intracellular transport	2/126	228/10375	0.76885	0.872516	0.860413	CCL2/STOM
GO:1903533	GO:1903533	regulation of protein targeting	2/126	228/10375	0.76885	0.872516	0.860413	CCL2/STOM
GO:0002218	GO:0002218	activation of innate immune response	2/126	229/10375	0.770961	0.873751	0.861631	IRAK3/TLR6
GO:0006631	GO:0006631	fatty acid metabolic process	2/126	229/10375	0.770961	0.873751	0.861631	PDHX/PDK4
GO:2001236	GO:2001236	regulation of extrinsic apoptotic signaling pathway	1/126	120/10375	0.771175	0.873751	0.861631	TNFSF10
GO:0030705	GO:0030705	cytoskeleton-dependent intracellular transport	1/126	121/10375	0.773986	0.874601	0.862469	FNBP1L
GO:0034284	GO:0034284	response to monosaccharide	1/126	121/10375	0.773986	0.874601	0.862469	CCL2
GO:0043112	GO:0043112	receptor metabolic process	1/126	121/10375	0.773986	0.874601	0.862469	FAM109A
GO:0072330	GO:0072330	monocarboxylic acid biosynthetic process	1/126	121/10375	0.773986	0.874601	0.862469	PDK4
GO:1901136	GO:1901136	carbohydrate derivative catabolic process	1/126	121/10375	0.773986	0.874601	0.862469	HMMR
GO:1901699	GO:1901699	cellular response to nitrogen compound	4/126	432/10375	0.775641	0.876003	0.863852	ABCB4/CCL2/OGT/PDK4
GO:0007411	GO:0007411	axon guidance	1/126	123/10375	0.779507	0.877101	0.864934	WNT5A
GO:0008064	GO:0008064	regulation of actin polymerization or depolymerization	1/126	123/10375	0.779507	0.877101	0.864934	TRIM27
GO:0016241	GO:0016241	regulation of macroautophagy	1/126	123/10375	0.779507	0.877101	0.864934	SUPT5H
GO:0071478	GO:0071478	cellular response to radiation	1/126	123/10375	0.779507	0.877101	0.864934	TP53INP1
GO:0090090	GO:0090090	negative regulation of canonical Wnt signaling pathway	1/126	123/10375	0.779507	0.877101	0.864934	WNT5A
GO:0097485	GO:0097485	neuron projection guidance	1/126	123/10375	0.779507	0.877101	0.864934	WNT5A
GO:1901617	GO:1901617	organic hydroxy compound biosynthetic process	1/126	123/10375	0.779507	0.877101	0.864934	WNT5A
GO:0042060	GO:0042060	wound healing	3/126	336/10375	0.780041	0.877236	0.865067	CCL2/FGFR1OP2/WNT5A
GO:0030832	GO:0030832	regulation of actin filament length	1/126	124/10375	0.782217	0.879217	0.867021	TRIM27
GO:0003012	GO:0003012	muscle system process	2/126	235/10375	0.783281	0.879512	0.867312	CAMK2D/CLIC2
GO:0090407	GO:0090407	organophosphate biosynthetic process	4/126	437/10375	0.783309	0.879512	0.867312	ABHD3/PARP9/PGS1/SGMS1
GO:0051129	GO:0051129	negative regulation of cellular component organization	4/126	438/10375	0.784818	0.880324	0.868113	GNL3L/IRAK3/MEFV/WNT5A
GO:0035567	GO:0035567	non-canonical Wnt signaling pathway	1/126	125/10375	0.784894	0.880324	0.868113	WNT5A
GO:0052548	GO:0052548	regulation of endopeptidase activity	2/126	236/10375	0.785277	0.880324	0.868113	MEFV/TNFSF10
GO:0098602	GO:0098602	single organism cell adhesion	4/126	439/10375	0.786319	0.881026	0.868805	CCL2/CD93/SEMA4D/WNT5A
GO:0045664	GO:0045664	regulation of neuron differentiation	3/126	340/10375	0.786835	0.881138	0.868916	CDK5RAP3/SEMA4D/WNT5A
GO:0044706	GO:0044706	multi-multicellular organism process	1/126	126/10375	0.787538	0.881461	0.869234	CCL2
GO:0071902	GO:0071902	positive regulation of protein serine/threonine kinase activity	2/126	238/10375	0.789222	0.88288	0.870633	TLR6/WNT5A
GO:0061136	GO:0061136	regulation of proteasomal protein catabolic process	1/126	127/10375	0.79015	0.883452	0.871197	AURKA
GO:0060322	GO:0060322	head development	4/126	443/10375	0.792239	0.885321	0.87304	ABCB4/CDK5RAP3/WNT2B/WNT5A
GO:0009612	GO:0009612	response to mechanical stimulus	1/126	128/10375	0.79273	0.885354	0.873073	CCL2
GO:0016236	GO:0016236	macroautophagy	2/126	240/10375	0.793104	0.885354	0.873073	SUPT5H/TP53INP1
GO:0017148	GO:0017148	negative regulation of translation	1/126	129/10375	0.795279	0.886849	0.874547	CELF1
GO:0043523	GO:0043523	regulation of neuron apoptotic process	1/126	129/10375	0.795279	0.886849	0.874547	CCL2
GO:0008285	GO:0008285	negative regulation of cell proliferation	4/126	446/10375	0.796593	0.887848	0.875532	MDM4/TP53INP1/VHL/WNT5A
GO:0008643	GO:0008643	carbohydrate transport	1/126	130/10375	0.797796	0.888722	0.876394	ABCB4
GO:0032271	GO:0032271	regulation of protein polymerization	1/126	131/10375	0.800283	0.89053	0.878177	TRIM27
GO:0090092	GO:0090092	regulation of transmembrane receptor protein serine/threonine kinase signaling pathway	1/126	131/10375	0.800283	0.89053	0.878177	WNT5A
GO:0006650	GO:0006650	glycerophospholipid metabolic process	2/126	244/10375	0.800679	0.89053	0.878177	ABHD3/PGS1
GO:0050769	GO:0050769	positive regulation of neurogenesis	2/126	245/10375	0.802535	0.891886	0.879515	SEMA4D/WNT5A
GO:0010822	GO:0010822	positive regulation of mitochondrion organization	1/126	132/10375	0.80274	0.891886	0.879515	TNFSF10
GO:0007159	GO:0007159	leukocyte cell-cell adhesion	2/126	246/10375	0.804375	0.893056	0.880668	CCL2/SEMA4D
GO:0002009	GO:0002009	morphogenesis of an epithelium	3/126	351/10375	0.804635	0.893056	0.880668	PRKD2/WNT2B/WNT5A
GO:0007179	GO:0007179	transforming growth factor beta receptor signaling pathway	1/126	133/10375	0.805166	0.893064	0.880676	CCL2
GO:0006364	GO:0006364	rRNA processing	2/126	247/10375	0.8062	0.893064	0.880676	NOL8/WDR3
GO:0030099	GO:0030099	myeloid cell differentiation	2/126	247/10375	0.8062	0.893064	0.880676	CCR1/TAL1
GO:0002064	GO:0002064	epithelial cell development	1/126	134/10375	0.807563	0.893064	0.880676	WNT5A
GO:0033209	GO:0033209	tumor necrosis factor-mediated signaling pathway	1/126	134/10375	0.807563	0.893064	0.880676	TNFRSF25
GO:0044283	GO:0044283	small molecule biosynthetic process	3/126	353/10375	0.807735	0.893064	0.880676	COQ7/OGT/PDK4
GO:0030155	GO:0030155	regulation of cell adhesion	4/126	454/10375	0.807851	0.893064	0.880676	CCL2/PRKD2/SEMA4D/WNT5A
GO:0007409	GO:0007409	axonogenesis	2/126	248/10375	0.80801	0.893064	0.880676	SEMA4D/WNT5A
GO:0009743	GO:0009743	response to carbohydrate	1/126	135/10375	0.809931	0.894255	0.88185	CCL2
GO:0016358	GO:0016358	dendrite development	1/126	135/10375	0.809931	0.894255	0.88185	SEMA4D
GO:0006479	GO:0006479	protein methylation	1/126	136/10375	0.81227	0.895904	0.883477	OGT
GO:0008213	GO:0008213	protein alkylation	1/126	136/10375	0.81227	0.895904	0.883477	OGT
GO:0048562	GO:0048562	embryonic organ morphogenesis	1/126	137/10375	0.81458	0.897985	0.885529	WNT5A
GO:0007015	GO:0007015	actin filament organization	2/126	252/10375	0.815102	0.898094	0.885636	FHOD1/TRIM27
GO:0048589	GO:0048589	developmental growth	3/126	359/10375	0.816791	0.899247	0.886773	AURKA/SEMA4D/WNT5A
GO:0000209	GO:0000209	protein polyubiquitination	2/126	254/10375	0.81856	0.899247	0.886773	SKP2/TRIM27
GO:0010256	GO:0010256	endomembrane system organization	4/126	462/10375	0.818604	0.899247	0.886773	FAM109A/FNBP1L/STX16/VRK1
GO:0001649	GO:0001649	osteoblast differentiation	1/126	139/10375	0.819116	0.899247	0.886773	SEMA4D
GO:0043401	GO:0043401	steroid hormone mediated signaling pathway	1/126	139/10375	0.819116	0.899247	0.886773	SKP2
GO:0050768	GO:0050768	negative regulation of neurogenesis	1/126	139/10375	0.819116	0.899247	0.886773	WNT5A
GO:0060485	GO:0060485	mesenchyme development	1/126	139/10375	0.819116	0.899247	0.886773	WNT5A
GO:0045596	GO:0045596	negative regulation of cell differentiation	3/126	361/10375	0.819729	0.899454	0.886978	SEMA4D/TP53INP1/WNT5A
GO:0052547	GO:0052547	regulation of peptidase activity	2/126	255/10375	0.820268	0.89958	0.887102	MEFV/TNFSF10
GO:0032787	GO:0032787	monocarboxylic acid metabolic process	3/126	362/10375	0.821183	0.899828	0.887346	OGT/PDHX/PDK4
GO:0021537	GO:0021537	telencephalon development	1/126	140/10375	0.821342	0.899828	0.887346	WNT5A
GO:0034249	GO:0034249	negative regulation of cellular amide metabolic process	1/126	141/10375	0.823542	0.900485	0.887994	CELF1
GO:0050730	GO:0050730	regulation of peptidyl-tyrosine phosphorylation	1/126	141/10375	0.823542	0.900485	0.887994	SEMA4D
GO:0050852	GO:0050852	T cell receptor signaling pathway	1/126	141/10375	0.823542	0.900485	0.887994	PRKD2
GO:0060271	GO:0060271	cilium assembly	2/126	257/10375	0.82364	0.900485	0.887994	CFAP74/FNBP1L
GO:0009117	GO:0009117	nucleotide metabolic process	4/126	467/10375	0.825073	0.901254	0.888753	OGT/PARP9/PDHX/WNT5A
GO:0031344	GO:0031344	regulation of cell projection organization	3/126	365/10375	0.825486	0.901254	0.888753	FNBP1L/SEMA4D/WNT5A
GO:2001020	GO:2001020	regulation of response to DNA damage stimulus	1/126	142/10375	0.825714	0.901254	0.888753	RFWD3
GO:0044057	GO:0044057	regulation of system process	2/126	259/10375	0.826956	0.901254	0.888753	CAMK2D/CLIC2
GO:0006753	GO:0006753	nucleoside phosphate metabolic process	4/126	469/10375	0.827608	0.901254	0.888753	OGT/PARP9/PDHX/WNT5A
GO:0008154	GO:0008154	actin polymerization or depolymerization	1/126	143/10375	0.82786	0.901254	0.888753	TRIM27
GO:0030178	GO:0030178	negative regulation of Wnt signaling pathway	1/126	143/10375	0.82786	0.901254	0.888753	WNT5A
GO:0050714	GO:0050714	positive regulation of protein secretion	1/126	143/10375	0.82786	0.901254	0.888753	WNT5A
GO:0035295	GO:0035295	tube development	3/126	367/10375	0.828306	0.901254	0.888753	PRKD2/WNT2B/WNT5A
GO:0044782	GO:0044782	cilium organization	2/126	260/10375	0.828593	0.901254	0.888753	CFAP74/FNBP1L
GO:0002449	GO:0002449	lymphocyte mediated immunity	1/126	144/10375	0.82998	0.901838	0.889328	PVR
GO:0065004	GO:0065004	protein-DNA complex assembly	1/126	144/10375	0.82998	0.901838	0.889328	POGZ
GO:0008015	GO:0008015	blood circulation	2/126	262/10375	0.831826	0.902457	0.889938	CAMK2D/CLIC2
GO:0010975	GO:0010975	regulation of neuron projection development	2/126	262/10375	0.831826	0.902457	0.889938	SEMA4D/WNT5A
GO:0032259	GO:0032259	methylation	2/126	262/10375	0.831826	0.902457	0.889938	MTO1/OGT
GO:0002757	GO:0002757	immune response-activating signal transduction	3/126	370/10375	0.832464	0.902687	0.890166	IRAK3/PRKD2/TLR6
GO:0002478	GO:0002478	antigen processing and presentation of exogenous peptide antigen	1/126	146/10375	0.834142	0.903583	0.891049	NCF4
GO:0003007	GO:0003007	heart morphogenesis	1/126	146/10375	0.834142	0.903583	0.891049	WNT5A
GO:0051962	GO:0051962	positive regulation of nervous system development	2/126	265/10375	0.836573	0.905754	0.89319	SEMA4D/WNT5A
GO:0003013	GO:0003013	circulatory system process	2/126	266/10375	0.838128	0.90593	0.893363	CAMK2D/CLIC2
GO:0002793	GO:0002793	positive regulation of peptide secretion	1/126	148/10375	0.838203	0.90593	0.893363	WNT5A
GO:0034329	GO:0034329	cell junction assembly	1/126	148/10375	0.838203	0.90593	0.893363	PKN2
GO:0030029	GO:0030029	actin filament-based process	4/126	478/10375	0.838643	0.90593	0.893363	CAMK2D/FHOD1/FNBP1L/TRIM27
GO:1904951	GO:1904951	positive regulation of establishment of protein localization	3/126	375/10375	0.839203	0.90593	0.893363	CCL2/STOM/WNT5A
GO:0022406	GO:0022406	membrane docking	1/126	149/10375	0.840197	0.90593	0.893363	STX16
GO:0016054	GO:0016054	organic acid catabolic process	1/126	150/10375	0.842166	0.90593	0.893363	PPM1K
GO:0019884	GO:0019884	antigen processing and presentation of exogenous antigen	1/126	150/10375	0.842166	0.90593	0.893363	NCF4
GO:0045926	GO:0045926	negative regulation of growth	1/126	150/10375	0.842166	0.90593	0.893363	WNT5A
GO:0046395	GO:0046395	carboxylic acid catabolic process	1/126	150/10375	0.842166	0.90593	0.893363	PPM1K
GO:0050870	GO:0050870	positive regulation of T cell activation	1/126	150/10375	0.842166	0.90593	0.893363	CCL2
GO:0007423	GO:0007423	sensory organ development	2/126	269/10375	0.842715	0.90593	0.893363	WNT2B/WNT5A
GO:0022407	GO:0022407	regulation of cell-cell adhesion	2/126	269/10375	0.842715	0.90593	0.893363	CCL2/WNT5A
GO:0061564	GO:0061564	axon development	2/126	269/10375	0.842715	0.90593	0.893363	SEMA4D/WNT5A
GO:0051402	GO:0051402	neuron apoptotic process	1/126	151/10375	0.844111	0.90697	0.894389	CCL2
GO:0060284	GO:0060284	regulation of cell development	4/126	484/10375	0.845671	0.907196	0.894612	AURKA/CDK5RAP3/SEMA4D/WNT5A
GO:0051640	GO:0051640	organelle localization	3/126	380/10375	0.84571	0.907196	0.894612	AURKA/FHOD1/FNBP1L
GO:0051961	GO:0051961	negative regulation of nervous system development	1/126	152/10375	0.846032	0.907196	0.894612	WNT5A
GO:1903052	GO:1903052	positive regulation of proteolysis involved in cellular protein catabolic process	1/126	152/10375	0.846032	0.907196	0.894612	AURKA
GO:0000819	GO:0000819	sister chromatid segregation	1/126	154/10375	0.849804	0.909861	0.89724	POGZ
GO:0006302	GO:0006302	double-strand break repair	1/126	154/10375	0.849804	0.909861	0.89724	PARP9
GO:0009755	GO:0009755	hormone-mediated signaling pathway	1/126	154/10375	0.849804	0.909861	0.89724	SKP2
GO:0043281	GO:0043281	regulation of cysteine-type endopeptidase activity involved in apoptotic process	1/126	156/10375	0.853485	0.91242	0.899763	TNFSF10
GO:0045927	GO:0045927	positive regulation of growth	1/126	156/10375	0.853485	0.91242	0.899763	SEMA4D
GO:0050804	GO:0050804	modulation of synaptic transmission	1/126	156/10375	0.853485	0.91242	0.899763	CCL2
GO:0007162	GO:0007162	negative regulation of cell adhesion	1/126	157/10375	0.855291	0.91297	0.900306	SEMA4D
GO:1903039	GO:1903039	positive regulation of leukocyte cell-cell adhesion	1/126	157/10375	0.855291	0.91297	0.900306	CCL2
GO:2001234	GO:2001234	negative regulation of apoptotic signaling pathway	1/126	157/10375	0.855291	0.91297	0.900306	TNFSF10
GO:0016072	GO:0016072	rRNA metabolic process	2/126	278/10375	0.855784	0.913037	0.900372	NOL8/WDR3
GO:0048002	GO:0048002	antigen processing and presentation of peptide antigen	1/126	158/10375	0.857075	0.913955	0.901278	NCF4
GO:0032386	GO:0032386	regulation of intracellular transport	3/126	390/10375	0.858047	0.914532	0.901846	CCL2/DERL3/STOM
GO:0006091	GO:0006091	generation of precursor metabolites and energy	2/126	281/10375	0.859916	0.916064	0.903357	OGT/PCDH12
GO:0010721	GO:0010721	negative regulation of cell development	1/126	161/10375	0.862299	0.91814	0.905405	WNT5A
GO:0001822	GO:0001822	kidney development	1/126	163/10375	0.865675	0.921273	0.908494	WNT2B
GO:0002764	GO:0002764	immune response-regulating signaling pathway	3/126	398/10375	0.867294	0.92207	0.90928	IRAK3/PRKD2/TLR6
GO:0071407	GO:0071407	cellular response to organic cyclic compound	3/126	398/10375	0.867294	0.92207	0.90928	ABCB4/CCL2/SKP2
GO:0097191	GO:0097191	extrinsic apoptotic signaling pathway	1/126	165/10375	0.86897	0.922651	0.909853	TNFSF10
GO:1903364	GO:1903364	positive regulation of cellular protein catabolic process	1/126	165/10375	0.86897	0.922651	0.909853	AURKA
GO:0046486	GO:0046486	glycerolipid metabolic process	2/126	288/10375	0.869145	0.922651	0.909853	ABHD3/PGS1
GO:0009914	GO:0009914	hormone transport	1/126	166/10375	0.870587	0.923257	0.910451	ABCB4
[truncated: 122 more rows]

## Sheet: GO_MS.GM vs CON.GM_up
	ID	Description	GeneRatio	BgRatio	pvalue	p.adjust	qvalue	geneID
GO:0046184	GO:0046184	aldehyde biosynthetic process	3/59	10/10375	2.03784e-05	0.0294979	0.0266147	GPI/KDM3A/TPI1
GO:0048640	GO:0048640	negative regulation of developmental growth	4/59	47/10375	0.000140191	0.0294979	0.0266147	PTPRS/SPP1/STC2/WWC1
GO:0009150	GO:0009150	purine ribonucleotide metabolic process	9/59	357/10375	0.000167756	0.0294979	0.0266147	ACAT1/ADCY3/COX8A/GPI/HPRT1/NDUFS8/PKM/TPI1/UQCR10
GO:0006735	GO:0006735	NADH regeneration	3/59	20/10375	0.000185913	0.0294979	0.0266147	GPI/PKM/TPI1
GO:0061621	GO:0061621	canonical glycolysis	3/59	20/10375	0.000185913	0.0294979	0.0266147	GPI/PKM/TPI1
GO:0061718	GO:0061718	glucose catabolic process to pyruvate	3/59	20/10375	0.000185913	0.0294979	0.0266147	GPI/PKM/TPI1
GO:0045926	GO:0045926	negative regulation of growth	6/59	150/10375	0.000198012	0.0294979	0.0266147	MT1G/NOV/PTPRS/SPP1/STC2/WWC1
GO:0006163	GO:0006163	purine nucleotide metabolic process	9/59	366/10375	0.000202238	0.0294979	0.0266147	ACAT1/ADCY3/COX8A/GPI/HPRT1/NDUFS8/PKM/TPI1/UQCR10
GO:0061615	GO:0061615	glycolytic process through fructose-6-phosphate	3/59	21/10375	0.000216024	0.0294979	0.0266147	GPI/PKM/TPI1
GO:0061620	GO:0061620	glycolytic process through glucose-6-phosphate	3/59	21/10375	0.000216024	0.0294979	0.0266147	GPI/PKM/TPI1
GO:0009259	GO:0009259	ribonucleotide metabolic process	9/59	371/10375	0.000223828	0.0294979	0.0266147	ACAT1/ADCY3/COX8A/GPI/HPRT1/NDUFS8/PKM/TPI1/UQCR10
GO:0019693	GO:0019693	ribose phosphate metabolic process	9/59	383/10375	0.000283598	0.0294979	0.0266147	ACAT1/ADCY3/COX8A/GPI/HPRT1/NDUFS8/PKM/TPI1/UQCR10
GO:0006007	GO:0006007	glucose catabolic process	3/59	23/10375	0.000285336	0.0294979	0.0266147	GPI/PKM/TPI1
GO:0009126	GO:0009126	purine nucleoside monophosphate metabolic process	7/59	229/10375	0.000299247	0.0294979	0.0266147	COX8A/GPI/HPRT1/NDUFS8/PKM/TPI1/UQCR10
GO:0009167	GO:0009167	purine ribonucleoside monophosphate metabolic process	7/59	229/10375	0.000299247	0.0294979	0.0266147	COX8A/GPI/HPRT1/NDUFS8/PKM/TPI1/UQCR10
GO:0072521	GO:0072521	purine-containing compound metabolic process	9/59	388/10375	0.000312147	0.0294979	0.0266147	ACAT1/ADCY3/COX8A/GPI/HPRT1/NDUFS8/PKM/TPI1/UQCR10
GO:0016337	GO:0016337	single organismal cell-cell adhesion	9/59	396/10375	0.000362773	0.0322654	0.0291117	CD209/DSP/GPNMB/ICAM5/LGALS1/NOV/NRARP/NRCAM/PLEKHA7
GO:0009161	GO:0009161	ribonucleoside monophosphate metabolic process	7/59	239/10375	0.000387733	0.0325696	0.0293861	COX8A/GPI/HPRT1/NDUFS8/PKM/TPI1/UQCR10
GO:0006734	GO:0006734	NADH metabolic process	3/59	27/10375	0.000463709	0.0357357	0.0322428	GPI/PKM/TPI1
GO:0009123	GO:0009123	nucleoside monophosphate metabolic process	7/59	247/10375	0.000472695	0.0357357	0.0322428	COX8A/GPI/HPRT1/NDUFS8/PKM/TPI1/UQCR10
GO:0098602	GO:0098602	single organism cell adhesion	9/59	439/10375	0.000765723	0.0551321	0.0497432	CD209/DSP/GPNMB/ICAM5/LGALS1/NOV/NRARP/NRCAM/PLEKHA7
GO:0046034	GO:0046034	ATP metabolic process	6/59	195/10375	0.000803564	0.0552268	0.0498287	COX8A/GPI/NDUFS8/PKM/TPI1/UQCR10
GO:0007610	GO:0007610	behavior	7/59	277/10375	0.000932699	0.0569422	0.0513764	ADCY3/GPI/HOXA1/HPRT1/PTGDS/RIN1/USP2
GO:0044708	GO:0044708	single-organism behavior	6/59	202/10375	0.000965602	0.0569422	0.0513764	ADCY3/GPI/HOXA1/HPRT1/PTGDS/RIN1
GO:0050877	GO:0050877	neurological system process	8/59	363/10375	0.000968179	0.0569422	0.0513764	ADCY3/COL1A1/EFEMP1/GPI/HOXA1/NOV/NRCAM/RIN1
GO:0006091	GO:0006091	generation of precursor metabolites and energy	7/59	281/10375	0.00101427	0.0569422	0.0513764	COX8A/GPI/NDUFS8/PKM/PPP1R3C/TPI1/UQCR10
GO:0006090	GO:0006090	pyruvate metabolic process	4/59	79/10375	0.00103157	0.0569422	0.0513764	GPI/PCK1/PKM/TPI1
GO:0061448	GO:0061448	connective tissue development	5/59	137/10375	0.00105448	0.0569422	0.0513764	ACAT1/ARID5B/COL1A1/EFEMP1/NOV
GO:0019320	GO:0019320	hexose catabolic process	3/59	37/10375	0.00118309	0.0577581	0.0521126	GPI/PKM/TPI1
GO:0009117	GO:0009117	nucleotide metabolic process	9/59	467/10375	0.00118632	0.0577581	0.0521126	ACAT1/ADCY3/COX8A/GPI/HPRT1/NDUFS8/PKM/TPI1/UQCR10
GO:0098609	GO:0098609	cell-cell adhesion	9/59	468/10375	0.00120425	0.0577581	0.0521126	CD209/DSP/GPNMB/ICAM5/LGALS1/NOV/NRARP/NRCAM/PLEKHA7
GO:0006753	GO:0006753	nucleoside phosphate metabolic process	9/59	469/10375	0.00122239	0.0577581	0.0521126	ACAT1/ADCY3/COX8A/GPI/HPRT1/NDUFS8/PKM/TPI1/UQCR10
GO:0009205	GO:0009205	purine ribonucleoside triphosphate metabolic process	6/59	215/10375	0.00133232	0.0610445	0.0550777	COX8A/GPI/NDUFS8/PKM/TPI1/UQCR10
GO:0009144	GO:0009144	purine nucleoside triphosphate metabolic process	6/59	221/10375	0.00153382	0.0662608	0.0597842	COX8A/GPI/NDUFS8/PKM/TPI1/UQCR10
GO:0009199	GO:0009199	ribonucleoside triphosphate metabolic process	6/59	221/10375	0.00153382	0.0662608	0.0597842	COX8A/GPI/NDUFS8/PKM/TPI1/UQCR10
GO:0048678	GO:0048678	response to axon injury	3/59	42/10375	0.00171314	0.0719517	0.0649189	LGALS1/PTPRS/SPP1
GO:0008593	GO:0008593	regulation of Notch signaling pathway	3/59	44/10375	0.00196053	0.0764663	0.0689922	NOV/NRARP/PEAR1
GO:0046365	GO:0046365	monosaccharide catabolic process	3/59	44/10375	0.00196053	0.0764663	0.0689922	GPI/PKM/TPI1
GO:0019400	GO:0019400	alditol metabolic process	2/59	12/10375	0.00202292	0.0764663	0.0689922	PCK1/TPI1
GO:0090136	GO:0090136	epithelial cell-cell adhesion	2/59	12/10375	0.00202292	0.0764663	0.0689922	NOV/PLEKHA7
GO:0001568	GO:0001568	blood vessel development	8/59	411/10375	0.00213466	0.0786789	0.0709885	CLIC4/COL1A1/GPI/GPNMB/HOXA1/NOV/NRARP/NRCAM
GO:0009141	GO:0009141	nucleoside triphosphate metabolic process	6/59	237/10375	0.00218553	0.0786789	0.0709885	COX8A/GPI/NDUFS8/PKM/TPI1/UQCR10
GO:0019674	GO:0019674	NAD metabolic process	3/59	47/10375	0.00237153	0.0818541	0.0738534	GPI/PKM/TPI1
GO:0048668	GO:0048668	collateral sprouting	2/59	13/10375	0.002382	0.0818541	0.0738534	PTPRS/SPP1
GO:0001944	GO:0001944	vasculature development	8/59	429/10375	0.00278595	0.093608	0.0844583	CLIC4/COL1A1/GPI/GPNMB/HOXA1/NOV/NRARP/NRCAM
GO:0072358	GO:0072358	cardiovascular system development	8/59	435/10375	0.00303468	0.0978277	0.0882656	CLIC4/COL1A1/GPI/GPNMB/HOXA1/NOV/NRARP/NRCAM
GO:0044724	GO:0044724	single-organism carbohydrate catabolic process	4/59	106/10375	0.00304409	0.0978277	0.0882656	GPI/NEU4/PKM/TPI1
GO:0006096	GO:0006096	glycolytic process	3/59	52/10375	0.00316793	0.0978277	0.0882656	GPI/PKM/TPI1
GO:0048638	GO:0048638	regulation of developmental growth	5/59	176/10375	0.00317034	0.0978277	0.0882656	NRCAM/PTPRS/SPP1/STC2/WWC1
GO:0006757	GO:0006757	ATP generation from ADP	3/59	53/10375	0.00334454	0.098441	0.088819	GPI/PKM/TPI1
GO:0048514	GO:0048514	blood vessel morphogenesis	7/59	347/10375	0.00336964	0.098441	0.088819	CLIC4/GPI/GPNMB/HOXA1/NOV/NRARP/NRCAM
GO:0007600	GO:0007600	sensory perception	5/59	181/10375	0.003575	0.098441	0.088819	ADCY3/COL1A1/EFEMP1/HOXA1/NOV
GO:0046697	GO:0046697	decidualization	2/59	16/10375	0.00362467	0.098441	0.088819	SPP1/STC2
GO:0048679	GO:0048679	regulation of axon regeneration	2/59	16/10375	0.00362467	0.098441	0.088819	PTPRS/SPP1
GO:0044283	GO:0044283	small molecule biosynthetic process	7/59	353/10375	0.00370412	0.098441	0.088819	ACAT1/GPI/KDM3A/PCK1/PTGDS/SCD/TPI1
GO:0016052	GO:0016052	carbohydrate catabolic process	4/59	112/10375	0.00371107	0.098441	0.088819	GPI/NEU4/PKM/TPI1
GO:0031099	GO:0031099	regeneration	4/59	112/10375	0.00371107	0.098441	0.088819	NOV/PTPRS/RPL19/SPP1
GO:0006094	GO:0006094	gluconeogenesis	3/59	56/10375	0.00391021	0.101897	0.0919367	GPI/PCK1/TPI1
GO:0048589	GO:0048589	developmental growth	7/59	359/10375	0.00406345	0.101897	0.0919367	CLIC4/NOV/NRCAM/PTPRS/SPP1/STC2/WWC1
GO:0070570	GO:0070570	regulation of neuron projection regeneration	2/59	17/10375	0.004093	0.101897	0.0919367	PTPRS/SPP1
GO:0046031	GO:0046031	ADP metabolic process	3/59	57/10375	0.00411091	0.101897	0.0919367	GPI/PKM/TPI1
GO:0032787	GO:0032787	monocarboxylic acid metabolic process	7/59	362/10375	0.00425279	0.103713	0.0935758	ACAT1/GPI/PCK1/PKM/PTGDS/SCD/TPI1
GO:0019319	GO:0019319	hexose biosynthetic process	3/59	59/10375	0.00453087	0.108741	0.098112	GPI/PCK1/TPI1
GO:0033273	GO:0033273	response to vitamin	3/59	61/10375	0.00497595	0.117557	0.106066	COL1A1/SPP1/STC2
GO:0061387	GO:0061387	regulation of extent of cell growth	3/59	62/10375	0.00520804	0.121147	0.109306	NRCAM/PTPRS/SPP1
GO:0006165	GO:0006165	nucleoside diphosphate phosphorylation	3/59	63/10375	0.00544656	0.121206	0.109359	GPI/PKM/TPI1
GO:0045746	GO:0045746	negative regulation of Notch signaling pathway	2/59	20/10375	0.00565593	0.121206	0.109359	NRARP/PEAR1
GO:0048512	GO:0048512	circadian behavior	2/59	20/10375	0.00565593	0.121206	0.109359	PTGDS/USP2
GO:0051156	GO:0051156	glucose 6-phosphate metabolic process	2/59	20/10375	0.00565593	0.121206	0.109359	GPI/TPI1
GO:0006081	GO:0006081	cellular aldehyde metabolic process	3/59	64/10375	0.00569157	0.121206	0.109359	GPI/KDM3A/TPI1
GO:0046364	GO:0046364	monosaccharide biosynthetic process	3/59	64/10375	0.00569157	0.121206	0.109359	GPI/PCK1/TPI1
GO:0001525	GO:0001525	angiogenesis	6/59	292/10375	0.00608599	0.126798	0.114404	CLIC4/GPI/GPNMB/NOV/NRARP/NRCAM
GO:0007622	GO:0007622	rhythmic behavior	2/59	21/10375	0.00622856	0.126798	0.114404	PTGDS/USP2
GO:0071377	GO:0071377	cellular response to glucagon stimulus	2/59	21/10375	0.00622856	0.126798	0.114404	ADCY3/PCK1
GO:0051093	GO:0051093	negative regulation of developmental process	8/59	491/10375	0.00628959	0.126798	0.114404	EFEMP1/LGALS1/NOV/NRARP/PTPRS/SPP1/STC2/WWC1
GO:0009135	GO:0009135	purine nucleoside diphosphate metabolic process	3/59	69/10375	0.00701545	0.13427	0.121146	GPI/PKM/TPI1
GO:0009179	GO:0009179	purine ribonucleoside diphosphate metabolic process	3/59	69/10375	0.00701545	0.13427	0.121146	GPI/PKM/TPI1
GO:0031214	GO:0031214	biomineral tissue development	3/59	69/10375	0.00701545	0.13427	0.121146	COL1A1/GPNMB/SPP1
GO:0046939	GO:0046939	nucleotide phosphorylation	3/59	69/10375	0.00701545	0.13427	0.121146	GPI/PKM/TPI1
GO:0033280	GO:0033280	response to vitamin D	2/59	23/10375	0.00744947	0.138301	0.124783	SPP1/STC2
GO:0016051	GO:0016051	carbohydrate biosynthetic process	4/59	137/10375	0.007556	0.138301	0.124783	GPI/PCK1/PPP1R3C/TPI1
GO:0008037	GO:0008037	cell recognition	3/59	71/10375	0.00759193	0.138301	0.124783	CD209/NRCAM/PEAR1
GO:0009185	GO:0009185	ribonucleoside diphosphate metabolic process	3/59	71/10375	0.00759193	0.138301	0.124783	GPI/PKM/TPI1
GO:0001649	GO:0001649	osteoblast differentiation	4/59	139/10375	0.0079453	0.143015	0.129036	COL1A1/GPNMB/SMOC1/SPP1
GO:0050795	GO:0050795	regulation of behavior	2/59	24/10375	0.00809717	0.144034	0.129956	HOXA1/PTGDS
GO:0050890	GO:0050890	cognition	4/59	141/10375	0.0083476	0.146762	0.132417	ADCY3/GPI/HOXA1/RIN1
GO:0001893	GO:0001893	maternal placenta development	2/59	25/10375	0.0087693	0.147543	0.133121	SPP1/STC2
GO:0016577	GO:0016577	histone demethylation	2/59	25/10375	0.0087693	0.147543	0.133121	ARID5B/KDM3A
GO:1902600	GO:1902600	hydrogen ion transmembrane transport	3/59	75/10375	0.00882703	0.147543	0.133121	COX8A/SLC47A1/UQCR10
GO:0040008	GO:0040008	regulation of growth	7/59	415/10375	0.00883244	0.147543	0.133121	MT1G/NOV/NRCAM/PTPRS/SPP1/STC2/WWC1
GO:1901565	GO:1901565	organonitrogen compound catabolic process	5/59	225/10375	0.0088799	0.147543	0.133121	ACAT1/HPRT1/NEU4/SDC2/TRHDE
GO:0006636	GO:0006636	unsaturated fatty acid biosynthetic process	2/59	26/10375	0.00946559	0.150981	0.136223	PTGDS/SCD
GO:0060612	GO:0060612	adipose tissue development	2/59	26/10375	0.00946559	0.150981	0.136223	ACAT1/ARID5B
GO:0010977	GO:0010977	negative regulation of neuron projection development	3/59	77/10375	0.00948621	0.150981	0.136223	LGALS1/PTPRS/SPP1
GO:0042775	GO:0042775	mitochondrial ATP synthesis coupled electron transport	3/59	77/10375	0.00948621	0.150981	0.136223	COX8A/NDUFS8/UQCR10
GO:0044723	GO:0044723	single-organism carbohydrate metabolic process	6/59	322/10375	0.0096492	0.151975	0.13712	GPI/NEU4/PCK1/PKM/PPP1R3C/TPI1
GO:0042773	GO:0042773	ATP synthesis coupled electron transport	3/59	78/10375	0.00982632	0.152484	0.137579	COX8A/NDUFS8/UQCR10
GO:0006006	GO:0006006	glucose metabolic process	4/59	149/10375	0.0100903	0.152484	0.137579	GPI/PCK1/PKM/TPI1
GO:0006482	GO:0006482	protein demethylation	2/59	27/10375	0.0101857	0.152484	0.137579	ARID5B/KDM3A
GO:0008214	GO:0008214	protein dealkylation	2/59	27/10375	0.0101857	0.152484	0.137579	ARID5B/KDM3A
GO:0031103	GO:0031103	axon regeneration	2/59	27/10375	0.0101857	0.152484	0.137579	PTPRS/SPP1
GO:0033762	GO:0033762	response to glucagon	2/59	28/10375	0.0109295	0.162013	0.146177	ADCY3/PCK1
GO:0009132	GO:0009132	nucleoside diphosphate metabolic process	3/59	82/10375	0.0112576	0.165257	0.149104	GPI/PKM/TPI1
GO:0006732	GO:0006732	coenzyme metabolic process	5/59	240/10375	0.0115301	0.16763	0.151245	ACAT1/GPI/PKM/SCD/TPI1
GO:0033574	GO:0033574	response to testosterone	2/59	29/10375	0.0116965	0.16843	0.151967	GPI/SPP1
GO:0007162	GO:0007162	negative regulation of cell adhesion	4/59	157/10375	0.0120543	0.171944	0.155138	COL1A1/GPNMB/LGALS1/NRARP
GO:0046718	GO:0046718	viral entry into host cell	3/59	85/10375	0.012406	0.175308	0.158172	CD209/CXCR4/LGALS1
GO:0043200	GO:0043200	response to amino acid	3/59	86/10375	0.0128033	0.179246	0.161726	COL16A1/COL1A1/PCK1
GO:0022904	GO:0022904	respiratory electron transport chain	3/59	89/10375	0.0140386	0.190662	0.172026	COX8A/NDUFS8/UQCR10
GO:0031102	GO:0031102	neuron projection regeneration	2/59	32/10375	0.0141346	0.190662	0.172026	PTPRS/SPP1
GO:0050771	GO:0050771	negative regulation of axonogenesis	2/59	32/10375	0.0141346	0.190662	0.172026	PTPRS/SPP1
GO:0015672	GO:0015672	monovalent inorganic cation transport	5/59	253/10375	0.0142276	0.190662	0.172026	COX8A/KCNN3/SLC47A1/SLC6A8/UQCR10
GO:0010769	GO:0010769	regulation of cell morphogenesis involved in differentiation	4/59	165/10375	0.0142492	0.190662	0.172026	NRCAM/PTPRS/SDC2/SPP1
GO:0022900	GO:0022900	electron transport chain	3/59	90/10375	0.0144649	0.19185	0.173098	COX8A/NDUFS8/UQCR10
GO:0034113	GO:0034113	heterotypic cell-cell adhesion	2/59	33/10375	0.014992	0.195413	0.176313	DSP/NRCAM
GO:0071300	GO:0071300	cellular response to retinoic acid	2/59	33/10375	0.014992	0.195413	0.176313	COL1A1/PCK1
GO:0006119	GO:0006119	oxidative phosphorylation	3/59	93/10375	0.0157879	0.20166	0.181949	COX8A/NDUFS8/UQCR10
GO:0002683	GO:0002683	negative regulation of immune system process	5/59	260/10375	0.0158435	0.20166	0.181949	GPNMB/KITLG/NOV/NRARP/PTPRS
GO:1902476	GO:1902476	chloride transmembrane transport	2/59	34/10375	0.0158714	0.20166	0.181949	CLIC4/CLIC6
GO:0045596	GO:0045596	negative regulation of cell differentiation	6/59	361/10375	0.0162522	0.204018	0.184077	EFEMP1/LGALS1/NOV/NRARP/PTPRS/SPP1
GO:0010975	GO:0010975	regulation of neuron projection development	5/59	262/10375	0.0163269	0.204018	0.184077	LGALS1/NRCAM/PTPRS/SDC2/SPP1
GO:0031345	GO:0031345	negative regulation of cell projection organization	3/59	96/10375	0.017177	0.212882	0.192074	LGALS1/PTPRS/SPP1
GO:0050900	GO:0050900	leukocyte migration	5/59	266/10375	0.0173231	0.212947	0.192133	COL1A1/CXCR4/KITLG/NOV/SDC2
GO:0051216	GO:0051216	cartilage development	3/59	97/10375	0.0176549	0.214036	0.193115	COL1A1/EFEMP1/NOV
GO:0007566	GO:0007566	embryo implantation	2/59	36/10375	0.0176948	0.214036	0.193115	SPP1/STC2
GO:0001889	GO:0001889	liver development	3/59	99/10375	0.0186327	0.216713	0.19553	ACAT1/ARID5B/RPL19
GO:0030260	GO:0030260	entry into host cell	3/59	99/10375	0.0186327	0.216713	0.19553	CD209/CXCR4/LGALS1
GO:0044409	GO:0044409	entry into host	3/59	99/10375	0.0186327	0.216713	0.19553	CD209/CXCR4/LGALS1
GO:0051806	GO:0051806	entry into cell of other organism involved in symbiotic interaction	3/59	99/10375	0.0186327	0.216713	0.19553	CD209/CXCR4/LGALS1
GO:0051828	GO:0051828	entry into other organism involved in symbiotic interaction	3/59	99/10375	0.0186327	0.216713	0.19553	CD209/CXCR4/LGALS1
GO:0019318	GO:0019318	hexose metabolic process	4/59	181/10375	0.0193653	0.223279	0.201454	GPI/PCK1/PKM/TPI1
GO:0019362	GO:0019362	pyridine nucleotide metabolic process	3/59	101/10375	0.0196403	0.223279	0.201454	GPI/PKM/TPI1
GO:0046496	GO:0046496	nicotinamide nucleotide metabolic process	3/59	101/10375	0.0196403	0.223279	0.201454	GPI/PKM/TPI1
GO:0070661	GO:0070661	leukocyte proliferation	4/59	183/10375	0.0200751	0.224078	0.202176	CD209/GPNMB/HPRT1/KITLG
GO:0050770	GO:0050770	regulation of axonogenesis	3/59	102/10375	0.0201552	0.224078	0.202176	NRCAM/PTPRS/SPP1
GO:0061008	GO:0061008	hepaticobiliary system development	3/59	102/10375	0.0201552	0.224078	0.202176	ACAT1/ARID5B/RPL19
GO:0031667	GO:0031667	response to nutrient levels	5/59	278/10375	0.020553	0.226833	0.204662	ACAT1/COL1A1/PCK1/SPP1/STC2
GO:0098660	GO:0098660	inorganic ion transmembrane transport	6/59	383/10375	0.0211156	0.229914	0.207441	CLIC4/CLIC6/COX8A/KCNN3/SLC47A1/UQCR10
GO:0030198	GO:0030198	extracellular matrix organization	4/59	187/10375	0.0215428	0.229914	0.207441	COL16A1/COL1A1/ICAM5/SPP1
GO:0006821	GO:0006821	chloride transport	2/59	40/10375	0.021593	0.229914	0.207441	CLIC4/CLIC6
GO:0010812	GO:0010812	negative regulation of cell-substrate adhesion	2/59	40/10375	0.021593	0.229914	0.207441	COL1A1/LGALS1
GO:0033627	GO:0033627	cell adhesion mediated by integrin	2/59	40/10375	0.021593	0.229914	0.207441	COL16A1/NOV
GO:0072524	GO:0072524	pyridine-containing compound metabolic process	3/59	105/10375	0.0217445	0.229914	0.207441	GPI/PKM/TPI1
GO:0043062	GO:0043062	extracellular structure organization	4/59	188/10375	0.0219197	0.230157	0.207661	COL16A1/COL1A1/ICAM5/SPP1
GO:1903035	GO:1903035	negative regulation of response to wounding	2/59	41/10375	0.0226185	0.235856	0.212802	PTPRS/SPP1
GO:0015992	GO:0015992	proton transport	3/59	107/10375	0.0228413	0.236548	0.213427	COX8A/SLC47A1/UQCR10
GO:0005975	GO:0005975	carbohydrate metabolic process	6/59	391/10375	0.023107	0.237221	0.214034	GPI/NEU4/PCK1/PKM/PPP1R3C/TPI1
GO:0043434	GO:0043434	response to peptide hormone	5/59	287/10375	0.0232201	0.237221	0.214034	ADCY3/COL1A1/PCK1/PKM/STC2
GO:0008306	GO:0008306	associative learning	2/59	42/10375	0.0236637	0.23853	0.215215	ADCY3/RIN1
GO:0060135	GO:0060135	maternal process involved in female pregnancy	2/59	42/10375	0.0236637	0.23853	0.215215	SPP1/STC2
GO:0006818	GO:0006818	hydrogen transport	3/59	109/10375	0.0239679	0.239996	0.216538	COX8A/SLC47A1/UQCR10
GO:0045665	GO:0045665	negative regulation of neuron differentiation	3/59	110/10375	0.0245424	0.24279	0.219058	LGALS1/PTPRS/SPP1
GO:0070098	GO:0070098	chemokine-mediated signaling pathway	2/59	43/10375	0.0247286	0.24279	0.219058	ACKR1/CXCR4
GO:0070988	GO:0070988	demethylation	2/59	43/10375	0.0247286	0.24279	0.219058	ARID5B/KDM3A
GO:0071407	GO:0071407	cellular response to organic cyclic compound	6/59	398/10375	0.024951	0.243393	0.219602	ADCY3/COL1A1/KDM3A/LGALS1/PCK1/SPP1
GO:0008361	GO:0008361	regulation of cell size	3/59	111/10375	0.0251243	0.243512	0.21971	NRCAM/PTPRS/SPP1
GO:0007219	GO:0007219	Notch signaling pathway	3/59	112/10375	0.0257136	0.246422	0.222336	NOV/NRARP/PEAR1
GO:0001885	GO:0001885	endothelial cell development	2/59	44/10375	0.0258128	0.246422	0.222336	CLIC4/PTPRS
GO:0005996	GO:0005996	monosaccharide metabolic process	4/59	198/10375	0.0259134	0.246422	0.222336	GPI/PCK1/PKM/TPI1
GO:0006733	GO:0006733	oxidoreduction coenzyme metabolic process	3/59	113/10375	0.0263104	0.248283	0.224015	GPI/PKM/TPI1
GO:0051186	GO:0051186	cofactor metabolic process	5/59	297/10375	0.0264375	0.248283	0.224015	ACAT1/GPI/PKM/SCD/TPI1
GO:0007584	GO:0007584	response to nutrient	3/59	114/10375	0.0269147	0.249675	0.225271	COL1A1/SPP1/STC2
GO:0034103	GO:0034103	regulation of tissue remodeling	2/59	45/10375	0.0269161	0.249675	0.225271	GPNMB/SPP1
GO:0007565	GO:0007565	female pregnancy	3/59	115/10375	0.0275263	0.252241	0.227586	COL16A1/SPP1/STC2
GO:0030308	GO:0030308	negative regulation of cell growth	3/59	115/10375	0.0275263	0.252241	0.227586	NOV/PTPRS/SPP1
GO:0046686	GO:0046686	response to cadmium ion	2/59	46/10375	0.0280382	0.253538	0.228756	GPI/MT1G
GO:0009991	GO:0009991	response to extracellular stimulus	5/59	302/10375	0.0281487	0.253538	0.228756	ACAT1/COL1A1/PCK1/SPP1/STC2
GO:0000904	GO:0000904	cell morphogenesis involved in differentiation	6/59	410/10375	0.0283386	0.253538	0.228756	CLIC4/HPRT1/NRCAM/PTPRS/SDC2/SPP1
GO:0009611	GO:0009611	response to wounding	6/59	410/10375	0.0283386	0.253538	0.228756	COL1A1/DSP/LGALS1/NOV/PTPRS/SPP1
GO:0010771	GO:0010771	negative regulation of cell morphogenesis involved in differentiation	2/59	47/10375	0.0291789	0.258003	0.232785	PTPRS/SPP1
GO:0034109	GO:0034109	homotypic cell-cell adhesion	2/59	47/10375	0.0291789	0.258003	0.232785	DSP/LGALS1
GO:0050767	GO:0050767	regulation of neurogenesis	6/59	415/10375	0.0298363	0.262282	0.236646	CXCR4/LGALS1/NRCAM/PTPRS/SDC2/SPP1
GO:1901136	GO:1901136	carbohydrate derivative catabolic process	3/59	121/10375	0.0313521	0.273857	0.247089	HPRT1/NEU4/SDC2
GO:0048706	GO:0048706	embryonic skeletal system development	2/59	49/10375	0.0315153	0.273857	0.247089	COL1A1/HOXA1
GO:0015980	GO:0015980	energy derivation by oxidation of organic compounds	4/59	212/10375	0.0322006	0.278213	0.25102	COX8A/NDUFS8/PPP1R3C/UQCR10
GO:0007611	GO:0007611	learning or memory	3/59	124/10375	0.0333648	0.283099	0.255427	ADCY3/GPI/RIN1
GO:0048588	GO:0048588	developmental cell growth	3/59	124/10375	0.0333648	0.283099	0.255427	NRCAM/PTPRS/SPP1
GO:1901654	GO:1901654	response to ketone	3/59	124/10375	0.0333648	0.283099	0.255427	ADCY3/GPI/SPP1
GO:0050863	GO:0050863	regulation of T cell activation	4/59	215/10375	0.0336551	0.283099	0.255427	CD209/GPNMB/LGALS1/NRARP
GO:0048667	GO:0048667	cell morphogenesis involved in neuron differentiation	5/59	317/10375	0.0337022	0.283099	0.255427	HPRT1/NRCAM/PTPRS/SDC2/SPP1
GO:0044706	GO:0044706	multi-multicellular organism process	3/59	126/10375	0.0347433	0.290002	0.261656	COL16A1/SPP1/STC2
GO:0098661	GO:0098661	inorganic anion transmembrane transport	2/59	52/10375	0.0351534	0.290002	0.261656	CLIC4/CLIC6
GO:0043410	GO:0043410	positive regulation of MAPK cascade	5/59	321/10375	0.0352912	0.290002	0.261656	CXCR4/GPNMB/KITLG/UBE2V1/WWC1
GO:1901652	GO:1901652	response to peptide	5/59	321/10375	0.0352912	0.290002	0.261656	ADCY3/COL1A1/PCK1/PKM/STC2
GO:0002062	GO:0002062	chondrocyte differentiation	2/59	53/10375	0.0364008	0.295903	0.26698	EFEMP1/NOV
GO:0007605	GO:0007605	sensory perception of sound	2/59	53/10375	0.0364008	0.295903	0.26698	COL1A1/HOXA1
GO:0010810	GO:0010810	regulation of cell-substrate adhesion	3/59	130/10375	0.0375883	0.298166	0.269022	COL16A1/COL1A1/LGALS1
GO:0071229	GO:0071229	cellular response to acid chemical	3/59	130/10375	0.0375883	0.298166	0.269022	COL16A1/COL1A1/PCK1
GO:0034637	GO:0034637	cellular carbohydrate biosynthetic process	2/59	54/10375	0.0376652	0.298166	0.269022	PCK1/PPP1R3C
GO:0035384	GO:0035384	thioester biosynthetic process	2/59	54/10375	0.0376652	0.298166	0.269022	ACAT1/SCD
GO:0071616	GO:0071616	acyl-CoA biosynthetic process	2/59	54/10375	0.0376652	0.298166	0.269022	ACAT1/SCD
GO:0071230	GO:0071230	cellular response to amino acid stimulus	2/59	55/10375	0.0389463	0.305961	0.276055	COL16A1/COL1A1
GO:0060560	GO:0060560	developmental growth involved in morphogenesis	3/59	132/10375	0.0390545	0.305961	0.276055	NRCAM/PTPRS/SPP1
GO:1903037	GO:1903037	regulation of leukocyte cell-cell adhesion	4/59	226/10375	0.0393148	0.306412	0.276462	CD209/GPNMB/LGALS1/NRARP
GO:0043588	GO:0043588	skin development	3/59	133/10375	0.0397985	0.307451	0.2774	CLIC4/COL1A1/DSP
GO:0044282	GO:0044282	small molecule catabolic process	4/59	227/10375	0.0398548	0.307451	0.2774	ACAT1/GPI/PKM/TPI1
GO:0016358	GO:0016358	dendrite development	3/59	135/10375	0.0413081	0.315756	0.284893	HPRT1/PTPRS/SDC2
GO:0030516	GO:0030516	regulation of axon extension	2/59	57/10375	0.0415578	0.315756	0.284893	NRCAM/PTPRS
GO:0050954	GO:0050954	sensory perception of mechanical stimulus	2/59	57/10375	0.0415578	0.315756	0.284893	COL1A1/HOXA1
GO:0033500	GO:0033500	carbohydrate homeostasis	3/59	136/10375	0.0420737	0.316495	0.285559	GPI/LGALS1/PCK1
GO:0042593	GO:0042593	glucose homeostasis	3/59	136/10375	0.0420737	0.316495	0.285559	GPI/LGALS1/PCK1
GO:0051591	GO:0051591	response to cAMP	2/59	58/10375	0.0428878	0.317463	0.286433	COL1A1/PCK1
GO:0030155	GO:0030155	regulation of cell adhesion	6/59	454/10375	0.0433362	0.317463	0.286433	CD209/COL16A1/COL1A1/GPNMB/LGALS1/NRARP
GO:0045664	GO:0045664	regulation of neuron differentiation	5/59	340/10375	0.0434734	0.317463	0.286433	LGALS1/NRCAM/PTPRS/SDC2/SPP1
GO:0009152	GO:0009152	purine ribonucleotide biosynthetic process	3/59	138/10375	0.0436264	0.317463	0.286433	ACAT1/ADCY3/HPRT1
GO:0098656	GO:0098656	anion transmembrane transport	3/59	138/10375	0.0436264	0.317463	0.286433	CLIC4/CLIC6/SLC6A8
GO:0032526	GO:0032526	response to retinoic acid	2/59	59/10375	0.0442337	0.317463	0.286433	COL1A1/PCK1
GO:0033559	GO:0033559	unsaturated fatty acid metabolic process	2/59	59/10375	0.0442337	0.317463	0.286433	PTGDS/SCD
GO:0048812	GO:0048812	neuron projection morphogenesis	5/59	342/10375	0.0443963	0.317463	0.286433	HPRT1/NRCAM/PTPRS/SDC2/SPP1
GO:0006164	GO:0006164	purine nucleotide biosynthetic process	3/59	139/10375	0.0444135	0.317463	0.286433	ACAT1/ADCY3/HPRT1
GO:0050768	GO:0050768	negative regulation of neurogenesis	3/59	139/10375	0.0444135	0.317463	0.286433	LGALS1/PTPRS/SPP1
GO:0051960	GO:0051960	regulation of nervous system development	6/59	457/10375	0.044512	0.317463	0.286433	CXCR4/LGALS1/NRCAM/PTPRS/SDC2/SPP1
GO:0070663	GO:0070663	regulation of leukocyte proliferation	3/59	143/10375	0.0476329	0.330399	0.298104	CD209/GPNMB/KITLG
GO:0001503	GO:0001503	ossification	4/59	244/10375	0.0496891	0.330399	0.298104	COL1A1/GPNMB/SMOC1/SPP1
GO:0009566	GO:0009566	fertilization	2/59	63/10375	0.0497714	0.330399	0.298104	ADCY3/CLIC4
GO:0030216	GO:0030216	keratinocyte differentiation	2/59	63/10375	0.0497714	0.330399	0.298104	CLIC4/DSP
GO:0045333	GO:0045333	cellular respiration	3/59	146/10375	0.0501214	0.330399	0.298104	COX8A/NDUFS8/UQCR10
GO:0007159	GO:0007159	leukocyte cell-cell adhesion	4/59	246/10375	0.0509271	0.330399	0.298104	CD209/GPNMB/LGALS1/NRARP
GO:0048858	GO:0048858	cell projection morphogenesis	5/59	356/10375	0.0511888	0.330399	0.298104	HPRT1/NRCAM/PTPRS/SDC2/SPP1
GO:1901655	GO:1901655	cellular response to ketone	2/59	64/10375	0.0511933	0.330399	0.298104	ADCY3/SPP1
GO:0044703	GO:0044703	multi-organism reproductive process	6/59	475/10375	0.0519908	0.330399	0.298104	ADCY3/CLIC4/COL16A1/KDM3A/SPP1/STC2
GO:0050868	GO:0050868	negative regulation of T cell activation	2/59	65/10375	0.0526299	0.330399	0.298104	GPNMB/NRARP
GO:0009260	GO:0009260	ribonucleotide biosynthetic process	3/59	150/10375	0.0535369	0.330399	0.298104	ACAT1/ADCY3/HPRT1
GO:0072522	GO:0072522	purine-containing compound biosynthetic process	3/59	150/10375	0.0535369	0.330399	0.298104	ACAT1/ADCY3/HPRT1
GO:0032102	GO:0032102	negative regulation of response to external stimulus	3/59	152/10375	0.0552861	0.330399	0.298104	NOV/PTPRS/SPP1
GO:0046390	GO:0046390	ribose phosphate biosynthetic process	3/59	152/10375	0.0552861	0.330399	0.298104	ACAT1/ADCY3/HPRT1
GO:0051961	GO:0051961	negative regulation of nervous system development	3/59	152/10375	0.0552861	0.330399	0.298104	LGALS1/PTPRS/SPP1
GO:0001573	GO:0001573	ganglioside metabolic process	1/59	10/10375	0.0554575	0.330399	0.298104	NEU4
GO:0002115	GO:0002115	store-operated calcium entry	1/59	10/10375	0.0554575	0.330399	0.298104	STC2
GO:0006107	GO:0006107	oxaloacetate metabolic process	1/59	10/10375	0.0554575	0.330399	0.298104	PCK1
GO:0007608	GO:0007608	sensory perception of smell	1/59	10/10375	0.0554575	0.330399	0.298104	ADCY3
GO:0009113	GO:0009113	purine nucleobase biosynthetic process	1/59	10/10375	0.0554575	0.330399	0.298104	HPRT1
GO:0009313	GO:0009313	oligosaccharide catabolic process	1/59	10/10375	0.0554575	0.330399	0.298104	NEU4
GO:0010832	GO:0010832	negative regulation of myotube differentiation	1/59	10/10375	0.0554575	0.330399	0.298104	NOV
GO:0015695	GO:0015695	organic cation transport	1/59	10/10375	0.0554575	0.330399	0.298104	SLC47A1
GO:0015937	GO:0015937	coenzyme A biosynthetic process	1/59	10/10375	0.0554575	0.330399	0.298104	ACAT1
GO:0021756	GO:0021756	striatum development	1/59	10/10375	0.0554575	0.330399	0.298104	HPRT1
GO:0022038	GO:0022038	corpus callosum development	1/59	10/10375	0.0554575	0.330399	0.298104	PTPRS
GO:0032688	GO:0032688	negative regulation of interferon-beta production	1/59	10/10375	0.0554575	0.330399	0.298104	PTPRS
GO:0033033	GO:0033033	negative regulation of myeloid cell apoptotic process	1/59	10/10375	0.0554575	0.330399	0.298104	KITLG
GO:0033197	GO:0033197	response to vitamin E	1/59	10/10375	0.0554575	0.330399	0.298104	COL1A1
GO:0034199	GO:0034199	activation of protein kinase A activity	1/59	10/10375	0.0554575	0.330399	0.298104	ADCY3
GO:0034505	GO:0034505	tooth mineralization	1/59	10/10375	0.0554575	0.330399	0.298104	COL1A1
GO:0043217	GO:0043217	myelin maintenance	1/59	10/10375	0.0554575	0.330399	0.298104	CXCR4
GO:0045780	GO:0045780	positive regulation of bone resorption	1/59	10/10375	0.0554575	0.330399	0.298104	SPP1
GO:0046479	GO:0046479	glycosphingolipid catabolic process	1/59	10/10375	0.0554575	0.330399	0.298104	NEU4
GO:0046514	GO:0046514	ceramide catabolic process	1/59	10/10375	0.0554575	0.330399	0.298104	NEU4
GO:0046852	GO:0046852	positive regulation of bone remodeling	1/59	10/10375	0.0554575	0.330399	0.298104	SPP1
GO:0048714	GO:0048714	positive regulation of oligodendrocyte differentiation	1/59	10/10375	0.0554575	0.330399	0.298104	CXCR4
GO:0050746	GO:0050746	regulation of lipoprotein metabolic process	1/59	10/10375	0.0554575	0.330399	0.298104	HHATL
GO:0071294	GO:0071294	cellular response to zinc ion	1/59	10/10375	0.0554575	0.330399	0.298104	MT1G
GO:0071467	GO:0071467	cellular response to pH	1/59	10/10375	0.0554575	0.330399	0.298104	PCK1
GO:0001508	GO:0001508	action potential	2/59	67/10375	0.0555458	0.330399	0.298104	DSP/NRCAM
GO:0031344	GO:0031344	regulation of cell projection organization	5/59	365/10375	0.0558638	0.330399	0.298104	LGALS1/NRCAM/PTPRS/SDC2/SPP1
GO:0060284	GO:0060284	regulation of cell development	6/59	484/10375	0.0560056	0.330399	0.298104	CXCR4/LGALS1/NRCAM/PTPRS/SDC2/SPP1
GO:0042493	GO:0042493	response to drug	4/59	256/10375	0.057372	0.330399	0.298104	COL1A1/LGALS1/SLC47A1/TGIF1
GO:0071417	GO:0071417	cellular response to organonitrogen compound	5/59	369/10375	0.0580193	0.330399	0.298104	ADCY3/COL16A1/COL1A1/PCK1/PKM
GO:0042752	GO:0042752	regulation of circadian rhythm	2/59	69/10375	0.0585177	0.330399	0.298104	PTGDS/USP2
GO:1903038	GO:1903038	negative regulation of leukocyte cell-cell adhesion	2/59	69/10375	0.0585177	0.330399	0.298104	GPNMB/NRARP
GO:1901137	GO:1901137	carbohydrate derivative biosynthetic process	6/59	490/10375	0.0587849	0.330399	0.298104	ACAT1/ADCY3/HPRT1/OST4/SDC2/TPI1
GO:0032990	GO:0032990	cell part morphogenesis	5/59	372/10375	0.0596673	0.330399	0.298104	HPRT1/NRCAM/PTPRS/SDC2/SPP1
GO:0015698	GO:0015698	inorganic anion transport	2/59	70/10375	0.0600241	0.330399	0.298104	CLIC4/CLIC6
GO:0045216	GO:0045216	cell-cell junction organization	3/59	158/10375	0.0606967	0.330399	0.298104	COL16A1/DSP/PLEKHA7
GO:0048545	GO:0048545	response to steroid hormone	4/59	261/10375	0.0607528	0.330399	0.298104	COL1A1/GPI/KDM3A/SPP1
GO:0006706	GO:0006706	steroid catabolic process	1/59	11/10375	0.0608341	0.330399	0.298104	SPP1
GO:0007340	GO:0007340	acrosome reaction	1/59	11/10375	0.0608341	0.330399	0.298104	ADCY3
GO:0009886	GO:0009886	post-embryonic animal morphogenesis	1/59	11/10375	0.0608341	0.330399	0.298104	EFEMP1
GO:0019377	GO:0019377	glycolipid catabolic process	1/59	11/10375	0.0608341	0.330399	0.298104	NEU4
GO:0021544	GO:0021544	subpallium development	1/59	11/10375	0.0608341	0.330399	0.298104	HPRT1
GO:0030431	GO:0030431	sleep	1/59	11/10375	0.0608341	0.330399	0.298104	PTGDS
GO:0042053	GO:0042053	regulation of dopamine metabolic process	1/59	11/10375	0.0608341	0.330399	0.298104	HPRT1
GO:0042069	GO:0042069	regulation of catecholamine metabolic process	1/59	11/10375	0.0608341	0.330399	0.298104	HPRT1
GO:0042454	GO:0042454	ribonucleoside catabolic process	1/59	11/10375	0.0608341	0.330399	0.298104	HPRT1
GO:0043173	GO:0043173	nucleotide salvage	1/59	11/10375	0.0608341	0.330399	0.298104	HPRT1
GO:0051023	GO:0051023	regulation of immunoglobulin secretion	1/59	11/10375	0.0608341	0.330399	0.298104	GPI
GO:0051187	GO:0051187	cofactor catabolic process	1/59	11/10375	0.0608341	0.330399	0.298104	ACAT1
GO:0070208	GO:0070208	protein heterotrimerization	1/59	11/10375	0.0608341	0.330399	0.298104	COL1A1
GO:0090103	GO:0090103	cochlea morphogenesis	1/59	11/10375	0.0608341	0.330399	0.298104	HOXA1
GO:0007612	GO:0007612	learning	2/59	71/10375	0.0615438	0.330399	0.298104	ADCY3/RIN1
GO:0019751	GO:0019751	polyol metabolic process	2/59	71/10375	0.0615438	0.330399	0.298104	PCK1/TPI1
GO:0045446	GO:0045446	endothelial cell differentiation	2/59	71/10375	0.0615438	0.330399	0.298104	CLIC4/PTPRS
GO:0051701	GO:0051701	interaction with host	3/59	159/10375	0.061622	0.330399	0.298104	CD209/CXCR4/LGALS1
GO:0071396	GO:0071396	cellular response to lipid	5/59	378/10375	0.0630441	0.335881	0.303051	ADCY3/COL1A1/KDM3A/PCK1/SPP1
GO:0010721	GO:0010721	negative regulation of cell development	3/59	161/10375	0.0634926	0.335881	0.303051	LGALS1/PTPRS/SPP1
GO:0001501	GO:0001501	skeletal system development	4/59	265/10375	0.0635331	0.335881	0.303051	COL1A1/EFEMP1/HOXA1/NOV
GO:0001558	GO:0001558	regulation of cell growth	4/59	265/10375	0.0635331	0.335881	0.303051	NOV/NRCAM/PTPRS/SPP1
GO:0006637	GO:0006637	acyl-CoA metabolic process	2/59	73/10375	0.0646227	0.338883	0.305759	ACAT1/SCD
GO:0035383	GO:0035383	thioester metabolic process	2/59	73/10375	0.0646227	0.338883	0.305759	ACAT1/SCD
GO:0043406	GO:0043406	positive regulation of MAP kinase activity	3/59	163/10375	0.0653895	0.338883	0.305759	CXCR4/KITLG/UBE2V1
GO:0007413	GO:0007413	axonal fasciculation	1/59	12/10375	0.0661805	0.338883	0.305759	NRCAM
GO:0031290	GO:0031290	retinal ganglion cell axon guidance	1/59	12/10375	0.0661805	0.338883	0.305759	NRCAM
GO:0046040	GO:0046040	IMP metabolic process	1/59	12/10375	0.0661805	0.338883	0.305759	HPRT1
GO:0072170	GO:0072170	metanephric tubule development	1/59	12/10375	0.0661805	0.338883	0.305759	ACAT1
GO:0072234	GO:0072234	metanephric nephron tubule development	1/59	12/10375	0.0661805	0.338883	0.305759	ACAT1
GO:0007423	GO:0007423	sensory organ development	4/59	269/10375	0.06638	0.338883	0.305759	CLIC4/EFEMP1/HOXA1/SMOC1
GO:0022407	GO:0022407	regulation of cell-cell adhesion	4/59	269/10375	0.06638	0.338883	0.305759	CD209/GPNMB/LGALS1/NRARP
GO:0048675	GO:0048675	axon extension	2/59	75/10375	0.0677528	0.338883	0.305759	NRCAM/PTPRS
GO:0070482	GO:0070482	response to oxygen levels	4/59	272/10375	0.0685588	0.338883	0.305759	COL1A1/CXCR4/PCK1/STC2
GO:0007601	GO:0007601	visual perception	2/59	76/10375	0.0693366	0.338883	0.305759	COL1A1/EFEMP1
GO:0050953	GO:0050953	sensory perception of light stimulus	2/59	76/10375	0.0693366	0.338883	0.305759	COL1A1/EFEMP1
GO:0071326	GO:0071326	cellular response to monosaccharide stimulus	2/59	76/10375	0.0693366	0.338883	0.305759	LGALS1/PCK1
GO:0071331	GO:0071331	cellular response to hexose stimulus	2/59	76/10375	0.0693366	0.338883	0.305759	LGALS1/PCK1
GO:0006122	GO:0006122	mitochondrial electron transport, ubiquinol to cytochrome c	1/59	13/10375	0.0714971	0.338883	0.305759	UQCR10
GO:0006855	GO:0006855	drug transmembrane transport	1/59	13/10375	0.0714971	0.338883	0.305759	SLC47A1
GO:0008209	GO:0008209	androgen metabolic process	1/59	13/10375	0.0714971	0.338883	0.305759	SPP1
GO:0015936	GO:0015936	coenzyme A metabolic process	1/59	13/10375	0.0714971	0.338883	0.305759	ACAT1
GO:0018149	GO:0018149	peptide cross-linking	1/59	13/10375	0.0714971	0.338883	0.305759	DSP
GO:0033622	GO:0033622	integrin activation	1/59	13/10375	0.0714971	0.338883	0.305759	COL16A1
GO:0034110	GO:0034110	regulation of homotypic cell-cell adhesion	1/59	13/10375	0.0714971	0.338883	0.305759	LGALS1
GO:0035902	GO:0035902	response to immobilization stress	1/59	13/10375	0.0714971	0.338883	0.305759	GPI
GO:0035994	GO:0035994	response to muscle stretch	1/59	13/10375	0.0714971	0.338883	0.305759	GPI
GO:0043101	GO:0043101	purine-containing compound salvage	1/59	13/10375	0.0714971	0.338883	0.305759	HPRT1
GO:0046885	GO:0046885	regulation of hormone biosynthetic process	1/59	13/10375	0.0714971	0.338883	0.305759	STC2
GO:0048070	GO:0048070	regulation of developmental pigmentation	1/59	13/10375	0.0714971	0.338883	0.305759	KITLG
GO:0048569	GO:0048569	post-embryonic animal organ development	1/59	13/10375	0.0714971	0.338883	0.305759	EFEMP1
GO:0061298	GO:0061298	retina vasculature development in camera-type eye	1/59	13/10375	0.0714971	0.338883	0.305759	CLIC4
GO:0072207	GO:0072207	metanephric epithelium development	1/59	13/10375	0.0714971	0.338883	0.305759	ACAT1
GO:0072243	GO:0072243	metanephric nephron epithelium development	1/59	13/10375	0.0714971	0.338883	0.305759	ACAT1
GO:2000036	GO:2000036	regulation of stem cell population maintenance	1/59	13/10375	0.0714971	0.338883	0.305759	KDM3A
GO:0051249	GO:0051249	regulation of lymphocyte activation	4/59	278/10375	0.0730275	0.34247	0.308995	CD209/GPNMB/LGALS1/NRARP
GO:0032355	GO:0032355	response to estradiol	2/59	79/10375	0.0741606	0.34247	0.308995	COL1A1/GPI
GO:0033108	GO:0033108	mitochondrial respiratory chain complex assembly	2/59	79/10375	0.0741606	0.34247	0.308995	NDUFS8/UQCR10
GO:0001755	GO:0001755	neural crest cell migration	1/59	14/10375	0.0767839	0.34247	0.308995	KITLG
GO:0001975	GO:0001975	response to amphetamine	1/59	14/10375	0.0767839	0.34247	0.308995	HPRT1
GO:0002313	GO:0002313	mature B cell differentiation involved in immune response	1/59	14/10375	0.0767839	0.34247	0.308995	LGALS1
GO:0006123	GO:0006123	mitochondrial electron transport, cytochrome c to oxygen	1/59	14/10375	0.0767839	0.34247	0.308995	COX8A
GO:0006182	GO:0006182	cGMP biosynthetic process	1/59	14/10375	0.0767839	0.34247	0.308995	ADCY3
GO:0006516	GO:0006516	glycoprotein catabolic process	1/59	14/10375	0.0767839	0.34247	0.308995	NEU4
GO:0010447	GO:0010447	response to acidic pH	1/59	14/10375	0.0767839	0.34247	0.308995	PCK1
GO:0018027	GO:0018027	peptidyl-lysine dimethylation	1/59	14/10375	0.0767839	0.34247	0.308995	KDM3A
GO:0019835	GO:0019835	cytolysis	1/59	14/10375	0.0767839	0.34247	0.308995	HPRT1
GO:0043174	GO:0043174	nucleoside salvage	1/59	14/10375	0.0767839	0.34247	0.308995	HPRT1
GO:0044342	GO:0044342	type B pancreatic cell proliferation	1/59	14/10375	0.0767839	0.34247	0.308995	NOV
GO:0046174	GO:0046174	polyol catabolic process	1/59	14/10375	0.0767839	0.34247	0.308995	TPI1
GO:0048305	GO:0048305	immunoglobulin secretion	1/59	14/10375	0.0767839	0.34247	0.308995	GPI
GO:0051930	GO:0051930	regulation of sensory perception of pain	1/59	14/10375	0.0767839	0.34247	0.308995	NOV
GO:0051931	GO:0051931	regulation of sensory perception	1/59	14/10375	0.0767839	0.34247	0.308995	NOV
GO:0060390	GO:0060390	regulation of SMAD protein import into nucleus	1/59	14/10375	0.0767839	0.34247	0.308995	NOV
GO:0070268	GO:0070268	cornification	1/59	14/10375	0.0767839	0.34247	0.308995	DSP
GO:0046651	GO:0046651	lymphocyte proliferation	3/59	175/10375	0.077312	0.34335	0.309789	CD209/GPNMB/HPRT1
GO:0048813	GO:0048813	dendrite morphogenesis	2/59	81/10375	0.0774354	0.34335	0.309789	HPRT1/SDC2
GO:0032943	GO:0032943	mononuclear cell proliferation	3/59	177/10375	0.079387	0.343738	0.310139	CD209/GPNMB/HPRT1
GO:0044262	GO:0044262	cellular carbohydrate metabolic process	3/59	178/10375	0.0804337	0.343738	0.310139	PCK1/PPP1R3C/TPI1
GO:0042445	GO:0042445	hormone metabolic process	2/59	83/10375	0.0807554	0.343738	0.310139	SPP1/STC2
GO:0046683	GO:0046683	response to organophosphorus	2/59	83/10375	0.0807554	0.343738	0.310139	COL1A1/PCK1
GO:0071322	GO:0071322	cellular response to carbohydrate stimulus	2/59	83/10375	0.0807554	0.343738	0.310139	LGALS1/PCK1
GO:0006098	GO:0006098	pentose-phosphate shunt	1/59	15/10375	0.0820411	0.343738	0.310139	TPI1
GO:0006144	GO:0006144	purine nucleobase metabolic process	1/59	15/10375	0.0820411	0.343738	0.310139	HPRT1
GO:0030318	GO:0030318	melanocyte differentiation	1/59	15/10375	0.0820411	0.343738	0.310139	KITLG
GO:0032350	GO:0032350	regulation of hormone metabolic process	1/59	15/10375	0.0820411	0.343738	0.310139	STC2
GO:0036296	GO:0036296	response to increased oxygen levels	1/59	15/10375	0.0820411	0.343738	0.310139	COL1A1
GO:0042451	GO:0042451	purine nucleoside biosynthetic process	1/59	15/10375	0.0820411	0.343738	0.310139	HPRT1
GO:0046112	GO:0046112	nucleobase biosynthetic process	1/59	15/10375	0.0820411	0.343738	0.310139	HPRT1
GO:0046129	GO:0046129	purine ribonucleoside biosynthetic process	1/59	15/10375	0.0820411	0.343738	0.310139	HPRT1
GO:0046621	GO:0046621	negative regulation of organ growth	1/59	15/10375	0.0820411	0.343738	0.310139	WWC1
GO:0055093	GO:0055093	response to hyperoxia	1/59	15/10375	0.0820411	0.343738	0.310139	COL1A1
GO:0060351	GO:0060351	cartilage development involved in endochondral bone morphogenesis	1/59	15/10375	0.0820411	0.343738	0.310139	COL1A1
GO:2000171	GO:2000171	negative regulation of dendrite development	1/59	15/10375	0.0820411	0.343738	0.310139	PTPRS
GO:0050773	GO:0050773	regulation of dendrite development	2/59	84/10375	0.082432	0.343738	0.310139	PTPRS/SDC2
GO:0034330	GO:0034330	cell junction organization	3/59	180/10375	0.0825453	0.343738	0.310139	COL16A1/DSP/PLEKHA7
GO:0006633	GO:0006633	fatty acid biosynthetic process	2/59	85/10375	0.0841193	0.343738	0.310139	PTGDS/SCD
GO:0016042	GO:0016042	lipid catabolic process	3/59	182/10375	0.0846809	0.343738	0.310139	ACAT1/NEU4/SPP1
GO:0048872	GO:0048872	homeostasis of number of cells	3/59	182/10375	0.0846809	0.343738	0.310139	GPI/KITLG/NOV
GO:0022604	GO:0022604	regulation of cell morphogenesis	4/59	295/10375	0.0864799	0.343738	0.310139	NRCAM/PTPRS/SDC2/SPP1
GO:0001516	GO:0001516	prostaglandin biosynthetic process	1/59	16/10375	0.0872688	0.343738	0.310139	PTGDS
GO:0001958	GO:0001958	endochondral ossification	1/59	16/10375	0.0872688	0.343738	0.310139	COL1A1
GO:0009164	GO:0009164	nucleoside catabolic process	1/59	16/10375	0.0872688	0.343738	0.310139	HPRT1
GO:0030149	GO:0030149	sphingolipid catabolic process	1/59	16/10375	0.0872688	0.343738	0.310139	NEU4
GO:0031061	GO:0031061	negative regulation of histone methylation	1/59	16/10375	0.0872688	0.343738	0.310139	KDM3A
GO:0033866	GO:0033866	nucleoside bisphosphate biosynthetic process	1/59	16/10375	0.0872688	0.343738	0.310139	ACAT1
GO:0034030	GO:0034030	ribonucleoside bisphosphate biosynthetic process	1/59	16/10375	0.0872688	0.343738	0.310139	ACAT1
GO:0034033	GO:0034033	purine nucleoside bisphosphate biosynthetic process	1/59	16/10375	0.0872688	0.343738	0.310139	ACAT1
GO:0035162	GO:0035162	embryonic hemopoiesis	1/59	16/10375	0.0872688	0.343738	0.310139	KITLG
GO:0036075	GO:0036075	replacement ossification	1/59	16/10375	0.0872688	0.343738	0.310139	COL1A1
GO:0042417	GO:0042417	dopamine metabolic process	1/59	16/10375	0.0872688	0.343738	0.310139	HPRT1
GO:0046037	GO:0046037	GMP metabolic process	1/59	16/10375	0.0872688	0.343738	0.310139	HPRT1
GO:0046457	GO:0046457	prostanoid biosynthetic process	1/59	16/10375	0.0872688	0.343738	0.310139	PTGDS
GO:0051570	GO:0051570	regulation of histone H3-K9 methylation	1/59	16/10375	0.0872688	0.343738	0.310139	KDM3A
GO:0060343	GO:0060343	trabecula formation	1/59	16/10375	0.0872688	0.343738	0.310139	COL1A1
GO:0072337	GO:0072337	modified amino acid transport	1/59	16/10375	0.0872688	0.343738	0.310139	SLC6A8
GO:0086005	GO:0086005	ventricular cardiac muscle cell action potential	1/59	16/10375	0.0872688	0.343738	0.310139	DSP
GO:0090025	GO:0090025	regulation of monocyte chemotaxis	1/59	16/10375	0.0872688	0.343738	0.310139	NOV
GO:0003158	GO:0003158	endothelium development	2/59	87/10375	0.0875258	0.343738	0.310139	CLIC4/PTPRS
GO:0034332	GO:0034332	adherens junction organization	2/59	87/10375	0.0875258	0.343738	0.310139	COL16A1/DSP
GO:0051250	GO:0051250	negative regulation of lymphocyte activation	2/59	87/10375	0.0875258	0.343738	0.310139	GPNMB/NRARP
GO:0048863	GO:0048863	stem cell differentiation	2/59	89/10375	0.0909734	0.351331	0.31699	KDM3A/KITLG
GO:0001654	GO:0001654	eye development	3/59	188/10375	0.0912295	0.351331	0.31699	CLIC4/EFEMP1/SMOC1
GO:0002686	GO:0002686	negative regulation of leukocyte migration	1/59	17/10375	0.0924673	0.351331	0.31699	NOV
GO:0003091	GO:0003091	renal water homeostasis	1/59	17/10375	0.0924673	0.351331	0.31699	ADCY3
GO:0007035	GO:0007035	vacuolar acidification	1/59	17/10375	0.0924673	0.351331	0.31699	CLIC4
GO:0014072	GO:0014072	response to isoquinoline alkaloid	1/59	17/10375	0.0924673	0.351331	0.31699	GPI
GO:0030517	GO:0030517	negative regulation of axon extension	1/59	17/10375	0.0924673	0.351331	0.31699	PTPRS
GO:0034162	GO:0034162	toll-like receptor 9 signaling pathway	1/59	17/10375	0.0924673	0.351331	0.31699	PTPRS
GO:0043278	GO:0043278	response to morphine	1/59	17/10375	0.0924673	0.351331	0.31699	GPI
GO:0048048	GO:0048048	embryonic eye morphogenesis	1/59	17/10375	0.0924673	0.351331	0.31699	EFEMP1
GO:0071295	GO:0071295	cellular response to vitamin	1/59	17/10375	0.0924673	0.351331	0.31699	COL1A1
GO:0071425	GO:0071425	hematopoietic stem cell proliferation	1/59	17/10375	0.0924673	0.351331	0.31699	KITLG
GO:0009913	GO:0009913	epidermal cell differentiation	2/59	90/10375	0.0927123	0.351331	0.31699	CLIC4/DSP
GO:0048754	GO:0048754	branching morphogenesis of an epithelial tube	2/59	90/10375	0.0927123	0.351331	0.31699	CLIC4/NRARP
GO:0022408	GO:0022408	negative regulation of cell-cell adhesion	2/59	91/10375	0.0944609	0.357062	0.322161	GPNMB/NRARP
GO:0035637	GO:0035637	multicellular organismal signaling	2/59	92/10375	0.0962191	0.358707	0.323645	DSP/NRCAM
GO:0002335	GO:0002335	mature B cell differentiation	1/59	18/10375	0.0976367	0.358707	0.323645	LGALS1
GO:0015893	GO:0015893	drug transport	1/59	18/10375	0.0976367	0.358707	0.323645	SLC47A1
GO:0018345	GO:0018345	protein palmitoylation	1/59	18/10375	0.0976367	0.358707	0.323645	HHATL
GO:0019682	GO:0019682	glyceraldehyde-3-phosphate metabolic process	1/59	18/10375	0.0976367	0.358707	0.323645	TPI1
GO:0021545	GO:0021545	cranial nerve development	1/59	18/10375	0.0976367	0.358707	0.323645	HOXA1
GO:0031424	GO:0031424	keratinization	1/59	18/10375	0.0976367	0.358707	0.323645	DSP
GO:0042347	GO:0042347	negative regulation of NF-kappaB import into nucleus	1/59	18/10375	0.0976367	0.358707	0.323645	NOV
GO:0043153	GO:0043153	entrainment of circadian clock by photoperiod	1/59	18/10375	0.0976367	0.358707	0.323645	USP2
GO:0046466	GO:0046466	membrane lipid catabolic process	1/59	18/10375	0.0976367	0.358707	0.323645	NEU4
GO:0098901	GO:0098901	regulation of cardiac muscle cell action potential	1/59	18/10375	0.0976367	0.358707	0.323645	DSP
GO:0009165	GO:0009165	nucleotide biosynthetic process	3/59	194/10375	0.0979851	0.358707	0.323645	ACAT1/ADCY3/HPRT1
GO:1990138	GO:1990138	neuron projection extension	2/59	93/10375	0.0979868	0.358707	0.323645	NRCAM/PTPRS
GO:1901699	GO:1901699	cellular response to nitrogen compound	5/59	432/10375	0.0982173	0.358707	0.323645	ADCY3/COL16A1/COL1A1/PCK1/PKM
GO:0014074	GO:0014074	response to purine-containing compound	2/59	94/10375	0.0997639	0.358889	0.32381	COL1A1/PCK1
GO:1903034	GO:1903034	regulation of response to wounding	2/59	94/10375	0.0997639	0.358889	0.32381	PTPRS/SPP1
GO:1901293	GO:1901293	nucleoside phosphate biosynthetic process	3/59	196/10375	0.100282	0.358889	0.32381	ACAT1/ADCY3/HPRT1
GO:0071248	GO:0071248	cellular response to metal ion	2/59	95/10375	0.10155	0.358889	0.32381	CLIC4/MT1G
GO:0046649	GO:0046649	lymphocyte activation	5/59	438/10375	0.102644	0.358889	0.32381	CD209/GPNMB/HPRT1/LGALS1/NRARP
GO:0000578	GO:0000578	embryonic axis specification	1/59	19/10375	0.102777	0.358889	0.32381	NRARP
GO:0002407	GO:0002407	dendritic cell chemotaxis	1/59	19/10375	0.102777	0.358889	0.32381	CXCR4
GO:0003382	GO:0003382	epithelial cell morphogenesis	1/59	19/10375	0.102777	0.358889	0.32381	CLIC4
GO:0006085	GO:0006085	acetyl-CoA biosynthetic process	1/59	19/10375	0.102777	0.358889	0.32381	ACAT1
GO:0007190	GO:0007190	activation of adenylate cyclase activity	1/59	19/10375	0.102777	0.358889	0.32381	ADCY3
GO:0008038	GO:0008038	neuron recognition	1/59	19/10375	0.102777	0.358889	0.32381	NRCAM
GO:0031954	GO:0031954	positive regulation of protein autophosphorylation	1/59	19/10375	0.102777	0.358889	0.32381	GPNMB
GO:0032647	GO:0032647	regulation of interferon-alpha production	1/59	19/10375	0.102777	0.358889	0.32381	PTPRS
GO:0034105	GO:0034105	positive regulation of tissue remodeling	1/59	19/10375	0.102777	0.358889	0.32381	SPP1
GO:0035767	GO:0035767	endothelial cell chemotaxis	1/59	19/10375	0.102777	0.358889	0.32381	NOV
GO:0046676	GO:0046676	negative regulation of insulin secretion	1/59	19/10375	0.102777	0.358889	0.32381	NOV
GO:0046688	GO:0046688	response to copper ion	1/59	19/10375	0.102777	0.358889	0.32381	MT1G
GO:0051894	GO:0051894	positive regulation of focal adhesion assembly	1/59	19/10375	0.102777	0.358889	0.32381	COL16A1
GO:2000648	GO:2000648	positive regulation of stem cell proliferation	1/59	19/10375	0.102777	0.358889	0.32381	KITLG
GO:0042110	GO:0042110	T cell activation	4/59	315/10375	0.103751	0.361456	0.326125	CD209/GPNMB/LGALS1/NRARP
GO:0002223	GO:0002223	stimulatory C-type lectin receptor signaling pathway	2/59	97/10375	0.105149	0.363091	0.327601	CD209/UBE2V1
GO:0090263	GO:0090263	positive regulation of canonical Wnt signaling pathway	2/59	97/10375	0.105149	0.363091	0.327601	COL1A1/NRARP
GO:0001890	GO:0001890	placenta development	2/59	98/10375	0.106962	0.363091	0.327601	SPP1/STC2
GO:0048511	GO:0048511	rhythmic process	3/59	202/10375	0.107301	0.363091	0.327601	KITLG/PTGDS/USP2
GO:0007184	GO:0007184	SMAD protein import into nucleus	1/59	20/10375	0.107889	0.363091	0.327601	NOV
GO:0009083	GO:0009083	branched-chain amino acid catabolic process	1/59	20/10375	0.107889	0.363091	0.327601	ACAT1
GO:0009648	GO:0009648	photoperiodism	1/59	20/10375	0.107889	0.363091	0.327601	USP2
GO:0030199	GO:0030199	collagen fibril organization	1/59	20/10375	0.107889	0.363091	0.327601	COL1A1
GO:0032330	GO:0032330	regulation of chondrocyte differentiation	1/59	20/10375	0.107889	0.363091	0.327601	EFEMP1
GO:0032607	GO:0032607	interferon-alpha production	1/59	20/10375	0.107889	0.363091	0.327601	PTPRS
GO:0045687	GO:0045687	positive regulation of glial cell differentiation	1/59	20/10375	0.107889	0.363091	0.327601	CXCR4
GO:0046596	GO:0046596	regulation of viral entry into host cell	1/59	20/10375	0.107889	0.363091	0.327601	LGALS1
GO:0048713	GO:0048713	regulation of oligodendrocyte differentiation	1/59	20/10375	0.107889	0.363091	0.327601	CXCR4
GO:0086091	GO:0086091	regulation of heart rate by cardiac conduction	1/59	20/10375	0.107889	0.363091	0.327601	DSP
GO:0090278	GO:0090278	negative regulation of peptide hormone secretion	1/59	20/10375	0.107889	0.363091	0.327601	NOV
GO:0002694	GO:0002694	regulation of leukocyte activation	4/59	320/10375	0.108303	0.363091	0.327601	CD209/GPNMB/LGALS1/NRARP
GO:0002220	GO:0002220	innate immune response activating cell surface receptor signaling pathway	2/59	99/10375	0.108783	0.363091	0.327601	CD209/UBE2V1
GO:0007626	GO:0007626	locomotory behavior	2/59	99/10375	0.108783	0.363091	0.327601	HPRT1/USP2
GO:0048771	GO:0048771	tissue remodeling	2/59	99/10375	0.108783	0.363091	0.327601	GPNMB/SPP1
GO:0002521	GO:0002521	leukocyte differentiation	4/59	323/10375	0.111078	0.364986	0.32931	KITLG/LGALS1/MT1G/NRARP
GO:0043122	GO:0043122	regulation of I-kappaB kinase/NF-kappaB signaling	3/59	206/10375	0.112087	0.364986	0.32931	LGALS1/NOV/UBE2V1
GO:0002685	GO:0002685	regulation of leukocyte migration	2/59	101/10375	0.112451	0.364986	0.32931	KITLG/NOV
GO:0002695	GO:0002695	negative regulation of leukocyte activation	2/59	101/10375	0.112451	0.364986	0.32931	GPNMB/NRARP
GO:0001569	GO:0001569	branching involved in blood vessel morphogenesis	1/59	21/10375	0.112972	0.364986	0.32931	NRARP
GO:0007606	GO:0007606	sensory perception of chemical stimulus	1/59	21/10375	0.112972	0.364986	0.32931	ADCY3
GO:0009649	GO:0009649	entrainment of circadian clock	1/59	21/10375	0.112972	0.364986	0.32931	USP2
GO:0033032	GO:0033032	regulation of myeloid cell apoptotic process	1/59	21/10375	0.112972	0.364986	0.32931	KITLG
GO:0042181	GO:0042181	ketone biosynthetic process	1/59	21/10375	0.112972	0.364986	0.32931	GPI
GO:0043954	GO:0043954	cellular component maintenance	1/59	21/10375	0.112972	0.364986	0.32931	PLEKHA7
GO:0045103	GO:0045103	intermediate filament-based process	1/59	21/10375	0.112972	0.364986	0.32931	DSP
GO:0045104	GO:0045104	intermediate filament cytoskeleton organization	1/59	21/10375	0.112972	0.364986	0.32931	DSP
GO:0045992	GO:0045992	negative regulation of embryonic development	1/59	21/10375	0.112972	0.364986	0.32931	NRARP
GO:0051154	GO:0051154	negative regulation of striated muscle cell differentiation	1/59	21/10375	0.112972	0.364986	0.32931	NOV
GO:1903393	GO:1903393	positive regulation of adherens junction organization	1/59	21/10375	0.112972	0.364986	0.32931	COL16A1
GO:0035264	GO:0035264	multicellular organism growth	2/59	102/10375	0.114296	0.367193	0.331302	CLIC4/STC2
GO:0043408	GO:0043408	regulation of MAPK cascade	5/59	457/10375	0.117316	0.367193	0.331302	CXCR4/GPNMB/KITLG/UBE2V1/WWC1
GO:0048705	GO:0048705	skeletal system morphogenesis	2/59	104/10375	0.118012	0.367193	0.331302	COL1A1/HOXA1
GO:0000470	GO:0000470	maturation of LSU-rRNA	1/59	22/10375	0.118026	0.367193	0.331302	NSA2
GO:0002639	GO:0002639	positive regulation of immunoglobulin production	1/59	22/10375	0.118026	0.367193	0.331302	GPI
GO:0006584	GO:0006584	catecholamine metabolic process	1/59	22/10375	0.118026	0.367193	0.331302	HPRT1
GO:0009081	GO:0009081	branched-chain amino acid metabolic process	1/59	22/10375	0.118026	0.367193	0.331302	ACAT1
GO:0009268	GO:0009268	response to pH	1/59	22/10375	0.118026	0.367193	0.331302	PCK1
GO:0009712	GO:0009712	catechol-containing compound metabolic process	1/59	22/10375	0.118026	0.367193	0.331302	HPRT1
GO:0014075	GO:0014075	response to amine	1/59	22/10375	0.118026	0.367193	0.331302	HPRT1
GO:0019369	GO:0019369	arachidonic acid metabolic process	1/59	22/10375	0.118026	0.367193	0.331302	PTGDS
GO:0036336	GO:0036336	dendritic cell migration	1/59	22/10375	0.118026	0.367193	0.331302	CXCR4
GO:0043171	GO:0043171	peptide catabolic process	1/59	22/10375	0.118026	0.367193	0.331302	TRHDE
GO:0045747	GO:0045747	positive regulation of Notch signaling pathway	1/59	22/10375	0.118026	0.367193	0.331302	NOV
GO:0050922	GO:0050922	negative regulation of chemotaxis	1/59	22/10375	0.118026	0.367193	0.331302	NOV
GO:0060325	GO:0060325	face morphogenesis	1/59	22/10375	0.118026	0.367193	0.331302	COL1A1
GO:0070076	GO:0070076	histone lysine demethylation	1/59	22/10375	0.118026	0.367193	0.331302	KDM3A
GO:0090102	GO:0090102	cochlea development	1/59	22/10375	0.118026	0.367193	0.331302	HOXA1
GO:0010038	GO:0010038	response to metal ion	3/59	212/10375	0.119417	0.370757	0.334518	CLIC4/GPI/MT1G
GO:0002262	GO:0002262	myeloid cell homeostasis	2/59	105/10375	0.119881	0.371435	0.33513	GPI/KITLG
GO:0006935	GO:0006935	chemotaxis	4/59	335/10375	0.122494	0.372403	0.336002	CXCR4/GPNMB/NOV/NRCAM
GO:0032570	GO:0032570	response to progesterone	1/59	23/10375	0.123053	0.372403	0.336002	GPI
GO:0035088	GO:0035088	establishment or maintenance of apical/basal cell polarity	1/59	23/10375	0.123053	0.372403	0.336002	CLIC4
GO:0045124	GO:0045124	regulation of bone resorption	1/59	23/10375	0.123053	0.372403	0.336002	SPP1
GO:0045581	GO:0045581	negative regulation of T cell differentiation	1/59	23/10375	0.123053	0.372403	0.336002	NRARP
GO:0046068	GO:0046068	cGMP metabolic process	1/59	23/10375	0.123053	0.372403	0.336002	ADCY3
GO:0050891	GO:0050891	multicellular organismal water homeostasis	1/59	23/10375	0.123053	0.372403	0.336002	ADCY3
GO:0055010	GO:0055010	ventricular cardiac muscle tissue morphogenesis	1/59	23/10375	0.123053	0.372403	0.336002	DSP
GO:0061245	GO:0061245	establishment or maintenance of bipolar cell polarity	1/59	23/10375	0.123053	0.372403	0.336002	CLIC4
GO:0070741	GO:0070741	response to interleukin-6	1/59	23/10375	0.123053	0.372403	0.336002	PCK1
GO:1901658	GO:1901658	glycosyl compound catabolic process	1/59	23/10375	0.123053	0.372403	0.336002	HPRT1
GO:0001101	GO:0001101	response to acid chemical	3/59	215/10375	0.123149	0.372403	0.336002	COL16A1/COL1A1/PCK1
GO:0042330	GO:0042330	taxis	4/59	336/10375	0.123468	0.372623	0.336201	CXCR4/GPNMB/NOV/NRCAM
GO:0071375	GO:0071375	cellular response to peptide hormone stimulus	3/59	216/10375	0.124403	0.374694	0.33807	ADCY3/PCK1/PKM
GO:0042129	GO:0042129	regulation of T cell proliferation	2/59	108/10375	0.125533	0.375654	0.338936	CD209/GPNMB
GO:0016049	GO:0016049	cell growth	4/59	340/10375	0.127398	0.375654	0.338936	NOV/NRCAM/PTPRS/SPP1
GO:0050865	GO:0050865	regulation of cell activation	4/59	340/10375	0.127398	0.375654	0.338936	CD209/GPNMB/LGALS1/NRARP
GO:0006692	GO:0006692	prostanoid metabolic process	1/59	24/10375	0.128051	0.375654	0.338936	PTGDS
GO:0006693	GO:0006693	prostaglandin metabolic process	1/59	24/10375	0.128051	0.375654	0.338936	PTGDS
GO:0009154	GO:0009154	purine ribonucleotide catabolic process	1/59	24/10375	0.128051	0.375654	0.338936	HPRT1
GO:0032964	GO:0032964	collagen biosynthetic process	1/59	24/10375	0.128051	0.375654	0.338936	COL1A1
GO:0048701	GO:0048701	embryonic cranial skeleton morphogenesis	1/59	24/10375	0.128051	0.375654	0.338936	HOXA1
GO:0051567	GO:0051567	histone H3-K9 methylation	1/59	24/10375	0.128051	0.375654	0.338936	KDM3A
GO:1901890	GO:1901890	positive regulation of cell junction assembly	1/59	24/10375	0.128051	0.375654	0.338936	COL16A1
GO:2000736	GO:2000736	regulation of stem cell differentiation	1/59	24/10375	0.128051	0.375654	0.338936	KDM3A
GO:0098662	GO:0098662	inorganic cation transmembrane transport	4/59	341/10375	0.128388	0.375654	0.338936	COX8A/KCNN3/SLC47A1/UQCR10
GO:0031589	GO:0031589	cell-substrate adhesion	3/59	220/10375	0.129464	0.375654	0.338936	COL16A1/COL1A1/LGALS1
GO:0000187	GO:0000187	activation of MAPK activity	2/59	111/10375	0.131249	0.375654	0.338936	CXCR4/UBE2V1
GO:0050866	GO:0050866	negative regulation of cell activation	2/59	111/10375	0.131249	0.375654	0.338936	GPNMB/NRARP
GO:0010035	GO:0010035	response to inorganic substance	4/59	344/10375	0.13138	0.375654	0.338936	CLIC4/COL1A1/GPI/MT1G
GO:0002758	GO:0002758	innate immune response-activating signal transduction	3/59	222/10375	0.132022	0.375654	0.338936	CD209/PTPRS/UBE2V1
GO:0007157	GO:0007157	heterophilic cell-cell adhesion via plasma membrane cell adhesion molecules	1/59	25/10375	0.133021	0.375654	0.338936	CD209
GO:0009261	GO:0009261	ribonucleotide catabolic process	1/59	25/10375	0.133021	0.375654	0.338936	HPRT1
GO:0009948	GO:0009948	anterior/posterior axis specification	1/59	25/10375	0.133021	0.375654	0.338936	NRARP
GO:0030224	GO:0030224	monocyte differentiation	1/59	25/10375	0.133021	0.375654	0.338936	MT1G
GO:0030317	GO:0030317	flagellated sperm motility	1/59	25/10375	0.133021	0.375654	0.338936	ADCY3
GO:0031365	GO:0031365	N-terminal protein amino acid modification	1/59	25/10375	0.133021	0.375654	0.338936	HHATL
GO:0033028	GO:0033028	myeloid cell apoptotic process	1/59	25/10375	0.133021	0.375654	0.338936	KITLG
GO:0034122	GO:0034122	negative regulation of toll-like receptor signaling pathway	1/59	25/10375	0.133021	0.375654	0.338936	PTPRS
GO:0046579	GO:0046579	positive regulation of Ras protein signal transduction	1/59	25/10375	0.133021	0.375654	0.338936	KITLG
GO:0050931	GO:0050931	pigment cell differentiation	1/59	25/10375	0.133021	0.375654	0.338936	KITLG
GO:0071276	GO:0071276	cellular response to cadmium ion	1/59	25/10375	0.133021	0.375654	0.338936	MT1G
GO:0086004	GO:0086004	regulation of cardiac muscle cell contraction	1/59	25/10375	0.133021	0.375654	0.338936	DSP
GO:0098900	GO:0098900	regulation of action potential	1/59	25/10375	0.133021	0.375654	0.338936	DSP
GO:1903115	GO:1903115	regulation of actin filament-based movement	1/59	25/10375	0.133021	0.375654	0.338936	DSP
GO:1903131	GO:1903131	mononuclear cell differentiation	1/59	25/10375	0.133021	0.375654	0.338936	MT1G
GO:0050920	GO:0050920	regulation of chemotaxis	2/59	112/10375	0.133168	0.375654	0.338936	CXCR4/NOV
GO:0061138	GO:0061138	morphogenesis of a branching epithelium	2/59	112/10375	0.133168	0.375654	0.338936	CLIC4/NRARP
GO:0032147	GO:0032147	activation of protein kinase activity	3/59	224/10375	0.134598	0.378584	0.34158	ADCY3/CXCR4/UBE2V1
GO:0030334	GO:0030334	regulation of cell migration	5/59	479/10375	0.1355	0.378584	0.34158	CLIC4/COL1A1/GPNMB/KITLG/NOV
GO:0090596	GO:0090596	sensory organ morphogenesis	2/59	114/10375	0.137025	0.378584	0.34158	EFEMP1/HOXA1
GO:0035239	GO:0035239	tube morphogenesis	3/59	226/10375	0.137192	0.378584	0.34158	CLIC4/HOXA1/NRARP
GO:0003229	GO:0003229	ventricular cardiac muscle tissue development	1/59	26/10375	0.137963	0.378584	0.34158	DSP
GO:0006739	GO:0006739	NADP metabolic process	1/59	26/10375	0.137963	0.378584	0.34158	TPI1
GO:0019226	GO:0019226	transmission of nerve impulse	1/59	26/10375	0.137963	0.378584	0.34158	NRCAM
GO:0030104	GO:0030104	water homeostasis	1/59	26/10375	0.137963	0.378584	0.34158	ADCY3
GO:0031670	GO:0031670	cellular response to nutrient	1/59	26/10375	0.137963	0.378584	0.34158	COL1A1
GO:0033865	GO:0033865	nucleoside bisphosphate metabolic process	1/59	26/10375	0.137963	0.378584	0.34158	ACAT1
GO:0033875	GO:0033875	ribonucleoside bisphosphate metabolic process	1/59	26/10375	0.137963	0.378584	0.34158	ACAT1
GO:0034032	GO:0034032	purine nucleoside bisphosphate metabolic process	1/59	26/10375	0.137963	0.378584	0.34158	ACAT1
GO:0060323	GO:0060323	head morphogenesis	1/59	26/10375	0.137963	0.378584	0.34158	COL1A1
GO:0097421	GO:0097421	liver regeneration	1/59	26/10375	0.137963	0.378584	0.34158	RPL19
GO:0097722	GO:0097722	sperm motility	1/59	26/10375	0.137963	0.378584	0.34158	ADCY3
GO:0071241	GO:0071241	cellular response to inorganic substance	2/59	115/10375	0.138963	0.380639	0.343434	CLIC4/MT1G
GO:0003006	GO:0003006	developmental process involved in reproduction	4/59	353/10375	0.14053	0.383713	0.346207	KDM3A/KITLG/SPP1/STC2
GO:0002218	GO:0002218	activation of innate immune response	3/59	229/10375	0.141116	0.383713	0.346207	CD209/PTPRS/UBE2V1
GO:0006631	GO:0006631	fatty acid metabolic process	3/59	229/10375	0.141116	0.383713	0.346207	ACAT1/PTGDS/SCD
GO:0007249	GO:0007249	I-kappaB kinase/NF-kappaB signaling	3/59	230/10375	0.142433	0.383713	0.346207	LGALS1/NOV/UBE2V1
GO:0009746	GO:0009746	response to hexose	2/59	117/10375	0.142858	0.383713	0.346207	LGALS1/PCK1
GO:0007193	GO:0007193	adenylate cyclase-inhibiting G-protein coupled receptor signaling pathway	1/59	27/10375	0.142877	0.383713	0.346207	ADCY3
GO:0045620	GO:0045620	negative regulation of lymphocyte differentiation	1/59	27/10375	0.142877	0.383713	0.346207	NRARP
GO:0045762	GO:0045762	positive regulation of adenylate cyclase activity	1/59	27/10375	0.142877	0.383713	0.346207	ADCY3
GO:0046164	GO:0046164	alcohol catabolic process	1/59	27/10375	0.142877	0.383713	0.346207	TPI1
GO:0046850	GO:0046850	regulation of bone remodeling	1/59	27/10375	0.142877	0.383713	0.346207	SPP1
GO:0086002	GO:0086002	cardiac muscle cell action potential involved in contraction	1/59	27/10375	0.142877	0.383713	0.346207	DSP
GO:0048762	GO:0048762	mesenchymal cell differentiation	2/59	118/10375	0.144814	0.387881	0.349968	COL1A1/KITLG
GO:0045860	GO:0045860	positive regulation of protein kinase activity	4/59	358/10375	0.145724	0.387881	0.349968	ADCY3/CXCR4/KITLG/UBE2V1
GO:0007163	GO:0007163	establishment or maintenance of cell polarity	2/59	119/10375	0.146776	0.387881	0.349968	CLIC4/WWC1
GO:0006084	GO:0006084	acetyl-CoA metabolic process	1/59	28/10375	0.147764	0.387881	0.349968	ACAT1
GO:0035329	GO:0035329	hippo signaling	1/59	28/10375	0.147764	0.387881	0.349968	WWC1
GO:0042246	GO:0042246	tissue regeneration	1/59	28/10375	0.147764	0.387881	0.349968	NOV
GO:0043094	GO:0043094	cellular metabolic compound salvage	1/59	28/10375	0.147764	0.387881	0.349968	HPRT1
GO:0046456	GO:0046456	icosanoid biosynthetic process	1/59	28/10375	0.147764	0.387881	0.349968	PTGDS
GO:0051057	GO:0051057	positive regulation of small GTPase mediated signal transduction	1/59	28/10375	0.147764	0.387881	0.349968	KITLG
GO:0055008	GO:0055008	cardiac muscle tissue morphogenesis	1/59	28/10375	0.147764	0.387881	0.349968	DSP
GO:0071320	GO:0071320	cellular response to cAMP	1/59	28/10375	0.147764	0.387881	0.349968	PCK1
GO:0071675	GO:0071675	regulation of mononuclear cell migration	1/59	28/10375	0.147764	0.387881	0.349968	NOV
GO:1901570	GO:1901570	fatty acid derivative biosynthetic process	1/59	28/10375	0.147764	0.387881	0.349968	PTGDS
GO:0001763	GO:0001763	morphogenesis of a branching structure	2/59	120/10375	0.148743	0.389152	0.351115	CLIC4/NRARP
GO:0061061	GO:0061061	muscle structure development	4/59	361/10375	0.148877	0.389152	0.351115	DSP/LGALS1/NOV/USP2
GO:1901653	GO:1901653	cellular response to peptide	3/59	236/10375	0.150419	0.389152	0.351115	ADCY3/PCK1/PKM
GO:0009108	GO:0009108	coenzyme biosynthetic process	2/59	121/10375	0.150716	0.389152	0.351115	ACAT1/SCD
GO:0030177	GO:0030177	positive regulation of Wnt signaling pathway	2/59	121/10375	0.150716	0.389152	0.351115	COL1A1/NRARP
GO:0034284	GO:0034284	response to monosaccharide	2/59	121/10375	0.150716	0.389152	0.351115	LGALS1/PCK1
GO:0072330	GO:0072330	monocarboxylic acid biosynthetic process	2/59	121/10375	0.150716	0.389152	0.351115	PTGDS/SCD
GO:0032535	GO:0032535	regulation of cellular component size	3/59	237/10375	0.151764	0.389152	0.351115	NRCAM/PTPRS/SPP1
GO:0048568	GO:0048568	embryonic organ development	3/59	237/10375	0.151764	0.389152	0.351115	EFEMP1/HOXA1/KITLG
GO:0000460	GO:0000460	maturation of 5.8S rRNA	1/59	29/10375	0.152624	0.389152	0.351115	NSA2
GO:0007189	GO:0007189	adenylate cyclase-activating G-protein coupled receptor signaling pathway	1/59	29/10375	0.152624	0.389152	0.351115	ADCY3
GO:0009112	GO:0009112	nucleobase metabolic process	1/59	29/10375	0.152624	0.389152	0.351115	HPRT1
GO:0032720	GO:0032720	negative regulation of tumor necrosis factor production	1/59	29/10375	0.152624	0.389152	0.351115	GPNMB
GO:0035924	GO:0035924	cellular response to vascular endothelial growth factor stimulus	1/59	29/10375	0.152624	0.389152	0.351115	MT1G
GO:0042551	GO:0042551	neuron maturation	1/59	29/10375	0.152624	0.389152	0.351115	NRCAM
GO:0044803	GO:0044803	multi-organism membrane organization	1/59	29/10375	0.152624	0.389152	0.351115	CXCR4
GO:0046173	GO:0046173	polyol biosynthetic process	1/59	29/10375	0.152624	0.389152	0.351115	PCK1
GO:0071902	GO:0071902	positive regulation of protein serine/threonine kinase activity	3/59	238/10375	0.153113	0.389743	0.351648	CXCR4/KITLG/UBE2V1
GO:0043009	GO:0043009	chordate embryonic development	4/59	366/10375	0.154191	0.390285	0.352137	COL1A1/GPI/HOXA1/NRARP
GO:1901215	GO:1901215	negative regulation of neuron death	2/59	123/10375	0.154678	0.390285	0.352137	GPI/GPNMB
GO:0035295	GO:0035295	tube development	4/59	367/10375	0.155263	0.390285	0.352137	ACAT1/CLIC4/HOXA1/NRARP
GO:0009792	GO:0009792	embryo development ending in birth or egg hatching	4/59	368/10375	0.156338	0.390285	0.352137	COL1A1/GPI/HOXA1/NRARP
GO:0010817	GO:0010817	regulation of hormone levels	3/59	241/10375	0.157184	0.390285	0.352137	NOV/SPP1/STC2
GO:0009880	GO:0009880	embryonic pattern specification	1/59	30/10375	0.157456	0.390285	0.352137	NRARP
GO:0009988	GO:0009988	cell-cell recognition	1/59	30/10375	0.157456	0.390285	0.352137	CD209
GO:0010043	GO:0010043	response to zinc ion	1/59	30/10375	0.157456	0.390285	0.352137	MT1G
GO:0014015	GO:0014015	positive regulation of gliogenesis	1/59	30/10375	0.157456	0.390285	0.352137	CXCR4
GO:0017004	GO:0017004	cytochrome complex assembly	1/59	30/10375	0.157456	0.390285	0.352137	UQCR10
GO:0019432	GO:0019432	triglyceride biosynthetic process	1/59	30/10375	0.157456	0.390285	0.352137	PCK1
GO:0031952	GO:0031952	regulation of protein autophosphorylation	1/59	30/10375	0.157456	0.390285	0.352137	GPNMB
GO:0042455	GO:0042455	ribonucleoside biosynthetic process	1/59	30/10375	0.157456	0.390285	0.352137	HPRT1
GO:0043277	GO:0043277	apoptotic cell clearance	1/59	30/10375	0.157456	0.390285	0.352137	PEAR1
GO:0044273	GO:0044273	sulfur compound catabolic process	1/59	30/10375	0.157456	0.390285	0.352137	ACAT1
GO:0061035	GO:0061035	regulation of cartilage development	1/59	30/10375	0.157456	0.390285	0.352137	EFEMP1
GO:0021675	GO:0021675	nerve development	1/59	31/10375	0.162261	0.396989	0.358186	HOXA1
GO:0031057	GO:0031057	negative regulation of histone modification	1/59	31/10375	0.162261	0.396989	0.358186	KDM3A
GO:0048066	GO:0048066	developmental pigmentation	1/59	31/10375	0.162261	0.396989	0.358186	KITLG
GO:0051349	GO:0051349	positive regulation of lyase activity	1/59	31/10375	0.162261	0.396989	0.358186	ADCY3
GO:0060350	GO:0060350	endochondral bone morphogenesis	1/59	31/10375	0.162261	0.396989	0.358186	COL1A1
GO:0061647	GO:0061647	histone H3-K9 modification	1/59	31/10375	0.162261	0.396989	0.358186	KDM3A
GO:1903556	GO:1903556	negative regulation of tumor necrosis factor superfamily cytokine production	1/59	31/10375	0.162261	0.396989	0.358186	GPNMB
GO:2000107	GO:2000107	negative regulation of leukocyte apoptotic process	1/59	31/10375	0.162261	0.396989	0.358186	KITLG
GO:0009612	GO:0009612	response to mechanical stimulus	2/59	128/10375	0.164671	0.399627	0.360565	COL1A1/GPI
GO:0030595	GO:0030595	leukocyte chemotaxis	2/59	128/10375	0.164671	0.399627	0.360565	CXCR4/NOV
GO:0042594	GO:0042594	response to starvation	2/59	128/10375	0.164671	0.399627	0.360565	ACAT1/PCK1
GO:0007623	GO:0007623	circadian rhythm	2/59	129/10375	0.166683	0.399627	0.360565	PTGDS/USP2
GO:0007409	GO:0007409	axonogenesis	3/59	248/10375	0.166815	0.399627	0.360565	NRCAM/PTPRS/SPP1
GO:0006195	GO:0006195	purine nucleotide catabolic process	1/59	32/10375	0.16704	0.399627	0.360565	HPRT1
[truncated: 888 more rows]

[truncated: 6 more sheets: GO_MS.GM vs MS.WM_up, GO_MS.WM vs CON.WM_up, GO_CON.GM vs CON.WM_down, GO_MS.GM vs CON.GM_down, GO_MS.GM vs MS.WM_down, GO_MS.WM vs CON.WM_down]
