# Supplementary material for: Transcriptional profiling of human microglia reveals grey–white matter heterogeneity and multiple sclerosis-associated changes
Source: Nat Commun. 2019 Mar 13;10:1139. doi: 10.1038/s41467-019-08976-7 (PMC6416318; doi:10.1038/s41467-019-08976-7)
Supplement: Supplementary file 6 — Supplementary Data 3 [file 41467_2019_8976_MOESM6_ESM.xlsx]

## Sheet: antiquewhite4
		ID	Description	GeneRatio	BgRatio	pvalue	p.adjust	qvalue	geneID
	hsa00564	hsa00564	Glycerophospholipid metabolism	3/22	71/4564	0.00449455	0.00449455	0.293328	GNPAT/LCLAT1/MBOAT1
	hsa00561	hsa00561	Glycerolipid metabolism	2/22	41/4564	0.016236	0.016236	0.318806	LCLAT1/MBOAT1
	hsa05218	hsa05218	Melanoma	2/22	51/4564	0.0245235	0.0245235	0.318806	CDKN2A/DDB2
	hsa05223	hsa05223	Non-small cell lung cancer	2/22	58/4564	0.0311563	0.0311563	0.318806	CDKN2A/DDB2
	hsa04115	hsa04115	p53 signaling pathway	2/22	59/4564	0.0321564	0.0321564	0.318806	CDKN2A/DDB2
	hsa04146	hsa04146	Peroxisome	2/22	61/4564	0.0341946	0.0341946	0.318806	GNPAT/IDH2
	hsa05214	hsa05214	Glioma	2/22	61/4564	0.0341946	0.0341946	0.318806	CDKN2A/DDB2
	hsa05212	hsa05212	Pancreatic cancer	2/22	70/4564	0.0439682	0.0439682	0.326406	CDKN2A/DDB2
	hsa05220	hsa05220	Chronic myeloid leukemia	2/22	74/4564	0.0486114	0.0486114	0.326406	CDKN2A/DDB2

## Sheet: bisque4
		ID	Description	GeneRatio	BgRatio	pvalue	p.adjust	qvalue	geneID
	hsa04216	hsa04216	Ferroptosis	4/105	36/4564	0.008849	0.008849	0.855422	ACSL3/GCLC/GCLM/PRNP
	hsa04931	hsa04931	Insulin resistance	6/105	88/4564	0.0151696	0.0151696	0.855422	AKT3/PRKAA1/PRKCZ/RPS6KB1/SLC27A3/SLC27A4
	hsa03013	hsa03013	RNA transport	8/105	150/4564	0.0213379	0.0213379	0.855422	DDX20/FMR1/FXR2/GEMIN8/MAGOH/NCBP1/NUP155/RNPS1
	hsa04710	hsa04710	Circadian rhythm	3/105	27/4564	0.0231834	0.0231834	0.855422	CRY1/PER2/PRKAA1
	hsa04213	hsa04213	Longevity regulating pathway - multiple species	4/105	53/4564	0.0327173	0.0327173	0.855422	AKT3/HDAC2/PRKAA1/RPS6KB1
	hsa04910	hsa04910	Insulin signaling pathway	6/105	112/4564	0.0431958	0.0431958	0.855422	AKT3/CALM3/PRKAA1/PRKCZ/RPS6KB1/SHC3

## Sheet: black
		ID	Description	GeneRatio	BgRatio	pvalue	p.adjust	qvalue	geneID	Count
	HALLMARK_TNFA_SIGNALING_VIA_NFKB	HALLMARK_TNFA_SIGNALING_VIA_NFKB	HALLMARK_TNFA_SIGNALING_VIA_NFKB	94/1086	183/3281	1.15623e-07	1.15623e-07	5.23347e-06	AREG/B4GALT1/BCL2A1/BHLHE40/BTG2/BTG3/CCL4/CCNL1/CD69/CD83/CEBPB/CEBPD/CFLAR/CYR61/DDX58/DENND5A/DUSP1/DUSP2/DUSP4/EGR1/EGR2/EGR3/EIF1/FOS/FOSB/FOSL1/FOSL2/GCH1/GEM/GFPT2/GPR183/HES1/ICAM1/ICOSLG/IER2/IER5/IFIT2/IL1A/IL1B/IL6/INHBA/IRS2/JAG1/JUNB/KDM6B/KLF10/KLF4/KLF6/LDLR/MAFF/MAP2K3/MCL1/NFAT5/NFE2L2/NFIL3/NFKB1/NFKB2/NFKBIA/NFKBIE/NR4A1/NR4A2/NR4A3/OLR1/PDE4B/PDLIM5/PFKFB3/PLAUR/PNRC1/PPP1R15A…	94
	HALLMARK_MYC_TARGETS_V1	HALLMARK_MYC_TARGETS_V1	HALLMARK_MYC_TARGETS_V1	93/1086	196/3281	1.20861e-05	1.20861e-05	0.000273529	ABCE1/ACP1/AP3S1/APEX1/CCT2/CCT7/CDC20/CDK4/DDX18/DDX21/DEK/DHX15/DUT/EEF1B2/EIF2S2/EIF3D/EIF4A1/EIF4E/EIF4G2/EIF4H/ETF1/FBL/GLO1/GNB2L1/GOT2/GSPT1/H2AFZ/HNRNPA1/HNRNPD/HNRNPU/HPRT1/HSP90AB1/HSPD1/HSPE1/IFRD1/ILF2/KPNA2/KPNB1/MCM4/MCM5/MCM6/MCM7/MRPL23/MRPL9/NHP2/NOP56/NPM1/ODC1/PA2G4/PABPC1/PABPC4/PCBP1/PCNA/PHB/PHB2/POLE3/PPIA/PPM1G/PRPS2/PSMA7/PSMB3/RANBP1/RPL14/RPL18/RPL22/RPL34/RPL6/RPLP0/RP…	93
	HALLMARK_OXIDATIVE_PHOSPHORYLATION	HALLMARK_OXIDATIVE_PHOSPHORYLATION	HALLMARK_OXIDATIVE_PHOSPHORYLATION	83/1086	199/3281	0.0054085	0.0054085	0.0816019	ACADM/ACO2/ATP1B1/ATP5B/ATP5C1/ATP5D/ATP5E/ATP5G2/ATP5G3/ATP5L/ATP5O/ATP6AP1/ATP6V0C/ATP6V1H/BCKDHA/COX4I1/COX6A1/COX6B1/COX7A2L/COX7B/COX7C/COX8A/CYB5A/CYB5R3/CYCS/DECR1/DLD/ECHS1/ETFB/ETFDH/FDX1/FH/GLUD1/GOT2/GPX4/GRPEL1/HADHA/HSPA9/IDH3A/IDH3G/IMMT/ISCA1/ISCU/LDHB/MAOB/MFN2/MRPL11/MRPL34/MRPS11/NDUFA2/NDUFA3/NDUFA8/NDUFB5/NDUFS1/NDUFS3/NDUFS8/NNT/OAT/OGDH/PDHA1/PDHB/PDP1/PHB2/PHYH/RHOT1/SDHA/S…	83
	HALLMARK_CHOLESTEROL_HOMEOSTASIS	HALLMARK_CHOLESTEROL_HOMEOSTASIS	HALLMARK_CHOLESTEROL_HOMEOSTASIS	31/1086	65/3281	0.00959881	0.00959881	0.108618	ABCA2/ACAT2/CD9/CPEB2/CTNNB1/CXCL16/CYP51A1/DHCR7/EBP/ERRFI1/ETHE1/FAM129A/FASN/GNAI1/HSD17B7/IDI1/JAG1/LDLR/LGMN/MVD/NFIL3/PCYT2/PLAUR/PMVK/PNRC1/S100A11/SCD/SEMA3B/SREBF2/TM7SF2/TMEM97	31
	HALLMARK_ADIPOGENESIS	HALLMARK_ADIPOGENESIS	HALLMARK_ADIPOGENESIS	72/1086	176/3281	0.015601	0.015601	0.129631	ACADM/ACLY/ACO2/ANGPTL4/APLP2/APOE/ARL4A/ATP5O/BCKDHA/BCL2L13/C3/CAT/CCNG2/CD151/CDKN2C/CMPK1/COL15A1/COQ5/COX6A1/COX7B/COX8A/CRAT/DECR1/DHCR7/DLD/DRAM2/ECHS1/ENPP2/EPHX2/ESYT1/ETFB/FAH/FZD4/G3BP2/GHITM/GPAM/GPHN/GPX3/GPX4/GRPEL1/IDH3A/IDH3G/IMMT/ITIH5/JAGN1/LIFR/LTC4S/MCCC1/NDUFS3/PEX14/PFKFB3/PFKL/PHLDB1/PHYH/PPP1R15B/QDPR/RIOK3/SAMM50/SCP2/SDHB/SDHC/SLC25A1/SLC27A1/SPARCL1/SSPN/STAT5A/SUCLG1/S…	72
	HALLMARK_EPITHELIAL_MESENCHYMAL_TRANSITION	HALLMARK_EPITHELIAL_MESENCHYMAL_TRANSITION	HALLMARK_EPITHELIAL_MESENCHYMAL_TRANSITION	60/1086	144/3281	0.0171836	0.0171836	0.129631	APLP1/AREG/BASP1/BGN/CADM1/CALD1/CDH11/CDH2/CDH6/COL16A1/COL5A2/COL5A3/COL6A2/CTGF/CYR61/DKK1/DPYSL3/ECM2/EDIL3/FBLN1/FBN1/FERMT2/FLNA/FSTL1/FZD8/GAS1/GEM/GJA1/GLIPR1/IGFBP3/IL15/IL6/INHBA/ITGA2/LAMA2/LRP1/MATN2/MCM7/MSX1/NOTCH2/PDGFRB/PFN2/PLAUR/PLOD2/PLOD3/PMP22/SAT1/SERPINE1/SFRP1/SLIT2/SLIT3/SPOCK1/TGFB1/TGFBI/TGFBR3/TGM2/THBS1/TIMP3/TNFAIP3/VEGFA	60
	HALLMARK_ESTROGEN_RESPONSE_EARLY	HALLMARK_ESTROGEN_RESPONSE_EARLY	HALLMARK_ESTROGEN_RESPONSE_EARLY	54/1086	132/3281	0.033496	0.033496	0.216591	ABAT/ABCA3/ABLIM1/ADCY9/ALDH3B1/AREG/B4GALT1/BAG1/BHLHE40/BLVRB/CELSR2/CHPT1/DHCR7/DHRS3/DYNLT3/EGR3/ELF1/ELOVL5/ENDOD1/FAM102A/FASN/FKBP4/FLNB/FOS/GAB2/GJA1/GLA/HES1/IGF1R/INPP5F/ISG20L2/KLF10/KLF4/MED13L/MYOF/NXT1/PAPSS2/PMAIP1/RAB31/RPS6KA2/SEMA3B/SH3BP5/SLC16A1/SLC19A2/SLC37A1/SLC7A5/SYNGR1/TGIF2/TGM2/TIPARP/TOB1/TUBB2B/UGCG/WWC1	54

## Sheet: brown4
		ID	Description	GeneRatio	BgRatio	pvalue	p.adjust	qvalue	geneID
	hsa04080	hsa04080	Neuroactive ligand-receptor interaction	3/29	62/4564	0.00678404	0.00678404	0.550231	GPR35/P2RX7/THRA
	hsa04913	hsa04913	Ovarian steroidogenesis	2/29	25/4564	0.0106841	0.0106841	0.550231	PLA2G4C/SCARB1

## Sheet: coral1
	ID	Description	GeneRatio	BgRatio	pvalue	p.adjust	qvalue	geneID
hsa04130	hsa04130	SNARE interactions in vesicular transport	14/1024	32/4564	0.00578318	0.00578318	0.584039	BNIP1/GOSR1/GOSR2/SNAP23/STX16/STX17/STX1A/STX3/STX8/USE1/VAMP4/VAMP5/VAMP7/YKT6
hsa04120	hsa04120	Ubiquitin mediated proteolysis	40/1024	123/4564	0.00589582	0.00589582	0.584039	ANAPC1/ANAPC4/ANAPC7/BIRC2/BTRC/CBLB/CDC26/CDC27/CUL4A/ERCC8/FANCL/HERC2/HERC4/ITCH/KLHL9/MAP3K1/MDM2/MGRN1/NEDD4/NEDD4L/PIAS1/PIAS3/PIAS4/SAE1/SKP2/SMURF1/SYVN1/UBA3/UBE2B/UBE2D4/UBE2E3/UBE2G1/UBE2J1/UBE2K/UBE2N/UBE2Q1/UBE2Q2/UBE2W/UBE4A/VHL
hsa03015	hsa03015	mRNA surveillance pathway	27/1024	76/4564	0.00606269	0.00606269	0.584039	ACIN1/BCL2L2-PABPN1/CLP1/CPSF3/CPSF4/CPSF6/CPSF7/CSTF1/CSTF2/CSTF2T/DAZAP1/DDX39B/FIP1L1/HBS1L/NCBP2/PABPN1/PAPOLA/PNN/PPP1CC/PPP2R2A/PPP2R2D/PPP2R3C/PPP2R5B/SMG1/UPF2/UPF3A/WDR33
hsa00564	hsa00564	Glycerophospholipid metabolism	23/1024	71/4564	0.0335254	0.0335254	0.999985	ADPRM/AGPAT4/CEPT1/CHKB/CRLS1/DGKA/DGKD/DGKZ/ETNK1/GPAT2/GPAT3/GPCPD1/GPD1L/LCAT/LPCAT3/LPIN1/MBOAT7/PGS1/PISD/PLA2G12A/PLA2G15/PLA2G16/PLPP5

## Sheet: darkmagenta
		ID	Description	GeneRatio	BgRatio	pvalue	p.adjust	qvalue	geneID
	hsa04810	hsa04810	Regulation of actin cytoskeleton	30/526	152/4564	0.00191469	0.00191469	0.414736	ABI2/ACTG1/ACTN1/ARHGAP35/ARPC4/BCAR1/BRK1/CDC42/CRKL/CYFIP1/EGFR/FGD1/FN1/GNA12/ITGAV/ITGAX/ITGB1/LIMK1/MAP2K2/MAPK3/MSN/MYH9/PDGFC/PIP4K2B/RAC1/SOS1/SOS2/SSH1/VAV2/WASL
	hsa04540	hsa04540	Gap junction	15/526	61/4564	0.00310236	0.00310236	0.414736	ADCY3/EGFR/GNAQ/GNAS/GUCY1A3/ITPR1/LPAR1/MAP2K2/MAP3K2/MAPK3/PDGFC/PRKACB/SOS1/SOS2/TUBB6
	hsa04912	hsa04912	GnRH signaling pathway	16/526	72/4564	0.00668007	0.00668007	0.48464	ADCY3/CDC42/EGFR/GNAQ/GNAS/ITPR1/MAP2K2/MAP3K2/MAPK12/MAPK3/MMP14/MMP2/PLD2/PRKACB/SOS1/SOS2
	hsa04966	hsa04966	Collecting duct acid secretion	6/526	18/4564	0.0125356	0.0125356	0.48464	ATP6V1A/ATP6V1B2/ATP6V1D/ATP6V1E1/ATP6V1F/CA2
	hsa04140	hsa04140	Autophagy - animal	22/526	117/4564	0.0130447	0.0130447	0.48464	AKT1S1/ATG4D/ATG7/BCL2L1/CTSD/CTSL/DAPK1/GABARAPL2/ITPR1/MAP2K2/MAPK3/PPP2CB/PRKAA2/PRKACB/RAB7A/RB1CC1/RRAGB/RRAGC/RRAGD/SNAP29/SUPT20H/ZFYVE1
	hsa04723	hsa04723	Retrograde endocannabinoid signaling	18/526	92/4564	0.0159581	0.0159581	0.48464	ADCY3/DAGLA/GABRB2/GABRE/GNAQ/GNG7/ITPR1/MAPK12/MAPK3/MGLL/NDUFA4/NDUFA4L2/NDUFA6/NDUFA9/NDUFB2/NDUFC2/NDUFS7/PRKACB
	hsa05110	hsa05110	Vibrio cholerae infection	10/526	42/4564	0.0183492	0.0183492	0.48464	ACTG1/ADCY3/ATP6V1A/ATP6V1B2/ATP6V1D/ATP6V1E1/ATP6V1F/GNAS/PRKACB/SEC61B
	hsa04151	hsa04151	PI3K-Akt signaling pathway	36/526	221/4564	0.0183751	0.0183751	0.48464	BCL2L1/BRCA1/COL1A1/COL1A2/COL9A2/CSF1/EGFR/FN1/G6PC3/GNG7/HGF/IFNAR2/IFNB1/IL6R/ITGAV/ITGB1/JAK1/LAMA3/LPAR1/MAP2K2/MAPK3/PDGFC/PIK3CG/PPP2CB/PPP2R5A/PPP2R5C/PPP2R5D/PPP2R5E/PRKAA2/RAC1/RXRA/SOS1/SOS2/TLR4/VEGFB/YWHAG
	hsa05418	hsa05418	Fluid shear stress and atherosclerosis	21/526	115/4564	0.0206207	0.0206207	0.48464	ACTG1/BMPR2/CTSL/EDN1/GSTO1/HMOX1/ITGAV/MAP3K5/MAPK12/MEF2C/MGST2/MGST3/MMP2/PECAM1/PRKAA2/RAC1/SDC4/SUMO1/SUMO2/SUMO3/TXN2
	hsa00280	hsa00280	Valine, leucine and isoleucine degradation	10/526	43/4564	0.0215304	0.0215304	0.48464	ACAA2/ACADS/ACAT1/ALDH2/ALDH3A2/BCAT1/DBT/HADH/HADHB/HMGCL
	hsa04144	hsa04144	Endocytosis	33/526	203/4564	0.0240222	0.0240222	0.48464	AGAP3/AP2B1/ARAP1/ARAP3/ARFGAP2/ARFGEF2/ARPC4/ASAP1/CDC42/CHMP4B/CLTC/CYTH3/EGFR/EPN1/HLA-E/PLD2/PSD3/RAB10/RAB22A/RAB4A/RAB5C/RAB7A/SMAD3/SMAP1/SNX12/SNX5/SNX6/SPG20/VPS45/WASL/WIPF2/WWP1/ZFYVE16
	hsa00982	hsa00982	Drug metabolism - cytochrome P450	6/526	21/4564	0.0271804	0.0271804	0.48464	FMO2/FMO5/GSTO1/HPGDS/MGST2/MGST3
	hsa04270	hsa04270	Vascular smooth muscle contraction	15/526	77/4564	0.0274375	0.0274375	0.48464	ADCY3/EDNRA/GNA12/GNAQ/GNAS/GUCY1A3/ITPR1/KCNMA1/KCNMB1/MAP2K2/MAPK3/MYL6/MYL6B/PRKACB/PRKCH
	hsa04510	hsa04510	Focal adhesion	25/526	148/4564	0.0303202	0.0303202	0.48464	ACTG1/ACTN1/ARHGAP35/BCAR1/BIRC3/CDC42/COL1A1/COL1A2/COL9A2/CRKL/EGFR/FN1/HGF/ITGAV/ITGB1/LAMA3/MAPK3/PARVA/PDGFC/RAC1/SOS1/SOS2/VAV2/VEGFB/ZYX
	hsa04071	hsa04071	Sphingolipid signaling pathway	18/526	99/4564	0.0319069	0.0319069	0.48464	ASAH1/CERS6/CTSD/GNA12/GNAQ/MAP2K2/MAP3K5/MAPK12/MAPK3/PLD2/PPP2CB/PPP2R5A/PPP2R5C/PPP2R5D/PPP2R5E/RAC1/SGPL1/SGPP1
	hsa05205	hsa05205	Proteoglycans in cancer	26/526	156/4564	0.0320437	0.0320437	0.48464	ACTG1/CD63/CDC42/CTSL/EGFR/FN1/FZD1/HGF/IGF2/ITGAV/ITGB1/ITPR1/MAP2K2/MAPK12/MAPK3/MMP2/MSN/PDCD4/PLAU/PRKACB/RAC1/SDC4/SOS1/SOS2/TLR4/VAV2
	hsa05120	hsa05120	Epithelial cell signaling in Helicobacter pylori infection	12/526	60/4564	0.0381689	0.0381689	0.48464	ADAM17/ATP6V1A/ATP6V1B2/ATP6V1D/ATP6V1E1/ATP6V1F/CCL5/CDC42/EGFR/JAM2/MAPK12/RAC1
	hsa00561	hsa00561	Glycerolipid metabolism	9/526	41/4564	0.0402113	0.0402113	0.48464	AGPAT5/ALDH2/ALDH3A2/DGKH/LPIN2/LPL/MGLL/PLPP3/TKFC
	hsa03320	hsa03320	PPAR signaling pathway	9/526	41/4564	0.0402113	0.0402113	0.48464	CYP27A1/DBI/FABP3/FABP5/LPL/NR1H3/PPARG/RXRA/SORBS1
	hsa04015	hsa04015	Rap1 signaling pathway	24/526	145/4564	0.0412451	0.0412451	0.48464	ACTG1/ADCY3/ARAP3/BCAR1/CDC42/CRKL/CSF1/DOCK4/EGFR/GNAQ/GNAS/HGF/ITGB1/LPAR1/MAP2K2/MAPK12/MAPK3/PDGFC/RAC1/RALB/RAPGEF3/RASGRP3/VAV2/VEGFB
	hsa04142	hsa04142	Lysosome	19/526	109/4564	0.0412702	0.0412702	0.48464	AP1S2/AP4E1/ASAH1/CD63/CD68/CLTC/CTSD/CTSL/CTSZ/HGSNAT/IDS/LIPA/LITAF/MANBA/NPC2/PPT1/SCARB2/SLC17A5/SUMF1
	hsa04976	hsa04976	Bile secretion	8/526	35/4564	0.0416774	0.0416774	0.48464	ABCC3/ADCY3/ATP1B3/CA2/GNAS/NCEH1/PRKACB/RXRA
	hsa05200	hsa05200	Pathways in cancer	42/526	281/4564	0.0428562	0.0428562	0.48464	ABL1/ADCY3/BCL2L1/BIRC3/CDC42/CDKN2B/CEBPA/CRKL/CUL2/DAPK1/EDNRA/EGFR/EGLN1/FN1/FZD1/GNA12/GNAQ/GNAS/GNG7/HDAC1/HGF/ITGAV/ITGB1/JAK1/LAMA3/LPAR1/MAP2K2/MAPK3/MITF/MMP2/PPARG/PRKACB/RAC1/RALB/RASGRP3/RXRA/SMAD3/SOS1/SOS2/TCF7L1/TPR/VEGFB
	hsa04970	hsa04970	Salivary secretion	9/526	42/4564	0.0461737	0.0461737	0.48464	ADCY3/ATP1B3/GNAQ/GNAS/GUCY1A3/ITPR1/KCNMA1/KCNN4/PRKACB
	hsa04080	hsa04080	Neuroactive ligand-receptor interaction	12/526	62/4564	0.04772	0.04772	0.48464	CHRNA1/CHRNA7/CHRNB1/EDNRA/FPR3/GABRB2/GABRE/HTR7/LPAR1/NPY1R/NR3C1/P2RX4
	hsa04670	hsa04670	Leukocyte transendothelial migration	15/526	83/4564	0.0497325	0.0497325	0.48464	ACTG1/ACTN1/ARHGAP35/BCAR1/CDC42/CLDN1/ITGB1/JAM2/MAPK12/MMP2/MSN/PECAM1/RAC1/RAPGEF3/VAV2

## Sheet: darkorange2
		ID	Description	GeneRatio	BgRatio	pvalue	p.adjust	qvalue	geneID
	hsa00010	hsa00010	Glycolysis / Gluconeogenesis	9/46	43/4564	2.05968e-10	2.05968e-10	1.97296e-08	ALDOA/ENO1/ENO2/GAPDH/GPI/LDHA/PGK1/PKM/TPI1
	hsa01230	hsa01230	Biosynthesis of amino acids	9/46	52/4564	1.25749e-09	1.25749e-09	6.02273e-08	ALDOA/ENO1/ENO2/GAPDH/PGK1/PKM/PSAT1/TALDO1/TPI1
	hsa01200	hsa01200	Carbon metabolism	10/46	90/4564	1.21993e-08	1.21993e-08	3.89523e-07	ALDOA/ENO1/ENO2/GAPDH/GPI/PGK1/PKM/PSAT1/TALDO1/TPI1
	hsa04066	hsa04066	HIF-1 signaling pathway	7/46	84/4564	1.6656e-05	1.6656e-05	0.000398868	ALDOA/EGLN3/ENO1/ENO2/GAPDH/LDHA/PGK1
	hsa00030	hsa00030	Pentose phosphate pathway	3/46	22/4564	0.00129063	0.00129063	0.0247257	ALDOA/GPI/TALDO1
	hsa00051	hsa00051	Fructose and mannose metabolism	3/46	27/4564	0.00236646	0.00236646	0.0377803	ALDOA/MPI/TPI1
	hsa00620	hsa00620	Pyruvate metabolism	2/46	32/4564	0.0407022	0.0407022	0.556978	LDHA/PKM

## Sheet: darkred
		ID	Description	GeneRatio	BgRatio	pvalue	p.adjust	qvalue	geneID
	hsa04392	hsa04392	Hippo signaling pathway - multiple species	2/47	21/4564	0.0192472	0.0192472	0.798832	FAT4/LATS2
	hsa00600	hsa00600	Sphingolipid metabolism	2/47	34/4564	0.0472607	0.0472607	0.798832	PLPP1/SMPD1

## Sheet: darkseagreen4
	ID	Description	GeneRatio	BgRatio	pvalue	p.adjust	qvalue	geneID
hsa00100	hsa00100	Steroid biosynthesis	3/29	16/4564	0.000122231	0.000122231	0.00527525	FDFT1/MSMO1/SQLE
hsa01040	hsa01040	Biosynthesis of unsaturated fatty acids	2/29	18/4564	0.00560079	0.00560079	0.0744555	FADS1/FADS2
hsa05322	hsa05322	Systemic lupus erythematosus	3/29	59/4564	0.00590627	0.00590627	0.0744555	HIST1H2BG/HIST2H2AA3/HIST2H2AA4
hsa00900	hsa00900	Terpenoid backbone biosynthesis	2/29	20/4564	0.00690075	0.00690075	0.0744555	HMGCR/HMGCS1
hsa05034	hsa05034	Alcoholism	3/29	90/4564	0.0187118	0.0187118	0.161512	HIST1H2BG/HIST2H2AA3/HIST2H2AA4
hsa01212	hsa01212	Fatty acid metabolism	2/29	40/4564	0.0261952	0.0261952	0.188421	FADS1/FADS2
hsa00310	hsa00310	Lysine degradation	2/29	47/4564	0.0353268	0.0353268	0.21707	AASS/KMT5A
hsa04217	hsa04217	Necroptosis	3/29	121/4564	0.0402373	0.0402373	0.21707	DNM1L/HIST2H2AA3/HIST2H2AA4

## Sheet: darkslateblu
	ID	Description	GeneRatio	BgRatio	pvalue	p.adjust	qvalue	geneID
hsa05150	hsa05150	Staphylococcus aureus infection	11/438	46/4564	0.00335902	0.00335902	0.480713	C1QA/C1QB/C1QC/C2/C4B/FCGR1A/FCGR2A/FCGR3A/FPR1/FPR2/ITGAM
hsa04666	hsa04666	Fc gamma R-mediated phagocytosis	16/438	81/4564	0.00371893	0.00371893	0.480713	BIN1/DNM2/FCGR1A/FCGR2A/FCGR3A/INPPL1/LIMK2/PIP5K1A/PIP5K1C/PLA2G4B/PLA2G6/PLCG1/PLCG2/PLD1/PRKCD/WAS
hsa04610	hsa04610	Complement and coagulation cascades	10/438	42/4564	0.00526328	0.00526328	0.480713	C1QA/C1QB/C1QC/C2/C4B/CD55/ITGAM/PLAT/SERPING1/VSIG4
hsa05340	hsa05340	Primary immunodeficiency	6/438	20/4564	0.00909318	0.00909318	0.622883	BTK/CD40/JAK3/RFXAP/TAP1/TAP2
hsa00310	hsa00310	Lysine degradation	10/438	47/4564	0.0120004	0.0120004	0.627274	COLGALT1/EHHADH/EZH2/KMT2B/NSD1/PHYKPL/SETD1B/SETD7/SETDB1/SUV39H2
hsa00592	hsa00592	alpha-Linolenic acid metabolism	4/438	11/4564	0.0159735	0.0159735	0.627274	ACOX1/PLA2G4B/PLA2G6/PLB1
hsa00564	hsa00564	Glycerophospholipid metabolism	13/438	71/4564	0.0160253	0.0160253	0.627274	AGPAT2/AGPAT3/CHKA/DGKQ/LPIN3/PCYT1A/PHOSPHO1/PLA2G4B/PLA2G6/PLB1/PLD1/PTDSS2/TAZ
hsa05133	hsa05133	Pertussis	11/438	63/4564	0.0352625	0.0352625	0.999977	C1QA/C1QB/C1QC/C2/C4B/CD14/IRF1/IRF3/ITGAM/NOD1/SERPING1
hsa03460	hsa03460	Fanconi anemia pathway	8/438	41/4564	0.0380579	0.0380579	0.999977	FAAP100/FANCA/FANCE/FANCI/MUS81/PALB2/SLX4/TELO2
hsa02010	hsa02010	ABC transporters	6/438	27/4564	0.0391616	0.0391616	0.999977	ABCB8/ABCC1/ABCC2/ABCG2/TAP1/TAP2

[truncated: 11 more sheets: grey, honeydew1, ivory, lightcyan, lightsteelblue1, navajowhite2, paleturquoise, purple, skyblue, thistle2, yellow4]
