# Supplementary material for: Transcriptional profiling of human microglia reveals grey–white matter heterogeneity and multiple sclerosis-associated changes
Source: Nat Commun. 2019 Mar 13;10:1139. doi: 10.1038/s41467-019-08976-7 (PMC6416318; doi:10.1038/s41467-019-08976-7)
Supplement: Supplementary file 7 — Supplementary Data 4 [file 41467_2019_8976_MOESM7_ESM.xlsx]

## Sheet: antiquewhite4
	ID	Description	GeneRatio	BgRatio	pvalue	p.adjust	qvalue	geneID
R-HSA-1483166	R-HSA-1483166	Synthesis of PA	2/31	23/6535	0.00517868	0.00517868	0.4283	GNPAT/LCLAT1
R-HSA-1483206	R-HSA-1483206	Glycerophospholipid biosynthesis	3/31	89/6535	0.00833348	0.00833348	0.4283	GNPAT/LCLAT1/MBOAT1
R-HSA-72187	R-HSA-72187	mRNA 3'-end processing	2/31	55/6535	0.0276716	0.0276716	0.4283	POLDIP3/UPF3B
R-HSA-4420097	R-HSA-4420097	VEGFA-VEGFR2 Pathway	4/31	246/6535	0.0277451	0.0277451	0.4283	PAK1/PSMB7/RASGRP4/WASF3
R-HSA-2029482	R-HSA-2029482	Regulation of actin dynamics for phagocytic cup formation	2/31	56/6535	0.0286127	0.0286127	0.4283	PAK1/WASF3
R-HSA-194138	R-HSA-194138	Signaling by VEGF	4/31	252/6535	0.0299735	0.0299735	0.4283	PAK1/PSMB7/RASGRP4/WASF3
R-HSA-112316	R-HSA-112316	Neuronal System	3/31	153/6535	0.0350417	0.0350417	0.4283	CACNB2/DLG2/NAAA
R-HSA-204005	R-HSA-204005	COPII (Coat Protein 2) Mediated Vesicle Transport	2/31	63/6535	0.0355524	0.0355524	0.4283	PPP6C/STX5
R-HSA-109688	R-HSA-109688	Cleavage of Growing Transcript in the Termination Region	2/31	64/6535	0.0365924	0.0365924	0.4283	POLDIP3/UPF3B
R-HSA-73856	R-HSA-73856	RNA Polymerase II Transcription Termination	2/31	64/6535	0.0365924	0.0365924	0.4283	POLDIP3/UPF3B
R-HSA-1483257	R-HSA-1483257	Phospholipid metabolism	3/31	156/6535	0.0368067	0.0368067	0.4283	GNPAT/LCLAT1/MBOAT1
R-HSA-159236	R-HSA-159236	Transport of Mature mRNA derived from an Intron-Containing Transcript	2/31	68/6535	0.040869	0.040869	0.4283	POLDIP3/UPF3B
R-HSA-428540	R-HSA-428540	Activation of Rac	1/31	10/6535	0.0464683	0.0464683	0.4283	PAK1
R-HSA-2871837	R-HSA-2871837	FCERI mediated NF-kB activation	2/31	75/6535	0.0487822	0.0487822	0.4283	PSMB7/RASGRP4

## Sheet: bisque4
	ID	Description	GeneRatio	BgRatio	pvalue	p.adjust	qvalue	geneID	Count
HALLMARK_MYC_TARGETS_V1	HALLMARK_MYC_TARGETS_V1	HALLMARK_MYC_TARGETS_V1	9/55	196/3281	0.00464654	0.00464654	0.133296	COX5A/HDAC2/HNRNPC/KARS/LSM2/NCBP1/PSMA1/PSMB2/RNPS1	9
HALLMARK_REACTIVE_OXIGEN_SPECIES_PATHWAY	HALLMARK_REACTIVE_OXIGEN_SPECIES_PATHWAY	HALLMARK_REACTIVE_OXIGEN_SPECIES_PATHWAY	4/55	46/3281	0.00684492	0.00684492	0.133296	ATOX1/GCLC/GCLM/PRNP	4

## Sheet: black
	ID	Description	GeneRatio	BgRatio	pvalue	p.adjust	qvalue	geneID	Count
HALLMARK_TNFA_SIGNALING_VIA_NFKB	HALLMARK_TNFA_SIGNALING_VIA_NFKB	HALLMARK_TNFA_SIGNALING_VIA_NFKB	94/1086	183/3281	1.15623e-07	1.15623e-07	5.23347e-06	AREG/B4GALT1/BCL2A1/BHLHE40/BTG2/BTG3/CCL4/CCNL1/CD69/CD83/CEBPB/CEBPD/CFLAR/CYR61/DDX58/DENND5A/DUSP1/DUSP2/DUSP4/EGR1/EGR2/EGR3/EIF1/FOS/FOSB/FOSL1/FOSL2/GCH1/GEM/GFPT2/GPR183/HES1/ICAM1/ICOSLG/IER2/IER5/IFIT2/IL1A/IL1B/IL6/INHBA/IRS2/JAG1/JUNB/KDM6B/KLF10/KLF4/KLF6/LDLR/MAFF/MAP2K3/MCL1/NFAT5/NFE2L2/NFIL3/NFKB1/NFKB2/NFKBIA/NFKBIE/NR4A1/NR4A2/NR4A3/OLR1/PDE4B/PDLIM5/PFKFB3/PLAUR/PNRC1/PPP1R15A…	94
HALLMARK_MYC_TARGETS_V1	HALLMARK_MYC_TARGETS_V1	HALLMARK_MYC_TARGETS_V1	93/1086	196/3281	1.20861e-05	1.20861e-05	0.000273529	ABCE1/ACP1/AP3S1/APEX1/CCT2/CCT7/CDC20/CDK4/DDX18/DDX21/DEK/DHX15/DUT/EEF1B2/EIF2S2/EIF3D/EIF4A1/EIF4E/EIF4G2/EIF4H/ETF1/FBL/GLO1/GNB2L1/GOT2/GSPT1/H2AFZ/HNRNPA1/HNRNPD/HNRNPU/HPRT1/HSP90AB1/HSPD1/HSPE1/IFRD1/ILF2/KPNA2/KPNB1/MCM4/MCM5/MCM6/MCM7/MRPL23/MRPL9/NHP2/NOP56/NPM1/ODC1/PA2G4/PABPC1/PABPC4/PCBP1/PCNA/PHB/PHB2/POLE3/PPIA/PPM1G/PRPS2/PSMA7/PSMB3/RANBP1/RPL14/RPL18/RPL22/RPL34/RPL6/RPLP0/RP…	93
HALLMARK_OXIDATIVE_PHOSPHORYLATION	HALLMARK_OXIDATIVE_PHOSPHORYLATION	HALLMARK_OXIDATIVE_PHOSPHORYLATION	83/1086	199/3281	0.0054085	0.0054085	0.0816019	ACADM/ACO2/ATP1B1/ATP5B/ATP5C1/ATP5D/ATP5E/ATP5G2/ATP5G3/ATP5L/ATP5O/ATP6AP1/ATP6V0C/ATP6V1H/BCKDHA/COX4I1/COX6A1/COX6B1/COX7A2L/COX7B/COX7C/COX8A/CYB5A/CYB5R3/CYCS/DECR1/DLD/ECHS1/ETFB/ETFDH/FDX1/FH/GLUD1/GOT2/GPX4/GRPEL1/HADHA/HSPA9/IDH3A/IDH3G/IMMT/ISCA1/ISCU/LDHB/MAOB/MFN2/MRPL11/MRPL34/MRPS11/NDUFA2/NDUFA3/NDUFA8/NDUFB5/NDUFS1/NDUFS3/NDUFS8/NNT/OAT/OGDH/PDHA1/PDHB/PDP1/PHB2/PHYH/RHOT1/SDHA/S…	83
HALLMARK_CHOLESTEROL_HOMEOSTASIS	HALLMARK_CHOLESTEROL_HOMEOSTASIS	HALLMARK_CHOLESTEROL_HOMEOSTASIS	31/1086	65/3281	0.00959881	0.00959881	0.108618	ABCA2/ACAT2/CD9/CPEB2/CTNNB1/CXCL16/CYP51A1/DHCR7/EBP/ERRFI1/ETHE1/FAM129A/FASN/GNAI1/HSD17B7/IDI1/JAG1/LDLR/LGMN/MVD/NFIL3/PCYT2/PLAUR/PMVK/PNRC1/S100A11/SCD/SEMA3B/SREBF2/TM7SF2/TMEM97	31
HALLMARK_ADIPOGENESIS	HALLMARK_ADIPOGENESIS	HALLMARK_ADIPOGENESIS	72/1086	176/3281	0.015601	0.015601	0.129631	ACADM/ACLY/ACO2/ANGPTL4/APLP2/APOE/ARL4A/ATP5O/BCKDHA/BCL2L13/C3/CAT/CCNG2/CD151/CDKN2C/CMPK1/COL15A1/COQ5/COX6A1/COX7B/COX8A/CRAT/DECR1/DHCR7/DLD/DRAM2/ECHS1/ENPP2/EPHX2/ESYT1/ETFB/FAH/FZD4/G3BP2/GHITM/GPAM/GPHN/GPX3/GPX4/GRPEL1/IDH3A/IDH3G/IMMT/ITIH5/JAGN1/LIFR/LTC4S/MCCC1/NDUFS3/PEX14/PFKFB3/PFKL/PHLDB1/PHYH/PPP1R15B/QDPR/RIOK3/SAMM50/SCP2/SDHB/SDHC/SLC25A1/SLC27A1/SPARCL1/SSPN/STAT5A/SUCLG1/S…	72
HALLMARK_EPITHELIAL_MESENCHYMAL_TRANSITION	HALLMARK_EPITHELIAL_MESENCHYMAL_TRANSITION	HALLMARK_EPITHELIAL_MESENCHYMAL_TRANSITION	60/1086	144/3281	0.0171836	0.0171836	0.129631	APLP1/AREG/BASP1/BGN/CADM1/CALD1/CDH11/CDH2/CDH6/COL16A1/COL5A2/COL5A3/COL6A2/CTGF/CYR61/DKK1/DPYSL3/ECM2/EDIL3/FBLN1/FBN1/FERMT2/FLNA/FSTL1/FZD8/GAS1/GEM/GJA1/GLIPR1/IGFBP3/IL15/IL6/INHBA/ITGA2/LAMA2/LRP1/MATN2/MCM7/MSX1/NOTCH2/PDGFRB/PFN2/PLAUR/PLOD2/PLOD3/PMP22/SAT1/SERPINE1/SFRP1/SLIT2/SLIT3/SPOCK1/TGFB1/TGFBI/TGFBR3/TGM2/THBS1/TIMP3/TNFAIP3/VEGFA	60
HALLMARK_ESTROGEN_RESPONSE_EARLY	HALLMARK_ESTROGEN_RESPONSE_EARLY	HALLMARK_ESTROGEN_RESPONSE_EARLY	54/1086	132/3281	0.033496	0.033496	0.216591	ABAT/ABCA3/ABLIM1/ADCY9/ALDH3B1/AREG/B4GALT1/BAG1/BHLHE40/BLVRB/CELSR2/CHPT1/DHCR7/DHRS3/DYNLT3/EGR3/ELF1/ELOVL5/ENDOD1/FAM102A/FASN/FKBP4/FLNB/FOS/GAB2/GJA1/GLA/HES1/IGF1R/INPP5F/ISG20L2/KLF10/KLF4/MED13L/MYOF/NXT1/PAPSS2/PMAIP1/RAB31/RPS6KA2/SEMA3B/SH3BP5/SLC16A1/SLC19A2/SLC37A1/SLC7A5/SYNGR1/TGIF2/TGM2/TIPARP/TOB1/TUBB2B/UGCG/WWC1	54

## Sheet: brown4
	ID	Description	GeneRatio	BgRatio	pvalue	p.adjust	qvalue	geneID	Count
HALLMARK_ESTROGEN_RESPONSE_LATE	HALLMARK_ESTROGEN_RESPONSE_LATE	HALLMARK_ESTROGEN_RESPONSE_LATE	4/19	129/3281	0.00558244	0.00558244	0.0733449	NCOR2/PPIF/RBBP8/SCARB1	4
HALLMARK_ESTROGEN_RESPONSE_EARLY	HALLMARK_ESTROGEN_RESPONSE_EARLY	HALLMARK_ESTROGEN_RESPONSE_EARLY	4/19	132/3281	0.00605893	0.00605893	0.0733449	NCOR2/PPIF/RBBP8/SCARB1	4
HALLMARK_UV_RESPONSE_UP	HALLMARK_UV_RESPONSE_UP	HALLMARK_UV_RESPONSE_UP	3/19	126/3281	0.0341742	0.0341742	0.275792	CCND3/PLCL1/PPIF	3

## Sheet: coral1
	ID	Description	GeneRatio	BgRatio	pvalue	p.adjust	qvalue	geneID	Count
HALLMARK_INTERFERON_GAMMA_RESPONSE	HALLMARK_INTERFERON_GAMMA_RESPONSE	HALLMARK_INTERFERON_GAMMA_RESPONSE	57/664	178/3281	9.31825e-05	9.31825e-05	0.00441391	ADAR/B2M/BST2/CASP1/CASP3/CASP4/CASP7/CCL2/CD274/CD86/CFB/CMKLR1/CMPK2/EIF2AK2/EPSTI1/FAS/IFI44/IFI44L/IFIT1/IFIT3/IFITM3/IL18BP/IRF4/IRF5/IRF9/ISG15/ISG20/ITGB7/LCP2/LGALS3BP/MX1/MX2/MYD88/NCOA3/OAS2/OAS3/OASL/OGFR/PIM1/PNPT1/PSMB9/PSME1/PSME2/RAPGEF6/RIPK1/SAMD9L/SRI/ST3GAL5/ST8SIA4/STAT1/STAT2/TAPBP/TOR1B/TRIM25/TRIM26/VAMP5/XAF1	57
HALLMARK_INTERFERON_ALPHA_RESPONSE	HALLMARK_INTERFERON_ALPHA_RESPONSE	HALLMARK_INTERFERON_ALPHA_RESPONSE	31/664	88/3281	0.000653687	0.000653687	0.0154821	ADAR/B2M/BST2/CASP1/CMPK2/EIF2AK2/EPSTI1/IFI44/IFI44L/IFIT3/IFITM1/IFITM3/IRF9/ISG15/ISG20/LGALS3BP/MOV10/MX1/OASL/OGFR/PARP9/PNPT1/PROCR/PSMB9/PSME1/PSME2/SAMD9L/STAT2/TRIM25/TRIM26/TRIM5	31
HALLMARK_DNA_REPAIR	HALLMARK_DNA_REPAIR	HALLMARK_DNA_REPAIR	38/664	133/3281	0.0119719	0.0119719	0.18903	AAAS/ADCY6/BOLA2/BRF2/CLP1/CMPK2/COX17/DAD1/DCTN4/DGCR8/ERCC1/ERCC3/ERCC4/ERCC5/ERCC8/GTF2H1/LIG1/NCBP2/NFX1/NME3/NUDT9/POLD3/POLR1C/POLR3GL/POM121/PRIM1/SEC61A1/SF3A3/SMAD5/STX3/SUPT5H/SURF1/TAF13/TAF1C/TARBP2/TCEB3/TP53/UMPS	38
HALLMARK_IL6_JAK_STAT3_SIGNALING	HALLMARK_IL6_JAK_STAT3_SIGNALING	HALLMARK_IL6_JAK_STAT3_SIGNALING	21/664	71/3281	0.0377576	0.0377576	0.44713	BAK1/CCR1/CXCL1/FAS/HAX1/IFNAR1/IFNGR1/IFNGR2/IL10RB/IL2RG/IL6ST/IRF9/ITGB3/LTB/MYD88/PIK3R5/PIM1/STAM2/STAT1/STAT2/TNFRSF21	21

## Sheet: darkmagenta
	ID	Description	GeneRatio	BgRatio	pvalue	p.adjust	qvalue	geneID	Count
HALLMARK_COAGULATION	HALLMARK_COAGULATION	HALLMARK_COAGULATION	18/428	86/3281	0.0258957	0.0258957	0.798437	A2M/APOC1/APOC2/DPP4/FN1/KLF7/LTA4H/MMP14/MMP2/MST1/PECAM1/PLAU/PLEK/RAC1/RAPGEF3/S100A1/S100A13/WDR1	18
HALLMARK_ANDROGEN_RESPONSE	HALLMARK_ANDROGEN_RESPONSE	HALLMARK_ANDROGEN_RESPONSE	17/428	86/3281	0.0489099	0.0489099	0.798437	ABHD2/ACTN1/ANKH/ARID5B/DBI/GSR/GUCY1A3/HSD17B14/ITGAV/MAP7/NDRG1/RAB4A/SORD/TNFAIP8/UBE2I/XRCC5/XRCC6	17

## Sheet: darkorange2
	ID	Description	GeneRatio	BgRatio	pvalue	p.adjust	qvalue	geneID	Count
HALLMARK_HYPOXIA	HALLMARK_HYPOXIA	HALLMARK_HYPOXIA	16/46	163/3281	1.80109e-10	1.80109e-10	6.82518e-09	ADM/ALDOA/BNIP3L/CXCR4/ENO1/ENO2/FAM162A/GAPDH/GPI/KDM3A/LDHA/MIF/PGK1/PLIN2/STC2/TPI1	16
HALLMARK_GLYCOLYSIS	HALLMARK_GLYCOLYSIS	HALLMARK_GLYCOLYSIS	14/46	158/3281	1.27939e-08	1.27939e-08	2.4241e-07	ALDOA/CXCR4/EGLN3/ENO1/ENO2/FAM162A/LDHA/MIF/MPI/PGK1/SOD1/STC2/TALDO1/TPI1	14
HALLMARK_MTORC1_SIGNALING	HALLMARK_MTORC1_SIGNALING	HALLMARK_MTORC1_SIGNALING	10/46	189/3281	0.000209268	0.000209268	0.00264339	ALDOA/CXCR4/EGLN3/ENO1/GAPDH/GPI/LDHA/PGK1/PSAT1/TPI1	10
HALLMARK_ADIPOGENESIS	HALLMARK_ADIPOGENESIS	HALLMARK_ADIPOGENESIS	7/46	176/3281	0.0102648	0.0102648	0.0972453	ALDOA/DDT/PLIN2/PRDX3/SOD1/TALDO1/UBC	7

## Sheet: darkseagreen4
	ID	Description	GeneRatio	BgRatio	pvalue	p.adjust	qvalue	geneID	Count
HALLMARK_CHOLESTEROL_HOMEOSTASIS	HALLMARK_CHOLESTEROL_HOMEOSTASIS	HALLMARK_CHOLESTEROL_HOMEOSTASIS	6/16	65/3281	3.28257e-07	3.28257e-07	5.18301e-06	FADS2/FDFT1/HMGCR/HMGCS1/SQLE/STARD4	6
HALLMARK_MTORC1_SIGNALING	HALLMARK_MTORC1_SIGNALING	HALLMARK_MTORC1_SIGNALING	8/16	189/3281	9.05397e-07	9.05397e-07	7.14787e-06	FADS1/FADS2/HMGCR/HMGCS1/INSIG1/SLC2A3/SQLE/STARD4	8
HALLMARK_ANDROGEN_RESPONSE	HALLMARK_ANDROGEN_RESPONSE	HALLMARK_ANDROGEN_RESPONSE	4/16	86/3281	0.000629638	0.000629638	0.00331388	FADS1/HMGCR/HMGCS1/INSIG1	4
HALLMARK_BILE_ACID_METABOLISM	HALLMARK_BILE_ACID_METABOLISM	HALLMARK_BILE_ACID_METABOLISM	2/16	66/3281	0.0398912	0.0398912	0.157465	FADS1/FADS2	2

## Sheet: darkslateblu
	ID	Description	GeneRatio	BgRatio	pvalue	p.adjust	qvalue	geneID	Count
HALLMARK_INTERFERON_GAMMA_RESPONSE	HALLMARK_INTERFERON_GAMMA_RESPONSE	HALLMARK_INTERFERON_GAMMA_RESPONSE	32/320	178/3281	0.000355312	0.000355312	0.0172046	APOL6/CD40/CDKN1A/CSF2RB/DHX58/FCGR1A/FPR1/GPR18/IFI27/IFI35/IFITM2/IL10RA/IL15RA/IL4R/IRF1/IRF7/LAP3/MT2A/MTHFD2/MVP/NLRC5/NMI/NOD1/PLSCR1/PTPN2/PTPN6/RNF213/RNF31/SERPING1/SLC25A28/SOCS1/TAP1	32
HALLMARK_IL6_JAK_STAT3_SIGNALING	HALLMARK_IL6_JAK_STAT3_SIGNALING	HALLMARK_IL6_JAK_STAT3_SIGNALING	16/320	71/3281	0.000997569	0.000997569	0.0241517	ACVRL1/CD14/CSF2RB/CSF3R/EBI3/IL15RA/IL17RA/IL4R/IRF1/LTBR/MAP3K8/PTPN2/SOCS1/TLR2/TNFRSF1A/TYK2	16
HALLMARK_INTERFERON_ALPHA_RESPONSE	HALLMARK_INTERFERON_ALPHA_RESPONSE	HALLMARK_INTERFERON_ALPHA_RESPONSE	14/320	88/3281	0.0433698	0.0433698	0.437341	DHX58/IFI27/IFI35/IFITM2/IL4R/IRF1/IRF7/LAP3/NMI/PLSCR1/RNF31/SLC25A28/TAP1/UBA7	14
HALLMARK_PI3K_AKT_MTOR_SIGNALING	HALLMARK_PI3K_AKT_MTOR_SIGNALING	HALLMARK_PI3K_AKT_MTOR_SIGNALING	14/320	88/3281	0.0433698	0.0433698	0.437341	ADRBK1/CDK1/CDK2/CDKN1A/ITPR2/MKNK2/NOD1/PDK1/PLCG1/PPP2R1B/RPS6KA1/SLC2A1/TNFRSF1A/TSC2	14

## Sheet: grey
	ID	Description	GeneRatio	BgRatio	pvalue	p.adjust	qvalue	geneID	Count
HALLMARK_PROTEIN_SECRETION	HALLMARK_PROTEIN_SECRETION	HALLMARK_PROTEIN_SECRETION	7/104	91/3281	0.0239595	0.0239595	0.98559	CLTA/ERGIC3/MAPK1/RAB9A/RER1/STX7/YIPF6	7

[truncated: 10 more sheets: honeydew1, ivory, lightcyan, lightsteelblue1, navajowhite2, paleturquoise, purple, skyblue, thistle2, yellow4]
