# Supplementary material for: Transcriptional profiling of human microglia reveals grey–white matter heterogeneity and multiple sclerosis-associated changes
Source: Nat Commun. 2019 Mar 13;10:1139. doi: 10.1038/s41467-019-08976-7 (PMC6416318; doi:10.1038/s41467-019-08976-7)
Supplement: Supplementary file 8 — Supplementary Data 5 [file 41467_2019_8976_MOESM8_ESM.xlsx]

## Sheet: antiquewhite4
	ID	Description	GeneRatio	BgRatio	pvalue	p.adjust	qvalue	geneID	Count
GO:0016973	GO:0016973	poly(A)+ mRNA export from nucleus	2/52	10/10375	0.00108064	0.00108064	0.48583	GLE1/POLDIP3	2
GO:0061050	GO:0061050	regulation of cell growth involved in cardiac muscle cell development	2/52	11/10375	0.00131655	0.00131655	0.48583	PAK1/PIN1	2
GO:0003298	GO:0003298	physiological muscle hypertrophy	2/52	15/10375	0.00248138	0.00248138	0.48583	PAK1/PIN1	2
GO:0003301	GO:0003301	physiological cardiac muscle hypertrophy	2/52	15/10375	0.00248138	0.00248138	0.48583	PAK1/PIN1	2
GO:0061049	GO:0061049	cell growth involved in cardiac muscle cell development	2/52	15/10375	0.00248138	0.00248138	0.48583	PAK1/PIN1	2
GO:0050808	GO:0050808	synapse organization	4/52	118/10375	0.00282644	0.00282644	0.48583	CACNB2/GNPAT/GPM6A/PIN1	4
GO:0051153	GO:0051153	regulation of striated muscle cell differentiation	3/52	63/10375	0.00381571	0.00381571	0.48583	CD53/PAK1/PIN1	3
GO:2000725	GO:2000725	regulation of cardiac muscle cell differentiation	2/52	22/10375	0.00533805	0.00533805	0.48583	PAK1/PIN1	2
GO:0006654	GO:0006654	phosphatidic acid biosynthetic process	2/52	26/10375	0.00741487	0.00741487	0.48583	GNPAT/LCLAT1	2
GO:0046473	GO:0046473	phosphatidic acid metabolic process	2/52	26/10375	0.00741487	0.00741487	0.48583	GNPAT/LCLAT1	2
GO:1905207	GO:1905207	regulation of cardiocyte differentiation	2/52	27/10375	0.00798253	0.00798253	0.48583	PAK1/PIN1	2
GO:0055021	GO:0055021	regulation of cardiac muscle tissue growth	2/52	29/10375	0.00917461	0.00917461	0.48583	PAK1/PIN1	2
GO:0045727	GO:0045727	positive regulation of translation	3/52	92/10375	0.0109005	0.0109005	0.48583	POLDIP3/PYM1/UPF3B	3
GO:0060420	GO:0060420	regulation of heart growth	2/52	33/10375	0.0117803	0.0117803	0.48583	PAK1/PIN1	2
GO:0010611	GO:0010611	regulation of cardiac muscle hypertrophy	2/52	36/10375	0.0139225	0.0139225	0.48583	PAK1/PIN1	2
GO:0051155	GO:0051155	positive regulation of striated muscle cell differentiation	2/52	36/10375	0.0139225	0.0139225	0.48583	CD53/PIN1	2
GO:0014743	GO:0014743	regulation of muscle hypertrophy	2/52	37/10375	0.0146713	0.0146713	0.48583	PAK1/PIN1	2
GO:0031110	GO:0031110	regulation of microtubule polymerization or depolymerization	2/52	37/10375	0.0146713	0.0146713	0.48583	PAK1/STMN3	2
GO:0055013	GO:0055013	cardiac muscle cell development	2/52	37/10375	0.0146713	0.0146713	0.48583	PAK1/PIN1	2
GO:0006406	GO:0006406	mRNA export from nucleus	3/52	104/10375	0.0151582	0.0151582	0.48583	GLE1/POLDIP3/UPF3B	3
GO:0071427	GO:0071427	mRNA-containing ribonucleoprotein complex export from nucleus	3/52	104/10375	0.0151582	0.0151582	0.48583	GLE1/POLDIP3/UPF3B	3
GO:0055024	GO:0055024	regulation of cardiac muscle tissue development	2/52	39/10375	0.01622	0.01622	0.48583	PAK1/PIN1	2
GO:0034250	GO:0034250	positive regulation of cellular amide metabolic process	3/52	107/10375	0.0163498	0.0163498	0.48583	POLDIP3/PYM1/UPF3B	3
GO:0018208	GO:0018208	peptidyl-proline modification	2/52	40/10375	0.0170195	0.0170195	0.48583	NTMT1/PIN1	2
GO:0055006	GO:0055006	cardiac cell development	2/52	42/10375	0.0186679	0.0186679	0.48583	PAK1/PIN1	2
GO:0051147	GO:0051147	regulation of muscle cell differentiation	3/52	116/10375	0.0202341	0.0202341	0.48583	CD53/PAK1/PIN1	3
GO:0055017	GO:0055017	cardiac muscle tissue growth	2/52	44/10375	0.020381	0.020381	0.48583	PAK1/PIN1	2
GO:0008654	GO:0008654	phospholipid biosynthetic process	4/52	210/10375	0.0207167	0.0207167	0.48583	GNPAT/LCLAT1/MBOAT1/SERINC4	4
GO:0090407	GO:0090407	organophosphate biosynthetic process	6/52	437/10375	0.0213526	0.0213526	0.48583	GNPAT/IDH2/LCLAT1/MBOAT1/PPCDC/SERINC4	6
GO:0071426	GO:0071426	ribonucleoprotein complex export from nucleus	3/52	121/10375	0.0225936	0.0225936	0.48583	GLE1/POLDIP3/UPF3B	3
GO:0071166	GO:0071166	ribonucleoprotein complex localization	3/52	123/10375	0.0235778	0.0235778	0.48583	GLE1/POLDIP3/UPF3B	3
GO:0060419	GO:0060419	heart growth	2/52	48/10375	0.0239958	0.0239958	0.48583	PAK1/PIN1	2
GO:0003300	GO:0003300	cardiac muscle hypertrophy	2/52	50/10375	0.0258947	0.0258947	0.48583	PAK1/PIN1	2
GO:0043502	GO:0043502	regulation of muscle adaptation	2/52	50/10375	0.0258947	0.0258947	0.48583	PAK1/PIN1	2
GO:0006405	GO:0006405	RNA export from nucleus	3/52	129/10375	0.026669	0.026669	0.48583	GLE1/POLDIP3/UPF3B	3
GO:0014897	GO:0014897	striated muscle hypertrophy	2/52	51/10375	0.0268664	0.0268664	0.48583	PAK1/PIN1	2
GO:0021549	GO:0021549	cerebellum development	2/52	51/10375	0.0268664	0.0268664	0.48583	GNPAT/PAK1	2
GO:0016049	GO:0016049	cell growth	5/52	340/10375	0.0270998	0.0270998	0.48583	CDKN2A/PAK1/PIN1/RASGRP4/SOCS5	5
GO:0014896	GO:0014896	muscle hypertrophy	2/52	52/10375	0.0278528	0.0278528	0.48583	PAK1/PIN1	2
GO:0051028	GO:0051028	mRNA transport	3/52	135/10375	0.0299679	0.0299679	0.48583	GLE1/POLDIP3/UPF3B	3
GO:0022037	GO:0022037	metencephalon development	2/52	55/10375	0.030898	0.030898	0.48583	GNPAT/PAK1	2
GO:0046620	GO:0046620	regulation of organ growth	2/52	55/10375	0.030898	0.030898	0.48583	PAK1/PIN1	2
GO:0007416	GO:0007416	synapse assembly	2/52	57/10375	0.0329984	0.0329984	0.48583	GNPAT/GPM6A	2
GO:0048207	GO:0048207	vesicle targeting, rough ER to cis-Golgi	2/52	59/10375	0.0351534	0.0351534	0.48583	PPP6C/STX5	2
GO:0048208	GO:0048208	COPII vesicle coating	2/52	59/10375	0.0351534	0.0351534	0.48583	PPP6C/STX5	2
GO:0043500	GO:0043500	muscle adaptation	2/52	60/10375	0.036251	0.036251	0.48583	PAK1/PIN1	2
GO:0006901	GO:0006901	vesicle coating	2/52	61/10375	0.0373618	0.0373618	0.48583	PPP6C/STX5	2
GO:0031109	GO:0031109	microtubule polymerization or depolymerization	2/52	61/10375	0.0373618	0.0373618	0.48583	PAK1/STMN3	2
GO:0051146	GO:0051146	striated muscle cell differentiation	3/52	150/10375	0.0391163	0.0391163	0.48583	CD53/PAK1/PIN1	3
GO:0051149	GO:0051149	positive regulation of muscle cell differentiation	2/52	63/10375	0.0396223	0.0396223	0.48583	CD53/PIN1	2
GO:0055007	GO:0055007	cardiac muscle cell differentiation	2/52	63/10375	0.0396223	0.0396223	0.48583	PAK1/PIN1	2
GO:0090114	GO:0090114	COPII-coated vesicle budding	2/52	63/10375	0.0396223	0.0396223	0.48583	PPP6C/STX5	2
GO:0044057	GO:0044057	regulation of system process	4/52	259/10375	0.0403479	0.0403479	0.48583	CACNB2/PAK1/PIN1/WASF3	4
GO:0048199	GO:0048199	vesicle targeting, to, from or within Golgi	2/52	64/10375	0.0407718	0.0407718	0.48583	PPP6C/STX5	2
GO:0006369	GO:0006369	termination of RNA polymerase II transcription	2/52	69/10375	0.0467048	0.0467048	0.48583	POLDIP3/UPF3B	2
GO:0002827	GO:0002827	positive regulation of T-helper 1 type immune response	1/52	10/10375	0.0490258	0.0490258	0.48583	SOCS5	1
GO:0007175	GO:0007175	negative regulation of epidermal growth factor-activated receptor activity	1/52	10/10375	0.0490258	0.0490258	0.48583	SOCS5	1
GO:0007608	GO:0007608	sensory perception of smell	1/52	10/10375	0.0490258	0.0490258	0.48583	UBR3	1
GO:0015937	GO:0015937	coenzyme A biosynthetic process	1/52	10/10375	0.0490258	0.0490258	0.48583	PPCDC	1
GO:0031643	GO:0031643	positive regulation of myelination	1/52	10/10375	0.0490258	0.0490258	0.48583	WASF3	1
GO:0033262	GO:0033262	regulation of nuclear cell cycle DNA replication	1/52	10/10375	0.0490258	0.0490258	0.48583	DBF4B	1
GO:0034390	GO:0034390	smooth muscle cell apoptotic process	1/52	10/10375	0.0490258	0.0490258	0.48583	CDKN2A	1
GO:0034391	GO:0034391	regulation of smooth muscle cell apoptotic process	1/52	10/10375	0.0490258	0.0490258	0.48583	CDKN2A	1
GO:0035020	GO:0035020	regulation of Rac protein signal transduction	1/52	10/10375	0.0490258	0.0490258	0.48583	STMN3	1
GO:0036150	GO:0036150	phosphatidylserine acyl-chain remodeling	1/52	10/10375	0.0490258	0.0490258	0.48583	MBOAT1	1
GO:0042953	GO:0042953	lipoprotein transport	1/52	10/10375	0.0490258	0.0490258	0.48583	UNC119B	1
GO:0044872	GO:0044872	lipoprotein localization	1/52	10/10375	0.0490258	0.0490258	0.48583	UNC119B	1
GO:0045623	GO:0045623	negative regulation of T-helper cell differentiation	1/52	10/10375	0.0490258	0.0490258	0.48583	SOCS5	1
GO:0048280	GO:0048280	vesicle fusion with Golgi apparatus	1/52	10/10375	0.0490258	0.0490258	0.48583	STX5	1
GO:0060253	GO:0060253	negative regulation of glial cell proliferation	1/52	10/10375	0.0490258	0.0490258	0.48583	IDH2	1
GO:0070914	GO:0070914	UV-damage excision repair	1/52	10/10375	0.0490258	0.0490258	0.48583	DDB2	1
GO:0090399	GO:0090399	replicative senescence	1/52	10/10375	0.0490258	0.0490258	0.48583	CDKN2A	1
GO:1903358	GO:1903358	regulation of Golgi organization	1/52	10/10375	0.0490258	0.0490258	0.48583	STX5	1
GO:1904754	GO:1904754	positive regulation of vascular associated smooth muscle cell migration	1/52	10/10375	0.0490258	0.0490258	0.48583	PAK1	1
GO:1905208	GO:1905208	negative regulation of cardiocyte differentiation	1/52	10/10375	0.0490258	0.0490258	0.48583	PAK1	1
GO:0016202	GO:0016202	regulation of striated muscle tissue development	2/52	71/10375	0.049162	0.049162	0.48583	PAK1/PIN1	2

## Sheet: bisque4
	ID	Description	GeneRatio	BgRatio	pvalue	p.adjust	qvalue	geneID	Count
GO:0050890	GO:0050890	cognition	12/230	141/10375	6.77123e-05	6.77123e-05	0.193301	BHLHB9/GMFB/HRH1/MECP2/PRKCZ/PRNP/RPS6KB1/SHC3/SHROOM4/SLC1A4/SYNJ1/ZNF385A	12
GO:0007616	GO:0007616	long-term memory	4/230	14/10375	0.000197747	0.000197747	0.226612	MECP2/PRKCZ/PRNP/RPS6KB1	4
GO:0031061	GO:0031061	negative regulation of histone methylation	4/230	16/10375	0.0003472	0.0003472	0.226612	JARID2/MECP2/PHF1/SMARCB1	4
GO:1902254	GO:1902254	negative regulation of intrinsic apoptotic signaling pathway by p53 class mediator	4/230	16/10375	0.0003472	0.0003472	0.226612	CD44/RRM2B/RRN3/ZNF385A	4
GO:0007611	GO:0007611	learning or memory	10/230	124/10375	0.000423108	0.000423108	0.226612	BHLHB9/GMFB/HRH1/MECP2/PRKCZ/PRNP/RPS6KB1/SHC3/SYNJ1/ZNF385A	10
GO:0006356	GO:0006356	regulation of transcription from RNA polymerase I promoter	5/230	31/10375	0.000543874	0.000543874	0.226612	MED1/NOL11/RRN3/SMARCB1/UBTF	5
GO:0044708	GO:0044708	single-organism behavior	13/230	202/10375	0.000555667	0.000555667	0.226612	ADARB1/BHLHB9/FADD/GMFB/HDAC2/HRH1/MECP2/PRKCZ/PRNP/RPS6KB1/SHC3/SYNJ1/ZNF385A	13
GO:0010608	GO:0010608	posttranscriptional regulation of gene expression	20/230	406/10375	0.000692746	0.000692746	0.247201	BCDIN3D/CNOT6L/DCP1A/EIF2A/FMR1/FXR2/HNRNPC/MAGOH/METAP1/NACC2/NCBP1/PER2/PIWIL4/PSMA1/PSMB2/PSMD12/RPS6KB1/SMG7/ZNF385A/ZNF706	20
GO:1902253	GO:1902253	regulation of intrinsic apoptotic signaling pathway by p53 class mediator	4/230	21/10375	0.00104652	0.00104652	0.294545	CD44/RRM2B/RRN3/ZNF385A	4
GO:0014075	GO:0014075	response to amine	4/230	22/10375	0.00125705	0.00125705	0.294545	CALM3/HDAC2/RRM2B/SLC18A2	4
GO:0071482	GO:0071482	cellular response to light stimulus	7/230	75/10375	0.00132531	0.00132531	0.294545	CALM3/CRY1/FMR1/METAP1/PTPRK/RHNO1/YY1	7
GO:0000002	GO:0000002	mitochondrial genome maintenance	4/230	23/10375	0.00149549	0.00149549	0.294545	AKT3/OPA1/RRM2B/STOML2	4
GO:0050775	GO:0050775	positive regulation of dendrite morphogenesis	4/230	23/10375	0.00149549	0.00149549	0.294545	BHLHB9/EEF2K/OPA1/RAB21	4
GO:1901797	GO:1901797	negative regulation of signal transduction by p53 class mediator	4/230	23/10375	0.00149549	0.00149549	0.294545	CD44/RRM2B/RRN3/ZNF385A	4
GO:0061003	GO:0061003	positive regulation of dendritic spine morphogenesis	3/230	11/10375	0.00155544	0.00155544	0.294545	BHLHB9/EEF2K/OPA1	3
GO:0006360	GO:0006360	transcription from RNA polymerase I promoter	6/230	59/10375	0.00187876	0.00187876	0.294545	CDK7/MED1/NOL11/RRN3/SMARCB1/UBTF	6
GO:0035729	GO:0035729	cellular response to hepatocyte growth factor stimulus	3/230	12/10375	0.00204016	0.00204016	0.294545	GCLC/GCLM/MED1	3
GO:0097067	GO:0097067	cellular response to thyroid hormone stimulus	3/230	12/10375	0.00204016	0.00204016	0.294545	GCLC/GCLM/MED1	3
GO:0048016	GO:0048016	inositol phosphate-mediated signaling	4/230	25/10375	0.00206355	0.00206355	0.294545	HRH1/PPP3R1/PRNP/RCAN1	4
GO:0060999	GO:0060999	positive regulation of dendritic spine development	4/230	25/10375	0.00206355	0.00206355	0.294545	BHLHB9/EEF2K/FMR1/OPA1	4
GO:0060998	GO:0060998	regulation of dendritic spine development	5/230	43/10375	0.00248356	0.00248356	0.323838	BHLHB9/EEF2K/FMR1/HDAC2/OPA1	5
GO:2001234	GO:2001234	negative regulation of apoptotic signaling pathway	10/230	157/10375	0.00257584	0.00257584	0.323838	CD44/FADD/GCLC/GCLM/NLE1/OPA1/RPS6KB1/RRM2B/RRN3/ZNF385A	10
GO:0006536	GO:0006536	glutamate metabolic process	3/230	13/10375	0.00260909	0.00260909	0.323838	ALDH4A1/GCLC/GCLM	3
GO:0001975	GO:0001975	response to amphetamine	3/230	14/10375	0.00326673	0.00326673	0.348961	CALM3/HDAC2/SLC18A2	3
GO:0035728	GO:0035728	response to hepatocyte growth factor	3/230	14/10375	0.00326673	0.00326673	0.348961	GCLC/GCLM/MED1	3
GO:0042790	GO:0042790	transcription of nuclear large rRNA transcript from RNA polymerase I promoter	3/230	14/10375	0.00326673	0.00326673	0.348961	NOL11/RRN3/SMARCB1	3
GO:1900006	GO:1900006	positive regulation of dendrite development	5/230	46/10375	0.00335174	0.00335174	0.348961	BHLHB9/EEF2K/FMR1/OPA1/RAB21	5
GO:0007610	GO:0007610	behavior	14/230	277/10375	0.00347123	0.00347123	0.348961	ADARB1/BHLHB9/FADD/GMFB/HDAC2/HRH1/MECP2/PRKCZ/PRNP/RPS6KB1/SHC3/SLC18A2/SYNJ1/ZNF385A	14
GO:0006836	GO:0006836	neurotransmitter transport	7/230	89/10375	0.00354494	0.00354494	0.348961	CALM3/FMR1/PER2/PPFIA1/RAP1B/SLC18A2/SYNJ1	7
GO:0007613	GO:0007613	memory	5/230	48/10375	0.00403988	0.00403988	0.377559	HRH1/MECP2/PRKCZ/PRNP/RPS6KB1	5
GO:0009303	GO:0009303	rRNA transcription	4/230	30/10375	0.00409996	0.00409996	0.377559	GTF3C4/NOL11/RRN3/SMARCB1	4
GO:2001251	GO:2001251	negative regulation of chromosome organization	7/230	92/10375	0.00426296	0.00426296	0.380301	HNRNPC/JARID2/MECP2/PHF1/SMARCB1/TNKS2/WAPL	7
GO:0031057	GO:0031057	negative regulation of histone modification	4/230	31/10375	0.00462679	0.00462679	0.396733	JARID2/MECP2/PHF1/SMARCB1	4
GO:0051570	GO:0051570	regulation of histone H3-K9 methylation	3/230	16/10375	0.00486408	0.00486408	0.396733	JARID2/MECP2/SMARCB1	3
GO:1901385	GO:1901385	regulation of voltage-gated calcium channel activity	3/230	16/10375	0.00486408	0.00486408	0.396733	CALM3/DMD/FMR1	3
GO:0098781	GO:0098781	ncRNA transcription	7/230	95/10375	0.005086	0.005086	0.403311	CDK7/GTF3C4/NCBP1/NOL11/POLR2C/RRN3/SMARCB1	7
GO:0097066	GO:0097066	response to thyroid hormone	3/230	17/10375	0.00581077	0.00581077	0.44833	GCLC/GCLM/MED1	3
GO:0007269	GO:0007269	neurotransmitter secretion	6/230	75/10375	0.00626676	0.00626676	0.456335	CALM3/FMR1/PPFIA1/RAP1B/SLC18A2/SYNJ1	6
GO:0099643	GO:0099643	signal release from synapse	6/230	75/10375	0.00626676	0.00626676	0.456335	CALM3/FMR1/PPFIA1/RAP1B/SLC18A2/SYNJ1	6
GO:0001505	GO:0001505	regulation of neurotransmitter levels	7/230	100/10375	0.00671599	0.00671599	0.456335	CALM3/FMR1/PER2/PPFIA1/RAP1B/SLC18A2/SYNJ1	7
GO:0033173	GO:0033173	calcineurin-NFAT signaling cascade	3/230	18/10375	0.00686018	0.00686018	0.456335	PPP3R1/PRNP/RCAN1	3
GO:0099531	GO:0099531	presynaptic process involved in chemical synaptic transmission	6/230	77/10375	0.00711497	0.00711497	0.456335	CALM3/FMR1/PPFIA1/RAP1B/SLC18A2/SYNJ1	6
GO:0007268	GO:0007268	chemical synaptic transmission	13/230	270/10375	0.00713714	0.00713714	0.456335	ADARB1/CALM3/FMR1/HRH1/MECP2/PPFIA1/PRKCZ/PRNP/RAP1B/SHC3/SLC18A2/SLC1A4/SYNJ1	13
GO:0098916	GO:0098916	anterograde trans-synaptic signaling	13/230	270/10375	0.00713714	0.00713714	0.456335	ADARB1/CALM3/FMR1/HRH1/MECP2/PPFIA1/PRKCZ/PRNP/RAP1B/SHC3/SLC18A2/SLC1A4/SYNJ1	13
GO:0099536	GO:0099536	synaptic signaling	13/230	271/10375	0.00735318	0.00735318	0.456335	ADARB1/CALM3/FMR1/HRH1/MECP2/PPFIA1/PRKCZ/PRNP/RAP1B/SHC3/SLC18A2/SLC1A4/SYNJ1	13
GO:0099537	GO:0099537	trans-synaptic signaling	13/230	271/10375	0.00735318	0.00735318	0.456335	ADARB1/CALM3/FMR1/HRH1/MECP2/PPFIA1/PRKCZ/PRNP/RAP1B/SHC3/SLC18A2/SLC1A4/SYNJ1	13
GO:0010639	GO:0010639	negative regulation of organelle organization	12/230	242/10375	0.00766785	0.00766785	0.465738	GMFB/HNRNPC/JARID2/MECP2/OPA1/PHF1/PPFIA1/SMARCB1/TNKS2/TWF1/TWF2/WAPL	12
GO:0097720	GO:0097720	calcineurin-mediated signaling	3/230	19/10375	0.00801488	0.00801488	0.476674	PPP3R1/PRNP/RCAN1	3
GO:0051129	GO:0051129	negative regulation of cellular component organization	18/230	438/10375	0.00864168	0.00864168	0.490254	DNAJB2/GMFB/GOPC/HDAC2/HNRNPC/JARID2/MECP2/OPA1/PHF1/PPFIA1/PRKCZ/PRNP/SACS/SMARCB1/TNKS2/TWF1/TWF2/WAPL	18
GO:0051588	GO:0051588	regulation of neurotransmitter transport	4/230	37/10375	0.00875841	0.00875841	0.490254	CALM3/FMR1/PER2/RAP1B	4
GO:1905268	GO:1905268	negative regulation of chromatin organization	4/230	37/10375	0.00875841	0.00875841	0.490254	JARID2/MECP2/PHF1/SMARCB1	4
GO:0031400	GO:0031400	negative regulation of protein modification process	19/230	474/10375	0.00909551	0.00909551	0.493699	ADARB1/CALM3/CRY1/DMD/GCLC/GGNBP2/GMFB/HDAC2/JARID2/LRP5/MECP2/PER2/PHF1/PRKCZ/PRNP/PSMA1/PSMB2/PSMD12/SMARCB1	19
GO:0032844	GO:0032844	regulation of homeostatic process	14/230	310/10375	0.00916583	0.00916583	0.493699	CALM3/DCSTAMP/DMD/FADD/GCLC/GCLM/HNRNPC/LRP5/MED1/PRKAA1/PRNP/SEC24A/SMARCB1/TNKS2	14
GO:0043487	GO:0043487	regulation of RNA stability	8/230	135/10375	0.010285	0.010285	0.519707	CNOT6L/DCP1A/FMR1/HNRNPC/PSMA1/PSMB2/PSMD12/SMG7	8
GO:0060996	GO:0060996	dendritic spine development	5/230	60/10375	0.010407	0.010407	0.519707	BHLHB9/EEF2K/FMR1/HDAC2/OPA1	5
GO:0045943	GO:0045943	positive regulation of transcription from RNA polymerase I promoter	3/230	21/10375	0.0106489	0.0106489	0.519707	NOL11/SMARCB1/UBTF	3
GO:0051965	GO:0051965	positive regulation of synapse assembly	3/230	21/10375	0.0106489	0.0106489	0.519707	BHLHB9/EEF2K/MECP2	3
GO:2000300	GO:2000300	regulation of synaptic vesicle exocytosis	3/230	21/10375	0.0106489	0.0106489	0.519707	CALM3/FMR1/RAP1B	3
GO:0050773	GO:0050773	regulation of dendrite development	6/230	84/10375	0.010741	0.010741	0.519707	BHLHB9/EEF2K/FMR1/HDAC2/OPA1/RAB21	6
GO:0031058	GO:0031058	positive regulation of histone modification	5/230	62/10375	0.011901	0.011901	0.563665	FMR1/JARID2/MECP2/PHF1/SMARCB1	5
GO:0061001	GO:0061001	regulation of dendritic spine morphogenesis	3/230	22/10375	0.0121318	0.0121318	0.563665	BHLHB9/EEF2K/OPA1	3
GO:0044723	GO:0044723	single-organism carbohydrate metabolic process	14/230	322/10375	0.012503	0.012503	0.563665	B3GLCT/CALM3/COX11/CRY1/FUT4/GCLC/HRH1/LRP5/MECP2/OAS1/PER2/PGM2L1/PRKAA1/SYNJ1	14
GO:0005996	GO:0005996	monosaccharide metabolic process	10/230	198/10375	0.0127615	0.0127615	0.563665	B3GLCT/COX11/CRY1/FUT4/GCLC/LRP5/OAS1/PER2/PGM2L1/PRKAA1	10
GO:0031047	GO:0031047	gene silencing by RNA	7/230	114/10375	0.0133313	0.0133313	0.563665	BCDIN3D/CNOT6L/FMR1/NCBP1/NUP155/PIWIL4/POLR2C	7
GO:0006397	GO:0006397	mRNA processing	17/230	425/10375	0.0135553	0.0135553	0.563665	ADARB1/CDK7/CNOT6L/DDX20/FMR1/GEMIN8/HNRNPC/LSM2/MAGOH/NCBP1/POLR2C/PRCC/RBM27/RBM28/RNPS1/SNRNP40/SNRPB	17
GO:0009416	GO:0009416	response to light stimulus	10/230	200/10375	0.0136171	0.0136171	0.563665	CALM3/CRY1/FMR1/HRH1/MECP2/METAP1/PRKAA1/PTPRK/RHNO1/YY1	10
GO:0009064	GO:0009064	glutamine family amino acid metabolic process	4/230	42/10375	0.013624	0.013624	0.563665	ALDH4A1/GCLC/GCLM/MECP2	4
GO:0043044	GO:0043044	ATP-dependent chromatin remodeling	4/230	42/10375	0.013624	0.013624	0.563665	CENPO/HDAC2/HNRNPC/SMARCB1	4
GO:0097061	GO:0097061	dendritic spine organization	4/230	42/10375	0.013624	0.013624	0.563665	BHLHB9/EEF2K/OPA1/PRNP	4
GO:0006417	GO:0006417	regulation of translation	13/230	294/10375	0.0139189	0.0139189	0.56764	BCDIN3D/CNOT6L/EIF2A/FMR1/FXR2/MAGOH/METAP1/NCBP1/PER2/PIWIL4/RPS6KB1/ZNF385A/ZNF706	13
GO:0034248	GO:0034248	regulation of cellular amide metabolic process	14/230	327/10375	0.0141451	0.0141451	0.568739	BCDIN3D/CNOT6L/EIF2A/FMR1/FXR2/MAGOH/METAP1/NCBP1/PER2/PIWIL4/PRKAA1/RPS6KB1/ZNF385A/ZNF706	14
GO:0050877	GO:0050877	neurological system process	15/230	363/10375	0.0151913	0.0151913	0.595497	ADARB1/BHLHB9/FMR1/GMFB/HRH1/MECP2/OPA1/PRKCZ/PRNP/RPS6KB1/SHC3/SHROOM4/SLC1A4/SYNJ1/ZNF385A	15
GO:0002711	GO:0002711	positive regulation of T cell mediated immunity	3/230	24/10375	0.0154364	0.0154364	0.595497	FADD/PRKCZ/TRAF6	3
GO:0051567	GO:0051567	histone H3-K9 methylation	3/230	24/10375	0.0154364	0.0154364	0.595497	JARID2/MECP2/SMARCB1	3
GO:0016458	GO:0016458	gene silencing	9/230	177/10375	0.0170275	0.0170275	0.628138	BCDIN3D/CNOT6L/FMR1/HDAC2/MECP2/NCBP1/NUP155/PIWIL4/POLR2C	9
GO:0031060	GO:0031060	regulation of histone methylation	4/230	45/10375	0.0172292	0.0172292	0.628138	JARID2/MECP2/PHF1/SMARCB1	4
GO:1900077	GO:1900077	negative regulation of cellular response to insulin stimulus	3/230	25/10375	0.0172599	0.0172599	0.628138	PRKAA1/PRKCZ/RPS6KB1	3
GO:0019722	GO:0019722	calcium-mediated signaling	6/230	94/10375	0.0179526	0.0179526	0.628138	CALM3/DMD/PPP3R1/PRKAA1/PRNP/RCAN1	6
GO:0071426	GO:0071426	ribonucleoprotein complex export from nucleus	7/230	121/10375	0.0179862	0.0179862	0.628138	LTV1/MAGOH/NCBP1/NUP155/RIOK2/RNPS1/SMG7	7
GO:1905269	GO:1905269	positive regulation of chromatin organization	5/230	69/10375	0.0182628	0.0182628	0.628138	FMR1/JARID2/MECP2/PHF1/SMARCB1	5
GO:0031062	GO:0031062	positive regulation of histone methylation	3/230	26/10375	0.0191986	0.0191986	0.628138	JARID2/MECP2/PHF1	3
GO:0043001	GO:0043001	Golgi to plasma membrane protein transport	3/230	26/10375	0.0191986	0.0191986	0.628138	ACSL3/GOLPH3L/GOPC	3
GO:0019318	GO:0019318	hexose metabolic process	9/230	181/10375	0.0194038	0.0194038	0.628138	B3GLCT/COX11/CRY1/FUT4/LRP5/OAS1/PER2/PGM2L1/PRKAA1	9
GO:0071166	GO:0071166	ribonucleoprotein complex localization	7/230	123/10375	0.0195032	0.0195032	0.628138	LTV1/MAGOH/NCBP1/NUP155/RIOK2/RNPS1/SMG7	7
GO:0071478	GO:0071478	cellular response to radiation	7/230	123/10375	0.0195032	0.0195032	0.628138	CALM3/CRY1/FMR1/METAP1/PTPRK/RHNO1/YY1	7
GO:0006851	GO:0006851	mitochondrial calcium ion transport	2/230	10/10375	0.019583	0.019583	0.628138	MCUR1/STOML2	2
GO:0051589	GO:0051589	negative regulation of neurotransmitter transport	2/230	10/10375	0.019583	0.019583	0.628138	FMR1/RAP1B	2
GO:0090084	GO:0090084	negative regulation of inclusion body assembly	2/230	10/10375	0.019583	0.019583	0.628138	DNAJB2/SACS	2
GO:1901836	GO:1901836	regulation of transcription of nuclear large rRNA transcript from RNA polymerase I promoter	2/230	10/10375	0.019583	0.019583	0.628138	NOL11/SMARCB1	2
GO:0071214	GO:0071214	cellular response to abiotic stimulus	10/230	214/10375	0.0208612	0.0208612	0.652289	CALM3/CRY1/FADD/FMR1/GCLC/METAP1/PTPRK/RHNO1/TLR7/YY1	10
GO:0048814	GO:0048814	regulation of dendrite morphogenesis	4/230	48/10375	0.0213786	0.0213786	0.652289	BHLHB9/EEF2K/OPA1/RAB21	4
GO:0050848	GO:0050848	regulation of calcium-mediated signaling	4/230	48/10375	0.0213786	0.0213786	0.652289	CALM3/DMD/PRNP/RCAN1	4
GO:0051650	GO:0051650	establishment of vesicle localization	9/230	185/10375	0.022012	0.022012	0.652289	CALM3/FMR1/PRKCZ/RAP1B/SEC22B/SEC24A/SYNJ1/TRAPPC2/TRAPPC2L	9
GO:0043488	GO:0043488	regulation of mRNA stability	7/230	127/10375	0.0228015	0.0228015	0.652289	CNOT6L/DCP1A/FMR1/HNRNPC/PSMA1/PSMB2/PSMD12	7
GO:0043414	GO:0043414	macromolecule methylation	10/230	218/10375	0.0233697	0.0233697	0.652289	BCDIN3D/CALM3/JARID2/MECP2/PHF1/PIWIL4/SMARCB1/SNRPB/TFB2M/TRMT61B	10
GO:1902803	GO:1902803	regulation of synaptic vesicle transport	3/230	28/10375	0.0234226	0.0234226	0.652289	CALM3/FMR1/RAP1B	3
GO:0006004	GO:0006004	fucose metabolic process	2/230	11/10375	0.0235891	0.0235891	0.652289	B3GLCT/FUT4	2
GO:0006264	GO:0006264	mitochondrial DNA replication	2/230	11/10375	0.0235891	0.0235891	0.652289	RRM2B/STOML2	2
GO:0022400	GO:0022400	regulation of rhodopsin mediated signaling pathway	2/230	11/10375	0.0235891	0.0235891	0.652289	CALM3/METAP1	2
GO:0031000	GO:0031000	response to caffeine	2/230	11/10375	0.0235891	0.0235891	0.652289	HDAC2/PRKAA1	2
GO:0090005	GO:0090005	negative regulation of establishment of protein localization to plasma membrane	2/230	11/10375	0.0235891	0.0235891	0.652289	GOPC/PPFIA1	2
GO:1905214	GO:1905214	regulation of RNA binding	2/230	11/10375	0.0235891	0.0235891	0.652289	FMR1/NCBP1	2
GO:0099504	GO:0099504	synaptic vesicle cycle	5/230	74/10375	0.0239699	0.0239699	0.652289	CALM3/FMR1/RAP1B/SLC18A2/SYNJ1	5
GO:0016079	GO:0016079	synaptic vesicle exocytosis	4/230	50/10375	0.0244568	0.0244568	0.652289	CALM3/FMR1/RAP1B/SYNJ1	4
GO:0006405	GO:0006405	RNA export from nucleus	7/230	129/10375	0.0245874	0.0245874	0.652289	LTV1/MAGOH/NCBP1/NUP155/RIOK2/RNPS1/SMG7	7
GO:0071229	GO:0071229	cellular response to acid chemical	7/230	130/10375	0.0255154	0.0255154	0.652289	GCLC/GCLM/HDAC2/IPO5/PRKAA1/SMARCD1/TWF2	7
GO:0000381	GO:0000381	regulation of alternative mRNA splicing, via spliceosome	3/230	29/10375	0.025708	0.025708	0.652289	FMR1/MAGOH/RNPS1	3
GO:2001243	GO:2001243	negative regulation of intrinsic apoptotic signaling pathway	5/230	77/10375	0.02789	0.02789	0.652289	CD44/OPA1/RRM2B/RRN3/ZNF385A	5
GO:0000054	GO:0000054	ribosomal subunit export from nucleus	2/230	12/10375	0.0278989	0.0278989	0.652289	LTV1/RIOK2	2
GO:0002726	GO:0002726	positive regulation of T cell cytokine production	2/230	12/10375	0.0278989	0.0278989	0.652289	PRKCZ/TRAF6	2
GO:0006878	GO:0006878	cellular copper ion homeostasis	2/230	12/10375	0.0278989	0.0278989	0.652289	ATOX1/PRNP	2
GO:0033750	GO:0033750	ribosome localization	2/230	12/10375	0.0278989	0.0278989	0.652289	LTV1/RIOK2	2
GO:0033753	GO:0033753	establishment of ribosome localization	2/230	12/10375	0.0278989	0.0278989	0.652289	LTV1/RIOK2	2
GO:1902166	GO:1902166	negative regulation of intrinsic apoptotic signaling pathway in response to DNA damage by p53 class mediator	2/230	12/10375	0.0278989	0.0278989	0.652289	CD44/ZNF385A	2
GO:2000765	GO:2000765	regulation of cytoplasmic translation	2/230	12/10375	0.0278989	0.0278989	0.652289	FMR1/ZNF385A	2
GO:0000377	GO:0000377	RNA splicing, via transesterification reactions with bulged adenosine as nucleophile	12/230	290/10375	0.0280569	0.0280569	0.652289	DDX20/FMR1/GEMIN8/HNRNPC/LSM2/MAGOH/NCBP1/POLR2C/PRCC/RNPS1/SNRNP40/SNRPB	12
GO:0000398	GO:0000398	mRNA splicing, via spliceosome	12/230	290/10375	0.0280569	0.0280569	0.652289	DDX20/FMR1/GEMIN8/HNRNPC/LSM2/MAGOH/NCBP1/POLR2C/PRCC/RNPS1/SNRNP40/SNRPB	12
GO:0051963	GO:0051963	regulation of synapse assembly	3/230	30/10375	0.0281089	0.0281089	0.652289	BHLHB9/EEF2K/MECP2	3
GO:0060997	GO:0060997	dendritic spine morphogenesis	3/230	30/10375	0.0281089	0.0281089	0.652289	BHLHB9/EEF2K/OPA1	3
GO:0051656	GO:0051656	establishment of organelle localization	13/230	325/10375	0.0289687	0.0289687	0.652289	CALM3/FMR1/LTV1/OPA1/PRKCZ/RAP1B/RIOK2/SEC22B/SEC24A/SNX4/SYNJ1/TRAPPC2/TRAPPC2L	13
GO:0044057	GO:0044057	regulation of system process	11/230	259/10375	0.029439	0.029439	0.652289	CALM3/CRY1/DMD/FMR1/HRH1/JARID2/MECP2/NUP155/PER2/RPS6KB1/TWF1	11
GO:0000375	GO:0000375	RNA splicing, via transesterification reactions	12/230	293/10375	0.0300494	0.0300494	0.652289	DDX20/FMR1/GEMIN8/HNRNPC/LSM2/MAGOH/NCBP1/POLR2C/PRCC/RNPS1/SNRNP40/SNRPB	12
GO:0006353	GO:0006353	DNA-templated transcription, termination	6/230	106/10375	0.0303043	0.0303043	0.652289	CDK7/MAGOH/NCBP1/RNPS1/SNRPB/UBTF	6
GO:0016358	GO:0016358	dendrite development	7/230	135/10375	0.0305161	0.0305161	0.652289	BHLHB9/EEF2K/FMR1/HDAC2/MECP2/OPA1/RAB21	7
GO:0032413	GO:0032413	negative regulation of ion transmembrane transporter activity	3/230	31/10375	0.0306249	0.0306249	0.652289	CALM3/FMR1/GOPC	3
GO:0061647	GO:0061647	histone H3-K9 modification	3/230	31/10375	0.0306249	0.0306249	0.652289	JARID2/MECP2/SMARCB1	3
GO:0051648	GO:0051648	vesicle localization	9/230	197/10375	0.031337	0.031337	0.652289	CALM3/FMR1/PRKCZ/RAP1B/SEC22B/SEC24A/SYNJ1/TRAPPC2/TRAPPC2L	9
GO:0033500	GO:0033500	carbohydrate homeostasis	7/230	136/10375	0.03159	0.03159	0.652289	CRY1/GCLC/GCLM/LRP5/OAS1/PRKAA1/SMARCB1	7
GO:0042593	GO:0042593	glucose homeostasis	7/230	136/10375	0.03159	0.03159	0.652289	CRY1/GCLC/GCLM/LRP5/OAS1/PRKAA1/SMARCB1	7
GO:0006913	GO:0006913	nucleocytoplasmic transport	15/230	399/10375	0.032099	0.032099	0.652289	DDX20/GEMIN8/IPO5/IPO9/LTV1/MAGOH/MED1/NCBP1/NUP155/PPP3R1/RIOK2/RNPS1/SMG7/SNRPB/TLR7	15
GO:0023061	GO:0023061	signal release	10/230	230/10375	0.0322001	0.0322001	0.652289	CALM3/CRY1/FMR1/LRP5/PER2/PPFIA1/RAP1B/SLC18A2/SNX4/SYNJ1	10
GO:0006750	GO:0006750	glutathione biosynthetic process	2/230	13/10375	0.032497	0.032497	0.652289	GCLC/GCLM	2
GO:0010837	GO:0010837	regulation of keratinocyte proliferation	2/230	13/10375	0.032497	0.032497	0.652289	MED1/PTPRK	2
GO:0016056	GO:0016056	rhodopsin mediated signaling pathway	2/230	13/10375	0.032497	0.032497	0.652289	CALM3/METAP1	2
GO:0032048	GO:0032048	cardiolipin metabolic process	2/230	13/10375	0.032497	0.032497	0.652289	MECP2/STOML2	2
GO:0034698	GO:0034698	response to gonadotropin	2/230	13/10375	0.032497	0.032497	0.652289	GCLC/GCLM	2
GO:0035855	GO:0035855	megakaryocyte development	2/230	13/10375	0.032497	0.032497	0.652289	MED1/ZNF385A	2
GO:0043011	GO:0043011	myeloid dendritic cell differentiation	2/230	13/10375	0.032497	0.032497	0.652289	DCSTAMP/TRAF6	2
GO:0048643	GO:0048643	positive regulation of skeletal muscle tissue development	2/230	13/10375	0.032497	0.032497	0.652289	PRKAA1/RPS6KB1	2
GO:0051016	GO:0051016	barbed-end actin filament capping	2/230	13/10375	0.032497	0.032497	0.652289	TWF1/TWF2	2
GO:0070884	GO:0070884	regulation of calcineurin-NFAT signaling cascade	2/230	13/10375	0.032497	0.032497	0.652289	PRNP/RCAN1	2
GO:1902932	GO:1902932	positive regulation of alcohol biosynthetic process	2/230	13/10375	0.032497	0.032497	0.652289	HRH1/PRKAA1	2
GO:2001233	GO:2001233	regulation of apoptotic signaling pathway	12/230	297/10375	0.032863	0.032863	0.652289	CD44/FADD/GCLC/GCLM/NACC2/NLE1/OPA1/PPP3R1/RPS6KB1/RRM2B/RRN3/ZNF385A	12
GO:0002720	GO:0002720	positive regulation of cytokine production involved in immune response	3/230	32/10375	0.0332553	0.0332553	0.652289	KARS/PRKCZ/TRAF6	3
GO:0006370	GO:0006370	7-methylguanosine mRNA capping	3/230	32/10375	0.0332553	0.0332553	0.652289	CDK7/NCBP1/POLR2C	3
GO:0017157	GO:0017157	regulation of exocytosis	6/230	109/10375	0.0340886	0.0340886	0.652289	CALM3/FMR1/RAB21/RAP1B/SNX4/STAM	6
GO:0006361	GO:0006361	transcription initiation from RNA polymerase I promoter	3/230	33/10375	0.0359995	0.0359995	0.652289	CDK7/RRN3/UBTF	3
GO:0043928	GO:0043928	exonucleolytic nuclear-transcribed mRNA catabolic process involved in deadenylation-dependent decay	3/230	33/10375	0.0359995	0.0359995	0.652289	DCP1A/DCP1B/LSM2	3
GO:0046928	GO:0046928	regulation of neurotransmitter secretion	3/230	33/10375	0.0359995	0.0359995	0.652289	CALM3/FMR1/RAP1B	3
GO:0060291	GO:0060291	long-term synaptic potentiation	3/230	33/10375	0.0359995	0.0359995	0.652289	MECP2/PRKCZ/PRNP	3
GO:0050657	GO:0050657	nucleic acid transport	8/230	171/10375	0.0365351	0.0365351	0.652289	FMR1/LTV1/MAGOH/NCBP1/NUP155/RIOK2/RNPS1/SMG7	8
GO:0050658	GO:0050658	RNA transport	8/230	171/10375	0.0365351	0.0365351	0.652289	FMR1/LTV1/MAGOH/NCBP1/NUP155/RIOK2/RNPS1/SMG7	8
GO:0051169	GO:0051169	nuclear transport	15/230	406/10375	0.036568	0.036568	0.652289	DDX20/GEMIN8/IPO5/IPO9/LTV1/MAGOH/MED1/NCBP1/NUP155/PPP3R1/RIOK2/RNPS1/SMG7/SNRPB/TLR7	15
GO:0006403	GO:0006403	RNA localization	9/230	203/10375	0.0369055	0.0369055	0.652289	FMR1/LTV1/MAGOH/NCBP1/NUP155/RIOK2/RNPS1/SMG7/ZNF385A	9
GO:0001662	GO:0001662	behavioral fear response	2/230	14/10375	0.0373688	0.0373688	0.652289	MECP2/RPS6KB1	2
GO:0002209	GO:0002209	behavioral defense response	2/230	14/10375	0.0373688	0.0373688	0.652289	MECP2/RPS6KB1	2
GO:0036124	GO:0036124	histone H3-K9 trimethylation	2/230	14/10375	0.0373688	0.0373688	0.652289	MECP2/SMARCB1	2
GO:0051900	GO:0051900	regulation of mitochondrial depolarization	2/230	14/10375	0.0373688	0.0373688	0.652289	GCLC/GCLM	2
GO:0071428	GO:0071428	rRNA-containing ribonucleoprotein complex export from nucleus	2/230	14/10375	0.0373688	0.0373688	0.652289	LTV1/RIOK2	2
GO:0090083	GO:0090083	regulation of inclusion body assembly	2/230	14/10375	0.0373688	0.0373688	0.652289	DNAJB2/SACS	2
GO:1902165	GO:1902165	regulation of intrinsic apoptotic signaling pathway in response to DNA damage by p53 class mediator	2/230	14/10375	0.0373688	0.0373688	0.652289	CD44/ZNF385A	2
GO:2000757	GO:2000757	negative regulation of peptidyl-lysine acetylation	2/230	14/10375	0.0373688	0.0373688	0.652289	HDAC2/MECP2	2
GO:0019932	GO:0019932	second-messenger-mediated signaling	7/230	142/10375	0.0385675	0.0385675	0.652289	CALM3/DMD/HRH1/PPP3R1/PRKAA1/PRNP/RCAN1	7
GO:0017158	GO:0017158	regulation of calcium ion-dependent exocytosis	3/230	34/10375	0.0388567	0.0388567	0.652289	CALM3/FMR1/RAP1B	3
GO:0034644	GO:0034644	cellular response to UV	4/230	58/10375	0.0393454	0.0393454	0.652289	FMR1/PTPRK/RHNO1/YY1	4
GO:0048024	GO:0048024	regulation of mRNA splicing, via spliceosome	4/230	58/10375	0.0393454	0.0393454	0.652289	FMR1/MAGOH/NCBP1/RNPS1	4
GO:1901796	GO:1901796	regulation of signal transduction by p53 class mediator	7/230	143/10375	0.0398211	0.0398211	0.652289	CD44/HDAC2/PRKAA1/RHNO1/RRM2B/RRN3/ZNF385A	7
GO:0051236	GO:0051236	establishment of RNA localization	8/230	174/10375	0.0398436	0.0398436	0.652289	FMR1/LTV1/MAGOH/NCBP1/NUP155/RIOK2/RNPS1/SMG7	8
GO:0044344	GO:0044344	cellular response to fibroblast growth factor stimulus	5/230	85/10375	0.0402503	0.0402503	0.652289	CD44/GCLC/GCLM/NCBP1/POLR2C	5
GO:0048167	GO:0048167	regulation of synaptic plasticity	5/230	85/10375	0.0402503	0.0402503	0.652289	FMR1/HRH1/MECP2/PRKCZ/PRNP	5
GO:0007584	GO:0007584	response to nutrient	6/230	114/10375	0.0410507	0.0410507	0.652289	ACSL3/GCLC/GCLM/MED1/RPS6KB1/SLC27A4	6
GO:0051046	GO:0051046	regulation of secretion	15/230	413/10375	0.0414726	0.0414726	0.652289	ACSL3/CALM3/CRY1/FMR1/GOLPH3L/KARS/LRP5/PER2/PRKCZ/RAB21/RAP1B/SEC24A/SNX4/STAM/TRAF6	15
GO:0002456	GO:0002456	T cell mediated immunity	4/230	59/10375	0.0415006	0.0415006	0.652289	FADD/MICB/PRKCZ/TRAF6	4
GO:0048207	GO:0048207	vesicle targeting, rough ER to cis-Golgi	4/230	59/10375	0.0415006	0.0415006	0.652289	SEC22B/SEC24A/TRAPPC2/TRAPPC2L	4
GO:0048208	GO:0048208	COPII vesicle coating	4/230	59/10375	0.0415006	0.0415006	0.652289	SEC22B/SEC24A/TRAPPC2/TRAPPC2L	4
GO:0000291	GO:0000291	nuclear-transcribed mRNA catabolic process, exonucleolytic	3/230	35/10375	0.0418258	0.0418258	0.652289	DCP1A/DCP1B/LSM2	3
GO:0002763	GO:0002763	positive regulation of myeloid leukocyte differentiation	3/230	35/10375	0.0418258	0.0418258	0.652289	DCSTAMP/FADD/TRAF6	3
GO:1902229	GO:1902229	regulation of intrinsic apoptotic signaling pathway in response to DNA damage	3/230	35/10375	0.0418258	0.0418258	0.652289	CD44/NACC2/ZNF385A	3
GO:0007603	GO:0007603	phototransduction, visible light	2/230	15/10375	0.0424998	0.0424998	0.652289	CALM3/METAP1	2
GO:0019184	GO:0019184	nonribosomal peptide biosynthetic process	2/230	15/10375	0.0424998	0.0424998	0.652289	GCLC/GCLM	2
GO:0032042	GO:0032042	mitochondrial DNA metabolic process	2/230	15/10375	0.0424998	0.0424998	0.652289	RRM2B/STOML2	2
GO:0036065	GO:0036065	fucosylation	2/230	15/10375	0.0424998	0.0424998	0.652289	B3GLCT/FUT4	2
GO:0042596	GO:0042596	fear response	2/230	15/10375	0.0424998	0.0424998	0.652289	MECP2/RPS6KB1	2
GO:0050849	GO:0050849	negative regulation of calcium-mediated signaling	2/230	15/10375	0.0424998	0.0424998	0.652289	CALM3/PRNP	2
GO:0055070	GO:0055070	copper ion homeostasis	2/230	15/10375	0.0424998	0.0424998	0.652289	ATOX1/PRNP	2
GO:1901984	GO:1901984	negative regulation of protein acetylation	2/230	15/10375	0.0424998	0.0424998	0.652289	HDAC2/MECP2	2
GO:0051640	GO:0051640	organelle localization	14/230	380/10375	0.0433959	0.0433959	0.657874	ARL8B/CALM3/FMR1/LTV1/OPA1/PRKCZ/RAP1B/RIOK2/SEC22B/SEC24A/SNX4/SYNJ1/TRAPPC2/TRAPPC2L	14
GO:0045639	GO:0045639	positive regulation of myeloid cell differentiation	4/230	60/10375	0.0437216	0.0437216	0.657874	DCSTAMP/FADD/MED1/TRAF6	4
GO:0002478	GO:0002478	antigen processing and presentation of exogenous peptide antigen	7/230	146/10375	0.043741	0.043741	0.657874	AP1S1/PSMA1/PSMB2/PSMD12/SEC22B/SEC24A/TRAF6	7
GO:0071774	GO:0071774	response to fibroblast growth factor	5/230	87/10375	0.0437855	0.0437855	0.657874	CD44/GCLC/GCLM/NCBP1/POLR2C	5
GO:0009452	GO:0009452	7-methylguanosine RNA capping	3/230	36/10375	0.0449057	0.0449057	0.667676	CDK7/NCBP1/POLR2C	3
GO:0036260	GO:0036260	RNA capping	3/230	36/10375	0.0449057	0.0449057	0.667676	CDK7/NCBP1/POLR2C	3
GO:0038095	GO:0038095	Fc-epsilon receptor signaling pathway	6/230	117/10375	0.0456298	0.0456298	0.669751	CALM3/PPP3R1/PSMA1/PSMB2/PSMD12/TRAF6	6
GO:1903530	GO:1903530	regulation of secretion by cell	14/230	383/10375	0.0458227	0.0458227	0.669751	CALM3/CRY1/FMR1/GOLPH3L/KARS/LRP5/PER2/PRKCZ/RAB21/RAP1B/SEC24A/SNX4/STAM/TRAF6	14
GO:0002705	GO:0002705	positive regulation of leukocyte mediated immunity	4/230	61/10375	0.0460083	0.0460083	0.669751	FADD/PRKCZ/SNX4/TRAF6	4
GO:0006901	GO:0006901	vesicle coating	4/230	61/10375	0.0460083	0.0460083	0.669751	SEC22B/SEC24A/TRAPPC2/TRAPPC2L	4
GO:0006402	GO:0006402	mRNA catabolic process	9/230	212/10375	0.0464734	0.0464734	0.669751	CNOT6L/DCP1A/DCP1B/FMR1/LSM2/MAGOH/NCBP1/RNPS1/SMG7	9
GO:0018209	GO:0018209	peptidyl-serine modification	9/230	213/10375	0.0476296	0.0476296	0.669751	AKT3/CD44/CSNK1G1/CSNK1G3/DMD/GGNBP2/PARP2/PRKAA1/PRKCZ	9
GO:0002724	GO:0002724	regulation of T cell cytokine production	2/230	16/10375	0.0478763	0.0478763	0.669751	PRKCZ/TRAF6	2
GO:0006337	GO:0006337	nucleosome disassembly	2/230	16/10375	0.0478763	0.0478763	0.669751	SMARCB1/SMARCD1	2
GO:0010881	GO:0010881	regulation of cardiac muscle contraction by regulation of the release of sequestered calcium ion	2/230	16/10375	0.0478763	0.0478763	0.669751	CALM3/DMD	2
GO:0006006	GO:0006006	glucose metabolic process	7/230	149/10375	0.0479023	0.0479023	0.669751	COX11/CRY1/LRP5/OAS1/PER2/PGM2L1/PRKAA1	7
GO:0000387	GO:0000387	spliceosomal snRNP assembly	3/230	37/10375	0.0480951	0.0480951	0.669751	DDX20/GEMIN8/SNRPB	3
GO:0032410	GO:0032410	negative regulation of transporter activity	3/230	37/10375	0.0480951	0.0480951	0.669751	CALM3/FMR1/GOPC	3
GO:0090003	GO:0090003	regulation of establishment of protein localization to plasma membrane	3/230	37/10375	0.0480951	0.0480951	0.669751	ACSL3/GOPC/PPFIA1	3
GO:0050806	GO:0050806	positive regulation of synaptic transmission	4/230	62/10375	0.0483605	0.0483605	0.670177	FMR1/MECP2/PRKCZ/PRNP	4
GO:0000184	GO:0000184	nuclear-transcribed mRNA catabolic process, nonsense-mediated decay	6/230	119/10375	0.0488525	0.0488525	0.673725	DCP1A/DCP1B/MAGOH/NCBP1/RNPS1/SMG7	6
GO:0019884	GO:0019884	antigen processing and presentation of exogenous antigen	7/230	150/10375	0.0493436	0.0493436	0.675134	AP1S1/PSMA1/PSMB2/PSMD12/SEC22B/SEC24A/TRAF6	7
GO:0002474	GO:0002474	antigen processing and presentation of peptide antigen via MHC class I	5/230	90/10375	0.0494277	0.0494277	0.675134	PSMA1/PSMB2/PSMD12/SEC22B/SEC24A	5
GO:0001101	GO:0001101	response to acid chemical	9/230	215/10375	0.0499991	0.0499991	0.677879	GCLC/GCLM/HDAC2/IPO5/MICB/PRKAA1/RPS6KB1/SMARCD1/TWF2	9

## Sheet: black
	ID	Description	GeneRatio	BgRatio	pvalue	p.adjust	qvalue	geneID	Count
GO:0006614	GO:0006614	SRP-dependent cotranslational protein targeting to membrane	78/2982	92/10375	3.67214e-29	3.67214e-29	1.70619e-25	RPL10/RPL10A/RPL11/RPL12/RPL13/RPL13A/RPL14/RPL15/RPL17/RPL18/RPL18A/RPL19/RPL21/RPL22/RPL23/RPL23A/RPL24/RPL26/RPL27/RPL27A/RPL29/RPL3/RPL30/RPL31/RPL32/RPL34/RPL35/RPL35A/RPL36/RPL36A/RPL37/RPL37A/RPL38/RPL39/RPL4/RPL41/RPL5/RPL6/RPL7/RPL7A/RPL8/RPL9/RPLP0/RPLP1/RPLP2/RPS10/RPS11/RPS12/RPS13/RPS14/RPS15/RPS15A/RPS16/RPS17/RPS18/RPS19/RPS2/RPS20/RPS21/RPS23/RPS24/RPS25/RPS27/RPS27A/RPS28/RPS29/R…	78
GO:0000184	GO:0000184	nuclear-transcribed mRNA catabolic process, nonsense-mediated decay	91/2982	119/10375	2.8896e-27	2.8896e-27	6.713e-24	CTIF/EIF3E/EIF4A3/ETF1/GSPT1/MAGOHB/NBAS/PABPC1/PNRC1/PNRC2/PPP2CA/PPP2R1A/RPL10/RPL10A/RPL11/RPL12/RPL13/RPL13A/RPL14/RPL15/RPL17/RPL18/RPL18A/RPL19/RPL21/RPL22/RPL23/RPL23A/RPL24/RPL26/RPL27/RPL27A/RPL29/RPL3/RPL30/RPL31/RPL32/RPL34/RPL35/RPL35A/RPL36/RPL36A/RPL37/RPL37A/RPL38/RPL39/RPL4/RPL41/RPL5/RPL6/RPL7/RPL7A/RPL8/RPL9/RPLP0/RPLP1/RPLP2/RPS10/RPS11/RPS12/RPS13/RPS14/RPS15/RPS15A/RPS16/RPS1…	91
GO:0006613	GO:0006613	cotranslational protein targeting to membrane	78/2982	97/10375	3.97691e-26	3.97691e-26	6.15933e-23	RPL10/RPL10A/RPL11/RPL12/RPL13/RPL13A/RPL14/RPL15/RPL17/RPL18/RPL18A/RPL19/RPL21/RPL22/RPL23/RPL23A/RPL24/RPL26/RPL27/RPL27A/RPL29/RPL3/RPL30/RPL31/RPL32/RPL34/RPL35/RPL35A/RPL36/RPL36A/RPL37/RPL37A/RPL38/RPL39/RPL4/RPL41/RPL5/RPL6/RPL7/RPL7A/RPL8/RPL9/RPLP0/RPLP1/RPLP2/RPS10/RPS11/RPS12/RPS13/RPS14/RPS15/RPS15A/RPS16/RPS17/RPS18/RPS19/RPS2/RPS20/RPS21/RPS23/RPS24/RPS25/RPS27/RPS27A/RPS28/RPS29/R…	78
GO:0045047	GO:0045047	protein targeting to ER	79/2982	101/10375	5.65571e-25	5.65571e-25	6.56955e-22	RPL10/RPL10A/RPL11/RPL12/RPL13/RPL13A/RPL14/RPL15/RPL17/RPL18/RPL18A/RPL19/RPL21/RPL22/RPL23/RPL23A/RPL24/RPL26/RPL27/RPL27A/RPL29/RPL3/RPL30/RPL31/RPL32/RPL34/RPL35/RPL35A/RPL36/RPL36A/RPL37/RPL37A/RPL38/RPL39/RPL4/RPL41/RPL5/RPL6/RPL7/RPL7A/RPL8/RPL9/RPLP0/RPLP1/RPLP2/RPS10/RPS11/RPS12/RPS13/RPS14/RPS15/RPS15A/RPS16/RPS17/RPS18/RPS19/RPS2/RPS20/RPS21/RPS23/RPS24/RPS25/RPS27/RPS27A/RPS28/RPS29/R…	79
GO:0072599	GO:0072599	establishment of protein localization to endoplasmic reticulum	80/2982	104/10375	2.05466e-24	2.05466e-24	1.90932e-21	RAB3GAP2/RPL10/RPL10A/RPL11/RPL12/RPL13/RPL13A/RPL14/RPL15/RPL17/RPL18/RPL18A/RPL19/RPL21/RPL22/RPL23/RPL23A/RPL24/RPL26/RPL27/RPL27A/RPL29/RPL3/RPL30/RPL31/RPL32/RPL34/RPL35/RPL35A/RPL36/RPL36A/RPL37/RPL37A/RPL38/RPL39/RPL4/RPL41/RPL5/RPL6/RPL7/RPL7A/RPL8/RPL9/RPLP0/RPLP1/RPLP2/RPS10/RPS11/RPS12/RPS13/RPS14/RPS15/RPS15A/RPS16/RPS17/RPS18/RPS19/RPS2/RPS20/RPS21/RPS23/RPS24/RPS25/RPS27/RPS27A/RPS2…	80
GO:0006413	GO:0006413	translational initiation	116/2982	182/10375	5.24627e-23	5.24627e-23	4.06264e-20	ABCE1/AGO2/ATF4/CTIF/DDX3X/EIF1/EIF1B/EIF2AK3/EIF2AK4/EIF2S2/EIF2S3/EIF3A/EIF3C/EIF3CL/EIF3D/EIF3E/EIF3G/EIF3H/EIF3K/EIF3L/EIF4A1/EIF4B/EIF4E/EIF4E2/EIF4E3/EIF4EBP1/EIF4G2/EIF4H/EIF5/EIF6/HSPB1/NPM1/PABPC1/PCBP2/PPP1CA/PPP1R15A/PPP1R15B/PTBP1/RPL10/RPL10A/RPL11/RPL12/RPL13/RPL13A/RPL14/RPL15/RPL17/RPL18/RPL18A/RPL19/RPL21/RPL22/RPL23/RPL23A/RPL24/RPL26/RPL27/RPL27A/RPL29/RPL3/RPL30/RPL31/RPL32/RP…	116
GO:0070972	GO:0070972	protein localization to endoplasmic reticulum	86/2982	123/10375	2.32518e-21	2.32518e-21	1.54336e-18	ANK2/DDRGK1/GBF1/GPAA1/PPP1R15A/RAB3GAP2/RPL10/RPL10A/RPL11/RPL12/RPL13/RPL13A/RPL14/RPL15/RPL17/RPL18/RPL18A/RPL19/RPL21/RPL22/RPL23/RPL23A/RPL24/RPL26/RPL27/RPL27A/RPL29/RPL3/RPL30/RPL31/RPL32/RPL34/RPL35/RPL35A/RPL36/RPL36A/RPL37/RPL37A/RPL38/RPL39/RPL4/RPL41/RPL5/RPL6/RPL7/RPL7A/RPL8/RPL9/RPLP0/RPLP1/RPLP2/RPS10/RPS11/RPS12/RPS13/RPS14/RPS15/RPS15A/RPS16/RPS17/RPS18/RPS19/RPS2/RPS20/RPS21/RPS…	86
GO:0019439	GO:0019439	aromatic compound catabolic process	180/2982	348/10375	4.28739e-20	4.28739e-20	2.49007e-17	AFMID/AGO2/AGO3/AHCY/ALDH1L2/APOBEC3G/ASRGL1/BLVRB/BTG2/CARNS1/CAT/CNOT1/CNP/CTIF/DCPS/DDX5/DDX6/DEDD2/DERA/DFFA/DNASE1L1/DNASE2/DNPH1/DROSHA/EIF3E/EIF4A1/EIF4A3/EIF4B/EIF4E/ENPP1/ENPP4/EPHX1/EPHX2/ERN1/ETF1/EXOSC1/EXOSC4/FAH/GALT/GPX1/GSPT1/GTPBP1/H1F0/HAAO/HMGB1/HMGB2/HNRNPD/HPRT1/HSF1/HSPA1A/HSPA1B/KHSRP/KPNB1/LSM1/LSM3/MAGOHB/MAOA/MAOB/MGAT1/MRTO4/MTHFS/NBAS/NEIL2/NT5C/NT5C2/NUDT1/NUDT3/NUDT5…	180
GO:0000956	GO:0000956	nuclear-transcribed mRNA catabolic process	117/2982	196/10375	8.48954e-20	8.48954e-20	3.7019e-17	AGO2/BTG2/CNOT1/CTIF/DCPS/DDX5/DDX6/EIF3E/EIF4A1/EIF4A3/EIF4B/EIF4E/ETF1/EXOSC1/EXOSC4/GSPT1/LSM1/LSM3/MAGOHB/MRTO4/NBAS/PABPC1/PAPD5/PATL1/PNRC1/PNRC2/PPP2CA/PPP2R1A/RPL10/RPL10A/RPL11/RPL12/RPL13/RPL13A/RPL14/RPL15/RPL17/RPL18/RPL18A/RPL19/RPL21/RPL22/RPL23/RPL23A/RPL24/RPL26/RPL27/RPL27A/RPL29/RPL3/RPL30/RPL31/RPL32/RPL34/RPL35/RPL35A/RPL36/RPL36A/RPL37/RPL37A/RPL38/RPL39/RPL4/RPL41/RPL5/RPL6/…	117
GO:0019080	GO:0019080	viral gene expression	110/2982	180/10375	8.57741e-20	8.57741e-20	3.7019e-17	CCL3/CCL4/CCNT1/CHD1/EIF2AK4/EIF3A/EIF3D/EIF3G/EIF3L/EP300/GTF2B/GTF2F1/NDC1/NUCKS1/NUP188/NUP205/NUP214/NUP98/PCBP2/PFN1/POLR2E/POLR2J/POLR2K/POM121C/PSMC3/PTBP1/RANBP2/RPL10/RPL10A/RPL11/RPL12/RPL13/RPL13A/RPL14/RPL15/RPL17/RPL18/RPL18A/RPL19/RPL21/RPL22/RPL23/RPL23A/RPL24/RPL26/RPL27/RPL27A/RPL29/RPL3/RPL30/RPL31/RPL32/RPL34/RPL35/RPL35A/RPL36/RPL36A/RPL37/RPL37A/RPL38/RPL39/RPL4/RPL41/RPL5/RP…	110
GO:0044033	GO:0044033	multi-organism metabolic process	120/2982	203/10375	8.76413e-20	8.76413e-20	3.7019e-17	APOBEC3G/ATG5/CCL3/CCL4/CCNT1/CHD1/CXCL8/EEA1/EIF2AK4/EIF3A/EIF3D/EIF3G/EIF3L/EP300/GTF2B/GTF2F1/MAP2K3/MAP2K4/NDC1/NUCKS1/NUP188/NUP205/NUP214/NUP98/PCBP1/PCBP2/PFN1/PI4KA/POLR2E/POLR2J/POLR2K/POM121C/PSMC3/PTBP1/RAB5A/RANBP2/RPL10/RPL10A/RPL11/RPL12/RPL13/RPL13A/RPL14/RPL15/RPL17/RPL18/RPL18A/RPL19/RPL21/RPL22/RPL23/RPL23A/RPL24/RPL26/RPL27/RPL27A/RPL29/RPL3/RPL30/RPL31/RPL32/RPL34/RPL35/RPL35A…	120
GO:0006402	GO:0006402	mRNA catabolic process	123/2982	212/10375	2.62247e-19	2.62247e-19	1.0154e-16	AGO2/AGO3/BTG2/CNOT1/CTIF/DCPS/DDX5/DDX6/EIF3E/EIF4A1/EIF4A3/EIF4B/EIF4E/ERN1/ETF1/EXOSC1/EXOSC4/GSPT1/GTPBP1/HSPA1A/HSPA1B/KHSRP/LSM1/LSM3/MAGOHB/MRTO4/NBAS/PABPC1/PAPD5/PATL1/PNRC1/PNRC2/PPP2CA/PPP2R1A/RPL10/RPL10A/RPL11/RPL12/RPL13/RPL13A/RPL14/RPL15/RPL17/RPL18/RPL18A/RPL19/RPL21/RPL22/RPL23/RPL23A/RPL24/RPL26/RPL27/RPL27A/RPL29/RPL3/RPL30/RPL31/RPL32/RPL34/RPL35/RPL35A/RPL36/RPL36A/RPL37/RPL…	123
GO:1901361	GO:1901361	organic cyclic compound catabolic process	183/2982	361/10375	3.45448e-19	3.45448e-19	1.23466e-16	AFMID/AGO2/AGO3/AHCY/ALDH1L2/APOBEC3G/APOE/ASRGL1/BLVRB/BTG2/CARNS1/CAT/CNOT1/CNP/CTIF/DCPS/DDX5/DDX6/DEDD2/DERA/DFFA/DNASE1L1/DNASE2/DNPH1/DROSHA/EIF3E/EIF4A1/EIF4A3/EIF4B/EIF4E/ENPP1/ENPP4/EPHX2/ERN1/ETF1/EXOSC1/EXOSC4/FAH/GALT/GPX1/GSPT1/GTPBP1/H1F0/HAAO/HMGB1/HMGB2/HNRNPD/HPRT1/HSD17B11/HSF1/HSPA1A/HSPA1B/KHSRP/KPNB1/LSM1/LSM3/MAGOHB/MAOA/MAOB/MGAT1/MRTO4/MTHFS/NBAS/NEIL2/NT5C/NT5C2/NUDT1/NUD…	183
GO:0006401	GO:0006401	RNA catabolic process	133/2982	237/10375	4.87536e-19	4.87536e-19	1.61803e-16	AGO2/AGO3/BTG2/CNOT1/CTIF/DCPS/DDX5/DDX6/DEDD2/DROSHA/EIF3E/EIF4A1/EIF4A3/EIF4B/EIF4E/ERN1/ETF1/EXOSC1/EXOSC4/GSPT1/GTPBP1/HNRNPD/HSPA1A/HSPA1B/KHSRP/LSM1/LSM3/MAGOHB/MRTO4/NBAS/PABPC1/PABPC4/PAPD5/PATL1/PNRC1/PNRC2/PPP1R8/PPP2CA/PPP2R1A/RNASE2/RNASE3/RNASEH2A/RNASET2/RPL10/RPL10A/RPL11/RPL12/RPL13/RPL13A/RPL14/RPL15/RPL17/RPL18/RPL18A/RPL19/RPL21/RPL22/RPL23/RPL23A/RPL24/RPL26/RPL27/RPL27A/RPL29…	133
GO:0046700	GO:0046700	heterocycle catabolic process	173/2982	339/10375	1.4196e-18	1.4196e-18	4.39729e-16	AFMID/AGO2/AGO3/AHCY/ALDH1L2/APOBEC3G/BLVRB/BTG2/CARNS1/CAT/CNOT1/CNP/CTIF/DCPS/DDX5/DDX6/DEDD2/DERA/DFFA/DNASE1L1/DNASE2/DNPH1/DROSHA/EIF3E/EIF4A1/EIF4A3/EIF4B/EIF4E/ENPP1/ENPP4/ERN1/ETF1/EXOSC1/EXOSC4/GALT/GPX1/GSPT1/GTPBP1/H1F0/HAAO/HMGB1/HMGB2/HNRNPD/HPRT1/HSF1/HSPA1A/HSPA1B/KHSRP/KPNB1/LSM1/LSM3/MAGOHB/MGAT1/MRTO4/MTHFS/NBAS/NEIL2/NT5C/NT5C2/NUDT1/NUDT3/NUDT5/PABPC1/PABPC4/PAPD5/PATL1/PDE2A/…	173
GO:0034655	GO:0034655	nucleobase-containing compound catabolic process	165/2982	319/10375	1.66494e-18	1.66494e-18	4.83489e-16	AGO2/AGO3/AHCY/APOBEC3G/BTG2/CAT/CNOT1/CNP/CTIF/DCPS/DDX5/DDX6/DEDD2/DERA/DFFA/DNASE1L1/DNASE2/DNPH1/DROSHA/EIF3E/EIF4A1/EIF4A3/EIF4B/EIF4E/ENPP1/ENPP4/ERN1/ETF1/EXOSC1/EXOSC4/GALT/GPX1/GSPT1/GTPBP1/H1F0/HMGB1/HMGB2/HNRNPD/HPRT1/HSF1/HSPA1A/HSPA1B/KHSRP/KPNB1/LSM1/LSM3/MAGOHB/MGAT1/MRTO4/NBAS/NEIL2/NT5C/NT5C2/NUDT1/NUDT3/NUDT5/PABPC1/PABPC4/PAPD5/PATL1/PDE2A/PDE4B/PDE4C/PDE4D/PNP/PNRC1/PNRC2/PPP1…	165
GO:0044270	GO:0044270	cellular nitrogen compound catabolic process	173/2982	341/10375	3.0638e-18	3.0638e-18	8.37375e-16	AFMID/AGO2/AGO3/AHCY/ALDH1L2/APOBEC3G/BLVRB/BTG2/CARNS1/CAT/CNOT1/CNP/CTIF/DCPS/DDX5/DDX6/DEDD2/DERA/DFFA/DNASE1L1/DNASE2/DNPH1/DROSHA/EIF3E/EIF4A1/EIF4A3/EIF4B/EIF4E/ENPP1/ENPP4/ERN1/ETF1/EXOSC1/EXOSC4/GALT/GPX1/GSPT1/GTPBP1/H1F0/HAAO/HMGB1/HMGB2/HNRNPD/HPRT1/HSF1/HSPA1A/HSPA1B/KHSRP/KPNB1/LSM1/LSM3/MAGOHB/MGAT1/MRTO4/MTHFS/NBAS/NEIL2/NT5C/NT5C2/NUDT1/NUDT3/NUDT5/PABPC1/PABPC4/PAPD5/PATL1/PDE2A/…	173
GO:0019083	GO:0019083	viral transcription	102/2982	169/10375	6.75471e-18	6.75471e-18	1.74358e-15	CCL3/CCL4/CCNT1/CHD1/EP300/GTF2B/GTF2F1/NDC1/NUCKS1/NUP188/NUP205/NUP214/NUP98/PFN1/POLR2E/POLR2J/POLR2K/POM121C/PSMC3/RANBP2/RPL10/RPL10A/RPL11/RPL12/RPL13/RPL13A/RPL14/RPL15/RPL17/RPL18/RPL18A/RPL19/RPL21/RPL22/RPL23/RPL23A/RPL24/RPL26/RPL27/RPL27A/RPL29/RPL3/RPL30/RPL31/RPL32/RPL34/RPL35/RPL35A/RPL36/RPL36A/RPL37/RPL37A/RPL38/RPL39/RPL4/RPL41/RPL5/RPL6/RPL7/RPL7A/RPL8/RPL9/RPLP0/RPLP1/RPLP2/RP…	102
GO:0006612	GO:0006612	protein targeting to membrane	99/2982	166/10375	6.59018e-17	6.59018e-17	1.61158e-14	AKT2/ANK2/ATG4C/CDK5R1/CHM/CHP1/CIB1/EXOC4/ICMT/ITGB1BP1/MICALL1/MIEF2/MYADM/NFASC/PACS1/PALM/PARD3/PEX19/PEX26/RPL10/RPL10A/RPL11/RPL12/RPL13/RPL13A/RPL14/RPL15/RPL17/RPL18/RPL18A/RPL19/RPL21/RPL22/RPL23/RPL23A/RPL24/RPL26/RPL27/RPL27A/RPL29/RPL3/RPL30/RPL31/RPL32/RPL34/RPL35/RPL35A/RPL36/RPL36A/RPL37/RPL37A/RPL38/RPL39/RPL4/RPL41/RPL5/RPL6/RPL7/RPL7A/RPL8/RPL9/RPLP0/RPLP1/RPLP2/RPS10/RPS11/RPS1…	99
GO:0090150	GO:0090150	establishment of protein localization to membrane	151/2982	316/10375	2.88679e-13	2.88679e-13	6.70648e-11	AKT2/ANK2/APPL1/ARF6/ATG4C/ATP1B1/BAG6/BBS1/BCL2L11/BLZF1/CALM1/CALM2/CD24/CDH2/CDK5R1/CHM/CHP1/CIB1/CLASP2/CLIP1/CLIP3/CSK/EFR3B/EPHA2/EXOC4/EZR/FLOT1/FLOT2/HSP90AA1/ICMT/ITGA3/ITGB1BP1/KIF13A/KIF5B/MICALL1/MIEF2/MYADM/NDUFA13/NFASC/PACS1/PALM/PARD3/PDPK1/PEX19/PEX26/PIK3R1/PMAIP1/PPP3CC/RAB11B/RAB31/RAB3GAP2/RAB8A/RFTN1/RHOG/RILPL2/ROCK1/RPL10/RPL10A/RPL11/RPL12/RPL13/RPL13A/RPL14/RPL15/RPL17/R…	151
GO:0072657	GO:0072657	protein localization to membrane	187/2982	415/10375	4.23164e-13	4.23164e-13	9.36264e-11	AKT2/ANK2/AP2M1/AP3D1/APOE/APPL1/ARF6/ATG4C/ATP1B1/BAG6/BBS1/BCL2L11/BLZF1/CALM1/CALM2/CD24/CDH2/CDK5R1/CHM/CHP1/CIB1/CLASP2/CLIP1/CLIP3/CSK/DPP6/EFR3B/EMP2/EPB41L3/EPHA2/ETV5/EXOC4/EZR/FCER1G/FCHO2/FERMT2/FLNA/FLOT1/FLOT2/FYB/GPHN/GSN/HSP90AA1/ICMT/ITGA3/ITGA4/ITGAL/ITGB1BP1/ITGB2/KIF13A/KIF5B/LIN7C/MAGI2/MICALL1/MIEF2/MYADM/MYO5A/NDUFA13/NFASC/P2RY1/PACS1/PALM/PARD3/PDPK1/PEX19/PEX26/PICK1/PIK3…	187
GO:0006364	GO:0006364	rRNA processing	121/2982	247/10375	8.78356e-12	8.78356e-12	1.85506e-09	C1D/DDX21/DHX37/DIMT1/DKC1/EIF4A3/EIF6/EXOSC1/EXOSC4/FBL/FCF1/FTSJ3/GTPBP4/IMP4/ISG20L2/METTL16/MPHOSPH6/MRPS11/MRPS9/MRTO4/NAF1/NHP2/NOP56/NOP58/NPM3/NSA2/PA2G4/PAPD5/PES1/PNO1/POP4/RCL1/RIOK3/RPF1/RPL10/RPL10A/RPL11/RPL12/RPL13/RPL13A/RPL14/RPL15/RPL17/RPL18/RPL18A/RPL19/RPL21/RPL22/RPL23/RPL23A/RPL24/RPL26/RPL27/RPL27A/RPL29/RPL3/RPL30/RPL31/RPL32/RPL34/RPL35/RPL35A/RPL36/RPL36A/RPL37/RPL37A/R…	121
GO:0016072	GO:0016072	rRNA metabolic process	128/2982	278/10375	4.26874e-10	4.26874e-10	8.62344e-08	ANG/C1D/DDX21/DEDD2/DHX37/DIMT1/DKC1/DROSHA/EIF4A3/EIF6/EXOSC1/EXOSC4/FBL/FCF1/FTSJ3/GTPBP4/H2AFY/IMP4/ISG20L2/METTL16/MPHOSPH6/MRPS11/MRPS9/MRTO4/NAF1/NCL/NHP2/NOP56/NOP58/NPM3/NSA2/PA2G4/PAPD5/PES1/PNO1/POLR1E/POP4/RCL1/RIOK3/RPF1/RPL10/RPL10A/RPL11/RPL12/RPL13/RPL13A/RPL14/RPL15/RPL17/RPL18/RPL18A/RPL19/RPL21/RPL22/RPL23/RPL23A/RPL24/RPL26/RPL27/RPL27A/RPL29/RPL3/RPL30/RPL31/RPL32/RPL34/RPL35/…	128
GO:0019058	GO:0019058	viral life cycle	171/2982	398/10375	4.78637e-10	4.78637e-10	9.26625e-08	APOBEC3G/APOE/ATG5/CAV2/CCL3/CCL4/CCNK/CCNT1/CD74/CDHR3/CHD1/CHMP1A/CHMP1B/CHMP2B/CHMP3/CHMP6/CTBP1/CTSB/CXCL8/DDX3X/DDX5/DDX6/DEK/EEA1/EIF2AK4/EIF3A/EIF3D/EIF3G/EIF3L/EP300/GSN/GTF2B/GTF2F1/HAVCR1/HSP90AB1/HSPA1A/HSPA1B/HSPA8/ICAM1/IFI16/ITGA2/KPNA2/KPNA5/KPNB1/LAMP1/LAMTOR5/LDLR/MOG/NCAM1/NDC1/NUCKS1/NUP188/NUP205/NUP214/NUP98/PABPC1/PCBP1/PCBP2/PCSK5/PFN1/PI4KA/PML/POLR2E/POLR2J/POLR2K/POM121C…	171
GO:0042254	GO:0042254	ribosome biogenesis	133/2982	298/10375	2.41e-09	2.41e-09	4.47905e-07	AATF/ABCE1/C1D/DDX21/DDX28/DDX3X/DHX37/DIMT1/DKC1/DROSHA/EIF4A3/EIF6/EXOSC1/EXOSC4/FBL/FCF1/FTSJ3/GTPBP10/GTPBP4/IMP4/ISG20L2/METTL16/MPHOSPH6/MRPL11/MRPS11/MRPS9/MRTO4/NAF1/NHP2/NMD3/NOC2L/NOP56/NOP58/NPM1/NPM3/NSA2/PA2G4/PAPD5/PES1/PNO1/POP4/RCL1/RIOK3/RPF1/RPL10/RPL10A/RPL11/RPL12/RPL13/RPL13A/RPL14/RPL15/RPL17/RPL18/RPL18A/RPL19/RPL21/RPL22/RPL23/RPL23A/RPL24/RPL26/RPL27/RPL27A/RPL29/RPL3/RPL…	133
GO:0022613	GO:0022613	ribonucleoprotein complex biogenesis	168/2982	420/10375	2.83354e-07	2.83354e-07	5.06366e-05	AAR2/AATF/ABCE1/AGO2/AGO3/C1D/CNOT1/DDX21/DDX28/DDX3X/DDX6/DHX37/DIMT1/DKC1/DROSHA/DYNC1H1/EIF3A/EIF3D/EIF4A3/EIF4B/EIF4H/EIF5/EIF6/EXOSC1/EXOSC4/FBL/FCF1/FTSJ3/G3BP2/GEMIN5/GTPBP10/GTPBP4/HSP90AA1/HSP90AB1/IMP4/ISG20L2/LSM14A/LSM3/METTL16/MPHOSPH6/MRPL11/MRPS11/MRPS9/MRTO4/NAF1/NHP2/NMD3/NOC2L/NOP56/NOP58/NPM1/NPM3/NSA2/OGFOD1/PA2G4/PAPD5/PATL1/PES1/PNO1/POP4/PRMT5/PRPF19/PRPF6/PRPF8/RBM22/RCL1/…	168
GO:0001578	GO:0001578	microtubule bundle formation	30/2982	50/10375	3.87304e-06	3.87304e-06	0.000666495	CCDC114/CCSER2/CDK5RAP2/CFAP46/CFAP73/CHP1/CLIP1/DNAAF1/DNAAF3/DNAAF5/DNAH5/DNAH7/DRC1/HYDIN/IQCG/MAP1B/MAP1S/RSPH1/RSPH4A/SPAG1/SPAG16/SPAG17/SPAST/TPGS1/TPPP/TPPP3/TTLL3/TTLL5/ZMYND10/ZNF207	30
GO:0007017	GO:0007017	microtubule-based process	181/2982	475/10375	4.21957e-06	4.21957e-06	0.000700196	ACTR2/AP2M1/AP2S1/AP3B1/AP3D1/AP3S1/APBA1/ARL2/ATRX/BBS4/BCAS3/BLOC1S1/BORCS5/CCDC114/CCDC88A/CCSAP/CCSER2/CDC20/CDK5R1/CDK5RAP2/CDKN1B/CEP126/CEP152/CEP68/CEP97/CETN2/CFAP46/CFAP54/CFAP73/CHMP1A/CHMP1B/CHMP2B/CHMP3/CHORDC1/CHP1/CIB1/CKAP5/CLASP2/CLIP1/CLIP3/CNP/CNTLN/CNTN2/CRYAB/CTNNB1/CYLD/DCTN1/DIXDC1/DNAAF1/DNAAF3/DNAAF5/DNAH10/DNAH11/DNAH12/DNAH2/DNAH3/DNAH5/DNAH6/DNAH7/DNAH9/DOCK7/DRC1/DYNC…	181
GO:0034470	GO:0034470	ncRNA processing	143/2982	372/10375	2.58232e-05	2.58232e-05	0.00413734	AGO2/AGO3/C14orf166/C1D/DDX21/DHX37/DIMT1/DKC1/DROSHA/EIF4A3/EIF6/EXOSC1/EXOSC4/FARS2/FBL/FCF1/FTSJ1/FTSJ3/GTPBP4/IMP4/INTS12/INTS2/INTS4/INTS6/INTS7/ISG20L2/KIAA1456/METTL16/METTL2B/MPHOSPH6/MRPS11/MRPS9/MRTO4/NAF1/NHP2/NOP56/NOP58/NPM3/NSA2/PA2G4/PAPD5/PES1/PNO1/POP4/PUS10/PUS7/PUSL1/RCL1/RIOK3/RPF1/RPL10/RPL10A/RPL11/RPL12/RPL13/RPL13A/RPL14/RPL15/RPL17/RPL18/RPL18A/RPL19/RPL21/RPL22/RPL23/RPL…	143
GO:0000226	GO:0000226	microtubule cytoskeleton organization	128/2982	328/10375	3.01391e-05	3.01391e-05	0.00466786	ARL2/ATRX/BBS4/BCAS3/CCDC114/CCDC88A/CCSAP/CCSER2/CDC20/CDK5R1/CDK5RAP2/CDKN1B/CEP126/CEP152/CEP68/CEP97/CETN2/CFAP46/CFAP73/CHMP1A/CHMP1B/CHMP2B/CHMP3/CHORDC1/CHP1/CIB1/CKAP5/CLASP2/CLIP1/CLIP3/CNP/CNTLN/CNTN2/CRYAB/CTNNB1/CYLD/DCTN1/DIXDC1/DNAAF1/DNAAF3/DNAAF5/DNAH5/DNAH7/DOCK7/DRC1/DYNC1H1/EML1/EZR/FER/FKBP4/FLNA/GABARAP/GAS2L3/GEN1/HAUS2/HAUS4/HAUS6/HAUS7/HSPA1A/HSPA1B/HTT/HYDIN/INO80/IQCG/KA…	128
GO:0035082	GO:0035082	axoneme assembly	20/2982	31/10375	3.6862e-05	3.6862e-05	0.00552492	CCDC114/CFAP46/CFAP73/DNAAF1/DNAAF3/DNAAF5/DNAH5/DNAH7/DRC1/HYDIN/IQCG/RSPH1/RSPH4A/SPAG1/SPAG16/SPAG17/TPGS1/TTLL3/TTLL5/ZMYND10	20
GO:0002181	GO:0002181	cytoplasmic translation	26/2982	45/10375	4.31616e-05	4.31616e-05	0.00626695	CPEB2/EEF2/EIF3A/EIF3D/EIF4B/EIF4EBP1/EIF4H/EIF5/GSPT1/PCBP2/PTBP1/RPL13A/RPL15/RPL22/RPL22L1/RPL29/RPL36/RPL36A/RPL6/RPL7/RPL8/RPL9/RPLP1/RPLP2/SSB/YBX3	26
GO:0007018	GO:0007018	microtubule-based movement	75/2982	180/10375	0.000124177	0.000124177	0.0174837	ACTR2/AP2M1/AP2S1/AP3B1/AP3D1/AP3S1/APBA1/BBS4/BLOC1S1/BORCS5/CCDC114/CCSAP/CFAP46/CFAP54/CFAP73/DCTN1/DNAAF1/DNAAF5/DNAH10/DNAH11/DNAH12/DNAH2/DNAH3/DNAH5/DNAH6/DNAH7/DNAH9/DYNC1H1/DYNC1I2/DYNC2H1/DYNC2LI1/HIF1A/HSPB1/HTT/HYDIN/IFT27/IFT57/IFT81/IFT88/KIF13A/KIF13B/KIF1A/KIF1B/KIF21B/KIF3B/KIF5B/KIFAP3/KPNB1/KTN1/LAMP1/MAATS1/MAP1B/MAP1S/MAP4/MKKS/NDE1/NPHP3/PEX14/RAB6A/RHOT1/RSPH4A/SPAG16/SPAG1…	75
GO:0060271	GO:0060271	cilium assembly	101/2982	257/10375	0.000147895	0.000147895	0.0197282	ABCC4/ABLIM1/ACTR1A/ACTR2/ALMS1/ATG5/ATMIN/ATXN10/BBS1/BBS4/BBS5/BBS9/CCDC113/CCDC114/CCDC88A/CDK5RAP2/CEP126/CEP152/CEP290/CEP89/CEP97/CETN2/CFAP46/CFAP54/CFAP73/CKAP5/CYLD/DCTN1/DNAAF1/DNAAF3/DNAAF5/DNAH5/DNAH7/DRC1/DYNC1H1/DYNC1I2/DYNC2H1/DYNC2LI1/DZIP1/FLNA/FOXJ1/GORAB/GSN/HAUS2/HAUS4/HAUS6/HAUS7/HSP90AA1/HTT/HYDIN/IFT27/IFT57/IFT81/IFT88/INTU/IQCB1/IQCG/KCTD17/KIF3B/KIFAP3/MAP4/MAPRE1/MKKS/M…	101
GO:0044782	GO:0044782	cilium organization	102/2982	260/10375	0.00014861	0.00014861	0.0197282	ABCC4/ABLIM1/ACTR1A/ACTR2/ALMS1/ATG5/ATMIN/ATXN10/BBS1/BBS4/BBS5/BBS9/CCDC113/CCDC114/CCDC88A/CDK5RAP2/CEP126/CEP152/CEP290/CEP89/CEP97/CETN2/CFAP126/CFAP46/CFAP54/CFAP73/CKAP5/CYLD/DCTN1/DNAAF1/DNAAF3/DNAAF5/DNAH5/DNAH7/DRC1/DYNC1H1/DYNC1I2/DYNC2H1/DYNC2LI1/DZIP1/FLNA/FOXJ1/GORAB/GSN/HAUS2/HAUS4/HAUS6/HAUS7/HSP90AA1/HTT/HYDIN/IFT27/IFT57/IFT81/IFT88/INTU/IQCB1/IQCG/KCTD17/KIF3B/KIFAP3/MAP4/MAPRE…	102
GO:0048857	GO:0048857	neural nucleus development	23/2982	41/10375	0.000218674	0.000218674	0.0282229	BASP1/CALM1/CALM2/CDK5R1/CKB/CNP/COX6B1/FOXP2/G6PD/GLUD1/GNB4/MAOB/MAPKAP1/MBP/NDUFS3/PADI2/PLP1/RHOA/SEC16A/SEC24B/YWHAE/YWHAQ/ZNF430	23
GO:0006334	GO:0006334	nucleosome assembly	32/2982	64/10375	0.000259261	0.000259261	0.032557	ANP32B/ATRX/BRD2/CENPN/CENPU/CHAF1A/GRWD1/H1F0/H1FX/H2AFY/H3F3B/HIRA/HIST1H1D/HIST1H2BD/HIST1H2BK/HIST1H3D/HIST2H2BE/HIST2H2BF/HMGB2/MIS18BP1/NAP1L3/NAP1L5/NPM1/RBBP4/RSF1/RUVBL1/SMARCA5/SPTY2D1/TSPYL1/TSPYL2/TSPYL4/TSPYL5	32
GO:0030031	GO:0030031	cell projection assembly	145/2982	395/10375	0.000292262	0.000292262	0.0357353	ABCC4/ABLIM1/ACTR1A/ACTR2/AIF1/ALMS1/ANO6/ARF6/ARHGEF6/ARID1B/ATG5/ATMIN/ATXN10/BBS1/BBS4/BBS5/BBS9/BCAS3/CCDC113/CCDC114/CCDC88A/CCR7/CDC42EP4/CDK5RAP2/CEP126/CEP152/CEP290/CEP89/CEP97/CETN2/CFAP46/CFAP54/CFAP73/CFL1/CKAP5/COBL/CTTN/CYLD/DBNL/DCTN1/DNAAF1/DNAAF3/DNAAF5/DNAH5/DNAH7/DNM3/DPYSL3/DRC1/DYNC1H1/DYNC1I2/DYNC2H1/DYNC2LI1/DZIP1/EMP2/EPHA2/EZR/FER/FGD3/FGD4/FLNA/FOXJ1/GORAB/GSN/HAUS2/HAUS…	145
GO:0046785	GO:0046785	microtubule polymerization	25/2982	47/10375	0.000360145	0.000360145	0.0428005	ARL2/CDKN1B/CKAP5/CLASP2/CLIP1/CLIP3/DCTN1/FKBP4/HSPA1A/HSPA1B/MAPRE1/NDE1/RANBP9/RGS2/RPS3/SNCA/STMN1/TBCD/TPPP/TPPP3/TUBB4A/TUBGCP2/TUBGCP3/TUBGCP5/ZNF207	25
GO:0070848	GO:0070848	response to growth factor	157/2982	434/10375	0.000368468	0.000368468	0.0428005	ACVR2A/ADAM9/AGT/ANGPT2/ARPC3/BAMBI/BCL9L/BECN1/BPTF/CAT/CAV2/CD109/CDKN1C/CFL1/CFLAR/CIB1/CPNE3/CTGF/CTNNB1/CXCL8/CYR61/DDX5/DKK1/DKK3/DLL1/DUSP6/EEF1A1/EEF2/EGR1/EGR3/EIF4A3/ELK1/EMD/EPHA2/ERN1/ERRFI1/FBN1/FBXL15/FER/FERMT2/FEZ1/FGF1/FGF20/FGFR1/FKBP8/FLT4/FOS/FOXD1/FOXO3/FRS3/FSTL1/FUT8/FZD4/GAB1/GAS1/GLG1/GRB2/GSTP1/GTF2F1/HES1/HIF1A/HIPK2/HNRNPA1/HNRNPM/HSP90AB1/HSPA1A/HSPB1/IER2/IL10/IL1B/I…	157
GO:0043534	GO:0043534	blood vessel endothelial cell migration	30/2982	60/10375	0.000400041	0.000400041	0.0435719	ANGPT2/APOE/ATP5B/CIB1/CSNK2B/EGR3/EMP2/EPHA2/GPX1/HDAC5/HDAC9/HMGB1/HSPB1/ITGB1BP1/KLF4/NF1/NFE2L2/NR4A1/PDGFB/PRKCA/PTGS2/PTK2B/RHOA/ROBO1/SLIT2/STAT5A/TGFB1/THBS1/TMSB4X/VEGFA	30
GO:0097062	GO:0097062	dendritic spine maintenance	9/2982	11/10375	0.000402235	0.000402235	0.0435719	APOE/CFL1/CTTN/ITGA3/MTMR2/PICK1/TANC1/VPS35/ZMYND8	9
GO:0021762	GO:0021762	substantia nigra development	20/2982	35/10375	0.000403242	0.000403242	0.0435719	BASP1/CALM1/CALM2/CKB/CNP/COX6B1/G6PD/GLUD1/GNB4/MAOB/MAPKAP1/MBP/NDUFS3/PADI2/PLP1/RHOA/SEC16A/YWHAE/YWHAQ/ZNF430	20
GO:0034728	GO:0034728	nucleosome organization	40/2982	87/10375	0.000454515	0.000454515	0.0479959	ANP32B/ANP32E/ATRX/BRD2/CENPN/CENPU/CHAF1A/GRWD1/H1F0/H1FX/H2AFY/H3F3B/HIRA/HIST1H1D/HIST1H2BD/HIST1H2BK/HIST1H3D/HIST2H2BE/HIST2H2BF/HIST3H2A/HMGA1/HMGB2/MIS18BP1/NAP1L3/NAP1L5/NPM1/PAF1/RBBP4/RSF1/RUVBL1/SMARCA5/SMARCC1/SMARCC2/SPTY2D1/SUPT6H/TSPYL1/TSPYL2/TSPYL4/TSPYL5/ZNHIT1	40
GO:0051258	GO:0051258	protein polymerization	73/2982	181/10375	0.000487736	0.000487736	0.0503595	ACTR2/ADD1/AIF1/ANG/ARF1/ARF6/ARFGEF1/ARFIP1/ARL2/ARPC1B/ARPC3/ARPIN/BBS4/CAPZA1/CASQ2/CCR7/CDC42EP4/CDKN1B/CFL1/CHMP3/CKAP5/CLASP2/CLIP1/CLIP3/COBL/CTTN/DCTN1/DNM3/FCHSD2/FER/FKBP4/GPX4/GRB2/GSN/HSPA1A/HSPA1B/ICAM1/IQGAP2/JMY/MAPRE1/MID1IP1/MKKS/MLST8/MYADM/NDE1/PFN1/PFN2/PICK1/PINK1/PRKCE/PTK2B/PYCARD/RANBP9/RASA1/RGS2/RICTOR/RPS3/SCIN/SLIT2/SNCA/SPTAN1/STMN1/TBCD/TMOD1/TMSB4X/TPPP/TPPP3/TUBB4A…	73
GO:0043535	GO:0043535	regulation of blood vessel endothelial cell migration	23/2982	43/10375	0.000553743	0.000553743	0.0559319	ANGPT2/APOE/ATP5B/CIB1/CSNK2B/EPHA2/HDAC5/HDAC9/HMGB1/HSPB1/ITGB1BP1/KLF4/NF1/NFE2L2/PDGFB/PRKCA/PTGS2/RHOA/STAT5A/TGFB1/THBS1/TMSB4X/VEGFA	23
GO:0031109	GO:0031109	microtubule polymerization or depolymerization	30/2982	61/10375	0.000572961	0.000572961	0.0566417	ARL2/CCSAP/CDKN1B/CIB1/CKAP5/CLASP2/CLIP1/CLIP3/CRYAB/DCTN1/FKBP4/HSPA1A/HSPA1B/MAPRE1/MID1IP1/NDE1/RANBP9/RGS2/RPS3/SKA2/SNCA/STMN1/TBCD/TPPP/TPPP3/TUBB4A/TUBGCP2/TUBGCP3/TUBGCP5/ZNF207	30
GO:0031113	GO:0031113	regulation of microtubule polymerization	15/2982	24/10375	0.000588588	0.000588588	0.0569743	ARL2/CDKN1B/CLIP1/CLIP3/DCTN1/FKBP4/HSPA1A/HSPA1B/MAPRE1/RGS2/RPS3/SNCA/STMN1/TBCD/TUBB4A	15
GO:0030901	GO:0030901	midbrain development	31/2982	64/10375	0.000650855	0.000650855	0.0617159	BASP1/CALM1/CALM2/CKB/CNP/COX6B1/CTNNB1/DKK1/FGFR1/FZD3/G6PD/GLUD1/GNB4/HES1/KDM2B/MAOB/MAPKAP1/MBP/MSX1/NDST1/NDUFS3/NR4A2/PADI2/PLP1/RHOA/SEC16A/SFRP1/TAF1/YWHAE/YWHAQ/ZNF430	31
GO:0032271	GO:0032271	regulation of protein polymerization	55/2982	131/10375	0.000757031	0.000757031	0.0703481	ACTR2/ADD1/ARF1/ARF6/ARFGEF1/ARFIP1/ARL2/ARPC1B/ARPC3/ARPIN/BBS4/CAPZA1/CCR7/CDC42EP4/CDKN1B/CFL1/CLIP1/CLIP3/CTTN/DCTN1/FCHSD2/FER/FKBP4/GRB2/GSN/HSPA1A/HSPA1B/ICAM1/IQGAP2/JMY/MAPRE1/MKKS/MLST8/MYADM/PFN1/PFN2/PICK1/PINK1/PRKCE/PTK2B/PYCARD/RASA1/RGS2/RICTOR/RPS3/SCIN/SLIT2/SNCA/SPTAN1/STMN1/TBCD/TMOD1/TMSB4X/TPPP/TUBB4A	55
GO:0042255	GO:0042255	ribosome assembly	25/2982	49/10375	0.000816534	0.000816534	0.0731664	DDX28/DDX3X/EIF6/MRPL11/MRPS11/MRTO4/NPM1/RPF1/RPL10/RPL11/RPL12/RPL23A/RPL24/RPL38/RPL5/RPL6/RPS10/RPS14/RPS15/RPS17/RPS19/RPS27/RPS28/RPSA/SBDS	25
GO:0003341	GO:0003341	cilium movement	19/2982	34/10375	0.000818854	0.000818854	0.0731664	BBS4/CCDC114/CCSAP/CFAP46/CFAP54/CFAP73/DNAAF1/DNAAF5/DNAH11/DNAH5/DNAH7/HYDIN/MAATS1/MKKS/NPHP3/RSPH4A/SPAG16/SPAG17/TEKT1	19
GO:0016053	GO:0016053	organic acid biosynthetic process	76/2982	193/10375	0.000867438	0.000867438	0.0743735	ABAT/ABCD3/ACACB/ACLY/ACSF3/ACSM5/ADIPOR1/AHCY/AKR1A1/ALOX5/AMACR/APIP/ASL/ATIC/BGN/CARNS1/CBR1/CD74/CHST12/CSPG4/DECR2/DSEL/EIF6/ELOVL3/ELOVL5/ELOVL7/FASN/FPGS/GAMT/GCH1/GLUD1/GLUL/GOT2/GPT2/HAAO/HACD2/HACD4/HSD17B8/LIAS/LTC4S/MID1IP1/MTHFD1L/MTHFS/MYO5A/NAALAD2/NR1D1/NR1H2/OAT/OSBP/OSBPL2/OSBPL9/PHGDH/PLA2G4A/PLOD2/PLOD3/PLP1/PNPLA8/PRKAG1/PRKAG2/PROX1/PSPH/PTGES2/PTGS2/QKI/RDH10/SCD/SCD5/SCP2/…	76
GO:0046394	GO:0046394	carboxylic acid biosynthetic process	76/2982	193/10375	0.000867438	0.000867438	0.0743735	ABAT/ABCD3/ACACB/ACLY/ACSF3/ACSM5/ADIPOR1/AHCY/AKR1A1/ALOX5/AMACR/APIP/ASL/ATIC/BGN/CARNS1/CBR1/CD74/CHST12/CSPG4/DECR2/DSEL/EIF6/ELOVL3/ELOVL5/ELOVL7/FASN/FPGS/GAMT/GCH1/GLUD1/GLUL/GOT2/GPT2/HAAO/HACD2/HACD4/HSD17B8/LIAS/LTC4S/MID1IP1/MTHFD1L/MTHFS/MYO5A/NAALAD2/NR1D1/NR1H2/OAT/OSBP/OSBPL2/OSBPL9/PHGDH/PLA2G4A/PLOD2/PLOD3/PLP1/PNPLA8/PRKAG1/PRKAG2/PROX1/PSPH/PTGES2/PTGS2/QKI/RDH10/SCD/SCD5/SCP2/…	76
GO:0030155	GO:0030155	regulation of cell adhesion	161/2982	454/10375	0.000880384	0.000880384	0.0743735	ABAT/ABL2/ACTN4/ADAM10/ADAM9/AIF1/ANGPT2/AP3B1/AP3D1/APBB1IP/ARL2/ATP5B/BCAS3/CBLL1/CCR7/CD24/CD300A/CD74/CD83/CEBPB/CELSR2/CFL1/CIB1/CLASP2/CLPTM1/COL16A1/CSK/CTNNB1/CXCL8/CYLD/CYP1B1/CYR61/CYTH1/DLL1/DOCK1/DROSHA/DSCAM/DUSP10/ECM2/EDIL3/EFNB1/EGR3/EMP2/EPHA2/FBLN1/FLNA/FLOT1/FLOT2/FOXJ1/FZD4/GPAM/GPM6B/GRB2/GSN/GTPBP4/HES1/HLA-DMB/HLA-DOA/HLA-DPA1/HLA-DPB1/HLA-DQA1/HLA-DQA2/HLA-DQB1/HLA-DQB2/HL…	161
GO:0043523	GO:0043523	regulation of neuron apoptotic process	54/2982	129/10375	0.000914608	0.000914608	0.0758849	AMBRA1/APOE/ATF2/ATF4/BCL2L11/BTG2/C5AR1/CASP2/CCL3/CDK5R1/CEBPB/CTNNB1/DDIT3/EGLN2/FAIM2/FGF20/FOXO3/G6PD/GPX1/GRID2/HIF1A/HIPK2/HSP90AB1/HSPD1/ITGA1/KDM2B/LGMN/LRP1/MAG/MAP2K4/MAP3K11/MAP3K12/MCL1/NF1/NONO/NQO1/NR4A2/NR4A3/NSMF/NTRK2/PARP1/PDPK1/PIK3CA/PINK1/PTK2B/RASA1/ROCK1/SNCA/SOD2/STAMBP/STXBP1/TGFB2/TRIM2/UNC5B	54
GO:0061564	GO:0061564	axon development	101/2982	269/10375	0.000983719	0.000983719	0.0801872	APBB1/APBB2/APOE/B4GAT1/CDH11/CDK5R1/CNP/CNTN2/COBL/CTNNA1/CTTN/DOCK7/DSCAM/EFNB1/EGR2/ENAH/EZR/FEZ1/FLOT1/FZD3/GAB1/GAB2/GRB2/IFRD1/INPP5F/IRS2/JAM3/KIF13B/KIF5B/KLF4/LAMA2/LLGL1/LRFN1/LRFN3/LRRC70/MAG/MAP1B/MATN2/METRN/MYH10/NCAM1/NEO1/NFASC/NR4A2/NR4A3/NRAS/NRP2/NTN1/NTN4/NTRK2/NUMBL/PARD3/PICALM/PIK3CA/PIK3CB/PIK3R1/PLP1/PLXNA3/PLXNB1/PLXNB3/PLXNC1/PLXND1/PPP3CB/PRKCA/PTPN11/PTPRA/PTPRF/PTPRM…	101
GO:0072350	GO:0072350	tricarboxylic acid metabolic process	18/2982	32/10375	0.00100961	0.00100961	0.0808789	ACLY/ACO2/DLD/FH/GLUD1/IDH3A/IDH3G/NNT/OGDH/PDHA1/PDHB/SDHA/SDHB/SDHC/STAT5A/SUCLA2/SUCLG1/SUCLG2	18
GO:0060674	GO:0060674	placenta blood vessel development	15/2982	25/10375	0.00108206	0.00108206	0.0840094	CYR61/FBXW8/FOSL1/FZD5/HES1/HEY1/HEY2/HS6ST1/ITGB8/JUNB/NR2F2/PLCD1/RBM15/RBPJ/SOCS3	15
GO:0032516	GO:0032516	positive regulation of phosphoprotein phosphatase activity	10/2982	14/10375	0.00114556	0.00114556	0.0840094	AKAP6/CALM1/CALM2/CD300A/HSP90AB1/ITGA1/MAGI2/PDGFRB/PPP1R12A/PPP1R15A	10
GO:0060669	GO:0060669	embryonic placenta morphogenesis	10/2982	14/10375	0.00114556	0.00114556	0.0840094	CDKN1C/CYR61/FZD5/GRB2/IL10/NCOA1/SOCS3/SPINT2/ST14/TRIM28	10
GO:0010631	GO:0010631	epithelial cell migration	67/2982	168/10375	0.00115677	0.00115677	0.0840094	ADAM9/ADIPOR1/AGT/ANGPT2/ANLN/APOE/ARSB/ATP5B/BCAS3/CIB1/CLASP2/CSNK2B/CYP1B1/DOCK1/EGR3/EMP2/ENPP2/EPHA2/FGF1/FGFR1/FLT4/FOXP1/GPX1/HDAC5/HDAC9/HIF1A/HMGB1/HSPB1/ITGA2/ITGA3/ITGB1BP1/ITGB2/KLF4/NF1/NFE2L2/NR2F2/NR4A1/NRP2/NUP188/PDGFB/PDPK1/PFN1/PFN2/PIK3CA/PKN1/PLXND1/PRKCA/PRKCE/PROX1/PTGS2/PTK2B/PTPN11/PTPRM/RHOA/ROBO1/SLIT2/STAT5A/STRAP/SVBP/SYNJ2BP/TGFB1/TGFB2/THBS1/TMSB4X/TNFSF12/VEGFA/ZC3…	67
GO:0090132	GO:0090132	epithelium migration	67/2982	168/10375	0.00115677	0.00115677	0.0840094	ADAM9/ADIPOR1/AGT/ANGPT2/ANLN/APOE/ARSB/ATP5B/BCAS3/CIB1/CLASP2/CSNK2B/CYP1B1/DOCK1/EGR3/EMP2/ENPP2/EPHA2/FGF1/FGFR1/FLT4/FOXP1/GPX1/HDAC5/HDAC9/HIF1A/HMGB1/HSPB1/ITGA2/ITGA3/ITGB1BP1/ITGB2/KLF4/NF1/NFE2L2/NR2F2/NR4A1/NRP2/NUP188/PDGFB/PDPK1/PFN1/PFN2/PIK3CA/PKN1/PLXND1/PRKCA/PRKCE/PROX1/PTGS2/PTK2B/PTPN11/PTPRM/RHOA/ROBO1/SLIT2/STAT5A/STRAP/SVBP/SYNJ2BP/TGFB1/TGFB2/THBS1/TMSB4X/TNFSF12/VEGFA/ZC3…	67
GO:0019081	GO:0019081	viral translation	8/2982	10/10375	0.00115717	0.00115717	0.0840094	EIF2AK4/EIF3A/EIF3D/EIF3G/EIF3L/PCBP2/PTBP1/SSB	8
GO:0071363	GO:0071363	cellular response to growth factor stimulus	149/2982	419/10375	0.00118463	0.00118463	0.0846793	ACVR2A/ADAM9/AGT/ANGPT2/ARPC3/BAMBI/BCL9L/BECN1/BPTF/CAT/CAV2/CD109/CDKN1C/CFL1/CFLAR/CIB1/CPNE3/CTGF/CTNNB1/CXCL8/CYR61/DDX5/DKK1/DKK3/DLL1/DUSP6/EEF1A1/EEF2/EGR1/EGR3/EIF4A3/EMD/ERN1/ERRFI1/FBN1/FBXL15/FERMT2/FEZ1/FGF1/FGF20/FGFR1/FKBP8/FLT4/FOS/FOXD1/FOXO3/FRS3/FSTL1/FUT8/FZD4/GAS1/GLG1/GRB2/GSTP1/GTF2F1/HES1/HIF1A/HIPK2/HNRNPA1/HNRNPM/HSP90AB1/HSPA1A/HSPB1/IL10/IL1B/IL6/ITGA3/ITGB1BP1/KIDINS2…	149
GO:0006935	GO:0006935	chemotaxis	122/2982	335/10375	0.00120514	0.00120514	0.08484	ACKR3/ADAM10/AIF1/ANGPT2/ANO6/APBB2/B4GAT1/C5/C5AR1/CCL3/CCL3L1/CCL3L3/CCL4/CCL4L1/CCR7/CD74/CDK5R1/CMTM3/CMTM4/CNTN2/CXCL16/CXCL8/CYR61/DOCK2/DSCAM/EFNB1/EGR2/EGR3/ENAH/ENPP2/EPHA2/EZR/FCER1G/FER/FEZ1/FGF1/FGFR1/FOSL1/FZD3/GAB1/GAB2/GBF1/GPR183/GPSM3/GRB2/GSTP1/HMGB1/HMGB2/HSPB1/IL10/IL1B/IL6/IRS2/ITGA1/ITGA2/ITGB2/JAM3/KIF5B/LAMA2/MATN2/MYH10/NCAM1/NEO1/NFASC/NR4A1/NR4A3/NRAS/NRP2/NTN1/NTN4/PAD…	122
GO:0006101	GO:0006101	citrate metabolic process	17/2982	30/10375	0.00124389	0.00124389	0.0862616	ACLY/ACO2/DLD/FH/IDH3A/IDH3G/NNT/OGDH/PDHA1/PDHB/SDHA/SDHB/SDHC/STAT5A/SUCLA2/SUCLG1/SUCLG2	17
GO:0042330	GO:0042330	taxis	122/2982	336/10375	0.00136597	0.00136597	0.093334	ACKR3/ADAM10/AIF1/ANGPT2/ANO6/APBB2/B4GAT1/C5/C5AR1/CCL3/CCL3L1/CCL3L3/CCL4/CCL4L1/CCR7/CD74/CDK5R1/CMTM3/CMTM4/CNTN2/CXCL16/CXCL8/CYR61/DOCK2/DSCAM/EFNB1/EGR2/EGR3/ENAH/ENPP2/EPHA2/EZR/FCER1G/FER/FEZ1/FGF1/FGFR1/FOSL1/FZD3/GAB1/GAB2/GBF1/GPR183/GPSM3/GRB2/GSTP1/HMGB1/HMGB2/HSPB1/IL10/IL1B/IL6/IRS2/ITGA1/ITGA2/ITGB2/JAM3/KIF5B/LAMA2/MATN2/MYH10/NCAM1/NEO1/NFASC/NR4A1/NR4A3/NRAS/NRP2/NTN1/NTN4/PAD…	122
GO:0006694	GO:0006694	steroid biosynthetic process	43/2982	100/10375	0.00155544	0.00155544	0.103989	ACAT2/ACLY/AKR1B1/AMACR/APOE/ARV1/ATP1A1/CYB5R1/CYB5R3/CYP51A1/DHCR24/DHCR7/DKK3/EBP/EGR1/FDX1/FDX1L/FGF1/G6PD/HSD17B1/HSD17B11/HSD17B7/HSD17B8/IDI1/IGFBP7/IL1B/LBR/MVD/NFKB1/NR1D1/OSBP/OSBPL2/OSBPL9/PBX1/PMVK/PRKAG2/PROX1/SCP2/SIRT1/SRD5A3/TM7SF2/TRERF1/TSPO	43
GO:0043536	GO:0043536	positive regulation of blood vessel endothelial cell migration	13/2982	21/10375	0.00156666	0.00156666	0.103989	ATP5B/CIB1/HDAC9/HSPB1/NFE2L2/PDGFB/PRKCA/PTGS2/STAT5A/TGFB1/THBS1/TMSB4X/VEGFA	13
GO:0090130	GO:0090130	tissue migration	67/2982	170/10375	0.00165719	0.00165719	0.106224	ADAM9/ADIPOR1/AGT/ANGPT2/ANLN/APOE/ARSB/ATP5B/BCAS3/CIB1/CLASP2/CSNK2B/CYP1B1/DOCK1/EGR3/EMP2/ENPP2/EPHA2/FGF1/FGFR1/FLT4/FOXP1/GPX1/HDAC5/HDAC9/HIF1A/HMGB1/HSPB1/ITGA2/ITGA3/ITGB1BP1/ITGB2/KLF4/NF1/NFE2L2/NR2F2/NR4A1/NRP2/NUP188/PDGFB/PDPK1/PFN1/PFN2/PIK3CA/PKN1/PLXND1/PRKCA/PRKCE/PROX1/PTGS2/PTK2B/PTPN11/PTPRM/RHOA/ROBO1/SLIT2/STAT5A/STRAP/SVBP/SYNJ2BP/TGFB1/TGFB2/THBS1/TMSB4X/TNFSF12/VEGFA/ZC3…	67
GO:0031497	GO:0031497	chromatin assembly	35/2982	78/10375	0.00170756	0.00170756	0.106224	ANP32B/ATRX/BRD2/CENPN/CENPU/CHAF1A/GRWD1/H1F0/H1FX/H2AFY/H3F3B/HIRA/HIST1H1D/HIST1H2BD/HIST1H2BK/HIST1H3D/HIST2H2BE/HIST2H2BF/HMGA1/HMGB2/MIS18BP1/NAP1L3/NAP1L5/NOC2L/NPM1/PAF1/RBBP4/RSF1/RUVBL1/SMARCA5/SPTY2D1/TSPYL1/TSPYL2/TSPYL4/TSPYL5	35
GO:0010632	GO:0010632	regulation of epithelial cell migration	54/2982	132/10375	0.00171458	0.00171458	0.106224	ADAM9/ADIPOR1/AGT/ANGPT2/APOE/ARSB/ATP5B/BCAS3/CIB1/CLASP2/CSNK2B/DOCK1/EMP2/ENPP2/EPHA2/FGF1/FGFR1/FLT4/FOXP1/HDAC5/HDAC9/HIF1A/HMGB1/HSPB1/ITGA2/ITGA3/ITGB1BP1/KLF4/NF1/NFE2L2/NR2F2/NRP2/PDGFB/PDPK1/PFN1/PFN2/PRKCA/PRKCE/PROX1/PTGS2/PTK2B/PTPRM/RHOA/SLIT2/STAT5A/STRAP/SVBP/SYNJ2BP/TGFB1/TGFB2/THBS1/TMSB4X/VEGFA/ZC3H12A	54
GO:0001892	GO:0001892	embryonic placenta development	28/2982	59/10375	0.00173165	0.00173165	0.106224	BPTF/CDKN1C/CEBPB/CYR61/EPAS1/FBXW8/FZD5/GAB1/GRB2/HES1/HEY1/HEY2/HIF1A/HS6ST1/HSF1/IL10/JUNB/NCOA1/NR2F2/PDGFB/PLCD1/PRDM1/RBPJ/SOCS3/SPINT2/ST14/TRIM28/ZFAT	28
GO:0031623	GO:0031623	receptor internalization	28/2982	59/10375	0.00173165	0.00173165	0.106224	ACKR3/ARF1/ARRB1/ATAD1/CD9/CNTN2/CXCL8/DKK1/DNM3/EZR/FCER1G/FLOT1/GRB2/ITGB2/LRP1/MAGI2/MTMR2/PICALM/PICK1/RAB31/RAB5A/RAMP1/SDCBP/SNCA/SNX1/SYK/TFRC/VEGFA	28
GO:0010594	GO:0010594	regulation of endothelial cell migration	40/2982	92/10375	0.00173751	0.00173751	0.106224	AGT/ANGPT2/APOE/ATP5B/BCAS3/CIB1/CSNK2B/EMP2/EPHA2/FGF1/FGFR1/FLT4/FOXP1/HDAC5/HDAC9/HMGB1/HSPB1/ITGB1BP1/KLF4/NF1/NFE2L2/NR2F2/NRP2/PDGFB/PDPK1/PRKCA/PROX1/PTGS2/PTK2B/PTPRM/RHOA/SLIT2/STAT5A/SVBP/SYNJ2BP/TGFB1/THBS1/TMSB4X/VEGFA/ZC3H12A	40
GO:0072522	GO:0072522	purine-containing compound biosynthetic process	60/2982	150/10375	0.00187278	0.00187278	0.113007	ADCY4/ADCY5/ADCY9/ADORA3/ADSL/AK9/AKAP6/AMD1/APLP1/APOE/APRT/ATIC/ATP5B/ATP5C1/ATP5D/ATP5E/ATP5G2/ATP5G3/ATP5L/ATP5O/ATP6V0A2/CALM1/CALM2/CAP1/DCK/GABBR1/GMPR/GMPS/GNAI2/GPR161/GPR65/GUK1/HPRT1/MTHFD1L/NF1/NME2/NME4/PALM/PANK3/PANK4/PAPSS1/PAPSS2/PARP1/PDE2A/PINK1/PNP/PPAT/PRKAG2/PRKCA/PRPS1/PRPS2/PTK2B/RAF1/RAMP1/SLC25A13/SLC35B2/STAT3/TGFB1/TMSB4X/VCP	60
GO:1901654	GO:1901654	response to ketone	51/2982	124/10375	0.00197932	0.00197932	0.117904	ADCY5/AKR1B1/CALM1/CALM2/CCR7/CDK4/CFLAR/CSNK2B/CYBA/DCPS/DUSP1/EIF4E/EIF4EBP1/ELK1/ERRFI1/FDX1/FOS/FOSB/FOSL1/FOXO3/FOXP2/GNAI1/GNB1/HNRNPD/HSF1/ICAM1/IGFBP7/IL6/KIF1B/KLF4/MAOB/NCOA1/PARP1/PCK2/PCNA/PRKCE/PSPH/PTGER4/RELA/RPL32/SFRP1/SIRT1/SLIT2/SLIT3/TGFB1/TGFB2/TGFBR3/THBS1/TSPO/TXNIP/XRN1	51
GO:0042273	GO:0042273	ribosomal large subunit biogenesis	27/2982	57/10375	0.0021507	0.0021507	0.126491	DDX28/EIF6/GTPBP4/MRPL11/MRTO4/NHP2/NOC2L/NSA2/PES1/RPF1/RPL10/RPL10A/RPL11/RPL12/RPL14/RPL23A/RPL24/RPL26/RPL35/RPL35A/RPL38/RPL5/RPL6/RPL7/RPL7A/RSL1D1/YAE1D1	27
GO:0001709	GO:0001709	cell fate determination	11/2982	17/10375	0.00219843	0.00219843	0.127682	CTNNB1/DLL1/HES1/IFRD1/JAG1/KLF4/MCL1/NOTCH2/PROX1/PTCH2/TBX2	11
GO:1903039	GO:1903039	positive regulation of leukocyte cell-cell adhesion	62/2982	157/10375	0.00228618	0.00228618	0.130897	AIF1/AP3B1/AP3D1/CCR7/CD24/CD74/CD83/CSK/CYLD/DUSP10/EFNB1/EGR3/FLOT2/GPAM/GRB2/HES1/HLA-DMB/HLA-DPA1/HLA-DPB1/HLA-DQA1/HLA-DQA2/HLA-DQB1/HLA-DQB2/HLA-DRA/HLA-DRB1/HMGB1/HSPD1/HSPH1/ICAM1/ICOSLG/IL12RB1/IL15/IL1B/IL6/ITGA4/ITPKB/LILRB4/MAPKAP1/MLST8/NLRP3/NR4A3/PDPK1/PIK3CA/PIK3R1/PNP/PTPN11/PTPRC/PYCARD/RICTOR/RIPK2/RPS3/SART1/SASH3/SPN/SYK/TFRC/TGFB1/TNFRSF13C/TNFSF13B/TNFSF9/YES1/ZMIZ1	62
GO:0032272	GO:0032272	negative regulation of protein polymerization	22/2982	44/10375	0.00231012	0.00231012	0.130897	ADD1/ARFGEF1/BBS4/CAPZA1/CFL1/CLIP3/FKBP4/GSN/MAPRE1/MKKS/MYADM/PFN1/PFN2/SCIN/SLIT2/SNCA/SPTAN1/STMN1/TBCD/TMOD1/TMSB4X/TUBB4A	22
GO:0048592	GO:0048592	eye morphogenesis	32/2982	71/10375	0.00242329	0.00242329	0.135655	BBS4/CEP290/COL5A2/CRB1/CTNNB1/DLL1/DSCAM/EPHA2/FBN1/FZD5/HIF1A/HIPK2/JAG1/KDM2B/MAN2A1/MFN2/NAGLU/NF1/NIPBL/NKD1/NTRK2/PRDM1/PROX1/PROX2/PTPRM/RARG/RPGRIP1/STAT3/TBX2/TDRD7/VEGFA/ZEB1	32
GO:0007409	GO:0007409	axonogenesis	92/2982	248/10375	0.00245662	0.00245662	0.135884	APBB1/APBB2/APOE/B4GAT1/CDH11/CDK5R1/CNP/CNTN2/COBL/CTTN/DOCK7/DSCAM/EFNB1/EGR2/ENAH/EZR/FEZ1/FLOT1/FZD3/GAB1/GAB2/GRB2/IFRD1/IRS2/KIF13B/KIF5B/LAMA2/LLGL1/LRFN1/LRFN3/LRRC70/MAG/MAP1B/MATN2/METRN/MYH10/NCAM1/NEO1/NFASC/NR4A2/NR4A3/NRAS/NRP2/NTN1/NTN4/NTRK2/NUMBL/PARD3/PICALM/PIK3CA/PIK3CB/PIK3R1/PLXNA3/PLXNB1/PLXNB3/PLXNC1/PLXND1/PPP3CB/PRKCA/PTPN11/PTPRA/PTPRM/PTPRS/PTPRZ1/RAB3A/RAB8A/RANBP9/RH…	92
GO:0090092	GO:0090092	regulation of transmembrane receptor protein serine/threonine kinase signaling pathway	53/2982	131/10375	0.00250578	0.00250578	0.136972	ACVR2A/BAMBI/BCL9L/CAV2/CD109/CDKN1C/CSNK2B/CYR61/DKK1/DKK3/FBN1/FBXL15/FKBP8/FOXD1/GLG1/HES1/HIPK2/HSP90AB1/HSPA1A/INHBA/ITGA3/LRG1/LTBP1/MAGI2/MSX1/MSX2/NEO1/PARP1/PDPK1/PEG10/PPM1A/RBPJ/RPS27A/SDCBP/SFRP1/SIRT1/SKIL/SMAD2/SMURF2/STRAP/TGFB1/TGFB2/TGFBR3/THBS1/TOB1/TRIM33/UBA52/UBB/VASN/ZC3H3/ZEB1/ZNF451/ZNF703	53
GO:0051654	GO:0051654	establishment of mitochondrion localization	10/2982	15/10375	0.00255183	0.00255183	0.137868	FEZ1/HIF1A/KIF1B/MAP1B/MAP1S/RHOT1/SPAST/UBB/UCHL1/UXT	10
GO:0090287	GO:0090287	regulation of cellular response to growth factor stimulus	62/2982	158/10375	0.00272576	0.00272576	0.142701	ACVR2A/AGT/BAMBI/BCL9L/CAV2/CD109/CDKN1C/CFLAR/CTNNB1/CYR61/DKK1/DKK3/DLL1/DUSP6/FBN1/FBXL15/FGF1/FGFR1/FKBP8/FOXD1/FZD4/GLG1/HES1/HIF1A/HIPK2/HSP90AB1/HSPA1A/IL1B/ITGA3/LRG1/LTBP1/MSX1/MSX2/MYOF/NEO1/PDPK1/PEG10/PPM1A/PRKCB/PTPN1/RBPJ/RPS27A/SDCBP/SFRP1/SIRT1/SKIL/SLIT2/SMAD2/SMURF2/STRAP/TGFB1/TGFBR3/THBS1/TOB1/TRIM33/UBA52/UBB/VASN/VEGFA/ZEB1/ZNF451/ZNF703	62
GO:0006584	GO:0006584	catecholamine metabolic process	13/2982	22/10375	0.00282755	0.00282755	0.142701	ABAT/AKR1B1/EPAS1/GCH1/GPR37/HPRT1/MAOA/MAOB/NR4A2/SNCA/SULT1A1/TGFB2/VPS35	13
GO:0009712	GO:0009712	catechol-containing compound metabolic process	13/2982	22/10375	0.00282755	0.00282755	0.142701	ABAT/AKR1B1/EPAS1/GCH1/GPR37/HPRT1/MAOA/MAOB/NR4A2/SNCA/SULT1A1/TGFB2/VPS35	13
GO:0043542	GO:0043542	endothelial cell migration	49/2982	120/10375	0.00285929	0.00285929	0.142701	AGT/ANGPT2/APOE/ATP5B/BCAS3/CIB1/CSNK2B/CYP1B1/EGR3/EMP2/EPHA2/FGF1/FGFR1/FLT4/FOXP1/GPX1/HDAC5/HDAC9/HMGB1/HSPB1/ITGB1BP1/ITGB2/KLF4/NF1/NFE2L2/NR2F2/NR4A1/NRP2/PDGFB/PDPK1/PIK3CA/PLXND1/PRKCA/PROX1/PTGS2/PTK2B/PTPRM/RHOA/ROBO1/SLIT2/STAT5A/SVBP/SYNJ2BP/TGFB1/THBS1/TMSB4X/TNFSF12/VEGFA/ZC3H12A	49
GO:1903844	GO:1903844	regulation of cellular response to transforming growth factor beta stimulus	35/2982	80/10375	0.00288642	0.00288642	0.142701	BAMBI/BCL9L/CAV2/CD109/CDKN1C/CFLAR/DKK3/FBN1/GLG1/HIPK2/HSP90AB1/HSPA1A/ITGA3/LRG1/LTBP1/PDPK1/PEG10/PPM1A/RPS27A/SDCBP/SIRT1/SKIL/SMAD2/SMURF2/STRAP/TGFB1/TGFBR3/THBS1/TRIM33/UBA52/UBB/VASN/ZEB1/ZNF451/ZNF703	35
GO:0007411	GO:0007411	axon guidance	50/2982	123/10375	0.00290944	0.00290944	0.142701	APBB2/B4GAT1/CDK5R1/CNTN2/DSCAM/EFNB1/EGR2/ENAH/EZR/FEZ1/FZD3/GAB1/GAB2/GRB2/IRS2/KIF5B/LAMA2/MATN2/MYH10/NCAM1/NEO1/NFASC/NR4A3/NRAS/NRP2/NTN1/NTN4/PIK3CA/PIK3CB/PIK3R1/PLXNA3/PRKCA/PTPN11/PTPRA/PTPRM/RANBP9/ROBO1/RPL24/SEMA3B/SEMA4F/SHANK3/SIAH1/SLIT2/SLIT3/SPTAN1/TGFB2/UNC5B/UNC5C/USP33/VEGFA	50
GO:0097485	GO:0097485	neuron projection guidance	50/2982	123/10375	0.00290944	0.00290944	0.142701	APBB2/B4GAT1/CDK5R1/CNTN2/DSCAM/EFNB1/EGR2/ENAH/EZR/FEZ1/FZD3/GAB1/GAB2/GRB2/IRS2/KIF5B/LAMA2/MATN2/MYH10/NCAM1/NEO1/NFASC/NR4A3/NRAS/NRP2/NTN1/NTN4/PIK3CA/PIK3CB/PIK3R1/PLXNA3/PRKCA/PTPN11/PTPRA/PTPRM/RANBP9/ROBO1/RPL24/SEMA3B/SEMA4F/SHANK3/SIAH1/SLIT2/SLIT3/SPTAN1/TGFB2/UNC5B/UNC5C/USP33/VEGFA	50
GO:0009127	GO:0009127	purine nucleoside monophosphate biosynthetic process	27/2982	58/10375	0.00293709	0.00293709	0.142701	ADSL/AK9/APRT/ATIC/ATP5B/ATP5C1/ATP5D/ATP5E/ATP5G2/ATP5G3/ATP5L/ATP5O/ATP6V0A2/GMPS/HPRT1/LHPP/PARP1/PINK1/PPAT/PRKAG2/PRPS1/PRPS2/SLC25A13/STAT3/TGFB1/TMSB4X/VCP	27
GO:0009168	GO:0009168	purine ribonucleoside monophosphate biosynthetic process	27/2982	58/10375	0.00293709	0.00293709	0.142701	ADSL/AK9/APRT/ATIC/ATP5B/ATP5C1/ATP5D/ATP5E/ATP5G2/ATP5G3/ATP5L/ATP5O/ATP6V0A2/GMPS/HPRT1/LHPP/PARP1/PINK1/PPAT/PRKAG2/PRPS1/PRPS2/SLC25A13/STAT3/TGFB1/TMSB4X/VCP	27
GO:0045785	GO:0045785	positive regulation of cell adhesion	98/2982	268/10375	0.00301945	0.00301945	0.142701	ADAM9/AIF1/AP3B1/AP3D1/APBB1IP/ARL2/CCR7/CD24/CD74/CD83/CFL1/CIB1/COL16A1/CSK/CYLD/CYR61/DOCK1/DUSP10/ECM2/EDIL3/EFNB1/EGR3/EMP2/FLNA/FLOT1/FLOT2/GPAM/GRB2/HES1/HLA-DMB/HLA-DPA1/HLA-DPB1/HLA-DQA1/HLA-DQA2/HLA-DQB1/HLA-DQB2/HLA-DRA/HLA-DRB1/HMGB1/HSPD1/HSPH1/ICAM1/ICOSLG/IL10/IL12RB1/IL15/IL1B/IL6/ITGA2/ITGA3/ITGA4/ITGA6/ITGB1BP1/ITPKB/KIFAP3/LDB1/LILRB4/MAPKAP1/MLST8/MYADM/MYO10/NID1/NLRP3/NR4A3/…	98
GO:0031110	GO:0031110	regulation of microtubule polymerization or depolymerization	19/2982	37/10375	0.00307169	0.00307169	0.142701	ARL2/CDKN1B/CIB1/CLASP2/CLIP1/CLIP3/DCTN1/FKBP4/HSPA1A/HSPA1B/MAPRE1/MID1IP1/RGS2/RPS3/SKA2/SNCA/STMN1/TBCD/TUBB4A	19
GO:0009152	GO:0009152	purine ribonucleotide biosynthetic process	55/2982	138/10375	0.00310314	0.00310314	0.142701	ADCY4/ADCY5/ADCY9/ADORA3/ADSL/AK9/AKAP6/APLP1/APOE/APRT/ATIC/ATP5B/ATP5C1/ATP5D/ATP5E/ATP5G2/ATP5G3/ATP5L/ATP5O/ATP6V0A2/CALM1/CALM2/CAP1/GABBR1/GMPS/GNAI2/GPR161/GPR65/GUK1/HPRT1/NF1/NME2/NME4/PALM/PANK3/PANK4/PAPSS1/PAPSS2/PARP1/PDE2A/PINK1/PPAT/PRKAG2/PRKCA/PRPS1/PRPS2/PTK2B/RAF1/RAMP1/SLC25A13/SLC35B2/STAT3/TGFB1/TMSB4X/VCP	55
GO:0006099	GO:0006099	tricarboxylic acid cycle	15/2982	27/10375	0.0031185	0.0031185	0.142701	ACO2/DLD/FH/IDH3A/IDH3G/NNT/OGDH/PDHA1/PDHB/SDHA/SDHB/SDHC/SUCLA2/SUCLG1/SUCLG2	15
GO:0021544	GO:0021544	subpallium development	8/2982	11/10375	0.00317035	0.00317035	0.142701	BBS4/DLX2/FOXP2/HPRT1/INHBA/MKKS/OGDH/SHANK3	8
GO:0048820	GO:0048820	hair follicle maturation	8/2982	11/10375	0.00317035	0.00317035	0.142701	CTNNB1/ERCC2/MSX2/MYO5A/NF1/RBPJ/TGFB2/TRPC4AP	8
GO:0060713	GO:0060713	labyrinthine layer morphogenesis	8/2982	11/10375	0.00317035	0.00317035	0.142701	CYR61/FZD5/GRB2/IL10/NCOA1/SOCS3/SPINT2/ST14	8
GO:0060711	GO:0060711	labyrinthine layer development	17/2982	32/10375	0.0031708	0.0031708	0.142701	CYR61/FBXW8/FZD5/GAB1/GRB2/HES1/HEY1/HEY2/HS6ST1/IL10/JUNB/NCOA1/PLCD1/RBPJ/SOCS3/SPINT2/ST14	17
GO:0050870	GO:0050870	positive regulation of T cell activation	59/2982	150/10375	0.00319706	0.00319706	0.142701	AIF1/AP3B1/AP3D1/CCR7/CD24/CD74/CD83/CSK/CYLD/DUSP10/EFNB1/EGR3/FLOT2/GPAM/GRB2/HES1/HLA-DMB/HLA-DPA1/HLA-DPB1/HLA-DQA1/HLA-DQA2/HLA-DQB1/HLA-DQB2/HLA-DRA/HLA-DRB1/HMGB1/HSPD1/HSPH1/ICOSLG/IL12RB1/IL15/IL1B/IL6/ITPKB/LILRB4/MAPKAP1/MLST8/NLRP3/PDPK1/PIK3CA/PIK3R1/PNP/PTPN11/PTPRC/PYCARD/RICTOR/RIPK2/RPS3/SART1/SASH3/SPN/SYK/TFRC/TGFB1/TNFRSF13C/TNFSF13B/TNFSF9/YES1/ZMIZ1	59
GO:0030099	GO:0030099	myeloid cell differentiation	91/2982	247/10375	0.00325462	0.00325462	0.142701	ABI1/ACVR2A/ADD1/ARID4A/ATP6AP1/CCL3/CCR7/CD109/CD74/CDKN1C/CEBPB/CIB1/CTNNB1/CTNNBIP1/DLL1/DNASE2/EIF6/EP300/EPAS1/EPHA2/ERCC2/FAM213A/FARP2/FBN1/FLI1/FOS/FOXO3/FOXP1/G6PD/GAB2/GLO1/GPR183/HIF1A/HIPK2/HMGB2/HSPA9/IFI16/IKZF1/INHBA/ITPKB/JAG1/JAGN1/JMJD6/JUNB/KITLG/KLF10/KLF13/KMT2E/L3MBTL1/LDB1/LILRB4/NDFIP1/NF1/NFKBIA/NME2/PAF1/PARP1/PIK3R1/PIP4K2A/PML/PRKCA/PRMT1/PTBP3/PTK2B/PTPN11/PURB/RARG/R…	91
GO:0022409	GO:0022409	positive regulation of cell-cell adhesion	67/2982	174/10375	0.00325555	0.00325555	0.142701	AIF1/AP3B1/AP3D1/CCR7/CD24/CD74/CD83/CSK/CYLD/DUSP10/EFNB1/EGR3/FLOT1/FLOT2/GPAM/GRB2/HES1/HLA-DMB/HLA-DPA1/HLA-DPB1/HLA-DQA1/HLA-DQA2/HLA-DQB1/HLA-DQB2/HLA-DRA/HLA-DRB1/HMGB1/HSPD1/HSPH1/ICAM1/ICOSLG/IL10/IL12RB1/IL15/IL1B/IL6/ITGA4/ITGA6/ITPKB/LILRB4/MAPKAP1/MLST8/MYO10/NLRP3/NR4A3/PDPK1/PIK3CA/PIK3R1/PNP/PTPN11/PTPRC/PYCARD/RICTOR/RIPK2/RPS3/SART1/SASH3/SOX2/SPN/SYK/TFRC/TGFB1/TNFRSF13C/TNFSF1…	67
GO:0048858	GO:0048858	cell projection morphogenesis	126/2982	356/10375	0.00329837	0.00329837	0.143227	ABI1/ACTR2/APBB1/APBB2/APOE/ARPIN/B4GAT1/C21orf59/CDH11/CDK5R1/CELSR2/CFL1/CNP/CNTN2/COBL/CPNE1/CTTN/CUX1/DBNL/DNM3/DOCK10/DOCK7/DSCAM/EFNB1/EGR2/EIF2AK4/ENAH/ENPP2/EPB41L3/EZR/FBXW8/FEZ1/FLOT1/FZD3/GAB1/GAB2/GJA1/GRB2/HPRT1/IFRD1/IRS2/ITGA1/KIDINS220/KIF13B/KIF5B/KNDC1/LAMA2/LLGL1/LRFN1/LRFN3/LRRC70/MAG/MAP1B/MAP1S/MAP6/MATN2/METRN/MUL1/MYH10/NCAM1/NEO1/NFASC/NR4A2/NR4A3/NRAS/NRP2/NSMF/NTN1/NTN4…	126
GO:0000027	GO:0000027	ribosomal large subunit assembly	12/2982	20/10375	0.00345053	0.00345053	0.145996	DDX28/MRPL11/MRTO4/RPF1/RPL10/RPL11/RPL12/RPL23A/RPL24/RPL38/RPL5/RPL6	12
GO:0010575	GO:0010575	positive regulation of vascular endothelial growth factor production	12/2982	20/10375	0.00345053	0.00345053	0.145996	ATF4/C3/C5/C5AR1/CYP1B1/EIF2AK3/FLT4/HIF1A/IL1A/IL1B/PTGS2/TGFB1	12
GO:0048514	GO:0048514	blood vessel morphogenesis	123/2982	347/10375	0.00345641	0.00345641	0.145996	ACKR3/AGT/ANG/ANGPT2/ANGPTL4/APOE/ARHGAP24/ATP5B/B4GALT1/BCAS3/C3/C5/C5AR1/CDH2/CIB1/CLIC4/COL15A1/CSPG4/CTGF/CTNNB1/CXCL8/CYP1B1/CYR61/DLL1/EGR3/EIF2AK3/EMP2/ENPP2/EPAS1/EPHA2/FGF1/FGFR1/FLT4/FOXO4/FZD4/FZD5/FZD8/GJA5/GNA13/GPX1/GTF2I/HDAC5/HDAC9/HES1/HEY1/HEY2/HIF1A/HIPK2/HS6ST1/HSPB1/IL1A/IL1B/IL6/ITGB1BP1/ITGB2/JAG1/JAM3/JMJD6/JUNB/KLF4/KLF5/LEPR/LRG1/LRP1/MCAM/MFGE8/NAA15/NCL/NF1/NFE2L2/NOTC…	123
GO:0002504	GO:0002504	antigen processing and presentation of peptide or polysaccharide antigen via MHC class II	34/2982	78/10375	0.00353512	0.00353512	0.147976	ACTR1A/AP1B1/AP1M1/AP2M1/AP2S1/ARF1/CD74/CTSF/CTSV/DCTN1/DCTN6/DYNC1H1/DYNC1I2/FCER1G/HLA-DMA/HLA-DMB/HLA-DOA/HLA-DPA1/HLA-DPB1/HLA-DQA1/HLA-DQA2/HLA-DQB1/HLA-DQB2/HLA-DRA/HLA-DRB1/IFI30/KIF3B/KIFAP3/LGMN/PYCARD/SEC23A/SEC24B/SEC31A/THBS1	34
GO:0001890	GO:0001890	placenta development	41/2982	98/10375	0.00362599	0.00362599	0.150424	ANG/BPTF/CDKN1B/CDKN1C/CEBPB/CTSB/CTSV/CYR61/EPAS1/FBXW8/FOSL1/FZD5/GAB1/GJA1/GRB2/HES1/HEY1/HEY2/HIF1A/HS6ST1/HSF1/HSP90AB1/IL10/ITGB8/JUNB/LDOC1/MAP3K4/NCOA1/NR2F2/PDGFB/PLCD1/PRDM1/PTGS2/RBM15/RBPJ/RPS6/SOCS3/SPINT2/ST14/TRIM28/ZFAT	41
GO:0006164	GO:0006164	purine nucleotide biosynthetic process	55/2982	139/10375	0.00372386	0.00372386	0.153117	ADCY4/ADCY5/ADCY9/ADORA3/ADSL/AK9/AKAP6/APLP1/APOE/APRT/ATIC/ATP5B/ATP5C1/ATP5D/ATP5E/ATP5G2/ATP5G3/ATP5L/ATP5O/ATP6V0A2/CALM1/CALM2/CAP1/GABBR1/GMPS/GNAI2/GPR161/GPR65/GUK1/HPRT1/NF1/NME2/NME4/PALM/PANK3/PANK4/PAPSS1/PAPSS2/PARP1/PDE2A/PINK1/PPAT/PRKAG2/PRKCA/PRPS1/PRPS2/PTK2B/RAF1/RAMP1/SLC25A13/SLC35B2/STAT3/TGFB1/TMSB4X/VCP	55
GO:0009124	GO:0009124	nucleoside monophosphate biosynthetic process	32/2982	73/10375	0.00412383	0.00412383	0.166893	ADSL/AK9/APRT/ATIC/ATP5B/ATP5C1/ATP5D/ATP5E/ATP5G2/ATP5G3/ATP5L/ATP5O/ATP6V0A2/CMPK1/DCK/DUT/GMPS/HPRT1/LHPP/PARP1/PINK1/PPAT/PRKAG2/PRPS1/PRPS2/SLC25A13/STAT3/TGFB1/TK2/TMSB4X/UCKL1/VCP	32
GO:1903201	GO:1903201	regulation of oxidative stress-induced cell death	21/2982	43/10375	0.00413074	0.00413074	0.166893	ATF4/CTNNB1/FOXO3/GPR37/GPX1/HIF1A/HSPB1/HSPH1/MCL1/NFE2L2/NONO/NR4A3/PARP1/PINK1/PSAP/SFPQ/SIRT1/SOD2/STK26/TLDC1/UBQLN1	21
GO:0090184	GO:0090184	positive regulation of kidney development	11/2982	18/10375	0.00419173	0.00419173	0.167897	AGT/BASP1/CD24/CFLAR/EGR1/FOXD1/PDGFA/PDGFB/PDGFRB/TGFB1/VEGFA	11
GO:0048568	GO:0048568	embryonic organ development	87/2982	237/10375	0.00442777	0.00442777	0.173616	BBS4/BBS5/BPTF/CDKN1C/CEBPB/CEP290/COBL/CTNNB1/CXCL8/CYR61/DLL1/DLX2/DNAAF1/DVL2/EIF4A3/EPAS1/EPHA2/ERCC2/FBN1/FBXW8/FGFR1/FLT3LG/FZD3/FZD5/GAB1/GJA5/GRB2/HES1/HEY1/HEY2/HIF1A/HIPK2/HS6ST1/HSF1/ID3/IFT57/IL10/JUNB/KDM2B/KDM6A/KITLG/MBD3/MKKS/MSX1/MTHFD1L/NAGLU/NCOA1/NDRG4/NDST1/NIPBL/NPHP3/NR2F2/NR4A3/NTN1/PBX1/PCSK5/PDGFA/PDGFB/PLCD1/PPP1R13L/PRDM1/PROX1/RARG/RARRES2/RBBP6/RBPJ/RDH10/RNF207/ROR2…	87
GO:1901652	GO:1901652	response to peptide	114/2982	321/10375	0.00444157	0.00444157	0.173616	ADCY4/ADCY5/ADCY9/ADIPOR1/AGT/AGTRAP/AKR1B1/AKT2/AP3S1/APEX1/APPL1/APRT/AREG/ATP6AP1/ATP6V0A2/ATP6V0C/ATP6V0E2/ATP6V1H/BTG2/CACYBP/CAPN10/CAT/CAV2/CDK4/CDKN1B/CFL1/CFLAR/CPEB2/CSK/CTGF/CYBA/EGR1/EGR2/EIF4EBP1/EIF6/ENPP1/ERRFI1/FBN1/FER/FOXO3/FOXO4/GAB1/GJA1/GNAI1/GNB1/GNB2/GNB4/GNG11/GNG12/GNG5/GRB2/GSTP1/HADHA/HDAC5/HDAC9/HNRNPL/HSF1/ICAM1/IGF1R/IGFBP5/IL10/IL1B/IL6/IRS2/JAG1/JUND/KAT2B/KAT7/KLF…	114
GO:0017015	GO:0017015	regulation of transforming growth factor beta receptor signaling pathway	34/2982	79/10375	0.00452062	0.00452062	0.173616	BAMBI/BCL9L/CAV2/CD109/CDKN1C/DKK3/FBN1/GLG1/HIPK2/HSP90AB1/HSPA1A/ITGA3/LRG1/LTBP1/PDPK1/PEG10/PPM1A/RPS27A/SDCBP/SIRT1/SKIL/SMAD2/SMURF2/STRAP/TGFB1/TGFBR3/THBS1/TRIM33/UBA52/UBB/VASN/ZEB1/ZNF451/ZNF703	34
GO:0032355	GO:0032355	response to estradiol	34/2982	79/10375	0.00452062	0.00452062	0.173616	AREG/ARNT2/ARPC1B/CAT/CDKN1B/CFLAR/CRYAB/CTGF/CTNNB1/DDX18/DUSP1/EEF2/GSTP1/H2AFZ/HNRNPD/HSF1/IL10/IL6/ITGA2/KAT5/MBD3/MSX2/NCOA1/NQO1/NR2F2/PCNA/PDGFRB/PTGS2/SFRP1/SLC6A1/STAT3/TGFB1/TXNIP/ZNF703	34
GO:0009060	GO:0009060	aerobic respiration	25/2982	54/10375	0.00452132	0.00452132	0.173616	ACO2/ADSL/BLOC1S1/CAT/COX6A1/DLD/FH/HIF1A/IDH3A/IDH3G/MTFR1/NNT/OGDH/PDHA1/PDHB/SDHA/SDHB/SDHC/SUCLA2/SUCLG1/SUCLG2/UQCRB/UQCRC2/UQCRH/VCP	25
GO:1902175	GO:1902175	regulation of oxidative stress-induced intrinsic apoptotic signaling pathway	13/2982	23/10375	0.004806	0.004806	0.183034	GPX1/HIF1A/HSPB1/HSPH1/MCL1/NFE2L2/NONO/PARP1/PINK1/SFPQ/SIRT1/SOD2/UBQLN1	13
GO:0031294	GO:0031294	lymphocyte costimulation	26/2982	57/10375	0.00489562	0.00489562	0.184931	CCR7/CD24/CSK/EFNB1/GRB2/HLA-DPA1/HLA-DPB1/HLA-DQA1/HLA-DQA2/HLA-DQB1/HLA-DQB2/HLA-DRA/HLA-DRB1/ICOSLG/IL6/MAPKAP1/MLST8/PDPK1/PIK3CA/PIK3R1/PTPN11/RICTOR/SPN/TNFRSF13C/TNFSF13B/YES1	26
GO:0000028	GO:0000028	ribosomal small subunit assembly	10/2982	16/10375	0.00505897	0.00505897	0.185083	MRPS11/RPL38/RPS10/RPS14/RPS15/RPS17/RPS19/RPS27/RPS28/RPSA	10
GO:0042417	GO:0042417	dopamine metabolic process	10/2982	16/10375	0.00505897	0.00505897	0.185083	ABAT/GCH1/GPR37/HPRT1/MAOA/MAOB/NR4A2/SNCA/TGFB2/VPS35	10
GO:0060716	GO:0060716	labyrinthine layer blood vessel development	10/2982	16/10375	0.00505897	0.00505897	0.185083	CYR61/FBXW8/FZD5/HES1/HEY1/HEY2/HS6ST1/JUNB/PLCD1/RBPJ	10
GO:0070286	GO:0070286	axonemal dynein complex assembly	10/2982	16/10375	0.00505897	0.00505897	0.185083	CCDC114/CFAP73/DNAAF1/DNAAF3/DNAAF5/DNAH5/DNAH7/DRC1/SPAG1/ZMYND10	10
GO:0031333	GO:0031333	negative regulation of protein complex assembly	38/2982	91/10375	0.00517368	0.00517368	0.187801	ADD1/ARFGEF1/BBS4/CAPZA1/CFL1/CLIP3/CRBN/CRYAB/CTNNBIP1/DDX3X/DKK1/EIF4EBP1/FKBP4/GSN/HEY2/HMGB1/MAPRE1/MKKS/MYADM/PEX14/PFN1/PFN2/PPM1A/PTGER4/RAF1/RIOK3/SCIN/SLIT2/SNCA/SPTAN1/STMN1/STXBP1/TBCD/TMOD1/TMSB4X/TUBB4A/VPS35/ZNF451	38
GO:0019886	GO:0019886	antigen processing and presentation of exogenous peptide antigen via MHC class II	32/2982	74/10375	0.00529705	0.00529705	0.190789	ACTR1A/AP1B1/AP1M1/AP2M1/AP2S1/ARF1/CD74/CTSF/CTSV/DCTN1/DCTN6/DYNC1H1/DYNC1I2/FCER1G/HLA-DMA/HLA-DMB/HLA-DOA/HLA-DPA1/HLA-DPB1/HLA-DQA1/HLA-DQA2/HLA-DQB1/HLA-DQB2/HLA-DRA/HLA-DRB1/IFI30/KIF3B/KIFAP3/LGMN/SEC23A/SEC24B/SEC31A	32
GO:0002495	GO:0002495	antigen processing and presentation of peptide antigen via MHC class II	33/2982	77/10375	0.00552035	0.00552035	0.194639	ACTR1A/AP1B1/AP1M1/AP2M1/AP2S1/ARF1/CD74/CTSF/CTSV/DCTN1/DCTN6/DYNC1H1/DYNC1I2/FCER1G/HLA-DMA/HLA-DMB/HLA-DOA/HLA-DPA1/HLA-DPB1/HLA-DQA1/HLA-DQA2/HLA-DQB1/HLA-DQB2/HLA-DRA/HLA-DRB1/IFI30/KIF3B/KIFAP3/LGMN/PYCARD/SEC23A/SEC24B/SEC31A	33
GO:0007389	GO:0007389	pattern specification process	78/2982	211/10375	0.00554916	0.00554916	0.194639	ABI1/ACVR2A/AP1B1/ASPH/BASP1/BBS4/BBS5/BCOR/BPTF/BTG2/CELSR2/CHSY1/COBL/CTNNB1/CTNNBIP1/DAAM2/DDIT3/DKK1/DLL1/DLX2/DNAAF1/DNAH11/DNAH5/DRC1/DUSP6/DVL2/DYNC2H1/DYNC2LI1/EFNB1/EGR2/EP300/FBXL15/FGF1/FGFR1/FKBP8/FOXD1/FOXJ1/FZD5/GORAB/GPR161/HES1/HEY2/HIF1A/HIPK2/IFT57/INTU/KDM2B/KDM6A/KIF3B/LDB1/MFNG/MKKS/MNS1/MSX1/MSX2/NDRG4/NKD1/NPHP3/NR2F2/PBX1/PBX3/PCSK5/PRKDC/RARG/RBPJ/RNF207/ROR2/SFRP1/SMAD2/…	78
GO:0048812	GO:0048812	neuron projection morphogenesis	120/2982	342/10375	0.00560318	0.00560318	0.194639	ABI1/ACTR2/APBB1/APBB2/APOE/B4GAT1/CDH11/CDK5R1/CELSR2/CFL1/CNP/CNTN2/COBL/CPNE1/CTTN/CUX1/DBNL/DNM3/DOCK10/DOCK7/DSCAM/EFNB1/EGR2/EIF2AK4/ENAH/EPB41L3/EZR/FBXW8/FEZ1/FLOT1/FZD3/GAB1/GAB2/GJA1/GRB2/HPRT1/IFRD1/IRS2/ITGA1/KIDINS220/KIF13B/KIF5B/KNDC1/LAMA2/LLGL1/LRFN1/LRFN3/LRRC70/MAG/MAP1B/MAP1S/MAP6/MATN2/METRN/MUL1/MYH10/NCAM1/NEO1/NFASC/NR4A2/NR4A3/NRAS/NRP2/NSMF/NTN1/NTN4/NTRK2/NUMBL/PARD3/PD…	120
GO:0045596	GO:0045596	negative regulation of cell differentiation	126/2982	361/10375	0.00562552	0.00562552	0.194639	ABCA5/ACTN4/ADGRV1/ADIPOR1/ANP32B/APOE/AREG/ARF6/ARNTL/CBFA2T2/CCDC85B/CCL3/CD74/CDK12/CDK5R1/CDK5RAP2/CFLAR/CIB1/CNTN2/COL5A2/CTDSP1/CTNNA1/CTNNB1/CYLD/DDIT3/DDX6/DIXDC1/DKK1/DLL1/DLX2/DNM3/DPYSL3/DUSP10/EIF2AK4/EIF4E/ENPP1/FBLN1/FBN1/FKBP4/FOXJ1/FOXO3/FOXO4/FUOM/G6PD/HDAC5/HES1/HEY2/HMGB1/HSPA9/ID3/ID4/IFRD1/IGFBP5/IL6/INHBA/INPP5F/IQCB1/ITGB1BP1/ITPKB/JAG1/KCTD11/KDM4A/KLF13/LDB1/LILRB4/LRP1/L…	126
GO:0048667	GO:0048667	cell morphogenesis involved in neuron differentiation	112/2982	317/10375	0.00572611	0.00572611	0.194639	ABI1/ACTR2/APBB1/APBB2/APOE/B4GAT1/CDH11/CDK5R1/CELSR2/CFL1/CNP/CNTN2/COBL/CTTN/CUX1/DNM3/DOCK10/DOCK7/DSCAM/EFNB1/EGR2/ENAH/EZR/FBXW8/FEZ1/FLOT1/FZD3/GAB1/GAB2/GRB2/HES1/HPRT1/IFRD1/IRS2/KIDINS220/KIF13B/KIF5B/KNDC1/LAMA2/LLGL1/LRFN1/LRFN3/LRRC70/MAG/MAP1B/MAP6/MATN2/METRN/MYH10/NCAM1/NEO1/NFASC/NR4A2/NR4A3/NRAS/NRP2/NSMF/NTN1/NTN4/NTRK2/NUMBL/PARD3/PDLIM5/PICALM/PIK3CA/PIK3CB/PIK3R1/PLXNA3/PLXN…	112
GO:0060968	GO:0060968	regulation of gene silencing	21/2982	44/10375	0.00579304	0.00579304	0.194639	AGO2/ATAD2/DDX5/DNMT1/FXR1/HIRA/HIST1H3D/HMGA1/NCOR1/PHF2/PHF8/POU5F1/PPP3CA/SIRT1/STAT3/TGFB1/TRIM28/UHRF1/UHRF2/ZC3H12A/ZFP36	21
GO:1901653	GO:1901653	cellular response to peptide	86/2982	236/10375	0.00581128	0.00581128	0.194639	ADCY4/ADCY5/ADCY9/ADIPOR1/AGT/AGTRAP/AKR1B1/AKT2/AP3S1/APEX1/APPL1/APRT/ATP6AP1/ATP6V0A2/ATP6V0C/ATP6V0E2/ATP6V1H/CAPN10/CAV2/CDK4/CFL1/CFLAR/CPEB2/CSK/CYBA/EIF4EBP1/ENPP1/ERRFI1/FBN1/FER/FOXO3/FOXO4/GAB1/GNB1/GNB2/GNB4/GNG11/GNG12/GNG5/GRB2/GSTP1/HDAC5/HDAC9/HSF1/IGF1R/IL1B/IL6/IRS2/KAT2B/KLF10/KLF4/KLF5/MBD5/MYO5A/NFKB1/NR4A1/NR4A2/NR4A3/NUCKS1/PARP1/PDPK1/PHIP/PIK3CA/PIK3R1/PIK3R2/PPAT/PRKAR1A…	86
GO:0032479	GO:0032479	regulation of type I interferon production	44/2982	109/10375	0.00583013	0.00583013	0.194639	CREBBP/CTNNB1/CYLD/DDX3X/DDX58/DHX36/DHX9/EP300/FLOT1/HMGB2/HSPD1/IFI16/IL10/MB21D1/NFKB1/NFKB2/NLRP4/NPLOC4/PCBP2/POLR2E/POLR2K/POLR3A/POLR3C/POLR3D/POLR3E/PRKDC/PTPRS/PYCARD/REL/RELA/RELB/RIOK3/RIPK2/RPS27A/SYK/TAX1BP1/TLR3/TLR8/TNFAIP3/TREX1/TRIM32/TRIM56/UBA52/UBB	44
GO:0001539	GO:0001539	cilium or flagellum-dependent cell motility	12/2982	21/10375	0.00596236	0.00596236	0.194639	BBS4/CCSAP/CFAP46/CFAP54/DNAH2/DNAH3/DNAH6/DNAH7/DRC1/MKKS/SPAG16/TEKT1	12
GO:0043954	GO:0043954	cellular component maintenance	12/2982	21/10375	0.00596236	0.00596236	0.194639	APOE/CFL1/CTTN/ITGA3/MTMR2/PICK1/RAB3A/RASSF8/SUPT6H/TANC1/VPS35/ZMYND8	12
GO:0034643	GO:0034643	establishment of mitochondrion localization, microtubule-mediated	9/2982	14/10375	0.00604648	0.00604648	0.194639	HIF1A/KIF1B/MAP1B/MAP1S/RHOT1/SPAST/UBB/UCHL1/UXT	9
GO:0047497	GO:0047497	mitochondrion transport along microtubule	9/2982	14/10375	0.00604648	0.00604648	0.194639	HIF1A/KIF1B/MAP1B/MAP1S/RHOT1/SPAST/UBB/UCHL1/UXT	9
GO:0031295	GO:0031295	T cell costimulation	25/2982	55/10375	0.00606228	0.00606228	0.194639	CCR7/CD24/CSK/EFNB1/GRB2/HLA-DPA1/HLA-DPB1/HLA-DQA1/HLA-DQA2/HLA-DQB1/HLA-DQB2/HLA-DRA/HLA-DRB1/ICOSLG/MAPKAP1/MLST8/PDPK1/PIK3CA/PIK3R1/PTPN11/RICTOR/SPN/TNFRSF13C/TNFSF13B/YES1	25
GO:0030705	GO:0030705	cytoskeleton-dependent intracellular transport	48/2982	121/10375	0.00608595	0.00608595	0.194639	ACTN4/AP3B1/AP3D1/AP3S1/APBA1/BLOC1S1/BORCS5/CCDC88A/DCTN1/DYNC2H1/DYNC2LI1/HIF1A/HSPB1/HTT/IFT27/IFT57/IFT81/IFT88/KIF13A/KIF13B/KIF1A/KIF1B/KIF3B/KIF5B/KIFAP3/LAMP1/MAP1B/MAP1S/MYO10/MYO5A/NDE1/PEX14/RAB6A/RHOT1/SPAST/SSNA1/SUN2/TRIP11/TTC21B/TTC26/TUBA1A/TUBA1B/TUBB/UBB/UCHL1/UXT/WDR19/WDR34	48
GO:0043112	GO:0043112	receptor metabolic process	48/2982	121/10375	0.00608595	0.00608595	0.194639	ACKR3/APOE/ARF1/ARRB1/ATAD1/BECN1/BVES/CAMLG/CAPN1/CD9/CNTN2/CXCL8/DKK1/DNM3/EZR/FCER1G/FLOT1/FUT8/GRB2/HIF1A/HNRNPK/IL10/INPP5F/ITGB2/LAMTOR1/LGMN/LRP1/MAGI2/MTMR2/MYLIP/NR1D1/NSF/PICALM/PICK1/PPARA/PTPN1/RAB11B/RAB31/RAB5A/RAMP1/SDCBP/SNCA/SNX1/SYK/TFRC/TGFB1/VAMP3/VEGFA	48
GO:0072358	GO:0072358	cardiovascular system development	149/2982	435/10375	0.006101	0.006101	0.194639	ACKR3/AGT/AHR/ANG/ANGPT2/ANGPTL4/ANP32B/APOE/ARHGAP24/ATP5B/B4GALT1/BCAS3/C3/C5/C5AR1/CDH2/CFLAR/CIB1/CLIC4/COL15A1/CSPG4/CTGF/CTNNB1/CXCL8/CYP1B1/CYR61/DDIT3/DHCR7/DLL1/DYNC2H1/EGR1/EGR3/EIF2AK3/EMP2/ENPP2/EPAS1/EPHA2/ERRFI1/FBXW8/FGF1/FGFR1/FLT4/FOSL1/FOXO4/FZD4/FZD5/FZD8/GJA4/GJA5/GNA13/GPX1/GTF2I/HDAC5/HDAC9/HES1/HEY1/HEY2/HIF1A/HIPK2/HS6ST1/HSPB1/IL1A/IL1B/IL6/ITGB1BP1/ITGB2/ITGB8/JAG1/JAM3/…	149
GO:0071824	GO:0071824	protein-DNA complex subunit organization	64/2982	169/10375	0.00614929	0.00614929	0.194639	ANP32B/ANP32E/ATRX/BRD2/CENPN/CENPU/CETN2/CHAF1A/CHD1L/ERCC2/GRWD1/GTF2B/GTF2H4/H1F0/H1FX/H2AFY/H3F3B/HEY2/HIRA/HIST1H1D/HIST1H2BD/HIST1H2BK/HIST1H3D/HIST2H2BE/HIST2H2BF/HIST3H2A/HMGA1/HMGB1/HMGB2/MIS18BP1/NAP1L3/NAP1L5/NPM1/PAF1/PARP1/POLR1E/PSMC3/RAD51B/RBBP4/RBX1/RPA2/RPA3/RPL23/RPS27A/RSF1/RUVBL1/SMARCA5/SMARCC1/SMARCC2/SPTY2D1/SUPT6H/TAF1/TAF4B/TAF7/TAF9B/TCF4/TRAPPC12/TSPYL1/TSPYL2/TSPYL4/T…	64
GO:2001242	GO:2001242	regulation of intrinsic apoptotic signaling pathway	50/2982	127/10375	0.00616858	0.00616858	0.194639	ACKR3/BCL2L11/BCLAF1/CD74/CYLD/DDIT3/DDX3X/DNAJA1/EIF2AK3/ELL3/ERP29/GPX1/HERPUD1/HIF1A/HNRNPK/HSPA1A/HSPB1/HSPH1/MAPK8IP1/MCL1/MSX1/NDUFA13/NDUFS3/NFE2L2/NOC2L/NONO/PARP1/PINK1/PLAGL2/PLAUR/PMAIP1/PTGS2/PTPN1/PYCARD/RPL26/RPS3/RPS7/SEPT4/SERINC3/SFPQ/SIAH1/SIRT1/SKIL/SOD2/TAF9B/TPT1/TRIM32/UBB/UBQLN1/YBX3	50
GO:0050821	GO:0050821	protein stabilization	51/2982	130/10375	0.00619987	0.00619987	0.194639	ANK2/ATP1B1/BAG3/BAG6/CCT2/CCT7/CHP1/COG7/CREBL2/CRYAB/EP300/FLNA/FLOT1/FLOT2/GTPBP4/HIP1/HPS4/HSP90AA1/HSP90AB1/HSPA1A/HSPA1B/HSPD1/HYPK/IFI30/LAMP1/LAMP2/MSX1/MUL1/NAA15/NLK/PEX19/PFN1/PFN2/PHB/PHB2/PIK3R1/PIM2/PINK1/RPL11/RPL23/RPL5/RPS7/STXBP1/TAF1/TAF9B/TCP1/TMEM88/USP27X/USP33/ZNF207/ZSWIM7	51
GO:0051402	GO:0051402	neuron apoptotic process	58/2982	151/10375	0.00626234	0.00626234	0.19528	AKT2/AMBRA1/APOE/ATF2/ATF4/BCL2L11/BTG2/C5AR1/CASP2/CCL3/CDK5R1/CEBPB/CTNNB1/DDIT3/EGLN2/FAIM2/FGF20/FOXO3/G6PD/GPX1/GRID2/HIF1A/HIPK2/HSP90AB1/HSPD1/ITGA1/KDM2B/LGMN/LRP1/MAG/MAP2K4/MAP3K11/MAP3K12/MCL1/NF1/NONO/NQO1/NR4A2/NR4A3/NSMF/NTRK2/PARP1/PDPK1/PIGT/PIK3CA/PINK1/POLB/PTK2B/RASA1/ROCK1/SIAH1/SNCA/SOD2/STAMBP/STXBP1/TGFB2/TRIM2/UNC5B	58
GO:0001944	GO:0001944	vasculature development	147/2982	429/10375	0.00632768	0.00632768	0.195413	ACKR3/AGT/AHR/ANG/ANGPT2/ANGPTL4/ANP32B/APOE/ARHGAP24/ATP5B/B4GALT1/BCAS3/C3/C5/C5AR1/CDH2/CFLAR/CIB1/CLIC4/COL15A1/CSPG4/CTGF/CTNNB1/CXCL8/CYP1B1/CYR61/DDIT3/DHCR7/DLL1/DYNC2H1/EGR1/EGR3/EIF2AK3/EMP2/ENPP2/EPAS1/EPHA2/ERRFI1/FBXW8/FGF1/FGFR1/FLT4/FOSL1/FOXO4/FZD4/FZD5/FZD8/GJA4/GJA5/GNA13/GPX1/GTF2I/HDAC5/HDAC9/HES1/HEY1/HEY2/HIF1A/HIPK2/HS6ST1/HSPB1/IL1A/IL1B/IL6/ITGB1BP1/ITGB2/ITGB8/JAG1/JAM3/…	147
GO:0007159	GO:0007159	leukocyte cell-cell adhesion	89/2982	246/10375	0.00635072	0.00635072	0.195413	AIF1/AP3B1/AP3D1/CCR7/CD24/CD300A/CD74/CD83/CEBPB/CERCAM/CLPTM1/CSK/CTNNB1/CYLD/DROSHA/DUSP10/EFNB1/EGR3/EZR/FLOT2/FOXJ1/GPAM/GRB2/GSN/HES1/HLA-DMB/HLA-DOA/HLA-DPA1/HLA-DPB1/HLA-DQA1/HLA-DQA2/HLA-DQB1/HLA-DQB2/HLA-DRA/HLA-DRB1/HMGB1/HSPD1/HSPH1/ICAM1/ICOSLG/IL10/IL12RB1/IL15/IL1B/IL6/ITGA4/ITGAL/ITGB2/ITPKB/KLF4/LILRB4/LRRC32/MAD1L1/MAPKAP1/MLST8/NDFIP1/NFKBID/NLRP3/NR4A3/PDPK1/PIK3CA/PIK3R1/PNP/…	89
GO:0006470	GO:0006470	protein dephosphorylation	75/2982	203/10375	0.00654904	0.00654904	0.199274	ACP1/AKAP6/CALM1/CALM2/CD300A/CTDNEP1/CTDSP1/CTDSP2/CYCS/DNAJC6/DUSP1/DUSP10/DUSP2/DUSP23/DUSP28/DUSP4/DUSP6/DUSP7/DUSP8/FBXW11/HSP90AB1/HTT/ITGA1/LHPP/MAGI2/MASTL/MTMR1/MTMR14/MTMR2/NSMF/PDGFRB/PDP1/PHLPP1/PINK1/PPA2/PPM1A/PPM1G/PPM1H/PPM1N/PPP1CA/PPP1CB/PPP1R11/PPP1R12A/PPP1R15A/PPP1R15B/PPP1R1B/PPP1R3D/PPP1R8/PPP2CA/PPP2R1A/PPP3CA/PPP3CB/PPP3CC/PPP4R1/PPTC7/PTP4A2/PTPDC1/PTPN1/PTPN11/PTPN12/PT…	75
GO:0003006	GO:0003006	developmental process involved in reproduction	123/2982	353/10375	0.00656195	0.00656195	0.199274	ACVR2A/AFF4/AGFG1/ANG/ANGPT2/AREG/ARID4A/ARID4B/ARRB1/ATRX/B4GALT1/BASP1/BBS4/BCL2L11/BPTF/CASP2/CCDC136/CDKN1B/CDKN1C/CEBPB/CIB1/CRIP1/CTNNA1/CTNNB1/CTSB/CTSV/CYR61/DHCR24/DLD/DZIP1/EIF2S2/EPAS1/ETV5/FBXW8/FKBP4/FOSL1/FOXO3/FZD4/FZD5/GAB1/GJA1/GRB2/H3F3B/HES1/HEXB/HEY1/HEY2/HIF1A/HMGB2/HS6ST1/HSF1/HSP90AB1/ICAM1/ID4/IL10/IL1A/IL1B/INHBA/IQCG/IRF2BPL/ITGB8/JAM3/JUNB/KITLG/LDOC1/MAP3K4/MEA1/MGST1/…	123
GO:0043434	GO:0043434	response to peptide hormone	102/2982	287/10375	0.00669172	0.00669172	0.201895	ADCY4/ADCY5/ADCY9/ADIPOR1/AGT/AGTRAP/AKT2/AP3S1/APEX1/APPL1/APRT/AREG/ATP6AP1/ATP6V0A2/ATP6V0C/ATP6V0E2/ATP6V1H/BTG2/CACYBP/CAPN10/CAT/CAV2/CDK4/CDKN1B/CFL1/CFLAR/CPEB2/CSK/CTGF/CYBA/EGR1/EGR2/EIF4EBP1/EIF6/ENPP1/ERRFI1/FBN1/FER/FOXO4/GAB1/GJA1/GNAI1/GNB1/GNB2/GNB4/GNG11/GNG12/GNG5/GRB2/GSTP1/HADHA/HDAC5/HDAC9/HSF1/ICAM1/IGF1R/IGFBP5/IL10/IL1B/IL6/IRS2/JUND/KAT2B/MBD5/MYO5A/NFKB1/NME2/NR4A1/NR4A2…	102
GO:0008285	GO:0008285	negative regulation of cell proliferation	152/2982	446/10375	0.00693359	0.00693359	0.205508	ABI1/AIF1/AMBRA1/ANG/APOE/ASPH/ATF2/B4GALT1/BAP1/BECN1/BRD7/BTG2/BTG3/CAV2/CCL3L1/CCL3L3/CD109/CD300A/CD9/CDKN1B/CDKN1C/CDKN2C/CEBPB/CIB1/CLMN/COPS8/CSK/CSNK2B/CTBP1/CTNNA1/CTNNB1/CTNNBIP1/CTSV/CXCL8/CYP1B1/DHCR24/DLL1/EMD/ETV3/FBLN1/FBXO2/FOSL1/FOXJ1/FOXO4/FTH1/FZD5/GJA1/GSTP1/GTPBP4/HES1/HIST1H2AE/HMGA1/HSF1/HSPA1A/HSPA1B/IFI30/IFNLR1/IFT57/IGFBP3/IGFBP5/IGFBP7/IL10/IL15/IL1A/IL1B/IL6/INHBA/INT…	152
GO:1900407	GO:1900407	regulation of cellular response to oxidative stress	23/2982	50/10375	0.00696926	0.00696926	0.205508	ATF4/CTNNB1/FOXO3/FUT8/GCH1/GPR37/GPX1/HIF1A/HSPB1/HSPH1/MCL1/NFE2L2/NONO/NR4A3/PARP1/PINK1/PSAP/SFPQ/SIRT1/SOD2/STK26/TLDC1/UBQLN1	23
GO:0001568	GO:0001568	blood vessel development	141/2982	411/10375	0.00705787	0.00705787	0.205508	ACKR3/AGT/AHR/ANG/ANGPT2/ANGPTL4/APOE/ARHGAP24/ATP5B/B4GALT1/BCAS3/C3/C5/C5AR1/CDH2/CFLAR/CIB1/CLIC4/COL15A1/CSPG4/CTGF/CTNNB1/CXCL8/CYP1B1/CYR61/DDIT3/DHCR7/DLL1/DYNC2H1/EGR1/EGR3/EIF2AK3/EMP2/ENPP2/EPAS1/EPHA2/FBXW8/FGF1/FGFR1/FLT4/FOSL1/FOXO4/FZD4/FZD5/FZD8/GJA4/GJA5/GNA13/GPX1/GTF2I/HDAC5/HDAC9/HES1/HEY1/HEY2/HIF1A/HIPK2/HS6ST1/HSPB1/IL1A/IL1B/IL6/ITGB1BP1/ITGB2/ITGB8/JAG1/JAM3/JMJD6/JUNB/KLF…	141
GO:0032606	GO:0032606	type I interferon production	44/2982	110/10375	0.00706415	0.00706415	0.205508	CREBBP/CTNNB1/CYLD/DDX3X/DDX58/DHX36/DHX9/EP300/FLOT1/HMGB2/HSPD1/IFI16/IL10/MB21D1/NFKB1/NFKB2/NLRP4/NPLOC4/PCBP2/POLR2E/POLR2K/POLR3A/POLR3C/POLR3D/POLR3E/PRKDC/PTPRS/PYCARD/REL/RELA/RELB/RIOK3/RIPK2/RPS27A/SYK/TAX1BP1/TLR3/TLR8/TNFAIP3/TREX1/TRIM32/TRIM56/UBA52/UBB	44
GO:0046949	GO:0046949	fatty-acyl-CoA biosynthetic process	17/2982	34/10375	0.00707686	0.00707686	0.205508	ACBD6/ACLY/ACOT11/ACOT13/ACSF2/ACSF3/ACSL1/ELOVL3/ELOVL5/ELOVL7/FASN/GCDH/HACD2/SCD/SCD5/SLC25A1/THEM4	17
GO:2000378	GO:2000378	negative regulation of reactive oxygen species metabolic process	17/2982	34/10375	0.00707686	0.00707686	0.205508	AATF/ATG5/BECN1/CFLAR/CRYAB/G6PD/GLA/HIF1A/HK2/HSPD1/IL10/KHSRP/PINK1/SIRT5/STAT3/TSPO/ZC3H12A	17
GO:0071375	GO:0071375	cellular response to peptide hormone stimulus	79/2982	216/10375	0.0071779	0.0071779	0.207148	ADCY4/ADCY5/ADCY9/ADIPOR1/AGT/AGTRAP/AKT2/AP3S1/APEX1/APPL1/APRT/ATP6AP1/ATP6V0A2/ATP6V0C/ATP6V0E2/ATP6V1H/CAPN10/CAV2/CDK4/CFL1/CFLAR/CPEB2/CSK/CYBA/EIF4EBP1/ENPP1/ERRFI1/FBN1/FER/FOXO4/GAB1/GNB1/GNB2/GNB4/GNG11/GNG12/GNG5/GRB2/GSTP1/HDAC5/HDAC9/HSF1/IGF1R/IL1B/IL6/IRS2/KAT2B/MBD5/MYO5A/NFKB1/NR4A1/NR4A2/NR4A3/NUCKS1/PARP1/PDPK1/PHIP/PIK3CA/PIK3R1/PIK3R2/PPAT/PRKAR1A/PRKCB/PRKDC/PTPN1/PTPN11/PTP…	79
GO:0046390	GO:0046390	ribose phosphate biosynthetic process	58/2982	152/10375	0.00734557	0.00734557	0.209571	ADCY4/ADCY5/ADCY9/ADORA3/ADSL/AK9/AKAP6/APLP1/APOE/APRT/ATIC/ATP5B/ATP5C1/ATP5D/ATP5E/ATP5G2/ATP5G3/ATP5L/ATP5O/ATP6V0A2/CALM1/CALM2/CAP1/CMPK1/G6PD/GABBR1/GMPS/GNAI2/GPR161/GPR65/GUK1/HPRT1/NF1/NME2/NME4/PALM/PANK3/PANK4/PAPSS1/PAPSS2/PARP1/PDE2A/PINK1/PPAT/PRKAG2/PRKCA/PRPS1/PRPS2/PTK2B/RAF1/RAMP1/SLC25A13/SLC35B2/STAT3/TGFB1/TMSB4X/UCKL1/VCP	58
GO:0099622	GO:0099622	cardiac muscle cell membrane repolarization	11/2982	19/10375	0.00739011	0.00739011	0.209571	ANK2/ATP1A1/ATP1B1/CACNA1D/FLNA/GJA5/KCNJ5/KCNQ1/RNF207/SCN4B/YWHAE	11
GO:0032273	GO:0032273	positive regulation of protein polymerization	35/2982	84/10375	0.00739717	0.00739717	0.209571	ACTR2/ARF1/ARF6/ARFIP1/ARL2/ARPC1B/ARPC3/ARPIN/CCR7/CDC42EP4/CDKN1B/CLIP1/CTTN/DCTN1/FER/GRB2/GSN/HSPA1A/HSPA1B/ICAM1/IQGAP2/JMY/MLST8/PFN1/PFN2/PICK1/PINK1/PRKCE/PTK2B/PYCARD/RGS2/RICTOR/RPS3/SCIN/TPPP	35
GO:0048709	GO:0048709	oligodendrocyte differentiation	24/2982	53/10375	0.00750836	0.00750836	0.210158	CD9/CDKN2C/CNP/CNTN2/CSK/CTNNB1/DLX2/DUSP10/ERCC2/GSN/GSTP1/HDAC11/HES1/ID4/MAG/MYRF/NF1/NTRK2/OLIG1/PLP1/PRMT5/PTPRZ1/RHEB/TGFB1	24
GO:1903845	GO:1903845	negative regulation of cellular response to transforming growth factor beta stimulus	24/2982	53/10375	0.00750836	0.00750836	0.210158	BAMBI/BCL9L/CAV2/CD109/CFLAR/FBN1/GLG1/HSPA1A/LTBP1/PDPK1/PEG10/PPM1A/RPS27A/SIRT1/SKIL/SMAD2/SMURF2/STRAP/TGFB1/TGFBR3/UBA52/UBB/VASN/ZNF451	24
GO:0001776	GO:0001776	leukocyte homeostasis	29/2982	67/10375	0.00760399	0.00760399	0.21156	BAP1/BCL2L11/CACNA1F/CD74/DOCK10/FCER1G/GPAM/GPR183/HIF1A/HMGB1/IL6/ITPKB/JAM3/KITLG/PDE4B/PIK3CB/PKN1/PMAIP1/PPP3CB/RC3H2/RPS6/SKIL/TGFB1/TGFB2/TNFAIP3/TNFRSF13C/TNFSF13B/TSC22D3/ZC3H8	29
GO:0002437	GO:0002437	inflammatory response to antigenic stimulus	13/2982	24/10375	0.00775631	0.00775631	0.214513	AHCY/C3/CCR7/FCER1G/GPX1/HMGB1/HMGB2/ICAM1/IL10/IL5RA/KDM6B/RBPJ/SPN	13
GO:0021756	GO:0021756	striatum development	7/2982	10/10375	0.00817113	0.00817113	0.221948	BBS4/FOXP2/HPRT1/INHBA/MKKS/OGDH/SHANK3	7
GO:0060294	GO:0060294	cilium movement involved in cell motility	7/2982	10/10375	0.00817113	0.00817113	0.221948	BBS4/CCSAP/CFAP46/CFAP54/MKKS/SPAG16/TEKT1	7
GO:0006637	GO:0006637	acyl-CoA metabolic process	31/2982	73/10375	0.00821955	0.00821955	0.221948	ACACB/ACBD6/ACLY/ACOT11/ACOT13/ACSF2/ACSF3/ACSL1/ACSM5/DLD/ELOVL3/ELOVL5/ELOVL7/FAR2/FASN/GCDH/GPAM/HACD2/MVD/OGDH/PDHA1/PDHB/PDP1/PMVK/SCD/SCD5/SLC25A1/SNCA/SUCLA2/SUCLG2/THEM4	31
GO:0035383	GO:0035383	thioester metabolic process	31/2982	73/10375	0.00821955	0.00821955	0.221948	ACACB/ACBD6/ACLY/ACOT11/ACOT13/ACSF2/ACSF3/ACSL1/ACSM5/DLD/ELOVL3/ELOVL5/ELOVL7/FAR2/FASN/GCDH/GPAM/HACD2/MVD/OGDH/PDHA1/PDHB/PDP1/PMVK/SCD/SCD5/SLC25A1/SNCA/SUCLA2/SUCLG2/THEM4	31
GO:0006333	GO:0006333	chromatin assembly or disassembly	41/2982	102/10375	0.00826395	0.00826395	0.221948	ANP32B/ATRX/BRD2/CENPN/CENPU/CHAF1A/GRWD1/H1F0/H1FX/H2AFY/H3F3B/HIRA/HIST1H1D/HIST1H2BD/HIST1H2BK/HIST1H3D/HIST2H2BE/HIST2H2BF/HIST3H2A/HMGA1/HMGB2/MAP1S/MIS18BP1/NAP1L3/NAP1L5/NOC2L/NPM1/PADI2/PAF1/RBBP4/RSF1/RUVBL1/SMARCA5/SMARCC1/SMARCC2/SPTY2D1/TLK1/TSPYL1/TSPYL2/TSPYL4/TSPYL5	41
GO:0009260	GO:0009260	ribonucleotide biosynthetic process	57/2982	150/10375	0.00861939	0.00861939	0.230163	ADCY4/ADCY5/ADCY9/ADORA3/ADSL/AK9/AKAP6/APLP1/APOE/APRT/ATIC/ATP5B/ATP5C1/ATP5D/ATP5E/ATP5G2/ATP5G3/ATP5L/ATP5O/ATP6V0A2/CALM1/CALM2/CAP1/CMPK1/GABBR1/GMPS/GNAI2/GPR161/GPR65/GUK1/HPRT1/NF1/NME2/NME4/PALM/PANK3/PANK4/PAPSS1/PAPSS2/PARP1/PDE2A/PINK1/PPAT/PRKAG2/PRKCA/PRPS1/PRPS2/PTK2B/RAF1/RAMP1/SLC25A13/SLC35B2/STAT3/TGFB1/TMSB4X/UCKL1/VCP	57
GO:0065004	GO:0065004	protein-DNA complex assembly	55/2982	144/10375	0.00867751	0.00867751	0.230391	ANP32B/ATRX/BRD2/CENPN/CENPU/CETN2/CHAF1A/CHD1L/ERCC2/GRWD1/GTF2B/GTF2H4/H1F0/H1FX/H2AFY/H3F3B/HEY2/HIRA/HIST1H1D/HIST1H2BD/HIST1H2BK/HIST1H3D/HIST2H2BE/HIST2H2BF/HMGB1/HMGB2/MIS18BP1/NAP1L3/NAP1L5/NPM1/PARP1/POLR1E/PSMC3/RAD51B/RBBP4/RBX1/RPA2/RPA3/RPS27A/RSF1/RUVBL1/SMARCA5/SPTY2D1/TAF1/TAF4B/TAF7/TAF9B/TCF4/TRAPPC12/TSPYL1/TSPYL2/TSPYL4/TSPYL5/UBA52/UBB	55
GO:0043410	GO:0043410	positive regulation of MAPK cascade	112/2982	321/10375	0.00877914	0.00877914	0.231765	ACKR3/ADAM9/ADRA2B/ANKRD6/ARRB1/ATP6AP1/AVPI1/C5/C5AR1/CAV2/CCL3/CCL3L1/CCL3L3/CCL4/CCL4L1/CCR7/CD24/CD74/CDH2/CFLAR/CIB1/CSK/CSPG4/CTGF/CTNNB1/DBNL/DUSP6/DUSP7/DVL2/ERN1/ERP29/FGF1/FGF20/FGFR1/FLT4/FZD4/FZD5/FZD8/GAB1/GNAI2/GPR183/GPR37/HIPK2/HMGB1/ICAM1/IGFBP3/IKBKG/IL1B/IL6/IRAK2/ITGA1/KIDINS220/KITLG/KSR1/LAMTOR1/MADD/MAP2K3/MAP2K4/MAP3K10/MAP3K11/MAP3K12/MAP3K4/MAP3K9/MAPK10/MAPKAPK2/MAPKAPK…	112
GO:1905898	GO:1905898	positive regulation of response to endoplasmic reticulum stress	16/2982	32/10375	0.00888281	0.00888281	0.233177	BAG6/BCL2L11/DDIT3/EDEM1/ERN1/HERPUD1/HSPA1A/NFE2L2/PIK3R1/PMAIP1/PPP1R15A/PTPN1/SERINC3/SGTA/SIRT1/UBQLN1	16
GO:0048844	GO:0048844	artery morphogenesis	19/2982	40/10375	0.00903643	0.00903643	0.234766	APOE/GJA5/HES1/HEY1/HEY2/JAG1/LRP1/NF1/NOTCH3/NPRL3/PDGFRB/PRDM1/PROX1/RBPJ/SEC24B/TBX2/TGFB2/VEGFA/ZMIZ1	19
GO:0006491	GO:0006491	N-glycan processing	10/2982	17/10375	0.00914547	0.00914547	0.234766	EDEM1/FUT8/GNPTAB/GNPTG/MAN1A1/MAN1B1/MAN2A1/MGAT4B/PRKCSH/USF3	10
GO:0031935	GO:0031935	regulation of chromatin silencing	10/2982	17/10375	0.00914547	0.00914547	0.234766	ATAD2/DNMT1/HIRA/HMGA1/PHF2/PHF8/SIRT1/TRIM28/UHRF1/UHRF2	10
GO:0045823	GO:0045823	positive regulation of heart contraction	10/2982	17/10375	0.00914547	0.00914547	0.234766	ATP1A1/ATP2A2/CTGF/GCH1/HEY2/KCNQ1/PDE4D/RGS2/RNF207/TGFB2	10
GO:0045815	GO:0045815	positive regulation of gene expression, epigenetic	23/2982	51/10375	0.00930119	0.00930119	0.237452	ARID1B/ATAD2/CTNNB1/DDX21/DEK/EP300/H2AFY/H3F3B/HIST1H3D/HMGA1/KAT2B/PADI2/PHF2/PHF8/POLR1A/POLR1E/POLR2E/POLR2K/SMARCA5/TAF1A/TAF1D/TWISTNB/WBP2	23
GO:0032870	GO:0032870	cellular response to hormone stimulus	145/2982	427/10375	0.00944321	0.00944321	0.237768	ACSL1/ADCY4/ADCY5/ADCY9/ADIPOR1/AGT/AGTRAP/AIF1/AKR1C1/AKT2/AP3S1/APEX1/APPL1/APRT/ARNTL/ATP1A1/ATP1A2/ATP6AP1/ATP6V0A2/ATP6V0C/ATP6V0E2/ATP6V1H/BBS4/CAPN10/CAV2/CDK4/CFL1/CFLAR/CNOT1/CPEB2/CSK/CSNK2B/CTNNB1/CTSB/CYBA/DDRGK1/DDX5/DDX54/DNAJA1/DUSP1/EGLN2/EIF4E/EIF4EBP1/EIF5AL1/ENPP1/EP300/ERRFI1/FBN1/FER/FKBP4/FOS/FOSB/FOXO3/FOXO4/FOXP1/GAB1/GNB1/GNB2/GNB4/GNG11/GNG12/GNG5/GRB2/GSTP1/HDAC5/HDAC9/…	145
GO:0015844	GO:0015844	monoamine transport	14/2982	27/10375	0.00950464	0.00950464	0.237768	ABAT/ADRA2B/AGT/FCER1G/FGF20/GPM6B/MAOB/P2RX1/P2RY1/PICK1/PINK1/SNCA/SYK/TOR1A	14
GO:0086009	GO:0086009	membrane repolarization	14/2982	27/10375	0.00950464	0.00950464	0.237768	AKAP6/ANK2/ATP1A1/ATP1A2/ATP1B1/CACNA1D/CASQ2/FLNA/GJA5/KCNJ5/KCNQ1/RNF207/SCN4B/YWHAE	14
GO:0015980	GO:0015980	energy derivation by oxidation of organic compounds	77/2982	212/10375	0.00951824	0.00951824	0.237768	ACO2/ADSL/AKT2/ALDH5A1/BLOC1S1/CALM1/CALM2/CAT/COQ10A/COX4I1/COX6A1/COX6B1/COX7A2L/COX7B/COX7C/COX8A/CYCS/DLD/ENPP1/ETFB/ETFDH/FH/GFPT2/GYS1/HIF1A/IDH3A/IDH3G/IRS2/LEPR/MTFR1/NDUFA11/NDUFA12/NDUFA13/NDUFA2/NDUFA3/NDUFA8/NDUFB5/NDUFS1/NDUFS3/NDUFS8/NNT/NOA1/NR1D1/NR4A3/OGDH/PDHA1/PDHB/PFKM/PHKB/PIK3CA/PINK1/PPP1CA/PPP1CB/PPP1R3D/PPP1R3G/PRKAG2/PYGB/PYGM/RPS27A/SDHA/SDHB/SDHC/SLC25A13/SLC25A25/SNCA…	77
GO:0009156	GO:0009156	ribonucleoside monophosphate biosynthetic process	29/2982	68/10375	0.0096856	0.0096856	0.240279	ADSL/AK9/APRT/ATIC/ATP5B/ATP5C1/ATP5D/ATP5E/ATP5G2/ATP5G3/ATP5L/ATP5O/ATP6V0A2/CMPK1/GMPS/HPRT1/LHPP/PARP1/PINK1/PPAT/PRKAG2/PRPS1/PRPS2/SLC25A13/STAT3/TGFB1/TMSB4X/UCKL1/VCP	29
GO:0035909	GO:0035909	aorta morphogenesis	12/2982	22/10375	0.00972413	0.00972413	0.240279	HES1/HEY1/HEY2/JAG1/LRP1/NPRL3/PDGFRB/PROX1/RBPJ/SEC24B/TBX2/TGFB2	12
GO:0007178	GO:0007178	transmembrane receptor protein serine/threonine kinase signaling pathway	74/2982	203/10375	0.00987489	0.00987489	0.240279	ACVR2A/ADAM9/BAMBI/BCL9L/CAV2/CD109/CDKN1C/CSNK2B/CYR61/DDX5/DKK1/DKK3/EGR1/FBN1/FBXL15/FERMT2/FKBP8/FOS/FOXD1/FSTL1/FUT8/GLG1/HES1/HIPK2/HSP90AB1/HSPA1A/INHBA/ITGA3/KLF10/LNPEP/LRG1/LTBP1/MAGI2/MSX1/MSX2/NEDD8/NEO1/NLK/PARD3/PARP1/PDGFB/PDPK1/PEG10/PML/PPM1A/RBPJ/RHOA/ROR2/RPS27A/SDCBP/SFRP1/SIRT1/SKIL/SMAD2/SMURF2/STRAP/TGFB1/TGFB2/TGFBR3/TGFBRAP1/TGIF2/THBS1/TOB1/TRIM33/UBA52/UBB/UBE2D3/USP9X/…	74
GO:0045638	GO:0045638	negative regulation of myeloid cell differentiation	24/2982	54/10375	0.009898	0.009898	0.240279	CCL3/CIB1/CTNNB1/DLL1/FBN1/HSPA9/INHBA/ITPKB/KLF13/LDB1/LILRB4/NF1/NFKBIA/NME2/PAF1/PIK3R1/PRMT1/PTK2B/RBM15/SFRP1/TLR3/TOB2/WDR61/ZFP36	24
GO:1902882	GO:1902882	regulation of response to oxidative stress	24/2982	54/10375	0.009898	0.009898	0.240279	ATF4/CTNNB1/FOXO3/FUT8/GCH1/GPR37/GPX1/H2AFY/HIF1A/HSPB1/HSPH1/MCL1/NFE2L2/NONO/NR4A3/PARP1/PINK1/PSAP/SFPQ/SIRT1/SOD2/STK26/TLDC1/UBQLN1	24
GO:0030100	GO:0030100	regulation of endocytosis	59/2982	157/10375	0.00992907	0.00992907	0.240279	ABL2/ACTN4/ANO6/AP2S1/APOE/ARF1/ARF6/ARRB1/ATAD1/ATG5/C3/C4A/CALM1/CALM2/CALY/CBLL1/CD300A/CD300LF/CLIP3/CSK/CYBA/DKK1/DLL1/DNAJC6/DOCK2/FCER1G/FLOT1/HIP1/HNRNPK/IL1B/ITGA2/MAGI2/MFGE8/MTMR2/NR1H2/PICALM/PICK1/PIK3CB/PTPN1/PYCARD/RAB20/RAB4B/RAB5A/RAB5B/RAP1A/RAPGEF1/RUFY1/SDCBP/SERPINE1/SGIP1/SNCA/SNX3/SYK/SYNJ2BP/TF/TGFB1/TOR1A/TSG101/VEGFA	59
GO:2001233	GO:2001233	regulation of apoptotic signaling pathway	104/2982	297/10375	0.0100527	0.0100527	0.242011	ACKR3/AGT/APOPT1/BBC3/BCL2L11/BCLAF1/CASP2/CD74/CFLAR/CTNNA1/CTNNB1/CTTN/CYLD/DDIT3/DDX3X/DEDD2/DNAJA1/EIF2AK3/ELL3/ERP29/FAIM2/FGFR1/GPX1/GSN/GSTP1/HERPUD1/HIF1A/HMGB2/HNRNPK/HSPA1A/HSPA1B/HSPB1/HSPH1/HTT/ICAM1/IL1A/IL1B/INHBA/ITGA6/LMNA/MADD/MAPK8IP1/MAPK9/MCL1/MLLT11/MSX1/MUL1/NDUFA13/NDUFS3/NF1/NFE2L2/NOC2L/NONO/NR4A2/OSM/PARP1/PHIP/PINK1/PLAGL2/PLAUR/PMAIP1/PML/PPP1CA/PPP2R1A/PPP3CC/PSME3/PT…	104
GO:0072091	GO:0072091	regulation of stem cell proliferation	17/2982	35/10375	0.0101326	0.0101326	0.242433	AGO3/ATXN1L/CTNNA1/CTNNB1/FBLN1/FZD3/HIF1A/HMGB2/KCTD11/KITLG/LTBP3/NF1/OVOL1/PTPRC/TGFB1/VEGFA/YAP1	17
GO:0050767	GO:0050767	regulation of neurogenesis	141/2982	415/10375	0.0101746	0.0101746	0.242433	ABL2/ACTR2/ADRA2B/APBB1/APOE/ARF1/ARF6/ARNTL/ARSB/CBFA2T2/CCDC88A/CDC20/CDH2/CDK5R1/CDK5RAP2/CFL1/CFLAR/CIB1/CNTN2/COBL/CPNE1/CTDSP1/CTNNA1/CTNNB1/CTTN/CUX1/CYB5D2/DDX6/DIXDC1/DKK1/DLL1/DLX2/DNM3/DOCK7/DPYSL3/DSCAM/DUSP10/EIF2AK4/EIF4E/ELL3/ETV5/FBXW8/FEZ1/FGF20/FGFR1/FKBP4/FLNA/FOXO3/FUOM/FZD3/GPR183/GPRC5B/GRID2/HES1/HEY2/HIF1A/HMG20B/HMGB2/ID4/IFRD1/IL6/INPP5F/ITGA3/JAG1/KCTD11/KDM4A/KIDINS220…	141
GO:0043408	GO:0043408	regulation of MAPK cascade	154/2982	457/10375	0.0103391	0.0103391	0.242953	ACKR3/ADAM9/ADRA2B/ANKRD6/APIP/APOE/ARRB1/ATP6AP1/AVPI1/C5/C5AR1/CAV2/CCL3/CCL3L1/CCL3L3/CCL4/CCL4L1/CCR7/CD24/CD300A/CD74/CDH2/CDK12/CFLAR/CIB1/CSK/CSPG4/CTGF/CTNNB1/CYR61/DBNL/DNAJA1/DUSP1/DUSP10/DUSP2/DUSP4/DUSP6/DUSP7/DUSP8/DVL2/EIF3A/EPHA2/ERN1/ERP29/ERRFI1/EZR/FBLN1/FGF1/FGF20/FGFR1/FLT4/FZD4/FZD5/FZD8/GAB1/GNAI2/GPR183/GPR37/GRB2/GSTP1/HIPK2/HIPK3/HMGB1/HSPH1/ICAM1/IGF1R/IGFBP3/IKBKG/IL1B/…	154
GO:0051960	GO:0051960	regulation of nervous system development	154/2982	457/10375	0.0103391	0.0103391	0.242953	ABL2/ACTR2/ADRA2B/AMIGO2/APBB1/APOE/ARF1/ARF6/ARNTL/ARSB/CBFA2T2/CCDC88A/CDC20/CDH2/CDK5R1/CDK5RAP2/CFL1/CFLAR/CIB1/CNTN2/COBL/CPNE1/CTDSP1/CTNNA1/CTNNB1/CTTN/CUX1/CYB5D2/DDX6/DIXDC1/DKK1/DLL1/DLX2/DNM3/DOCK7/DPYSL3/DSCAM/DUSP10/DVL2/EIF2AK3/EIF2AK4/EIF4E/ELL3/ETV5/FBXW8/FEZ1/FGF20/FGFR1/FKBP4/FLNA/FOXO3/FUOM/FZD3/GORAB/GPR161/GPR183/GPRC5B/GRID2/HES1/HEY2/HIF1A/HMG20B/HMGB2/ID4/IFRD1/IL6/INPP5F/…	154
GO:0051668	GO:0051668	localization within membrane	25/2982	57/10375	0.0104482	0.0104482	0.242953	APOE/ATP1B1/CD24/CDH2/CLIP1/DOCK2/ETV5/FLNA/GPHN/GSN/ITGA4/ITGAL/ITGB1BP1/ITGB2/MAGI2/MARVELD1/NDC1/PICK1/RFTN1/RILPL2/SEC24B/SHANK3/SSNA1/TGFB1/WDR19	25
GO:0072384	GO:0072384	organelle transport along microtubule	25/2982	57/10375	0.0104482	0.0104482	0.242953	AP3B1/AP3D1/AP3S1/BLOC1S1/BORCS5/HIF1A/HTT/KIF13A/KIF13B/KIF1B/KIF3B/KIF5B/KIFAP3/LAMP1/MAP1B/MAP1S/NDE1/PEX14/RAB6A/RHOT1/SPAST/SUN2/UBB/UCHL1/UXT	25
GO:0022407	GO:0022407	regulation of cell-cell adhesion	95/2982	269/10375	0.0104579	0.0104579	0.242953	ABAT/AIF1/AP3B1/AP3D1/CCR7/CD24/CD300A/CD74/CD83/CEBPB/CELSR2/CLPTM1/CSK/CTNNB1/CYLD/DROSHA/DUSP10/EFNB1/EGR3/FLOT1/FLOT2/FOXJ1/GPAM/GRB2/GSN/GTPBP4/HES1/HLA-DMB/HLA-DOA/HLA-DPA1/HLA-DPB1/HLA-DQA1/HLA-DQA2/HLA-DQB1/HLA-DQB2/HLA-DRA/HLA-DRB1/HMGB1/HSPD1/HSPH1/ICAM1/ICOSLG/IL10/IL12RB1/IL15/IL1B/IL6/ITGA4/ITGA6/ITPKB/KLF4/LILRB4/LRRC32/MAD1L1/MAD2L2/MAPKAP1/MBP/MLST8/MYADM/MYO10/NDFIP1/NFKBID/NLRP3…	95
GO:0010634	GO:0010634	positive regulation of epithelial cell migration	34/2982	83/10375	0.0110726	0.0110726	0.254895	ADAM9/AGT/ATP5B/BCAS3/CIB1/CLASP2/DOCK1/ENPP2/FGF1/FGFR1/FLT4/FOXP1/HDAC9/HIF1A/HSPB1/ITGA2/ITGA3/ITGB1BP1/NFE2L2/NRP2/PDGFB/PFN1/PRKCA/PRKCE/PROX1/PTGS2/PTK2B/STAT5A/TGFB1/TGFB2/THBS1/TMSB4X/VEGFA/ZC3H12A	34
GO:0007405	GO:0007405	neuroblast proliferation	15/2982	30/10375	0.0111659	0.0111659	0.254895	CTNNA1/CTNNB1/DAGLB/DOCK7/EML1/FGFR1/FZD3/HIF1A/ID4/KCTD11/NDE1/NF1/NUMBL/TGFB1/VEGFA	15
GO:0051646	GO:0051646	mitochondrion localization	15/2982	30/10375	0.0111659	0.0111659	0.254895	FEZ1/HIF1A/KIF1B/MAP1B/MAP1S/MFN1/MFN2/MUL1/RHOT1/SLC4A5/SPAST/SYNJ2BP/UBB/UCHL1/UXT	15
GO:0045807	GO:0045807	positive regulation of endocytosis	35/2982	86/10375	0.0112698	0.0112698	0.254895	ACTN4/ANO6/APOE/ARF1/ARRB1/ATAD1/C3/C4A/CALY/CBLL1/CD300LF/CLIP3/CYBA/DLL1/DOCK2/FCER1G/FLOT1/HIP1/HNRNPK/IL1B/ITGA2/MAGI2/MFGE8/PICK1/PYCARD/RAP1A/RAPGEF1/SERPINE1/SGIP1/SNCA/SYK/TF/TOR1A/TSG101/VEGFA	35
GO:0006754	GO:0006754	ATP biosynthetic process	18/2982	38/10375	0.0113011	0.0113011	0.254895	AK9/ATP5B/ATP5C1/ATP5D/ATP5E/ATP5G2/ATP5G3/ATP5L/ATP5O/ATP6V0A2/PARP1/PINK1/PRKAG2/SLC25A13/STAT3/TGFB1/TMSB4X/VCP	18
GO:0035337	GO:0035337	fatty-acyl-CoA metabolic process	18/2982	38/10375	0.0113011	0.0113011	0.254895	ACBD6/ACLY/ACOT11/ACOT13/ACSF2/ACSF3/ACSL1/ELOVL3/ELOVL5/ELOVL7/FAR2/FASN/GCDH/HACD2/SCD/SCD5/SLC25A1/THEM4	18
GO:0000904	GO:0000904	cell morphogenesis involved in differentiation	139/2982	410/10375	0.01154	0.01154	0.257878	ABI1/ACTN4/ACTR2/APBB1/APBB2/APOE/B4GAT1/BVES/CDH11/CDK5R1/CELSR2/CFL1/CIB1/CLIC4/CNP/CNTN2/COBL/CTNNB1/CTTN/CUX1/DKK1/DNM3/DOCK1/DOCK10/DOCK7/DSCAM/EFNB1/EGR2/ENAH/EP300/EPHA2/EZR/FBLN1/FBXW8/FER/FERMT2/FEZ1/FLNA/FLNB/FLOT1/FRMD6/FZD3/FZD4/GAB1/GAB2/GRB2/HES1/HPRT1/IFRD1/IRS2/ITGA4/ITGB1BP1/KIDINS220/KIF13B/KIF5B/KNDC1/LAMA2/LLGL1/LRFN1/LRFN3/LRRC70/MAG/MAP1B/MAP6/MATN2/METRN/MYADM/MYH10/NCAM1/N…	139
GO:1903037	GO:1903037	regulation of leukocyte cell-cell adhesion	81/2982	226/10375	0.0115443	0.0115443	0.257878	AIF1/AP3B1/AP3D1/CCR7/CD24/CD300A/CD74/CD83/CEBPB/CLPTM1/CSK/CTNNB1/CYLD/DROSHA/DUSP10/EFNB1/EGR3/FLOT2/FOXJ1/GPAM/GRB2/GSN/HES1/HLA-DMB/HLA-DOA/HLA-DPA1/HLA-DPB1/HLA-DQA1/HLA-DQA2/HLA-DQB1/HLA-DQB2/HLA-DRA/HLA-DRB1/HMGB1/HSPD1/HSPH1/ICAM1/ICOSLG/IL10/IL12RB1/IL15/IL1B/IL6/ITGA4/ITPKB/KLF4/LILRB4/LRRC32/MAD1L1/MAPKAP1/MLST8/NDFIP1/NFKBID/NLRP3/NR4A3/PDPK1/PIK3CA/PIK3R1/PNP/PPARA/PRDM1/PRKAR1A/PTP…	81
GO:0051093	GO:0051093	negative regulation of developmental process	164/2982	491/10375	0.0118819	0.0118819	0.260492	ABCA5/ACTN4/ADGRV1/ADIPOR1/AGT/ANGPT2/ANP32B/APOE/AREG/ARF6/ARNTL/ARPIN/BCOR/CBFA2T2/CCDC85B/CCL3/CD74/CDK12/CDK5R1/CDK5RAP2/CDKN1B/CFL1/CFLAR/CIB1/CLASP2/CNTN2/COL5A2/CTDSP1/CTNNA1/CTNNB1/CYLD/DDIT3/DDX6/DIXDC1/DKK1/DLL1/DLX2/DNM3/DPYSL3/DUSP10/EIF2AK3/EIF2AK4/EIF4E/ENPP1/EPHA2/FBLN1/FBN1/FKBP4/FOXJ1/FOXO3/FOXO4/FUOM/FZD3/G6PD/GJA1/GPR161/GTF2I/HDAC5/HES1/HEY2/HIF1A/HMGB1/HSPA9/ID3/ID4/IFRD1/IGF…	164
GO:0010574	GO:0010574	regulation of vascular endothelial growth factor production	13/2982	25/10375	0.0119644	0.0119644	0.260492	ATF4/C3/C5/C5AR1/CYP1B1/EIF2AK3/FLT4/HIF1A/IL1A/IL1B/IL6/PTGS2/TGFB1	13
GO:0090183	GO:0090183	regulation of kidney development	13/2982	25/10375	0.0119644	0.0119644	0.260492	AGT/BASP1/CD24/CFLAR/CTNNB1/EGR1/FOXD1/PDGFA/PDGFB/PDGFRB/TGFB1/VEGFA/YAP1	13
GO:0045664	GO:0045664	regulation of neuron differentiation	117/2982	340/10375	0.0119894	0.0119894	0.260492	ABL2/ACTR2/ADRA2B/APBB1/APOE/ARF1/ARF6/ARSB/CBFA2T2/CCDC88A/CDC20/CDK5R1/CDK5RAP2/CFL1/CFLAR/CIB1/CNTN2/COBL/CPNE1/CTDSP1/CTTN/CUX1/CYB5D2/DDX6/DIXDC1/DKK1/DLL1/DLX2/DNM3/DPYSL3/DSCAM/EIF2AK4/EIF4E/ETV5/FBXW8/FEZ1/FGF20/FGFR1/FKBP4/FOXO3/FUOM/GPRC5B/GRID2/HES1/HEY2/HMG20B/ID4/IFRD1/IL6/INPP5F/ITGA3/JAG1/KCTD11/KDM4A/KIDINS220/KIF13B/KLF4/KNDC1/LRP1/LSM1/MAG/MAGI2/MAP1B/MAPK6/METRN/MUL1/MYCL/NCOA1…	117
GO:0032990	GO:0032990	cell part morphogenesis	127/2982	372/10375	0.0120534	0.0120534	0.260492	ABI1/ACTR2/APBB1/APBB2/APOE/ARPIN/B4GAT1/C21orf59/CDH11/CDK5R1/CELSR2/CFL1/CNP/CNTN2/COBL/CPNE1/CTTN/CUX1/DBNL/DNM3/DOCK10/DOCK7/DSCAM/EFNB1/EGR2/EIF2AK4/ENAH/ENPP2/EPB41L3/EZR/FBXW8/FEZ1/FLOT1/FZD3/GAB1/GAB2/GJA1/GRB2/HPRT1/IFRD1/IRS2/ITGA1/KIDINS220/KIF13B/KIF5B/KNDC1/LAMA2/LLGL1/LRFN1/LRFN3/LRRC70/MAG/MAP1B/MAP1S/MAP6/MATN2/METRN/MUL1/MYH10/MYH14/NCAM1/NEO1/NFASC/NR4A2/NR4A3/NRAS/NRP2/NSMF/NTN…	127
GO:0001754	GO:0001754	eye photoreceptor cell differentiation	11/2982	20/10375	0.0122052	0.0122052	0.260492	BBS4/CEP290/CRB1/DSCAM/NAGLU/NKD1/NTRK2/PRDM1/RPGRIP1/STAT3/VEGFA	11
GO:0009299	GO:0009299	mRNA transcription	11/2982	20/10375	0.0122052	0.0122052	0.260492	ATF4/C5AR1/DDIT3/DDX5/FLNA/HIF1A/HIPK3/HSF1/POU5F1/STAT3/SUPT6H	11
GO:0060285	GO:0060285	cilium-dependent cell motility	11/2982	20/10375	0.0122052	0.0122052	0.260492	BBS4/CCSAP/CFAP46/CFAP54/DNAH2/DNAH3/DNAH7/DRC1/MKKS/SPAG16/TEKT1	11
GO:0030512	GO:0030512	negative regulation of transforming growth factor beta receptor signaling pathway	23/2982	52/10375	0.0122268	0.0122268	0.260492	BAMBI/BCL9L/CAV2/CD109/FBN1/GLG1/HSPA1A/LTBP1/PDPK1/PEG10/PPM1A/RPS27A/SIRT1/SKIL/SMAD2/SMURF2/STRAP/TGFB1/TGFBR3/UBA52/UBB/VASN/ZNF451	23
GO:0044283	GO:0044283	small molecule biosynthetic process	121/2982	353/10375	0.0122628	0.0122628	0.260492	ABAT/ABCD3/ACACB/ACAT2/ACER3/ACLY/ACSF3/ACSM5/ADIPOR1/AHCY/AKR1A1/AKR1B1/ALOX5/AMACR/APIP/APOE/ARV1/ASL/ATF4/ATIC/BDH1/BGN/CARNS1/CBR1/CD74/CHST12/COQ10A/COQ5/COQ6/CSPG4/CYB5R3/CYP51A1/DECR2/DHCR24/DHCR7/DKK3/DSEL/EBP/EGR1/EIF6/ELOVL3/ELOVL5/ELOVL7/FASN/FGF1/FPGS/G6PD/GAMT/GCH1/GLUD1/GLUL/GOT2/GPT2/HAAO/HACD2/HACD4/HSD17B7/HSD17B8/IDI1/IL1B/IL6/IMPA2/KAT2B/LBR/LEPR/LIAS/LTC4S/MID1IP1/MTHFD1L/MTHF…	121
GO:0071417	GO:0071417	cellular response to organonitrogen compound	126/2982	369/10375	0.0122781	0.0122781	0.260492	ACTR2/ADCY4/ADCY5/ADCY9/ADIPOR1/AGT/AGTRAP/AIF1/AKAP6/AKR1B1/AKT2/AP3S1/APEX1/APLP1/APPL1/APRT/ATF4/ATP6AP1/ATP6V0A2/ATP6V0C/ATP6V0E2/ATP6V1H/C12orf66/CAPN10/CASQ2/CAV2/CDK4/CEBPB/CFL1/CFLAR/COL16A1/COL5A2/COL6A1/CPEB2/CSK/CTNNA1/CTNNB1/CYBA/DNMT1/EGR1/EIF4EBP1/ENPP1/ERRFI1/EZR/FBN1/FDX1/FER/FOXO3/FOXO4/GAB1/GNB1/GNB2/GNB4/GNG11/GNG12/GNG5/GRB2/GSTP1/HDAC5/HDAC9/HNRNPD/HSF1/ICAM1/IGF1R/IGFBP5/IL1…	126
GO:1903313	GO:1903313	positive regulation of mRNA metabolic process	19/2982	41/10375	0.0123827	0.0123827	0.261517	AGO2/BTG2/CNOT1/EIF4A3/GTPBP1/HSF1/HSPA1A/HSPA8/KHSRP/PABPC1/PAF1/PRPF19/THRAP3/TNRC6C/TOB1/TRA2B/UPF1/ZC3H12A/ZFP36	19
GO:0072593	GO:0072593	reactive oxygen species metabolic process	64/2982	174/10375	0.0126302	0.0126302	0.264969	AATF/AGT/AIF1/ARF4/ARG2/ATG5/BECN1/CAT/CFLAR/CRYAB/CTGF/CYB5R4/CYBA/CYP1B1/CYR61/EIF5AL1/EIF6/EPHX2/FOXO3/G6PD/GBF1/GCH1/GLA/GPX1/GPX3/GRB2/GSTP1/HIF1A/HK2/HSP90AA1/HSP90AB1/HSPD1/ICAM1/IL10/IL1B/IL6/ITGB2/KHSRP/KLF4/MAOB/NDUFA13/NDUFS1/NDUFS3/NFE2L2/NNT/NQO1/PDGFB/PDGFRB/PINK1/PMAIP1/PRDX6/PTGS2/PTK2B/ROMO1/SH3PXD2A/SIRT5/SNCA/SOD2/STAT3/SYK/TGFB1/THBS1/TSPO/ZC3H12A	64
GO:0097190	GO:0097190	apoptotic signaling pathway	152/2982	453/10375	0.0126932	0.0126932	0.264969	ACKR3/AGT/APOPT1/APPL1/ATF4/BAG3/BAG6/BBC3/BCL2L11/BCLAF1/CASP2/CD24/CD74/CEBPB/CFLAR/CHAC1/CIB1/CRIP1/CTNNA1/CTNNB1/CTTN/CYCS/CYLD/CYP1B1/DDIT3/DDX3X/DDX5/DEDD2/DNAJA1/EIF2AK3/ELL3/EP300/EPHA2/ERN1/ERP29/FAIM2/FGFR1/FNIP2/FOXO3/GABARAP/GPX1/GSN/GSTP1/HERPUD1/HIC1/HIF1A/HIP1/HIPK2/HMGB2/HNRNPK/HSPA1A/HSPA1B/HSPB1/HSPH1/HTT/ICAM1/IFI16/IL1A/IL1B/INHBA/ITGA6/JMY/KITLG/LAMP1/LMNA/LY96/MADD/MAPK8IP1/…	152
GO:0035338	GO:0035338	long-chain fatty-acyl-CoA biosynthetic process	16/2982	33/10375	0.0127172	0.0127172	0.264969	ACBD6/ACLY/ACOT11/ACOT13/ACSF2/ACSF3/ACSL1/ELOVL3/ELOVL5/ELOVL7/FASN/HACD2/SCD/SCD5/SLC25A1/THEM4	16
GO:0010595	GO:0010595	positive regulation of endothelial cell migration	24/2982	55/10375	0.0128676	0.0128676	0.266906	AGT/ATP5B/BCAS3/CIB1/FGF1/FGFR1/FLT4/FOXP1/HDAC9/HSPB1/ITGB1BP1/NFE2L2/NRP2/PDGFB/PRKCA/PROX1/PTGS2/PTK2B/STAT5A/TGFB1/THBS1/TMSB4X/VEGFA/ZC3H12A	24
GO:0097191	GO:0097191	extrinsic apoptotic signaling pathway	61/2982	165/10375	0.0130226	0.0130226	0.268921	AGT/APPL1/BAG3/BCL2L11/CASP2/CFLAR/CIB1/CTNNA1/CTTN/CYLD/DDX3X/DEDD2/FAIM2/FGFR1/FOXO3/GABARAP/GPX1/GSTP1/HMGB2/HSPA1A/HSPA1B/HTT/ICAM1/IL1A/IL1B/INHBA/ITGA6/KITLG/LMNA/MADD/MCL1/MLLT11/NF1/PDPK1/PHIP/PIK3R1/PMAIP1/PML/PPP1CA/PPP2R1A/PSME3/PYCARD/RAF1/RELA/SERPINE1/SFRP1/SIVA1/SKIL/SORT1/STX4/TGFB1/TGFB2/THBS1/TIMP3/TLR3/TMBIM1/TNFAIP3/TNFRSF1B/TNFSF12/UNC5B/YAP1	61
GO:1902904	GO:1902904	negative regulation of supramolecular fiber organization	32/2982	78/10375	0.013125	0.013125	0.269837	ADD1/ARFGEF1/ARPIN/BBS4/CAPZA1/CFL1/CIB1/CLASP2/CLIP3/CRYAB/FKBP4/GSN/HSPA8/MAPRE1/MID1IP1/MKKS/MYADM/PFN1/PFN2/PICK1/SCIN/SHANK3/SLIT2/SNCA/SPTAN1/STMN1/SWAP70/TBCD/TMOD1/TMSB4X/TUBB4A/WASF2	32
GO:0007420	GO:0007420	brain development	141/2982	418/10375	0.0132197	0.0132197	0.270586	ABAT/ANP32B/ARF4/ARNT2/ATIC/ATRX/B3GNT5/BAG3/BAG6/BASP1/BBS4/BCL2A1/BCL2L11/BPTF/BTG2/C5AR1/CALM1/CALM2/CASP2/CD9/CDH2/CDK5R1/CDK5RAP2/CEP290/CFL1/CKB/CLN5/CNP/CNTN2/COX6B1/CSK/CTNNB1/DIXDC1/DKK1/DLL1/DLX2/DNAH5/DOCK7/DYNC2H1/EFHC1/EGR2/EML1/FAIM2/FGFR1/FLNA/FOXJ1/FOXO3/FOXP2/FPGS/FZD3/FZD4/G6PD/GLUD1/GNAO1/GNB4/GNG12/GRID2/H3F3B/HES1/HIF1A/HNRNPD/HPRT1/HYDIN/ID4/INHBA/IRS2/KDM2B/KDM6B/KNDC1/LDB1…	141
GO:0051494	GO:0051494	negative regulation of cytoskeleton organization	34/2982	84/10375	0.013572	0.013572	0.27578	ADD1/ARFGEF1/ARPIN/BBS4/CAPZA1/CDK5RAP2/CFL1/CIB1/CLASP2/CLIP3/FKBP4/GSN/MAPRE1/MDM1/MID1IP1/MKKS/MYADM/NPM1/PFN1/PFN2/PICK1/SCIN/SHANK3/SLIT2/SNCA/SPTAN1/STMN1/SWAP70/TBCD/TMEM67/TMOD1/TMSB4X/TUBB4A/WASF2	34
GO:1901214	GO:1901214	regulation of neuron death	69/2982	190/10375	0.0135922	0.0135922	0.27578	AMBRA1/APOE/ATF2/ATF4/BCL2L11/BTG2/C5AR1/CASP2/CCL3/CDK5R1/CEBPB/CHP1/CTNNB1/DDIT3/DHCR24/EGLN2/ELK1/FAIM2/FGF20/FOXO3/G6PD/GPX1/GRID2/HIF1A/HIPK2/HSF1/HSP90AB1/HSPD1/IKBKG/IL6/ITGA1/KDM2B/LGMN/LRP1/MAG/MAP2K4/MAP3K11/MAP3K12/MCL1/NF1/NONO/NQO1/NR4A2/NR4A3/NSMF/NTRK2/PARP1/PDPK1/PICALM/PIK3CA/PINK1/PPARA/PTK2B/RASA1/REL/ROCK1/SIRT1/SNCA/SOD2/STAMBP/STAT3/STXBP1/TGFB2/TLDC1/TP53BP2/TRIM2/UBB/UNC5B…	69
GO:0007618	GO:0007618	mating	8/2982	13/10375	0.0138732	0.0138732	0.279044	ABAT/ACVR2A/FUOM/HEXB/NCOA1/P2RX1/P2RY1/PPP1R1B	8
GO:0009072	GO:0009072	aromatic amino acid family metabolic process	8/2982	13/10375	0.0138732	0.0138732	0.279044	AFMID/ASRGL1/FAH/GCDH/HAAO/QDPR/SLC3A2/SLC7A5	8
GO:0035336	GO:0035336	long-chain fatty-acyl-CoA metabolic process	17/2982	36/10375	0.0141475	0.0141475	0.281263	ACBD6/ACLY/ACOT11/ACOT13/ACSF2/ACSF3/ACSL1/ELOVL3/ELOVL5/ELOVL7/FAR2/FASN/HACD2/SCD/SCD5/SLC25A1/THEM4	17
GO:0086065	GO:0086065	cell communication involved in cardiac conduction	17/2982	36/10375	0.0141475	0.0141475	0.281263	ANK2/ATP1A1/ATP1A2/ATP1B1/CACNA1D/CALM1/CALM2/CASQ2/DSC2/FLNA/GJA1/GJA5/KCNJ5/KCNQ1/PDE4D/RNF207/SCN4B	17
GO:0043583	GO:0043583	ear development	40/2982	102/10375	0.0142981	0.0142981	0.281263	ANP32B/ATG5/BCL2L11/CDKN1B/CEBPD/CEP290/CYTL1/DLL1/DVL2/FGF20/FGFR1/FZD3/HES1/HEY2/IFT27/JAG1/KCNQ1/LRP10/MAPKAPK2/MSX1/MYCL/NAGLU/NIPBL/NR4A3/NTN1/PDGFRB/PROX1/PTPN11/RBPJ/RDH10/ROR2/RPL38/SEC24B/SOX2/TGFB1/TGFB2/TRIP11/WDR19/ZEB1/ZIC1	40
GO:0008610	GO:0008610	lipid biosynthetic process	150/2982	448/10375	0.0143145	0.0143145	0.281263	ABCD3/ACACB/ACAT2/ACER3/ACLY/ACSF3/ACSL1/ACSM5/ADIPOR1/AGPS/AKR1B1/ALDH3B1/ALG1/AMACR/ANG/APOE/ARF1/ARF3/ARV1/ATP1A1/B3GNT5/C3/CBR1/CD74/CDIPT/CDK4/CDS1/CERS4/CHPT1/CPNE1/CPNE3/CREBL2/CSNK2B/CTDNEP1/CYB5R1/CYB5R3/CYP51A1/CYR61/DECR2/DHCR24/DHCR7/DKK3/EBP/EGR1/EIF6/ELOVL3/ELOVL5/ELOVL7/FASN/FAXDC2/FDX1/FDX1L/FGF1/FGF20/FGFR1/G6PD/GAB1/GBGT1/GK/GPAA1/GPAM/GRB2/HACD2/HACD4/HEXB/HSD17B1/HSD17B11/HSD1…	150
GO:0010970	GO:0010970	transport along microtubule	41/2982	105/10375	0.0143467	0.0143467	0.281263	AP3B1/AP3D1/AP3S1/APBA1/BLOC1S1/BORCS5/DCTN1/DYNC2H1/DYNC2LI1/HIF1A/HSPB1/HTT/IFT27/IFT57/IFT81/IFT88/KIF13A/KIF13B/KIF1A/KIF1B/KIF3B/KIF5B/KIFAP3/LAMP1/MAP1B/MAP1S/NDE1/PEX14/RAB6A/RHOT1/SPAST/SSNA1/SUN2/TRIP11/TTC21B/TTC26/UBB/UCHL1/UXT/WDR19/WDR34	41
GO:0099111	GO:0099111	microtubule-based transport	41/2982	105/10375	0.0143467	0.0143467	0.281263	AP3B1/AP3D1/AP3S1/APBA1/BLOC1S1/BORCS5/DCTN1/DYNC2H1/DYNC2LI1/HIF1A/HSPB1/HTT/IFT27/IFT57/IFT81/IFT88/KIF13A/KIF13B/KIF1A/KIF1B/KIF3B/KIF5B/KIFAP3/LAMP1/MAP1B/MAP1S/NDE1/PEX14/RAB6A/RHOT1/SPAST/SSNA1/SUN2/TRIP11/TTC21B/TTC26/UBB/UCHL1/UXT/WDR19/WDR34	41
GO:1901699	GO:1901699	cellular response to nitrogen compound	145/2982	432/10375	0.0145016	0.0145016	0.283106	ACTR2/ADCY4/ADCY5/ADCY9/ADIPOR1/AGO2/AGO3/AGT/AGTRAP/AIF1/AKAP6/AKR1B1/AKT2/AP3S1/APEX1/APLP1/APPL1/APRT/ATF4/ATP6AP1/ATP6V0A2/ATP6V0C/ATP6V0E2/ATP6V1H/ATRX/C12orf66/CAPN10/CASQ2/CAV2/CDK4/CDK5R1/CEBPB/CFL1/CFLAR/COL16A1/COL5A2/COL6A1/CPEB2/CSK/CTNNA1/CTNNB1/CYBA/DDX5/DNMT1/DROSHA/EGR1/EIF4EBP1/ENPP1/ERRFI1/EZR/FBN1/FDX1/FER/FLOT1/FOXO3/FOXO4/GAB1/GNAI2/GNB1/GNB2/GNB4/GNG11/GNG12/GNG5/GRB2/GSTP1/…	145
GO:0014912	GO:0014912	negative regulation of smooth muscle cell migration	10/2982	18/10375	0.0153376	0.0153376	0.292217	AIF1/APEX1/GSTP1/IGFBP3/IGFBP5/LRP1/NDRG4/NFE2L2/SERPINE1/SLIT2	10
GO:0042311	GO:0042311	vasodilation	10/2982	18/10375	0.0153376	0.0153376	0.292217	AGT/APOE/ATG5/GCH1/GPX1/ITGA1/MKKS/PLOD3/RGS2/SOD2	10
GO:0061311	GO:0061311	cell surface receptor signaling pathway involved in heart development	10/2982	18/10375	0.0153376	0.0153376	0.292217	CTNNB1/DKK1/HEY1/HEY2/JAG1/MSX1/MSX2/NOTCH2/RBPJ/TGFB1	10
GO:0008544	GO:0008544	epidermis development	57/2982	154/10375	0.0155679	0.0155679	0.292217	ADAM9/ATP2A2/CAPN1/CD109/CLIC4/CTGF/CTNNB1/CTSV/DKK1/DLL1/DSC2/EPHA2/ERCC2/ERRFI1/FGFR1/FLNB/FLOT2/FOSL2/FZD3/GAB1/GORAB/H2AFY/HES1/HEY2/IGFBP5/INHBA/INTU/JAG1/KLF4/KRT10/LDB1/MAFF/MSX2/MYCL/MYO5A/NF1/NME2/OVOL1/PDGFA/PLOD3/PPARA/PPL/PTCH2/RBPJ/RELA/ROCK1/SEC24B/ST14/STS/TCHH/TGFB2/TRPC4AP/TSG101/TXNIP/UGCG/YAP1/ZFP36	57
GO:0072521	GO:0072521	purine-containing compound metabolic process	131/2982	388/10375	0.0159731	0.0159731	0.292217	ABHD14B/ADCY4/ADCY5/ADCY9/ADORA3/ADSL/AHCY/AK1/AK9/AKAP6/AMD1/APLP1/APOE/APRT/ATIC/ATP1A2/ATP1B1/ATP5B/ATP5C1/ATP5D/ATP5E/ATP5G2/ATP5G3/ATP5L/ATP5O/ATP6V0A2/CALM1/CALM2/CAP1/CAT/COX4I1/COX6A1/COX6B1/COX7A2L/COX7B/COX7C/COX8A/CROT/CYCS/DCK/DLD/EIF6/ENO4/ENPP1/ENPP4/EPHA2/GABBR1/GAMT/GMPR/GMPS/GNAI2/GPHN/GPR161/GPR65/GPX1/GUK1/HIF1A/HK2/HPRT1/HSPA1A/HSPA1B/HSPA8/MFN1/MOCS1/MOCS2/MTHFD1L/NCOR1/NDUFA…	131
GO:0001525	GO:0001525	angiogenesis	101/2982	292/10375	0.0159822	0.0159822	0.292217	ACKR3/AGT/ANG/ANGPT2/ANGPTL4/ARHGAP24/ATP5B/B4GALT1/BCAS3/C3/C5/C5AR1/CIB1/CLIC4/COL15A1/CSPG4/CTGF/CTNNB1/CXCL8/CYP1B1/CYR61/DLL1/EGR3/EIF2AK3/EMP2/ENPP2/EPAS1/EPHA2/FGF1/FGFR1/FLT4/FOXO4/FZD5/FZD8/GJA5/GNA13/GPX1/GTF2I/HDAC5/HDAC9/HEY1/HIF1A/HIPK2/HS6ST1/HSPB1/IL1A/IL1B/IL6/ITGB1BP1/ITGB2/JAG1/JAM3/JMJD6/KLF4/KLF5/LEPR/LRG1/MCAM/MFGE8/NAA15/NCL/NF1/NFE2L2/NOTCH3/NR4A1/NRP2/PDGFA/PDGFRB/PIK3CA/P…	101
GO:0010596	GO:0010596	negative regulation of endothelial cell migration	15/2982	31/10375	0.0159838	0.0159838	0.292217	ANGPT2/APOE/CSNK2B/HDAC5/HMGB1/ITGB1BP1/KLF4/NR2F2/PTPRM/RHOA/SLIT2/SVBP/SYNJ2BP/TGFB1/THBS1	15
GO:0050805	GO:0050805	negative regulation of synaptic transmission	15/2982	31/10375	0.0159838	0.0159838	0.292217	ARF1/ATAD1/EIF4A3/GNAI1/GNAI2/MTMR2/NF1/PICK1/PTGS2/PTK2B/RAP1A/SHANK3/SLC6A1/SNCA/STXBP1	15
GO:0048872	GO:0048872	homeostasis of number of cells	66/2982	182/10375	0.0160544	0.0160544	0.292217	ACVR2A/ADD1/ARID4A/BAP1/BCL2L11/CACNA1F/CCR7/CD74/CDH2/CYLD/DNASE2/DOCK10/EPAS1/ERCC2/FCER1G/FH/FLT3LG/FOXO3/G6PD/GPAM/GPR183/HIF1A/HIPK2/HMGB1/HMGB2/HSPA9/IKZF1/IL6/INHBA/ITPKB/JAM3/JMJD6/KITLG/KLF13/KMT2E/LDB1/PDE4B/PIK3CB/PKN1/PMAIP1/POLB/PPP3CB/PRMT1/PTBP3/PTPN11/RC3H2/RPS14/RPS17/RPS19/RPS24/RPS6/SASH3/SKIL/SLC25A38/TGFB1/TGFB2/TGFBR3/TNFAIP3/TNFRSF13C/TNFSF13B/TSC22D3/UBAP2L/VEGFA/ZC3H8/ZFP…	66
GO:0060322	GO:0060322	head development	148/2982	443/10375	0.0161287	0.0161287	0.292217	ABAT/ANP32B/ARF4/ARNT2/ASPH/ATIC/ATRX/B3GNT5/BAG3/BAG6/BASP1/BBS4/BCL2A1/BCL2L11/BPTF/BTG2/C5AR1/CALM1/CALM2/CASP2/CD9/CDH2/CDK5R1/CDK5RAP2/CEP290/CFL1/CKB/CLN5/CNP/CNTN2/COX6B1/CSK/CTNNB1/DIXDC1/DKK1/DLL1/DLX2/DNAH5/DOCK7/DYNC2H1/EFHC1/EGR2/EML1/FAIM2/FGFR1/FLNA/FOXJ1/FOXO3/FOXP2/FPGS/FZD3/FZD4/G6PD/GLUD1/GNAO1/GNB4/GNG12/GRID2/H3F3B/HES1/HIF1A/HNRNPD/HPRT1/HYDIN/ID4/INHBA/IRS2/KDM2B/KDM6B/KNDC1…	148
GO:0007179	GO:0007179	transforming growth factor beta receptor signaling pathway	50/2982	133/10375	0.0164919	0.0164919	0.292217	ADAM9/BAMBI/BCL9L/CAV2/CD109/CDKN1C/DKK3/FBN1/FERMT2/FOS/FUT8/GLG1/HIPK2/HSP90AB1/HSPA1A/ITGA3/KLF10/LRG1/LTBP1/NEDD8/NLK/PARD3/PARP1/PDGFB/PDPK1/PEG10/PML/PPM1A/RHOA/RPS27A/SDCBP/SIRT1/SKIL/SMAD2/SMURF2/STRAP/TGFB1/TGFB2/TGFBR3/TGFBRAP1/THBS1/TRIM33/UBA52/UBB/USP9X/VASN/ZEB1/ZFYVE9/ZNF451/ZNF703	50
GO:0043588	GO:0043588	skin development	50/2982	133/10375	0.0164919	0.0164919	0.292217	ADAM9/CAPN1/CD109/CLIC4/COL5A2/COL5A3/CTNNB1/CTSV/DHCR24/DKK1/DLL1/DSC2/EPHA2/ERCC2/ERRFI1/FLNB/FOSL2/FZD3/GORAB/H2AFY/IGFBP5/INHBA/INTU/ITGA2/ITGA3/ITGA6/ITGB4/JAG1/KRT10/LDB1/MSX2/MYO5A/NF1/NME2/OVOL1/PDGFA/PPL/PTCH2/RBPJ/RELA/ROCK1/ST14/STMN1/TCHH/TGFB2/TRPC4AP/TSG101/TXNIP/YAP1/ZFP36	50
GO:0036473	GO:0036473	cell death in response to oxidative stress	24/2982	56/10375	0.0165086	0.0165086	0.292217	ATF4/CTNNB1/CYP1B1/FOXO3/GPR37/GPX1/HIF1A/HSPB1/HSPH1/MCL1/NFE2L2/NONO/NR4A3/PARP1/PINK1/PML/PSAP/SFPQ/SIRT1/SOD2/STK24/STK26/TLDC1/UBQLN1	24
GO:0007006	GO:0007006	mitochondrial membrane organization	36/2982	91/10375	0.0167836	0.0167836	0.292217	ATF2/BCL2L11/C19orf70/CALM1/CALM2/CNP/HK2/HSP90AA1/HSPA1A/IMMT/MFN1/MFN2/MUL1/NDUFA13/OMA1/PINK1/PMAIP1/PPP3CC/RHOT1/SAMM50/SLC25A4/SLC25A5/SLC25A6/SNCA/STAT3/THEM4/TIMM13/TIMM50/TIMM9/TMEM102/TOMM20/TOMM7/TP53BP2/YWHAE/YWHAQ/YWHAZ	36
GO:0007519	GO:0007519	skeletal muscle tissue development	36/2982	91/10375	0.0167836	0.0167836	0.292217	ARNTL/BTG2/BVES/CAV2/CFLAR/COPS2/CTNNB1/DDX5/DKK1/DLL1/DNER/EEF2/EGR1/EGR2/EMD/EP300/FLNB/FLOT1/FOS/FOXP2/GPX1/HDAC9/HMG20B/HOMER1/KLF5/MAFF/MEF2D/MYH14/NF1/NR2F2/PPP3CA/S100B/SAP30/TGFB1/TSC22D3/YBX3	36
GO:0072330	GO:0072330	monocarboxylic acid biosynthetic process	46/2982	121/10375	0.0168563	0.0168563	0.292217	ABAT/ABCD3/ACACB/ACLY/ACSF3/ACSM5/ADIPOR1/AMACR/BGN/CBR1/CD74/CHST12/CSPG4/DECR2/DSEL/EIF6/ELOVL3/ELOVL5/ELOVL7/FASN/HACD2/HACD4/HSD17B8/LIAS/MID1IP1/MYO5A/NR1D1/NR1H2/OSBP/OSBPL2/OSBPL9/PLP1/PNPLA8/PRKAG1/PRKAG2/PROX1/PTGES2/PTGS2/QKI/RDH10/SCD/SCD5/SCP2/SIRT1/TBXAS1/UST	46
GO:0060538	GO:0060538	skeletal muscle organ development	37/2982	94/10375	0.0168803	0.0168803	0.292217	ARNTL/BASP1/BTG2/BVES/CAV2/CFLAR/COPS2/CTNNB1/DDX5/DKK1/DLL1/DNER/EEF2/EGR1/EGR2/EMD/EP300/FLNB/FLOT1/FOS/FOXP2/GPX1/HDAC9/HMG20B/HOMER1/KLF5/MAFF/MEF2D/MYH14/NF1/NR2F2/PPP3CA/S100B/SAP30/TGFB1/TSC22D3/YBX3	37
GO:0009074	GO:0009074	aromatic amino acid family catabolic process	7/2982	11/10375	0.0169225	0.0169225	0.292217	AFMID/ASRGL1/FAH/HAAO/QDPR/SLC3A2/SLC7A5	7
GO:0015865	GO:0015865	purine nucleotide transport	7/2982	11/10375	0.0169225	0.0169225	0.292217	GJA1/SLC25A24/SLC25A25/SLC25A4/SLC25A5/SLC25A6/SLC35B2	7
GO:0015868	GO:0015868	purine ribonucleotide transport	7/2982	11/10375	0.0169225	0.0169225	0.292217	GJA1/SLC25A24/SLC25A25/SLC25A4/SLC25A5/SLC25A6/SLC35B2	7
GO:0035791	GO:0035791	platelet-derived growth factor receptor-beta signaling pathway	7/2982	11/10375	0.0169225	0.0169225	0.292217	HIP1/LRP1/PDGFA/PDGFB/PDGFRB/PTPN1/PTPN12	7
GO:0042053	GO:0042053	regulation of dopamine metabolic process	7/2982	11/10375	0.0169225	0.0169225	0.292217	ABAT/GPR37/HPRT1/MAOB/NR4A2/SNCA/VPS35	7
GO:0042069	GO:0042069	regulation of catecholamine metabolic process	7/2982	11/10375	0.0169225	0.0169225	0.292217	ABAT/GPR37/HPRT1/MAOB/NR4A2/SNCA/VPS35	7
GO:0044320	GO:0044320	cellular response to leptin stimulus	7/2982	11/10375	0.0169225	0.0169225	0.292217	ADIPOR1/BBS4/LEPR/MKKS/NR4A3/SIRT1/STAT3	7
GO:0045686	GO:0045686	negative regulation of glial cell differentiation	7/2982	11/10375	0.0169225	0.0169225	0.292217	CTNNB1/DLX2/DUSP10/HES1/ID4/KDM4A/NF1	7
GO:0051503	GO:0051503	adenine nucleotide transport	7/2982	11/10375	0.0169225	0.0169225	0.292217	GJA1/SLC25A24/SLC25A25/SLC25A4/SLC25A5/SLC25A6/SLC35B2	7
GO:0060211	GO:0060211	regulation of nuclear-transcribed mRNA poly(A) tail shortening	7/2982	11/10375	0.0169225	0.0169225	0.292217	AGO2/BTG2/CNOT1/PABPC1/TNRC6C/TOB1/ZFP36	7
GO:0060213	GO:0060213	positive regulation of nuclear-transcribed mRNA poly(A) tail shortening	7/2982	11/10375	0.0169225	0.0169225	0.292217	AGO2/BTG2/CNOT1/PABPC1/TNRC6C/TOB1/ZFP36	7
GO:0086013	GO:0086013	membrane repolarization during cardiac muscle cell action potential	7/2982	11/10375	0.0169225	0.0169225	0.292217	ATP1A1/ATP1B1/FLNA/KCNJ5/KCNQ1/RNF207/YWHAE	7
GO:0070507	GO:0070507	regulation of microtubule cytoskeleton organization	39/2982	100/10375	0.0170028	0.0170028	0.292217	ARL2/CCSAP/CDK5R1/CDK5RAP2/CDKN1B/CEP97/CHMP1A/CHMP1B/CHMP2B/CHMP3/CHORDC1/CIB1/CLASP2/CLIP1/CLIP3/CTNNB1/CYLD/DCTN1/DIXDC1/FKBP4/GEN1/HSPA1A/HSPA1B/MAPRE1/MDM1/MID1IP1/NPM1/PHLDB1/RANBP1/RANBP2/RASSF7/RGS2/RPS3/SKA2/SNCA/STMN1/TBCD/TMEM67/TUBB4A	39
GO:0045165	GO:0045165	cell fate commitment	40/2982	103/10375	0.0170321	0.0170321	0.292217	CEBPB/CTNNB1/CYLD/DKK1/DLL1/DLX2/DOCK7/DUSP6/EPAS1/FGFR1/FKBP8/GAS1/HES1/HEY2/IFRD1/IL12RB1/IL6/JAG1/KDM6B/KLF4/MCL1/NOTCH2/NOTCH3/NR2F2/OLIG1/PAF1/PML/POU5F1/PRDM1/PRKDC/PROX1/PTCH2/RBPJ/ROR2/SFRP1/SMAD2/SOX2/STAT3/TBX2/TGFB2	40
GO:0044724	GO:0044724	single-organism carbohydrate catabolic process	41/2982	106/10375	0.0170423	0.0170423	0.292217	ABHD10/AKR1A1/ALDH1A1/CALM1/CALM2/CRYL1/DCXR/EIF6/ENO4/FUT8/GALE/GALM/GALT/GK/GLB1/GM2A/HEXB/HIF1A/HK2/MAN2B1/NCOR1/NEU1/NEU4/NUDT5/OGDH/PFKFB3/PFKL/PFKM/PHKB/PPARA/PPP1CA/PPP1CB/PPP1R3D/PRKAG1/PRKAG2/PYGB/PYGM/RPE/STAT3/STBD1/XYLB	41
GO:0031100	GO:0031100	animal organ regeneration	25/2982	59/10375	0.0171013	0.0171013	0.292217	ANGPT2/ATIC/C5AR1/CDK4/CEBPB/CSNK2B/FPGS/GSTP1/IGF2R/IL10/MKI67/NFKBIA/NR4A3/PCNA/PPAT/PRMT5/PRPS1/PRPS2/RAP1A/RPL19/RPL30/RPL32/SRSF5/TGFB1/TGFBR3	25
GO:0008202	GO:0008202	steroid metabolic process	60/2982	164/10375	0.017289	0.017289	0.292217	ACAT2/ACLY/AGT/AKR1B1/AKR1C1/AMACR/APOE/ARV1/ATP1A1/CAT/CYB5R1/CYB5R3/CYP1B1/CYP51A1/DHCR24/DHCR7/DHRS4/DKK3/EBP/EGR1/EPHX2/FDX1/FDX1L/FGF1/FGFR1/G6PD/HSD17B1/HSD17B11/HSD17B7/HSD17B8/IDI1/IGFBP7/IL1B/LAMTOR1/LBR/LDLR/LEPR/LGMN/MVD/NFKB1/NR1D1/OSBP/OSBPL2/OSBPL5/OSBPL9/PBX1/PMVK/PRKAG2/PROX1/SCP2/SIRT1/SOAT1/SRD5A3/SREBF2/STS/SULT1A1/TIPARP/TM7SF2/TRERF1/TSPO	60
GO:0042303	GO:0042303	molting cycle	26/2982	62/10375	0.0176269	0.0176269	0.292217	ARNTL/CD109/CTNNB1/CTSV/DKK1/ERCC2/FARP2/FZD3/GORAB/IGFBP5/INHBA/INTU/LDB1/MSX2/MYO5A/NF1/NIPBL/PDGFA/PPP1R13L/PTCH2/PTGS2/RBPJ/RELA/SNRPE/TGFB2/TRPC4AP	26
GO:0042633	GO:0042633	hair cycle	26/2982	62/10375	0.0176269	0.0176269	0.292217	ARNTL/CD109/CTNNB1/CTSV/DKK1/ERCC2/FARP2/FZD3/GORAB/IGFBP5/INHBA/INTU/LDB1/MSX2/MYO5A/NF1/NIPBL/PDGFA/PPP1R13L/PTCH2/PTGS2/RBPJ/RELA/SNRPE/TGFB2/TRPC4AP	26
GO:0043331	GO:0043331	response to dsRNA	26/2982	62/10375	0.0176269	0.0176269	0.292217	AGO2/AGO3/DDX21/DDX5/DDX58/DHX36/DROSHA/FLOT1/IFNE/MB21D1/MUL1/NCOR1/NFKB1/NFKBIA/NPM1/PMAIP1/PPP3CA/RFTN1/RIOK3/RIPK2/SLC3A2/SMAD2/SNIP1/TGFB1/TLR3/ZC3H12A	26
GO:0043648	GO:0043648	dicarboxylic acid metabolic process	26/2982	62/10375	0.0176269	0.0176269	0.292217	ACLY/ACSF3/ADHFE1/ALDH1L2/ALDH5A1/ATIC/DLD/FH/FPGS/GLUD1/GLUL/GOT2/GPT2/HAAO/MTHFD1L/MTHFS/OGDH/PCK2/PHYH/SDHA/SDHB/SHMT2/SLC25A32/STAT5A/SUCLA2/SUCLG2	26
GO:0043254	GO:0043254	regulation of protein complex assembly	101/2982	293/10375	0.0176461	0.0176461	0.292217	ACTR2/ADD1/ARF1/ARF6/ARFGEF1/ARFIP1/ARL2/ARPC1B/ARPC3/ARPIN/BBS4/BCL2L11/BCLAF1/CAPZA1/CCR7/CDC42EP4/CDKN1B/CFL1/CHD1L/CLIP1/CLIP3/CRBN/CRYAB/CTNNB1/CTNNBIP1/CTTN/DCTN1/DDX3X/DKK1/EIF4EBP1/ERCC2/FARP2/FCHSD2/FER/FKBP4/FNIP2/FOSL1/GFAP/GRB2/GSN/GTF2H4/HEY2/HMGB1/HSP90AA1/HSPA1A/HSPA1B/HSPA8/ICAM1/IQGAP2/JMY/MAPK9/MAPRE1/MIEF2/MKKS/MLST8/MYADM/PARP1/PEX14/PFN1/PFN2/PICK1/PINK1/PMAIP1/PPM1A/PRKCE/PS…	101
GO:0009206	GO:0009206	purine ribonucleoside triphosphate biosynthetic process	20/2982	45/10375	0.017703	0.017703	0.292217	AK9/ATP5B/ATP5C1/ATP5D/ATP5E/ATP5G2/ATP5G3/ATP5L/ATP5O/ATP6V0A2/NME2/NME4/PARP1/PINK1/PRKAG2/SLC25A13/STAT3/TGFB1/TMSB4X/VCP	20
GO:0010660	GO:0010660	regulation of muscle cell apoptotic process	16/2982	34/10375	0.0177308	0.0177308	0.292217	AGT/AMBRA1/APOPT1/ARRB1/BAG3/CFLAR/EIF5AL1/HEY2/HSF1/MAP2K4/NFE2L2/PDPK1/PTK2B/SIRT1/SIRT5/ZC3H12A	16
GO:0042398	GO:0042398	cellular modified amino acid biosynthetic process	16/2982	34/10375	0.0177308	0.0177308	0.292217	ALDH7A1/ATIC/CARNS1/CHAC1/CNDP2/FPGS/GAMT/GCH1/MTHFD1L/MTHFS/NFE2L2/OPLAH/PLOD2/PLOD3/PTDSS1/SLC27A1	16
GO:0043113	GO:0043113	receptor clustering	16/2982	34/10375	0.0177308	0.0177308	0.292217	APOE/CDH2/ETV5/FLNA/GPHN/GSN/ITGA4/ITGAL/ITGB1BP1/ITGB2/MAGI2/PICK1/SHANK3/SSNA1/TGFB1/WDR19	16
GO:0010573	GO:0010573	vascular endothelial growth factor production	13/2982	26/10375	0.0177356	0.0177356	0.292217	ATF4/C3/C5/C5AR1/CYP1B1/EIF2AK3/FLT4/HIF1A/IL1A/IL1B/IL6/PTGS2/TGFB1	13
GO:0051129	GO:0051129	negative regulation of cellular component organization	146/2982	438/10375	0.0181565	0.0181565	0.295008	ACTN4/ADD1/AP2M1/APOE/ARF6/ARFGEF1/ARPIN/ATAD2/ATG5/ATRX/BBS4/BCAS3/BCOR/BECN1/CAPZA1/CBFA2T2/CD300A/CD300LF/CDK5R1/CDK5RAP2/CEP97/CFL1/CFLAR/CIB1/CLASP2/CLIP3/CRBN/CRYAB/CSK/CTBP1/CTNNBIP1/DDX3X/DFFA/DKK1/DNAJA4/DNAJB1/DNAJB6/DNM3/DNMT1/DPYSL3/DUSP1/EIF4EBP1/FBLN1/FEZ1/FKBP4/GEN1/GPX1/GSN/H2AFY/H3F3B/HEY2/HMGA1/HMGB1/HNRNPA1/HNRNPU/HSF1/HSPA1A/HSPA1B/HSPA8/IFRD1/INPP5F/ITGA3/ITGB1BP1/KDM4A/KLHL2…	146
GO:0045333	GO:0045333	cellular respiration	54/2982	146/10375	0.0184482	0.0184482	0.295008	ACO2/ADSL/ALDH5A1/BLOC1S1/CAT/COQ10A/COX4I1/COX6A1/COX6B1/COX7A2L/COX7B/COX7C/COX8A/CYCS/DLD/ETFB/ETFDH/FH/HIF1A/IDH3A/IDH3G/MTFR1/NDUFA11/NDUFA12/NDUFA13/NDUFA2/NDUFA3/NDUFA8/NDUFB5/NDUFS1/NDUFS3/NDUFS8/NNT/NOA1/NR4A3/OGDH/PDHA1/PDHB/PIK3CA/PINK1/SDHA/SDHB/SDHC/SLC25A13/SLC25A25/SNCA/SUCLA2/SUCLG1/SUCLG2/UQCR11/UQCRB/UQCRC2/UQCRH/VCP	54
GO:1903409	GO:1903409	reactive oxygen species biosynthetic process	28/2982	68/10375	0.0184953	0.0184953	0.295008	AGT/AIF1/ARG2/CFLAR/CYBA/CYP1B1/FOXO3/GBF1/GCH1/GLA/HSP90AA1/HSP90AB1/HSPD1/ICAM1/IL10/IL1B/IL6/ITGB2/KHSRP/KLF4/MAOB/NQO1/PTGS2/PTK2B/SNCA/STAT3/TSPO/ZC3H12A	28
GO:1903706	GO:1903706	regulation of hemopoiesis	80/2982	227/10375	0.0186073	0.0186073	0.295008	ACVR2A/AP3B1/AP3D1/ATP6AP1/ATXN1L/CCL3/CD74/CD83/CEBPB/CIB1/CLPTM1/CTNNB1/CTNNBIP1/CYLD/DLL1/DROSHA/DUSP10/EGR3/EIF6/FAM213A/FBN1/FLT3LG/FOS/FOXJ1/FOXO3/FOXP1/HES1/HIF1A/HLA-DOA/HMGB1/HMGB2/HSPA9/IL12RB1/IL15/IL6/INHBA/ITPKB/JAG1/KITLG/KLF10/KLF13/L3MBTL1/LDB1/LILRB4/NDFIP1/NF1/NFAM1/NFE2L2/NFKBIA/NFKBID/NLRP3/NME2/PAF1/PIK3R1/PNP/PRDM1/PRKCA/PRMT1/PTK2B/PURB/RARG/RBM15/RIPK2/ROR2/SART1/SASH3/SCI…	80
GO:0090101	GO:0090101	negative regulation of transmembrane receptor protein serine/threonine kinase signaling pathway	29/2982	71/10375	0.018847	0.018847	0.295008	BAMBI/BCL9L/CAV2/CD109/DKK1/FBN1/GLG1/HIPK2/HSPA1A/LTBP1/MAGI2/PDPK1/PEG10/PPM1A/RPS27A/SFRP1/SIRT1/SKIL/SMAD2/SMURF2/STRAP/TGFB1/TGFBR3/TOB1/TRIM33/UBA52/UBB/VASN/ZNF451	29
GO:0002090	GO:0002090	regulation of receptor internalization	11/2982	21/10375	0.0190722	0.0190722	0.295008	ARF1/ARRB1/ATAD1/DKK1/FLOT1/MAGI2/MTMR2/PICK1/SDCBP/SYK/VEGFA	11
GO:0010922	GO:0010922	positive regulation of phosphatase activity	11/2982	21/10375	0.0190722	0.0190722	0.295008	AKAP6/CALM1/CALM2/CD300A/HSP90AB1/ITGA1/ITGA2/MAGI2/PDGFRB/PPP1R12A/PPP1R15A	11
GO:0014888	GO:0014888	striated muscle adaptation	11/2982	21/10375	0.0190722	0.0190722	0.295008	ATP2A2/CFLAR/ERRFI1/GSN/GTF2I/HEY2/IGFBP5/IL15/INPP5F/KDM4A/PPP3CA	11
GO:0043486	GO:0043486	histone exchange	11/2982	21/10375	0.0190722	0.0190722	0.295008	ANP32E/CENPN/CENPU/MIS18BP1/NPM1/RBBP4/RSF1/RUVBL1/SMARCA5/SPTY2D1/ZNHIT1	11
GO:0050873	GO:0050873	brown fat cell differentiation	11/2982	21/10375	0.0190722	0.0190722	0.295008	ARL4A/CEBPB/DUSP10/FTO/ITGA6/LRG1/METRNL/PTGS2/RARRES2/RGS2/SIRT1	11
GO:0007229	GO:0007229	integrin-mediated signaling pathway	30/2982	74/10375	0.0191491	0.0191491	0.295008	ADAM10/ADAM9/COL16A1/CTGF/CTNNA1/DOCK1/EMP2/FCER1G/FERMT2/FLNA/FUT8/ITGA1/ITGA2/ITGA3/ITGA4/ITGA6/ITGAL/ITGB1BP1/ITGB2/ITGB4/ITGB8/NEDD9/NME2/PLP1/PRAM1/PTK2B/PTPN11/SYK/TLN1/TYROBP	30
GO:0006862	GO:0006862	nucleotide transport	9/2982	16/10375	0.0192978	0.0192978	0.295008	GJA1/SLC25A24/SLC25A25/SLC25A32/SLC25A36/SLC25A4/SLC25A5/SLC25A6/SLC35B2	9
GO:0031055	GO:0031055	chromatin remodeling at centromere	9/2982	16/10375	0.0192978	0.0192978	0.295008	CENPN/CENPU/H3F3B/MIS18BP1/NPM1/RBBP4/RSF1/RUVBL1/SMARCA5	9
GO:0036475	GO:0036475	neuron death in response to oxidative stress	9/2982	16/10375	0.0192978	0.0192978	0.295008	ATF4/CTNNB1/HIF1A/MCL1/NONO/NR4A3/PARP1/PINK1/TLDC1	9
GO:0043268	GO:0043268	positive regulation of potassium ion transport	9/2982	16/10375	0.0192978	0.0192978	0.295008	AKAP6/ANK2/ANO6/ATP1B1/FHL1/FLNA/KCNQ1/KIF5B/RNF207	9
GO:0045494	GO:0045494	photoreceptor cell maintenance	9/2982	16/10375	0.0192978	0.0192978	0.295008	ADGRV1/BBS1/BBS4/CDHR1/DRAM2/IQCB1/MKKS/NPHP3/SPATA7	9
GO:1902176	GO:1902176	negative regulation of oxidative stress-induced intrinsic apoptotic signaling pathway	9/2982	16/10375	0.0192978	0.0192978	0.295008	GPX1/HIF1A/HSPB1/HSPH1/NFE2L2/NONO/PINK1/SIRT1/SOD2	9
GO:1903203	GO:1903203	regulation of oxidative stress-induced neuron death	9/2982	16/10375	0.0192978	0.0192978	0.295008	ATF4/CTNNB1/HIF1A/MCL1/NONO/NR4A3/PARP1/PINK1/TLDC1	9
GO:2000678	GO:2000678	negative regulation of transcription regulatory region DNA binding	9/2982	16/10375	0.0192978	0.0192978	0.295008	DDIT3/HEY1/HEY2/MAD2L2/MSX1/MSX2/PPARA/TAF1/TMSB4X	9
GO:0098609	GO:0098609	cell-cell adhesion	155/2982	468/10375	0.0192996	0.0192996	0.295008	ABAT/ADAM9/ADGRV1/AIF1/AMIGO2/AP3B1/AP3D1/BVES/CADM1/CADM3/CADM4/CBLL1/CCR7/CD24/CD300A/CD74/CD83/CDH11/CDH2/CDH6/CDHR1/CDHR3/CDK5R1/CEBPB/CELSR2/CERCAM/CLDN11/CLDN15/CLDN23/CLPTM1/COL14A1/CSK/CSRP1/CTNNA1/CTNNB1/CYLD/CYP1B1/CYR61/DROSHA/DSC2/DSCAM/DUSP10/EFNB1/EGR3/EZR/FAT1/FER/FLNA/FLOT1/FLOT2/FOXJ1/GLDN/GPAM/GRB2/GRID2/GSN/GTPBP4/HES1/HLA-DMB/HLA-DOA/HLA-DPA1/HLA-DPB1/HLA-DQA1/HLA-DQA2/HLA-DQB…	155
GO:0010657	GO:0010657	muscle cell apoptotic process	17/2982	37/10375	0.0193018	0.0193018	0.295008	AGT/AMBRA1/APOPT1/ARRB1/BAG3/CFLAR/EIF5AL1/GNB1/HEY2/HSF1/MAP2K4/NFE2L2/PDPK1/PTK2B/SIRT1/SIRT5/ZC3H12A	17
GO:0035904	GO:0035904	aorta development	17/2982	37/10375	0.0193018	0.0193018	0.295008	HES1/HEY1/HEY2/JAG1/LRP1/LTBP1/MYH10/NDST1/NPRL3/PDGFRB/PLXND1/PRDM1/PROX1/RBPJ/SEC24B/TBX2/TGFB2	17
GO:0051101	GO:0051101	regulation of DNA binding	32/2982	80/10375	0.0196198	0.0196198	0.298884	CPNE1/CSNK2B/CTNNB1/CTNNBIP1/DDIT3/DDRGK1/EDF1/ERCC2/GTF2B/HES1/HEY1/HEY2/HIPK2/HMGB1/HMGB2/IFI16/ITGA2/KLF4/MAD2L2/MSX1/MSX2/NFKBIA/PARP1/PLAUR/PPARA/RSF1/TAF1/TAF10/TGFB1/TMSB4X/TRIM28/ZFP90	32
GO:0050863	GO:0050863	regulation of T cell activation	76/2982	215/10375	0.0198618	0.0198618	0.301583	AIF1/AP3B1/AP3D1/CCR7/CD24/CD300A/CD74/CD83/CEBPB/CLPTM1/CSK/CTNNB1/CYLD/DROSHA/DUSP10/EFNB1/EGR3/FLOT2/FOXJ1/GPAM/GRB2/GSN/HES1/HLA-DMB/HLA-DOA/HLA-DPA1/HLA-DPB1/HLA-DQA1/HLA-DQA2/HLA-DQB1/HLA-DQB2/HLA-DRA/HLA-DRB1/HMGB1/HSPD1/HSPH1/ICOSLG/IL10/IL12RB1/IL15/IL1B/IL6/ITPKB/LILRB4/LRRC32/MAD1L1/MAPKAP1/MLST8/NDFIP1/NFKBID/NLRP3/PDPK1/PIK3CA/PIK3R1/PNP/PRDM1/PRKAR1A/PTPN11/PTPRC/PYCARD/RICTOR/RIPK2…	76
GO:0045727	GO:0045727	positive regulation of translation	36/2982	92/10375	0.0201189	0.0201189	0.302622	CDK4/COA3/DDX3X/EEF2/EIF2AK4/EIF3C/EIF3D/EIF3E/EIF4A3/EIF5AL1/EIF6/FAM129A/HNRNPD/HNRNPL/IL6/ITGA2/NCOR1/NPM1/PABPC1/PINK1/POU5F1/PPP1R15A/PPP3CA/PTK2B/RBM3/RPL26/RPL30/RPL5/RPS4X/RPS9/SERP1/TGFB1/THBS1/USP16/YBX3/ZC3H12A	36
GO:2001251	GO:2001251	negative regulation of chromosome organization	36/2982	92/10375	0.0201189	0.0201189	0.302622	ATAD2/ATG5/ATRX/BCOR/CTBP1/DNMT1/DUSP1/GEN1/H2AFY/H3F3B/HMGA1/HNRNPA1/HNRNPU/KDM4A/KLHL22/MAD1L1/MAD2L2/NOC2L/PARP1/PHF2/PHF8/POT1/RAD50/SIRT1/SLX1A/SLX1B/SMG6/SNCA/SUPT6H/TAF7/TEN1/TERF2IP/TEX14/XRCC1/ZNF207/ZNF451	36
GO:0034250	GO:0034250	positive regulation of cellular amide metabolic process	41/2982	107/10375	0.0201318	0.0201318	0.302622	CDK4/COA3/CYR61/DDX3X/EEF2/EIF2AK4/EIF3C/EIF3D/EIF3E/EIF4A3/EIF5AL1/EIF6/FAM129A/GSAP/HNRNPD/HNRNPL/IL6/ITGA2/NCOR1/NFE2L2/NPM1/PABPC1/PICALM/PINK1/POU5F1/PPP1R15A/PPP3CA/PTK2B/RBM3/RPL26/RPL30/RPL5/RPS4X/RPS9/SERP1/SMPD2/TGFB1/THBS1/USP16/YBX3/ZC3H12A	41
GO:0035384	GO:0035384	thioester biosynthetic process	23/2982	54/10375	0.0202559	0.0202559	0.302622	ACACB/ACBD6/ACLY/ACOT11/ACOT13/ACSF2/ACSF3/ACSL1/DLD/ELOVL3/ELOVL5/ELOVL7/FASN/GCDH/HACD2/PDHA1/PDHB/PDP1/SCD/SCD5/SLC25A1/SNCA/THEM4	23
GO:0071616	GO:0071616	acyl-CoA biosynthetic process	23/2982	54/10375	0.0202559	0.0202559	0.302622	ACACB/ACBD6/ACLY/ACOT11/ACOT13/ACSF2/ACSF3/ACSL1/DLD/ELOVL3/ELOVL5/ELOVL7/FASN/GCDH/HACD2/PDHA1/PDHB/PDP1/SCD/SCD5/SLC25A1/SNCA/THEM4	23
GO:0007423	GO:0007423	sensory organ development	93/2982	269/10375	0.020386	0.020386	0.303589	ANP32B/ATG5/BBS4/BCL2L11/CASP2/CDK4/CDKN1B/CDKN1C/CEBPD/CEP290/CLIC4/COL5A2/CRB1/CTNNB1/CYP1B1/CYTL1/DLL1/DLX2/DSCAM/DVL2/EPHA2/FBN1/FGF20/FGFR1/FKBP8/FOXP2/FZD3/FZD4/FZD5/GNB1/HES1/HEY2/HIF1A/HIPK2/IFT27/INHBA/JAG1/JMJD6/KCNQ1/KDM2B/KLF4/LPCAT1/LRP10/MAN2A1/MAPKAPK2/MDM1/MFN2/MSX1/MYCL/MYH10/NAGLU/NF1/NIPBL/NKD1/NR4A3/NTN1/NTRK2/PDGFRB/PPP1R13L/PRDM1/PROX1/PROX2/PTPN11/PTPRM/RARG/RBPJ/RCN1/RDH10…	93
GO:0080135	GO:0080135	regulation of cellular response to stress	163/2982	495/10375	0.0207167	0.0207167	0.307528	ACKR3/ANKRD6/APBB1/APEX1/ARMT1/ARNTL/ATF4/BAG1/BAG3/BAG6/BCL2L11/BCLAF1/BFAR/BRCC3/CCR7/CD74/CHORDC1/CREBBP/CRYAB/CTGF/CTNNB1/DBNL/DDIT3/DDX5/DEK/DNAJA1/DNAJB1/DNAJB6/DUSP10/DVL2/EDEM1/EIF2AK3/EIF2AK4/ELL3/EP300/ERLEC1/ERN1/ERP29/EZR/FKBP4/FLT4/FOXO3/FUT8/FZD4/FZD5/FZD8/GAB1/GCH1/GPR37/GPX1/GSTP1/HERPUD1/HIC1/HIF1A/HIPK2/HIPK3/HMGA1/HMGB1/HNRNPK/HSF1/HSP90AA1/HSP90AB1/HSPA1A/HSPA1B/HSPA8/HSPB1/HS…	163
GO:0019953	GO:0019953	sexual reproduction	126/2982	375/10375	0.0208359	0.0208359	0.308313	ABAT/ACTR1A/ACVR2A/ADAM28/AFF4/AGFG1/ALKBH5/ANG/ANGPT2/ARID4A/ARID4B/ARNTL/ASTL/ATRX/B4GALT1/BAG6/BBS4/BCL2L11/BRD2/C9orf24/CADM1/CCDC136/CCNI/CCT2/CCT7/CD9/CDYL/CETN2/CFAP54/CIB1/CLDN11/CLIC4/CREM/CTDNEP1/CTNNB1/CTSV/DDX6/DLD/DNAJA1/DZIP1/EIF2S2/EIF4H/ELL3/ETV5/FOSL1/FOXJ1/FOXO3/FUOM/GAMT/H3F3B/HEXB/HMGB2/HSF1/HSF2/IFT81/IGF2R/INHBA/IQCG/JAM3/KDM2B/KHDRBS3/LEPR/MEA1/MFGE8/MKKS/MNS1/NCOA1/NDC1/NR…	126
GO:0030334	GO:0030334	regulation of cell migration	158/2982	479/10375	0.0211798	0.0211798	0.312406	ACKR3/ACTN4/ADAM10/ADAM9/ADIPOR1/AGT/AIF1/AKT2/ANGPT2/ANO6/APEX1/APOE/ARPIN/ARSB/ATP5B/ATP8A1/BCAS3/C5/C5AR1/CBLL1/CCL3/CCL4/CCR7/CD300A/CD74/CIB1/CLASP2/CLIC4/CPNE3/CSNK2B/CXCL16/CXCL8/CYP1B1/CYR61/DDRGK1/DDX58/DOCK1/DOCK10/DOCK7/DPYSL3/EMP2/ENPP2/EPHA2/FAM60A/FAM83H/FER/FGF1/FGFR1/FLNA/FLT4/FOXO4/FOXP1/GAB1/GNA13/GPR183/GPSM3/GSN/GSTP1/GTPBP4/HDAC5/HDAC9/HIF1A/HMGB1/HSPB1/ICAM1/IGF1R/IGFBP3/IGF…	158
GO:2000177	GO:2000177	regulation of neural precursor cell proliferation	19/2982	43/10375	0.0219481	0.0219481	0.317265	BTG2/CDH2/CTNNA1/CTNNB1/ELL3/FLNA/FOXO3/FZD3/GNG5/HIF1A/KCTD11/KDM2B/NF1/PROX1/PTPRZ1/RAPGEF1/SPINT2/TGFB1/VEGFA	19
GO:0006163	GO:0006163	purine nucleotide metabolic process	123/2982	366/10375	0.0220669	0.0220669	0.317265	ABHD14B/ADCY4/ADCY5/ADCY9/ADORA3/ADSL/AK1/AK9/AKAP6/APLP1/APOE/APRT/ATIC/ATP1A2/ATP1B1/ATP5B/ATP5C1/ATP5D/ATP5E/ATP5G2/ATP5G3/ATP5L/ATP5O/ATP6V0A2/CALM1/CALM2/CAP1/CAT/COX4I1/COX6A1/COX6B1/COX7A2L/COX7B/COX7C/COX8A/CROT/CYCS/DLD/EIF6/ENO4/ENPP1/EPHA2/GABBR1/GMPS/GNAI2/GPHN/GPR161/GPR65/GPX1/GUK1/HIF1A/HK2/HPRT1/HSPA1A/HSPA1B/HSPA8/MFN1/MOCS1/MOCS2/NCOR1/NDUFA11/NDUFA12/NDUFA13/NDUFA2/NDUFA3/NDUFA…	123
GO:1900408	GO:1900408	negative regulation of cellular response to oxidative stress	15/2982	32/10375	0.0222495	0.0222495	0.317265	ATF4/CTNNB1/GPR37/GPX1/HIF1A/HSPB1/HSPH1/NFE2L2/NONO/NR4A3/PINK1/PSAP/SIRT1/SOD2/TLDC1	15
GO:1902883	GO:1902883	negative regulation of response to oxidative stress	15/2982	32/10375	0.0222495	0.0222495	0.317265	ATF4/CTNNB1/GPR37/GPX1/HIF1A/HSPB1/HSPH1/NFE2L2/NONO/NR4A3/PINK1/PSAP/SIRT1/SOD2/TLDC1	15
GO:1903202	GO:1903202	negative regulation of oxidative stress-induced cell death	15/2982	32/10375	0.0222495	0.0222495	0.317265	ATF4/CTNNB1/GPR37/GPX1/HIF1A/HSPB1/HSPH1/NFE2L2/NONO/NR4A3/PINK1/PSAP/SIRT1/SOD2/TLDC1	15
GO:2000677	GO:2000677	regulation of transcription regulatory region DNA binding	15/2982	32/10375	0.0222495	0.0222495	0.317265	CTNNB1/DDIT3/DDRGK1/GTF2B/HEY1/HEY2/KLF4/MAD2L2/MSX1/MSX2/PARP1/PPARA/TAF1/TGFB1/TMSB4X	15
GO:0097193	GO:0097193	intrinsic apoptotic signaling pathway	82/2982	235/10375	0.0223476	0.0223476	0.317265	ACKR3/APOPT1/ATF4/BAG6/BBC3/BCL2L11/BCLAF1/CASP2/CD24/CD74/CEBPB/CHAC1/CRIP1/CYCS/CYLD/CYP1B1/DDIT3/DDX3X/DDX5/DNAJA1/EIF2AK3/ELL3/EP300/EPHA2/ERN1/ERP29/FNIP2/GPX1/HERPUD1/HIC1/HIF1A/HIPK2/HNRNPK/HSPA1A/HSPB1/HSPH1/IFI16/JMY/MAPK8IP1/MCL1/MLLT11/MSX1/NDUFA13/NDUFS3/NFE2L2/NOC2L/NONO/PARP1/PIK3R1/PINK1/PLAGL2/PLAUR/PMAIP1/PML/POLB/PPP1R15A/PRKDC/PTGS2/PTPN1/PYCARD/RPL26/RPS3/RPS7/SART1/SEPT4/SERI…	82
GO:0071392	GO:0071392	cellular response to estradiol stimulus	12/2982	24/10375	0.0224224	0.0224224	0.317265	CFLAR/DDX18/H2AFZ/HNRNPD/HSF1/IL10/IL6/ITGA2/KAT5/MSX2/SFRP1/ZNF703	12
GO:0030808	GO:0030808	regulation of nucleotide biosynthetic process	27/2982	66/10375	0.0224225	0.0224225	0.317265	ADCY4/ADCY5/ADCY9/ADORA3/AKAP6/APLP1/APOE/CALM1/CALM2/CAP1/GABBR1/GNAI2/GPR161/GPR65/NF1/NME2/PALM/PARP1/PDE2A/PINK1/PRKCA/PTK2B/RAF1/RAMP1/STAT3/TMSB4X/VCP	27
GO:1900371	GO:1900371	regulation of purine nucleotide biosynthetic process	27/2982	66/10375	0.0224225	0.0224225	0.317265	ADCY4/ADCY5/ADCY9/ADORA3/AKAP6/APLP1/APOE/CALM1/CALM2/CAP1/GABBR1/GNAI2/GPR161/GPR65/NF1/NME2/PALM/PARP1/PDE2A/PINK1/PRKCA/PTK2B/RAF1/RAMP1/STAT3/TMSB4X/VCP	27
GO:0043406	GO:0043406	positive regulation of MAP kinase activity	59/2982	163/10375	0.0227415	0.0227415	0.317265	ADRA2B/ARRB1/AVPI1/C5/C5AR1/CD24/CD74/CSK/CSPG4/DBNL/DUSP6/DUSP7/DVL2/ERN1/ERP29/FGF1/FGFR1/FZD4/FZD5/FZD8/GAB1/IKBKG/IL1B/IRAK2/ITGA1/KITLG/MADD/MAP2K3/MAP2K4/MAP3K10/MAP3K11/MAP3K4/MAP3K9/MAPK10/MAPKAPK2/MAPKAPK3/MAPKAPK5/MUL1/PDGFA/PDGFB/PDGFRB/PIK3CB/PKN1/PLCE1/PTK2B/PTPN1/PTPN11/RIPK2/ROR2/RPS27A/RPS3/SHC2/SPAG9/SYK/TGFB1/THBS1/UBA52/UBB/VEGFA	59
GO:0001654	GO:0001654	eye development	67/2982	188/10375	0.0229013	0.0229013	0.317265	BBS4/CASP2/CDK4/CDKN1B/CDKN1C/CEP290/CLIC4/COL5A2/CRB1/CTNNB1/CYP1B1/DLL1/DLX2/DSCAM/EPHA2/FBN1/FKBP8/FOXP2/FZD4/FZD5/GNB1/HIF1A/HIPK2/INHBA/JAG1/JMJD6/KDM2B/KLF4/LPCAT1/MAN2A1/MDM1/MFN2/MYH10/NAGLU/NF1/NIPBL/NKD1/NTRK2/PDGFRB/PPP1R13L/PRDM1/PROX1/PROX2/PTPRM/RARG/RCN1/RDH10/RPGRIP1/RPL24/SKIL/SLC25A25/SLC4A5/SMG9/SMOC1/SOX2/STAT3/TBX2/TDRD7/TGFB1/TGFB2/TGIF2/TMOD1/TTLL5/VEGFA/WDR19/XRN2/ZEB1	67
GO:0009145	GO:0009145	purine nucleoside triphosphate biosynthetic process	20/2982	46/10375	0.0230447	0.0230447	0.317265	AK9/ATP5B/ATP5C1/ATP5D/ATP5E/ATP5G2/ATP5G3/ATP5L/ATP5O/ATP6V0A2/NME2/NME4/PARP1/PINK1/PRKAG2/SLC25A13/STAT3/TGFB1/TMSB4X/VCP	20
GO:0030510	GO:0030510	regulation of BMP signaling pathway	20/2982	46/10375	0.0230447	0.0230447	0.317265	ACVR2A/CYR61/DKK1/FBN1/FBXL15/FKBP8/FOXD1/HES1/HIPK2/ITGA3/MSX1/MSX2/NEO1/PPM1A/RBPJ/SFRP1/SKIL/SMAD2/TOB1/TRIM33	20
GO:2000377	GO:2000377	regulation of reactive oxygen species metabolic process	45/2982	120/10375	0.0230767	0.0230767	0.317265	AATF/AGT/AIF1/ARF4/ATG5/BECN1/CFLAR/CRYAB/CYBA/CYP1B1/EIF5AL1/EIF6/FOXO3/G6PD/GCH1/GLA/GRB2/GSTP1/HIF1A/HK2/HSP90AA1/HSP90AB1/HSPD1/ICAM1/IL10/IL1B/IL6/ITGB2/KHSRP/KLF4/NFE2L2/PDGFB/PDGFRB/PINK1/PTGS2/PTK2B/ROMO1/SIRT5/SNCA/STAT3/SYK/TGFB1/THBS1/TSPO/ZC3H12A	45
GO:0035335	GO:0035335	peptidyl-tyrosine dephosphorylation	29/2982	72/10375	0.0230934	0.0230934	0.317265	ACP1/DNAJC6/DUSP1/DUSP10/DUSP2/DUSP23/DUSP28/DUSP4/DUSP6/DUSP7/DUSP8/MTMR1/MTMR14/MTMR2/PTP4A2/PTPDC1/PTPN1/PTPN11/PTPN12/PTPN14/PTPN21/PTPN9/PTPRA/PTPRC/PTPRF/PTPRM/PTPRS/PTPRZ1/TIMM50	29
GO:1900034	GO:1900034	regulation of cellular response to heat	30/2982	75/10375	0.0233453	0.0233453	0.317265	BAG1/BAG3/CHORDC1/CREBBP/CRYAB/DNAJB1/DNAJB6/EP300/FKBP4/HSF1/HSP90AA1/HSP90AB1/HSPA1A/HSPA1B/HSPA8/HSPH1/IER5/MAPKAPK2/MLST8/NDC1/NUP188/NUP205/NUP214/NUP98/POM121C/RANBP2/RPA2/RPA3/SIRT1/YWHAE	30
GO:0030073	GO:0030073	insulin secretion	43/2982	114/10375	0.0233933	0.0233933	0.317265	ABAT/ADCY5/ARL2/ARNTL/ARRB1/CACNA1A/CACNA1D/CAPN10/CYB5R4/EIF2AK3/ENY2/GJA1/GLUD1/GLUL/HIF1A/IL1B/IRS2/JAGN1/KIF5B/MIDN/MYO5A/NNAT/NR1D1/PCK2/PFKL/PFKM/PPP3CA/PPP3CB/PRKCA/PRKCE/PTPN11/RAB11B/RAF1/RAP1A/SERP1/SFRP1/SLC16A1/SLC25A4/SLC25A5/SLC25A6/SMAD2/STX4/STXBP3	43
GO:0090596	GO:0090596	sensory organ morphogenesis	43/2982	114/10375	0.0233933	0.0233933	0.317265	BBS4/CEP290/COL5A2/CRB1/CTNNB1/DLL1/DSCAM/DVL2/EPHA2/FBN1/FGFR1/FZD3/FZD5/HIF1A/HIPK2/JAG1/KDM2B/MAN2A1/MFN2/MSX1/NAGLU/NF1/NIPBL/NKD1/NR4A3/NTN1/NTRK2/PRDM1/PROX1/PROX2/PTPRM/RARG/ROR2/RPGRIP1/RPL38/SEC24B/STAT3/TBX2/TDRD7/VEGFA/WDR19/ZEB1/ZIC1	43
GO:0000187	GO:0000187	activation of MAPK activity	42/2982	111/10375	0.0235308	0.0235308	0.317265	ADRA2B/ARRB1/AVPI1/C5/C5AR1/CD74/CSPG4/DBNL/DUSP6/DUSP7/ERN1/ERP29/FGF1/GAB1/IKBKG/IL1B/IRAK2/ITGA1/MADD/MAP2K3/MAP2K4/MAP3K10/MAP3K11/MAP3K9/MAPK10/MAPKAPK2/MAPKAPK3/MAPKAPK5/MUL1/PIK3CB/PKN1/PLCE1/PTPN1/PTPN11/RIPK2/RPS27A/SHC2/SPAG9/SYK/THBS1/UBA52/UBB	42
GO:0061351	GO:0061351	neural precursor cell proliferation	31/2982	78/10375	0.0235479	0.0235479	0.317265	BTG2/C5AR1/CDH2/CTNNA1/CTNNB1/DAGLB/DIXDC1/DOCK7/ELL3/EML1/FGFR1/FLNA/FOXO3/FZD3/GNG5/HIF1A/ID4/KCTD11/KDM2B/NDE1/NF1/NUMBL/POU3F3/PROX1/PTPRZ1/RAPGEF1/RPGRIP1/SPINT2/TGFB1/VEGFA/ZNF503	31
GO:0002262	GO:0002262	myeloid cell homeostasis	40/2982	105/10375	0.0237567	0.0237567	0.317265	ACVR2A/ADD1/ARID4A/BAP1/BCL2L11/DNASE2/EPAS1/ERCC2/FCER1G/FOXO3/G6PD/HIF1A/HIPK2/HMGB1/HMGB2/HSPA9/IKZF1/IL6/INHBA/ITPKB/JAM3/JMJD6/KITLG/KLF13/KMT2E/LDB1/PDE4B/PIK3CB/PRMT1/PTBP3/RPS14/RPS17/RPS19/RPS24/RPS6/SLC25A38/TGFBR3/VEGFA/ZFP36/ZNF16	40
GO:0021543	GO:0021543	pallium development	39/2982	102/10375	0.0238416	0.0238416	0.317265	ATIC/BBS4/BCL2A1/BTG2/CDH2/CDK5R1/CFL1/CTNNB1/DIXDC1/DLX2/EFHC1/FLNA/FOXP2/GNG12/HIF1A/ID4/KDM6B/LRP1/MFSD2A/MKKS/NCOA1/NDE1/NF1/NR4A3/NTRK2/OGDH/PLXNA3/POU3F3/PROX1/PTPRS/ROBO1/SLC38A2/SLIT2/SUN2/TRA2B/TRAPPC9/XRCC1/XRN2/YWHAE	39
GO:0003158	GO:0003158	endothelium development	34/2982	87/10375	0.0239011	0.0239011	0.317265	ADD1/CLIC4/CSNK2B/CTNNB1/DLL1/EDF1/EZR/FGF1/FOXP1/GJA1/GJA4/GJA5/GPX1/HEY1/HEY2/ICAM1/IL1B/JAG1/KDM6B/MYADM/NR2F2/PDE2A/PDE4D/PLOD3/PROX1/PROX2/PTPRS/RAP1A/RAP2C/RAPGEF1/RBPJ/RHOA/ROCK1/ZEB1	34
GO:0048839	GO:0048839	inner ear development	34/2982	87/10375	0.0239011	0.0239011	0.317265	ANP32B/ATG5/CDKN1B/CEBPD/CEP290/CYTL1/DLL1/DVL2/FGF20/FGFR1/FZD3/HES1/HEY2/IFT27/JAG1/KCNQ1/LRP10/MAPKAPK2/MYCL/NAGLU/NR4A3/NTN1/PDGFRB/PROX1/PTPN11/RBPJ/ROR2/SEC24B/SOX2/TGFB1/TGFB2/TRIP11/ZEB1/ZIC1	34
GO:0009913	GO:0009913	epidermal cell differentiation	35/2982	90/10375	0.0239461	0.0239461	0.317265	ADAM9/CAPN1/CD109/CLIC4/CTNNB1/DLL1/DSC2/EPHA2/ERCC2/ERRFI1/FGFR1/FLNB/FOSL2/H2AFY/HES1/HEY2/INTU/JAG1/KLF4/KRT10/MAFF/MSX2/MYCL/NME2/PPL/PTCH2/RBPJ/ROCK1/SEC24B/ST14/TCHH/TSG101/TXNIP/YAP1/ZFP36	35
GO:0031954	GO:0031954	positive regulation of protein autophosphorylation	10/2982	19/10375	0.0241682	0.0241682	0.317265	CALM1/CALM2/PDGFA/PDGFB/RAD50/RAP2B/RAP2C/SYK/TNKS1BP1/VEGFA	10
GO:0086019	GO:0086019	cell-cell signaling involved in cardiac conduction	10/2982	19/10375	0.0241682	0.0241682	0.317265	ANK2/CACNA1D/CASQ2/FLNA/GJA1/GJA5/KCNJ5/KCNQ1/RNF207/SCN4B	10
GO:0030217	GO:0030217	T cell differentiation	54/2982	148/10375	0.0242584	0.0242584	0.317265	AP3B1/AP3D1/ATG5/CCR7/CD74/CD83/CLPTM1/CTNNB1/CYLD/DOCK2/DROSHA/DUSP10/EGR1/EGR3/FCER1G/FOXJ1/FOXP1/FZD5/FZD8/GPR183/HLA-DOA/HMGB1/IL12RB1/IL15/IL6/ITPKB/JMJD6/LEPR/LILRB4/NFKBID/NHEJ1/NLRP3/PNP/PPP3CB/PRDM1/PRKDC/PTGER4/PTPRC/RC3H2/RELB/RHOH/RIPK2/RPL22/RPS6/SART1/SASH3/SPN/STAT3/SYK/TGFB1/TNFSF9/ZC3H8/ZEB1/ZMIZ1	54
GO:0001975	GO:0001975	response to amphetamine	8/2982	14/10375	0.0243088	0.0243088	0.317265	CALM1/CALM2/HDAC9/HPRT1/ICAM1/NR4A2/PPP1R1B/PPP3CA	8
GO:0006123	GO:0006123	mitochondrial electron transport, cytochrome c to oxygen	8/2982	14/10375	0.0243088	0.0243088	0.317265	COX4I1/COX6A1/COX6B1/COX7A2L/COX7B/COX7C/COX8A/CYCS	8
GO:0010642	GO:0010642	negative regulation of platelet-derived growth factor receptor signaling pathway	8/2982	14/10375	0.0243088	0.0243088	0.317265	LRP1/NDRG4/PDGFA/PDGFB/PDGFRB/PHF14/PTPN12/SNCA	8
GO:0010664	GO:0010664	negative regulation of striated muscle cell apoptotic process	8/2982	14/10375	0.0243088	0.0243088	0.317265	AMBRA1/BAG3/CFLAR/HEY2/HSF1/NFE2L2/PDPK1/SIRT5	8
GO:0034080	GO:0034080	CENP-A containing nucleosome assembly	8/2982	14/10375	0.0243088	0.0243088	0.317265	CENPN/CENPU/MIS18BP1/NPM1/RBBP4/RSF1/RUVBL1/SMARCA5	8
GO:0042462	GO:0042462	eye photoreceptor cell development	8/2982	14/10375	0.0243088	0.0243088	0.317265	BBS4/CEP290/CRB1/NAGLU/NTRK2/PRDM1/RPGRIP1/VEGFA	8
GO:0044321	GO:0044321	response to leptin	8/2982	14/10375	0.0243088	0.0243088	0.317265	ADIPOR1/BBS4/LEPR/MKKS/NR1D1/NR4A3/SIRT1/STAT3	8
GO:0044342	GO:0044342	type B pancreatic cell proliferation	8/2982	14/10375	0.0243088	0.0243088	0.317265	ERRFI1/IGFBP3/IGFBP5/NR1D1/NR4A1/NR4A3/SFRP1/WDR13	8
GO:0050857	GO:0050857	positive regulation of antigen receptor-mediated signaling pathway	8/2982	14/10375	0.0243088	0.0243088	0.317265	CCR7/CMTM3/CYLD/NFAM1/PRKCB/PTPRC/RELA/RPS3	8
GO:0061641	GO:0061641	CENP-A containing chromatin organization	8/2982	14/10375	0.0243088	0.0243088	0.317265	CENPN/CENPU/MIS18BP1/NPM1/RBBP4/RSF1/RUVBL1/SMARCA5	8
GO:1903427	GO:1903427	negative regulation of reactive oxygen species biosynthetic process	8/2982	14/10375	0.0243088	0.0243088	0.317265	CFLAR/GLA/HSPD1/IL10/KHSRP/STAT3/TSPO/ZC3H12A	8
GO:2000178	GO:2000178	negative regulation of neural precursor cell proliferation	8/2982	14/10375	0.0243088	0.0243088	0.317265	BTG2/CTNNA1/KCTD11/KDM2B/NF1/RAPGEF1/SPINT2/TGFB1	8
GO:0097435	GO:0097435	supramolecular fiber organization	130/2982	390/10375	0.0246946	0.0246946	0.321397	ABI1/ACTN4/ACTR2/ADD1/AGFG1/AIF1/ALMS1/ANG/ARF1/ARF6/ARFGEF1/ARFIP1/ARL2/ARPC1B/ARPC3/ARPIN/ARRB1/BBS4/CAP1/CAPZA1/CASQ2/CCDC88A/CCR7/CCSAP/CDC42EP4/CDKN1B/CEP126/CFL1/CFLAR/CHP1/CIB1/CKAP5/CLASP2/CLIP1/CLIP3/COBL/COL14A1/COL5A2/COL5A3/CRYAB/CTGF/CTNNA1/CTTN/CYP1B1/DCTN1/DNAJB6/DPYSL3/EMP2/ERMN/EZR/FAT1/FCHSD2/FER/FKBP4/FLNA/FRYL/GPR65/GPX1/GRB2/GSN/HSP90AB1/HSPA1A/HSPA1B/HSPA8/ICAM1/IQGAP2/ITGB1…	130
GO:0001667	GO:0001667	ameboidal-type cell migration	76/2982	217/10375	0.0247894	0.0247894	0.32173	ADAM9/ADIPOR1/AGT/ANGPT2/ANLN/APOE/ARSB/ATP5B/BCAS3/CAP1/CIB1/CLASP2/CSNK2B/CYP1B1/DOCK1/EFNB1/EGR3/EMP2/ENPP2/EPHA2/FER/FGF1/FGFR1/FLT4/FOXP1/GPX1/HDAC5/HDAC9/HIF1A/HMGB1/HSPB1/ITGA2/ITGA3/ITGA4/ITGB1BP1/ITGB2/KITLG/KLF4/NF1/NFE2L2/NR2F2/NR4A1/NRP2/NUP188/PDGFB/PDPK1/PFN1/PFN2/PIK3CA/PKN1/PLXND1/PML/PRKCA/PRKCE/PROX1/PTGS2/PTK2B/PTPN11/PTPRM/RHOA/ROBO1/SLIT2/SMURF2/STAT5A/STRAP/SVBP/SYNJ2BP/TGFB…	76
GO:0050867	GO:0050867	positive regulation of cell activation	75/2982	214/10375	0.025218	0.025218	0.326381	AIF1/AP3B1/AP3D1/ATAD5/CCR7/CD24/CD74/CD83/CSK/CTGF/CYLD/DUSP10/EFNB1/EGR3/FCER1G/FLOT2/FLT3LG/GAB2/GPAM/GPR183/GRB2/HES1/HLA-DMB/HLA-DPA1/HLA-DPB1/HLA-DQA1/HLA-DQA2/HLA-DQB1/HLA-DQB2/HLA-DRA/HLA-DRB1/HMGB1/HSPD1/HSPH1/ICOSLG/IL10/IL12RB1/IL15/IL1B/IL6/IRS2/ITPKB/LAMP1/LILRB4/MAPKAP1/MLST8/NFATC2/NLRP3/NR4A3/PDGFRB/PDPK1/PIK3CA/PIK3R1/PNP/PRDM1/PTPN11/PTPRC/PYCARD/RICTOR/RIPK2/RPS3/SART1/SASH3/SP…	75
GO:0007193	GO:0007193	adenylate cyclase-inhibiting G-protein coupled receptor signaling pathway	13/2982	27/10375	0.0253786	0.0253786	0.32664	ADCY4/ADCY5/ADCY9/APLP1/FLNA/GABBR1/GNAI1/GNAI2/GPR37/P2RY1/PRMT5/PSAP/RGS1	13
GO:0030219	GO:0030219	megakaryocyte differentiation	13/2982	27/10375	0.0253786	0.0253786	0.32664	ABI1/CIB1/EIF6/EP300/FLI1/HMGB2/L3MBTL1/PIP4K2A/PRMT1/PTPN11/SCIN/WASF2/ZNF16	13
GO:0060840	GO:0060840	artery development	23/2982	55/10375	0.0255663	0.0255663	0.328147	APOE/GJA5/HES1/HEY1/HEY2/JAG1/LRP1/LTBP1/MYH10/NDST1/NF1/NOTCH3/NPRL3/PDGFRB/PLXND1/PRDM1/PROX1/RBPJ/SEC24B/TBX2/TGFB2/VEGFA/ZMIZ1	23
GO:0014823	GO:0014823	response to activity	17/2982	38/10375	0.0257787	0.0257787	0.329961	ADSL/AGT/ALAD/ANGPT2/CAT/CFL1/CYBA/HDAC5/HIF1A/HSF1/HSPD1/IL10/ITGA2/KDM6B/METRNL/PRKDC/SLC25A25	17
GO:0045637	GO:0045637	regulation of myeloid cell differentiation	48/2982	130/10375	0.0259827	0.0259827	0.331659	ACVR2A/ATP6AP1/CCL3/CD74/CEBPB/CIB1/CTNNB1/CTNNBIP1/DLL1/EIF6/FAM213A/FBN1/FOS/FOXO3/FOXP1/HIF1A/HMGB2/HSPA9/INHBA/ITPKB/JAG1/KITLG/KLF10/KLF13/L3MBTL1/LDB1/LILRB4/NDFIP1/NF1/NFKBIA/NME2/PAF1/PIK3R1/PRKCA/PRMT1/PTK2B/PURB/RARG/RBM15/ROR2/SCIN/SFRP1/TLR3/TOB2/TYROBP/WDR61/ZFP36/ZNF16	48
GO:0002696	GO:0002696	positive regulation of leukocyte activation	73/2982	208/10375	0.026094	0.026094	0.332167	AIF1/AP3B1/AP3D1/ATAD5/CCR7/CD24/CD74/CD83/CSK/CYLD/DUSP10/EFNB1/EGR3/FCER1G/FLOT2/FLT3LG/GAB2/GPAM/GPR183/GRB2/HES1/HLA-DMB/HLA-DPA1/HLA-DPB1/HLA-DQA1/HLA-DQA2/HLA-DQB1/HLA-DQB2/HLA-DRA/HLA-DRB1/HMGB1/HSPD1/HSPH1/ICOSLG/IL10/IL12RB1/IL15/IL1B/IL6/IRS2/ITPKB/LAMP1/LILRB4/MAPKAP1/MLST8/NFATC2/NLRP3/NR4A3/PDPK1/PIK3CA/PIK3R1/PNP/PRDM1/PTPN11/PTPRC/PYCARD/RICTOR/RIPK2/RPS3/SART1/SASH3/SPN/STX4/SYK/T…	73
GO:0044272	GO:0044272	sulfur compound biosynthetic process	57/2982	158/10375	0.0265487	0.0265487	0.337032	ACACB/ACBD6/ACLY/ACOT11/ACOT13/ACSF2/ACSF3/ACSL1/AHCY/AKR1A1/AMD1/APIP/B4GALT1/B4GAT1/BGN/CHAC1/CHST12/CHST3/CHST6/CHSY1/CNDP2/CSPG4/CTNNB1/CYTL1/DLD/DSEL/ELOVL3/ELOVL5/ELOVL7/FASN/GCDH/GSTM1/GSTM5/GSTP1/GSTT1/HACD2/HS3ST3B1/HS6ST1/LIAS/MAT2A/MGST1/NDST1/NFE2L2/OPLAH/PAPSS1/PAPSS2/PDHA1/PDHB/PDP1/SCD/SCD5/SLC25A1/SLC35B2/SLC35D2/SNCA/THEM4/UST	57
GO:0030316	GO:0030316	osteoclast differentiation	25/2982	61/10375	0.0267141	0.0267141	0.338208	ATP6AP1/CCL3/CD109/CEBPB/CTNNB1/EPHA2/FAM213A/FARP2/FBN1/FOS/FOXP1/GAB2/GLO1/GPR183/JUNB/KLF10/LILRB4/NF1/PIK3R1/SFRP1/SH3PXD2A/TFRC/TLR3/TOB2/TYROBP	25
GO:0048511	GO:0048511	rhythmic process	71/2982	202/10375	0.026995	0.026995	0.339968	AHCY/AHR/ANG/ARNTL/ARRB1/ATF4/BHLHE40/CASP2/CDK4/CDK5R1/CEBPB/CIART/CIPC/CREBBP/CREM/CTNNA1/DBP/DDX5/DHX9/EGR1/EGR2/EGR3/ENOX2/EP300/FBXW11/FOXO3/FZD4/HNRNPD/HNRNPL/HNRNPU/ICAM1/ID3/ID4/IL6/INHBA/JUND/KAT2B/KITLG/KLF10/MAPK10/MAPK9/NAGLU/NCOA1/NCOA2/NCOR1/NFIL3/NFKB2/NONO/NR1D1/NTRK2/PCNA/PHLPP1/PML/PPARA/PPP1CA/PPP1CB/PRKDC/PRMT5/PROX1/RELB/SERPINE1/SETX/SFPQ/SIK1/SIRT1/SLIT2/SLIT3/TGFB2/THRAP3/…	71
GO:0032886	GO:0032886	regulation of microtubule-based process	44/2982	118/10375	0.0269995	0.0269995	0.339968	ARL2/BBS4/CCSAP/CDK5R1/CDK5RAP2/CDKN1B/CEP97/CHMP1A/CHMP1B/CHMP2B/CHMP3/CHORDC1/CIB1/CLASP2/CLIP1/CLIP3/CTNNB1/CYLD/DCTN1/DIXDC1/DNAAF1/DNAH11/FKBP4/GEN1/HSPA1A/HSPA1B/LAMP1/MAPRE1/MDM1/MID1IP1/MKKS/NPM1/PHLDB1/RANBP1/RANBP2/RASSF7/RGS2/RPS3/SKA2/SNCA/STMN1/TBCD/TMEM67/TUBB4A	44
GO:0010633	GO:0010633	negative regulation of epithelial cell migration	18/2982	41/10375	0.0272168	0.0272168	0.340856	ADIPOR1/ANGPT2/APOE/CSNK2B/HDAC5/HMGB1/ITGB1BP1/KLF4/NR2F2/PFN2/PTPRM/RHOA/SLIT2/STRAP/SVBP/SYNJ2BP/TGFB1/THBS1	18
GO:0048008	GO:0048008	platelet-derived growth factor receptor signaling pathway	18/2982	41/10375	0.0272168	0.0272168	0.340856	FER/GAB1/HIP1/LRP1/NDRG4/PDGFA/PDGFB/PDGFRB/PHF14/PTPN1/PTPN11/PTPN12/RAPGEF1/SNCA/TIPARP/TXNIP/VEGFA/ZFAND5	18
GO:0016052	GO:0016052	carbohydrate catabolic process	42/2982	112/10375	0.0274424	0.0274424	0.342758	ABHD10/AKR1A1/ALDH1A1/CALM1/CALM2/CRYL1/DCXR/DERA/EIF6/ENO4/FUT8/GALE/GALM/GALT/GK/GLB1/GM2A/HEXB/HIF1A/HK2/MAN2B1/NCOR1/NEU1/NEU4/NUDT5/OGDH/PFKFB3/PFKL/PFKM/PHKB/PPARA/PPP1CA/PPP1CB/PPP1R3D/PRKAG1/PRKAG2/PYGB/PYGM/RPE/STAT3/STBD1/XYLB	42
GO:0032481	GO:0032481	positive regulation of type I interferon production	27/2982	67/10375	0.0275219	0.0275219	0.342829	CREBBP/CTNNB1/DDX3X/DDX58/DHX36/DHX9/EP300/FLOT1/HMGB2/HSPD1/IFI16/MB21D1/NFKB1/NFKB2/POLR2E/POLR2K/POLR3A/POLR3C/POLR3D/POLR3E/PRKDC/RELA/RIOK3/RIPK2/SYK/TLR3/TLR8	27
GO:0015850	GO:0015850	organic hydroxy compound transport	40/2982	106/10375	0.027826	0.027826	0.345691	ABAT/ABCA2/ABCA5/ADRA2B/AGT/AKR1C1/APOE/ARV1/FCER1G/FGF20/GPM6B/LAMTOR1/LDLR/LRP1/MAOB/NCOA1/NCOA2/NFKB1/NFKBIA/NR1H2/OSBP/OSBPL2/OSBPL5/OSBPL9/P2RX1/P2RY1/PINK1/PTPN11/SCP2/SIRT1/SLC16A1/SLC2A13/SLCO1A2/SNCA/SOAT1/SREBF2/STARD5/SYK/TOR1A/TSPO	40
GO:1903524	GO:1903524	positive regulation of blood circulation	14/2982	30/10375	0.0279588	0.0279588	0.346415	ATP1A1/ATP2A2/CTGF/GCH1/GJA1/GJA5/HEY2/ICAM1/KCNQ1/PDE4D/PTGS2/RGS2/RNF207/TGFB2	14
GO:0031023	GO:0031023	microtubule organizing center organization	38/2982	100/10375	0.0281357	0.0281357	0.34768	ARL2/BBS4/BCAS3/CDK5RAP2/CEP152/CEP68/CETN2/CHMP1A/CHMP1B/CHMP2B/CHMP3/CHORDC1/CKAP5/CLASP2/CNTLN/CTNNB1/DCTN1/GEN1/HAUS2/HAUS4/HAUS6/HAUS7/KIAA0753/KIF3B/MDM1/NDE1/NPM1/PPP1R12A/RANBP1/RANBP2/SDCCAG8/SLC16A1/TMEM67/TUBGCP2/TUBGCP3/TUBGCP5/USP33/UXT	38
GO:0002576	GO:0002576	platelet degranulation	37/2982	97/10375	0.0282576	0.0282576	0.34802	A1BG/ABCC4/ACTN4/APLP2/CALM1/CALM2/CD109/CD9/CFD/CYB5R1/ENDOD1/F13A1/FCER1G/FLNA/LAMP2/MAGED2/P2RX1/PDGFA/PDGFB/PROS1/PSAP/RARRES2/SERPINE1/SRGN/STXBP1/SYK/TAGLN2/TF/TGFB1/TGFB2/THBS1/TIMP3/TLN1/TMSB4X/VEGFA/VTI1B/VWF	37
GO:0000470	GO:0000470	maturation of LSU-rRNA	11/2982	22/10375	0.0284203	0.0284203	0.34802	EIF6/GTPBP4/NHP2/NSA2/PES1/RPF1/RPL10A/RPL35/RPL7/RPL7A/RSL1D1	11
GO:0032206	GO:0032206	positive regulation of telomere maintenance	19/2982	44/10375	0.0284629	0.0284629	0.34802	ATRX/CCT2/CCT7/CTNNB1/DHX36/DKC1/HNRNPA1/HNRNPD/MAP3K4/MAPK15/MAPKAPK5/NABP2/NAF1/PML/POT1/RAD50/SLX1A/SLX1B/TCP1	19
GO:0097711	GO:0097711	ciliary basal body docking	33/2982	85/10375	0.0284629	0.0284629	0.34802	ACTR1A/ALMS1/CDK5RAP2/CEP152/CEP290/CEP89/CEP97/CETN2/CKAP5/DCTN1/DYNC1H1/DYNC1I2/HAUS2/HAUS4/HAUS6/HAUS7/HSP90AA1/IQCB1/MAPRE1/NDE1/PPP2R1A/RAB8A/SCLT1/SDCCAG8/SFI1/SSNA1/TCTN1/TMEM67/TUBA1A/TUBB/TUBB4A/TUBB4B/YWHAE	33
GO:0051251	GO:0051251	positive regulation of lymphocyte activation	67/2982	190/10375	0.028872	0.028872	0.352096	AIF1/AP3B1/AP3D1/ATAD5/CCR7/CD24/CD74/CD83/CSK/CYLD/DUSP10/EFNB1/EGR3/FLOT2/FLT3LG/GPAM/GPR183/GRB2/HES1/HLA-DMB/HLA-DPA1/HLA-DPB1/HLA-DQA1/HLA-DQA2/HLA-DQB1/HLA-DQB2/HLA-DRA/HLA-DRB1/HMGB1/HSPD1/HSPH1/ICOSLG/IL12RB1/IL15/IL1B/IL6/IRS2/ITPKB/LAMP1/LILRB4/MAPKAP1/MLST8/NFATC2/NLRP3/PDPK1/PIK3CA/PIK3R1/PNP/PRDM1/PTPN11/PTPRC/PYCARD/RICTOR/RIPK2/RPS3/SART1/SASH3/SPN/SYK/TFRC/TGFB1/TNFRSF13C/TNFSF13/…	67
GO:0001503	GO:0001503	ossification	84/2982	244/10375	0.0293153	0.0293153	0.356566	ACVR2A/ANO6/AREG/ATP5B/ATP6AP1/BCOR/CAT/CCL3/CDH11/CEBPB/CEBPD/CHSY1/COL5A2/COL6A1/CTGF/CTNNB1/CTNNBIP1/CYR61/DDX21/DDX5/DHRS3/DHX36/DHX9/DKK1/EGR2/EIF2AK3/ENPP1/EPHA2/ERCC2/FASN/FBL/FBXL15/GPM6B/GTPBP4/H3F3B/HIF1A/HIRA/HNRNPU/HSPE1/ID3/ID4/IGFBP3/IGFBP5/IGSF10/IL6/INTU/JAG1/JUNB/JUND/KLF10/MEF2D/MRC2/MSX2/NBR1/NF1/NIPBL/PBX1/PHB/PIAS2/PLXNB1/PTGER4/PTGS2/PTK2B/RBPJ/RHOA/ROR2/RPL38/RPS11/RPS15/RS…	84
GO:0043666	GO:0043666	regulation of phosphoprotein phosphatase activity	15/2982	33/10375	0.030193	0.030193	0.35862	AKAP6/CALM1/CALM2/CD300A/HSP90AB1/HTT/ITGA1/MAGI2/MASTL/PDGFRB/PPP1R11/PPP1R12A/PPP1R15A/PPP1R1B/ROCK1	15
GO:0060284	GO:0060284	regulation of cell development	158/2982	484/10375	0.0303392	0.0303392	0.35862	ABL2/ACTN4/ACTR2/ADD1/ADRA2B/AKAP6/APBB1/APOE/ARF1/ARF6/ARNTL/ARSB/ATP6AP1/CBFA2T2/CCDC88A/CDC20/CDH2/CDK5R1/CDK5RAP2/CFL1/CFLAR/CIB1/CNTN2/COBL/CPNE1/CTDSP1/CTNNA1/CTNNB1/CTTN/CUX1/CYB5D2/DDX6/DIXDC1/DKK1/DLL1/DLX2/DNM3/DOCK1/DOCK7/DPYSL3/DSCAM/DUSP10/EIF2AK4/EIF4E/ELL3/ETV5/FBLN1/FBN1/FBXW8/FEZ1/FGF20/FGFR1/FKBP4/FLNA/FOXO3/FUOM/FZD3/G6PD/GPR183/GPRC5B/GRID2/HDAC9/HES1/HEY2/HIF1A/HMG20B/HMGB2/I…	158
GO:0043405	GO:0043405	regulation of MAP kinase activity	87/2982	254/10375	0.0305669	0.0305669	0.35862	ADAM9/ADRA2B/APOE/ARRB1/AVPI1/C5/C5AR1/CD24/CD300A/CD74/CDK12/CSK/CSPG4/DBNL/DNAJA1/DUSP1/DUSP10/DUSP2/DUSP4/DUSP6/DUSP7/DUSP8/DVL2/ERN1/ERP29/FGF1/FGFR1/FZD4/FZD5/FZD8/GAB1/GNAI2/GSTP1/HIPK3/IGF1R/IKBKG/IL1B/IRAK2/ITGA1/KIDINS220/KITLG/MADD/MAP2K3/MAP2K4/MAP3K10/MAP3K11/MAP3K12/MAP3K4/MAP3K9/MAPK10/MAPK8IP1/MAPKAPK2/MAPKAPK3/MAPKAPK5/MUL1/NF1/PAQR3/PDGFA/PDGFB/PDGFRB/PIK3CB/PKN1/PLCE1/PPP2CA/PPP…	87
GO:0003071	GO:0003071	renal system process involved in regulation of systemic arterial blood pressure	7/2982	12/10375	0.0306489	0.0306489	0.35862	AGT/CYBA/EMP2/GJA1/GJA5/PCSK5/PDGFB	7
GO:0003283	GO:0003283	atrial septum development	7/2982	12/10375	0.0306489	0.0306489	0.35862	ANK2/CYR61/GJA5/HEY2/NOTCH2/NPHP3/TGFB2	7
GO:0006103	GO:0006103	2-oxoglutarate metabolic process	7/2982	12/10375	0.0306489	0.0306489	0.35862	ADHFE1/DLD/GOT2/GPT2/OGDH/PHYH/STAT5A	7
GO:0010667	GO:0010667	negative regulation of cardiac muscle cell apoptotic process	7/2982	12/10375	0.0306489	0.0306489	0.35862	AMBRA1/CFLAR/HEY2/HSF1/NFE2L2/PDPK1/SIRT5	7
GO:0045652	GO:0045652	regulation of megakaryocyte differentiation	7/2982	12/10375	0.0306489	0.0306489	0.35862	CIB1/EIF6/HMGB2/L3MBTL1/PRMT1/SCIN/ZNF16	7
GO:0072215	GO:0072215	regulation of metanephros development	7/2982	12/10375	0.0306489	0.0306489	0.35862	BASP1/CTNNB1/EGR1/PDGFA/PDGFB/PDGFRB/YAP1	7
GO:1901673	GO:1901673	regulation of mitotic spindle assembly	7/2982	12/10375	0.0306489	0.0306489	0.35862	CCSAP/CEP97/CHMP1A/CHMP1B/CHMP2B/HSPA1A/HSPA1B	7
GO:2000059	GO:2000059	negative regulation of protein ubiquitination involved in ubiquitin-dependent protein catabolic process	7/2982	12/10375	0.0306489	0.0306489	0.35862	PML/RPL11/RPL23/RPL5/RPS7/SGTA/TAF1	7
GO:0016337	GO:0016337	single organismal cell-cell adhesion	131/2982	396/10375	0.0306521	0.0306521	0.35862	ABAT/ADAM9/ADGRV1/AIF1/AP3B1/AP3D1/BVES/CBLL1/CCR7/CD24/CD300A/CD74/CD83/CDH2/CDK5R1/CEBPB/CELSR2/CERCAM/CLPTM1/COL14A1/CSK/CSRP1/CTNNA1/CTNNB1/CYLD/CYP1B1/CYR61/DROSHA/DSC2/DUSP10/EFNB1/EGR3/EZR/FAT1/FER/FLNA/FLOT1/FLOT2/FOXJ1/GLDN/GPAM/GRB2/GSN/GTPBP4/HES1/HLA-DMB/HLA-DOA/HLA-DPA1/HLA-DPB1/HLA-DQA1/HLA-DQA2/HLA-DQB1/HLA-DQB2/HLA-DRA/HLA-DRB1/HMGB1/HSPB1/HSPD1/HSPH1/ICAM1/ICOSLG/IL10/IL12RB1/IL1…	131
GO:0048333	GO:0048333	mesodermal cell differentiation	9/2982	17/10375	0.0307191	0.0307191	0.35862	DKK1/FGFR1/INHBA/ITGA2/ITGA3/ITGB4/KDM6A/KDM6B/KLF4	9
GO:0051084	GO:0051084	'de novo' posttranslational protein folding	9/2982	17/10375	0.0307191	0.0307191	0.35862	CCT2/CD74/DNAJB1/HSPA8/HSPD1/HSPE1/HSPH1/TOR1A/UGGT1	9
GO:0060969	GO:0060969	negative regulation of gene silencing	9/2982	17/10375	0.0307191	0.0307191	0.35862	ATAD2/HMGA1/NCOR1/PHF2/PHF8/POU5F1/PPP3CA/TGFB1/ZC3H12A	9
GO:1901798	GO:1901798	positive regulation of signal transduction by p53 class mediator	9/2982	17/10375	0.0307191	0.0307191	0.35862	DDX5/HEXIM1/HIC1/MSX1/PMAIP1/RPL23/RPL26/RPS7/UBB	9
GO:0043065	GO:0043065	positive regulation of apoptotic process	146/2982	445/10375	0.0308871	0.0308871	0.359677	AGT/ANO6/ANP32B/APBB1/APBB2/APH1A/APOPT1/ARHGEF12/ARHGEF6/ARRB1/ATF2/ATF4/B4GALT1/BBC3/BCL2L11/BCL2L13/BCLAF1/CAPN10/CASP2/CCL3/CDK19/CDK4/CDK5R1/CDKN1B/CLIP3/CTGF/CTNNA1/CTNNB1/CYCS/CYLD/CYP1B1/CYR61/DDIT3/DDX3X/DEDD2/DFFA/DNAJA1/DUSP1/DUSP6/EIF2AK3/EIF5AL1/FGD3/FGD4/FOSL1/FOXO3/GNA13/GSN/HIP1/HMGB1/HSF1/HSPD1/HSPE1/HTT/ID3/IFIT2/IFT57/IGF2R/IGFBP3/IL10/IL6/ING3/INHBA/ITGA1/ITGA6/JMY/MAP2K4/MAP3…	146
GO:0030098	GO:0030098	lymphocyte differentiation	74/2982	213/10375	0.0317771	0.0317771	0.369116	AP3B1/AP3D1/ATG5/CCR7/CD74/CD83/CLPTM1/CTNNB1/CYLD/DLL1/DOCK10/DOCK2/DROSHA/DUSP10/EGR1/EGR3/EP300/FCER1G/FLT3LG/FOXJ1/FOXP1/FZD5/FZD8/GPR183/HDAC5/HDAC9/HLA-DOA/HMGB1/IFNE/IKZF1/IL10/IL12RB1/IL15/IL6/INHBA/ITGA4/ITPKB/JMJD6/KLF6/LEPR/LILRB4/MFNG/NDFIP1/NFAM1/NFKBID/NHEJ1/NLRP3/NOTCH2/PIK3R1/PNP/PPP3CB/PRDM1/PRKDC/PTGER4/PTK2B/PTPRC/RBPJ/RC3H2/RELB/RHOH/RIPK2/RPL22/RPS6/SART1/SASH3/SFRP1/SPN/STAT…	74
GO:0008631	GO:0008631	intrinsic apoptotic signaling pathway in response to oxidative stress	16/2982	36/10375	0.0321147	0.0321147	0.369632	CYP1B1/GPX1/HIF1A/HSPB1/HSPH1/MCL1/NFE2L2/NONO/PARP1/PINK1/PML/SFPQ/SIRT1/SOD2/STK24/UBQLN1	16
GO:0043525	GO:0043525	positive regulation of neuron apoptotic process	16/2982	36/10375	0.0321147	0.0321147	0.369632	ATF2/ATF4/BCL2L11/CASP2/CCL3/CDK5R1/CTNNB1/DDIT3/FOXO3/ITGA1/MAP2K4/MAP3K11/MCL1/NF1/NQO1/TGFB2	16
GO:0044703	GO:0044703	multi-organism reproductive process	155/2982	475/10375	0.0321323	0.0321323	0.369632	ABAT/ACTR1A/ACVR2A/ADAM28/AFF4/AGFG1/AGT/AKR1B1/ALKBH5/ANG/ANGPT2/ARID4A/ARID4B/ARNTL/ASTL/ATRX/B4GALT1/BAG6/BBS4/BCL2L11/BRD2/C9orf24/CADM1/CCDC136/CCNI/CCT2/CCT7/CD9/CDYL/CETN2/CFAP54/CIB1/CLDN11/CLIC4/COL16A1/CREM/CTDNEP1/CTNNB1/CTSB/CTSV/DDX6/DLD/DNAJA1/DZIP1/EIF2S2/EIF4H/ELL3/EMP2/ETV5/FBLN1/FKBP4/FOS/FOSB/FOSL1/FOXJ1/FOXO3/FUOM/GAMT/GJA1/H3F3B/HEXB/HMGB2/HSF1/HSF2/IFT81/IGF2R/IGFBP5/IGFBP7/…	155
GO:0045665	GO:0045665	negative regulation of neuron differentiation	41/2982	110/10375	0.0321397	0.0321397	0.369632	APOE/ARF6/CBFA2T2/CDK5R1/CDK5RAP2/CIB1/CNTN2/CTDSP1/DDX6/DIXDC1/DLL1/DLX2/DNM3/DPYSL3/EIF2AK4/EIF4E/FKBP4/FOXO3/FUOM/HES1/ID4/IFRD1/INPP5F/JAG1/LRP1/LSM1/MAG/NOTCH3/NTN1/PAQR3/PBX1/PLXNA3/PMP22/PPP3CA/PRPF19/PTPRS/RHOA/SEMA4F/SLIT2/SOX2/SPOCK1	41
GO:0009142	GO:0009142	nucleoside triphosphate biosynthetic process	24/2982	59/10375	0.0324172	0.0324172	0.370375	AK1/AK7/AK9/ATP5B/ATP5C1/ATP5D/ATP5E/ATP5G2/ATP5G3/ATP5L/ATP5O/ATP6V0A2/CMPK1/NME2/NME4/PARP1/PINK1/PRKAG2/SLC25A13/STAT3/TGFB1/TMSB4X/UCKL1/VCP	24
GO:0006575	GO:0006575	cellular modified amino acid metabolic process	40/2982	107/10375	0.0324195	0.0324195	0.370375	ABHD12/ALDH1L2/ALDH5A1/ALDH7A1/ATIC/CARNS1/CHAC1/CKB/CNDP2/EGLN2/ETHE1/FASN/FPGS/G6PD/GAMT/GCH1/GLO1/GOT2/GPX1/GSTM1/GSTM5/GSTP1/GSTT1/MGST1/MTHFD1L/MTHFS/NFE2L2/OPLAH/OSBPL5/PLA1A/PLA2G4A/PLOD2/PLOD3/PTDSS1/SERINC1/SERINC3/SHMT2/SLC25A32/SLC27A1/STAT5A	40
GO:0043623	GO:0043623	cellular protein complex assembly	147/2982	449/10375	0.0325512	0.0325512	0.370375	ACTR2/ADD1/AHCTF1/AIF1/ANG/ANLN/AP2S1/ARF1/ARF6/ARFGEF1/ARFIP1/ARL2/ARPC1B/ARPC3/ARPIN/ATP6V0A2/ATPAF1/ATPAF2/BBS4/C9orf24/CALY/CAPZA1/CASQ2/CCDC114/CCR7/CCT2/CDC42EP4/CDKN1B/CFAP73/CFL1/CHMP3/CKAP5/CLASP2/CLIP1/CLIP3/COA3/COBL/COPS8/COX14/CSNK2B/CTTN/CYBA/DCTN1/DNAAF1/DNAAF3/DNAAF5/DNAH5/DNAH7/DNM3/DRC1/EIF4B/EIF4H/FCHO2/FCHSD2/FER/FKBP4/GPX4/GRB2/GSN/HIP1/HLA-DMA/HLA-DMB/HLA-DRA/HLA-DRB1/HSF1/H…	147
GO:0051493	GO:0051493	regulation of cytoskeleton organization	107/2982	319/10375	0.03268	0.03268	0.370375	ABL2/ACTR2/ADD1/AFAP1/ALMS1/ARF1/ARF6/ARFGEF1/ARFIP1/ARL2/ARPC1B/ARPC3/ARPIN/BBS4/BCAS3/CAPZA1/CCDC88A/CCR7/CCSAP/CDC42EP4/CDK5R1/CDK5RAP2/CDKN1B/CEP97/CFL1/CHMP1A/CHMP1B/CHMP2B/CHMP3/CHORDC1/CIB1/CLASP2/CLIC4/CLIP1/CLIP3/CTGF/CTNNB1/CTSV/CTTN/CYLD/DCTN1/DIXDC1/FCHSD2/FER/FKBP4/GEN1/GPM6B/GPR65/GRB2/GSN/HSPA1A/HSPA1B/ICAM1/IQGAP2/ITGB1BP1/JAM3/JMY/LRP1/MAPRE1/MDM1/MID1IP1/MKKS/MLST8/MYADM/MYLK3/N…	107
GO:0034605	GO:0034605	cellular response to heat	39/2982	104/10375	0.0326826	0.0326826	0.370375	BAG1/BAG3/CHORDC1/CREBBP/CRYAB/DNAJB1/DNAJB6/EP300/FGF1/FKBP4/HSF1/HSP90AA1/HSP90AB1/HSPA1A/HSPA1B/HSPA6/HSPA8/HSPH1/IER5/IL1A/MAPKAPK2/MKI67/MLST8/MYOF/NDC1/NF1/NUP188/NUP205/NUP214/NUP98/POM121C/PTGS2/RANBP2/RPA2/RPA3/SIRT1/SLU7/THBS1/YWHAE	39
GO:0071901	GO:0071901	negative regulation of protein serine/threonine kinase activity	39/2982	104/10375	0.0326826	0.0326826	0.370375	APOE/CD300A/CDKN1B/CDKN1C/CDKN2C/CHORDC1/CIB1/DNAJA1/DUSP1/DUSP10/DUSP2/DUSP4/DUSP6/DUSP7/DUSP8/GSTP1/H2AFY/HEXIM1/HIPK3/HSPB1/IL1B/KAT2B/MAPK8IP1/NF1/NR2F2/PAQR3/PPP1R1B/PPP2CA/PPP2R1A/PRKAG2/PRKAR1A/PTPN1/PYCARD/RGS2/SFRP1/SIRT1/TNFAIP3/UCHL1/WNK1	39
GO:0010639	GO:0010639	negative regulation of organelle organization	83/2982	242/10375	0.0329469	0.0329469	0.372461	ADD1/ARFGEF1/ARPIN/ATAD2/ATG5/ATRX/BBS4/BCOR/BECN1/CAPZA1/CDK5RAP2/CEP97/CFL1/CIB1/CLASP2/CLIP3/CTBP1/DNMT1/DUSP1/FEZ1/FKBP4/GEN1/GPX1/GSN/H2AFY/H3F3B/HMGA1/HNRNPA1/HNRNPU/HSPA1A/KDM4A/KLHL22/LMNA/MAD1L1/MAD2L2/MAP4/MAPRE1/MDM1/MID1IP1/MKKS/MUL1/MYADM/NOC2L/NPM1/OMA1/OSM/PARP1/PFN1/PFN2/PHF2/PHF8/PICK1/PINK1/POT1/PRKAR1A/RAD50/SCIN/SHANK3/SIRT1/SLC25A5/SLIT2/SLX1A/SLX1B/SMG6/SNCA/SPTAN1/STMN1/SUP…	83
GO:0051297	GO:0051297	centrosome organization	36/2982	95/10375	0.033349	0.033349	0.37561	ARL2/BBS4/CDK5RAP2/CEP152/CEP68/CETN2/CHMP1A/CHMP1B/CHMP2B/CHMP3/CHORDC1/CKAP5/CNTLN/CTNNB1/DCTN1/GEN1/HAUS2/HAUS4/HAUS6/HAUS7/KIAA0753/KIF3B/MDM1/NDE1/NPM1/PPP1R12A/RANBP1/RANBP2/SDCCAG8/SLC16A1/TMEM67/TUBGCP2/TUBGCP3/TUBGCP5/USP33/UXT	36
GO:0006753	GO:0006753	nucleoside phosphate metabolic process	153/2982	469/10375	0.0333871	0.0333871	0.37561	ABHD14B/ADCY4/ADCY5/ADCY9/ADORA3/ADSL/AK1/AK7/AK9/AKAP6/APLP1/APOE/APRT/ATIC/ATP1A2/ATP1B1/ATP5B/ATP5C1/ATP5D/ATP5E/ATP5G2/ATP5G3/ATP5L/ATP5O/ATP6V0A2/CALM1/CALM2/CAP1/CAT/CMPK1/CNP/COX4I1/COX6A1/COX6B1/COX7A2L/COX7B/COX7C/COX8A/CROT/CYCS/DCK/DCXR/DERA/DLD/DNPH1/DUT/EIF6/ENO4/ENPP1/EPHA2/G6PD/GABBR1/GARS/GMPR/GMPS/GNAI2/GPHN/GPR161/GPR65/GPX1/GUK1/H6PD/HAAO/HIF1A/HK2/HPRT1/HSPA1A/HSPA1B/HSPA8/LDH…	153
GO:0009743	GO:0009743	response to carbohydrate	49/2982	135/10375	0.0337151	0.0337151	0.376461	ADCY5/ANGPT2/ARRB1/CAT/CDKN1B/COL6A2/CTGF/CTSV/CYBA/EGR1/ENY2/ERN1/FOXO3/GJA1/GLUL/GPAM/GSTP1/HIF1A/ICAM1/IL1B/IRS2/ITGA2/JAGN1/KAT7/KIF5B/MAP2K4/NME2/NR1D1/PCK2/PFKL/PIK3CA/PPP3CA/PPP3CB/PRKCB/PRKCE/PTGS2/PTK2B/RAB11B/RAF1/RAP1A/RMI1/SLC29A1/SLC6A1/SMAD2/STX4/TGFB1/THBS1/TRA2B/TXNIP	49
GO:0001764	GO:0001764	neuron migration	29/2982	74/10375	0.0337868	0.0337868	0.376461	APBB2/BBS4/CDK5R1/CNTN2/CTNNB1/DNER/FGFR1/FLNA/FZD3/ITGA3/MATN2/MYH10/NDE1/NHSL1/NR2F2/NR4A2/NSMF/NTN1/NTRK2/POMK/SDCCAG8/SPOCK1/STAT3/TOP2B/TUBB2B/ULK4/USP9X/VEGFA/YWHAE	29
GO:0007224	GO:0007224	smoothened signaling pathway	29/2982	74/10375	0.0337868	0.0337868	0.376461	CHSY1/CREBBP/CTNNA1/DYNC2H1/DZIP1/FKBP8/GAS1/GORAB/GPC2/GPR161/HES1/HIPK2/IFT27/IFT57/INTU/KCTD11/MAP3K10/NDST1/PTCH2/ROR2/SEPT2/SFRP1/SSNA1/TCTN1/TMEM231/TTC21B/TTC26/WDR19/ZIC1	29
GO:0045185	GO:0045185	maintenance of protein location	29/2982	74/10375	0.0337868	0.0337868	0.376461	ARL2/BBS4/DZIP1/EPB41L3/EZR/FBN1/FLNA/FLNB/G3BP2/GPAA1/GSN/HK2/IL10/LTBP1/MXI1/NFKBIA/NFKBIE/NFKBIL1/PINK1/PML/SCIN/SRGN/SUN2/SYNE1/TAF3/TLN1/TMSB4X/TONSL/TSPO	29
GO:0070372	GO:0070372	regulation of ERK1 and ERK2 cascade	57/2982	160/10375	0.0339763	0.0339763	0.377667	ACKR3/APIP/ARRB1/ATP6AP1/C5AR1/CCL3/CCL3L1/CCL3L3/CCL4/CCL4L1/CCR7/CD74/CFLAR/CIB1/CSK/CTGF/CYR61/DUSP1/DUSP4/DUSP6/EIF3A/EPHA2/ERRFI1/EZR/FBLN1/FGF1/FGF20/FLT4/GPR183/GSTP1/HMGB1/ICAM1/IL6/ITGB1BP1/KLF4/NDRG4/P2RY1/PDGFA/PDGFB/PDGFRB/PHB/PHB2/PRKCA/PRMT5/PTK2B/PTPN1/PTPN11/PYCARD/RAF1/RANBP9/RAP1A/RAPGEF1/RIPK2/SYK/SYNJ2BP/TGFB1/TIMP3	57
GO:0022618	GO:0022618	ribonucleoprotein complex assembly	63/2982	179/10375	0.0345795	0.0345795	0.38321	AAR2/AGO2/AGO3/CNOT1/DDX28/DDX3X/DDX6/DYNC1H1/EIF3A/EIF3D/EIF4B/EIF4H/EIF5/EIF6/G3BP2/GEMIN5/HSP90AA1/HSP90AB1/LSM14A/LSM3/MRPL11/MRPS11/MRTO4/NAF1/NPM1/OGFOD1/PATL1/PRMT5/PRPF19/PRPF6/PRPF8/RBM22/RPF1/RPL10/RPL11/RPL12/RPL13A/RPL23A/RPL24/RPL38/RPL5/RPL6/RPS10/RPS14/RPS15/RPS17/RPS19/RPS27/RPS28/RPSA/SART1/SBDS/SETX/SF3A1/SLU7/SNRPE/SNRPF/SNUPN/SRSF5/STRAP/USP39/WDR77/YTHDC1	63
GO:0032844	GO:0032844	regulation of homeostatic process	104/2982	310/10375	0.03464	0.03464	0.38321	ABAT/ACVR2A/ADCY5/AGT/AKAP6/ANK2/AP3D1/ARRB1/ATG5/ATP1A2/ATP6AP1/ATRX/CALM1/CALM2/CASQ2/CCL3/CCR7/CCT2/CCT7/CD74/CSK/CTNNB1/CYBA/DDIT3/DHX36/DKC1/DLL1/ENY2/FCER1G/FHL1/FOXO3/GJA5/GPAM/HIF1A/HMGB2/HNRNPA1/HNRNPD/HNRNPU/HSPA9/HTT/IL1B/IL6/INHBA/ITPKB/JAGN1/KIF5B/KITLG/KLF13/LDB1/LDLR/LEPR/MAP3K4/MAPK15/MAPKAPK5/MCOLN1/METRNL/MLLT11/MYO5A/NABP2/NAF1/NF1/NR1D1/NR1H2/NR4A3/PARP1/PDE4D/PDPK1/PIK3CB/PIN…	104
GO:0032787	GO:0032787	monocarboxylic acid metabolic process	120/2982	362/10375	0.0351261	0.0351261	0.383799	AASDH/ABAT/ABCD3/ABHD10/ACACB/ACAD10/ACADM/ACAT2/ACLY/ACOT11/ACSF2/ACSF3/ACSL1/ACSM5/ADIPOR1/AKR1A1/AKR1C1/AKT2/ALDH5A1/ALOX5/AMACR/ARV1/ASRGL1/BCKDHA/BCKDHB/BGN/BTD/C3/CBR1/CD74/CHST12/CRAT/CREM/CROT/CRYL1/CSPG4/CYP1B1/DAGLB/DCXR/DECR1/DECR2/DLD/DSEL/ECHS1/ECI2/EIF6/ELOVL3/ELOVL5/ELOVL7/ENO4/EPHX2/ETFB/ETFDH/FASN/GCDH/GLO1/GPAM/GPX1/GPX4/GSTP1/HACD2/HACD4/HADHA/HIF1A/HK2/HSD17B8/IRS2/LDHB/LIAS/L…	120
GO:0055006	GO:0055006	cardiac cell development	18/2982	42/10375	0.0351513	0.0351513	0.383799	AGT/AKAP6/ATG5/BVES/G6PD/HEY2/JAG1/LMNA/MAML1/MAP2K4/MYH10/MYLK3/NEBL/PDGFRB/PDLIM5/PROX1/TGFBR3/VEGFA	18
GO:1903779	GO:1903779	regulation of cardiac conduction	18/2982	42/10375	0.0351513	0.0351513	0.383799	ABCC9/AGT/ANK2/ASPH/ATP1A1/ATP1A2/ATP1B1/ATP2A2/CALM1/CALM2/CASQ2/FLNA/FXYD6/GJA5/PDE4D/RNF207/STIM1/TMEM65	18
GO:0071103	GO:0071103	DNA conformation change	62/2982	176/10375	0.0351723	0.0351723	0.383799	ANP32B/ASCC3/ATRX/BRD2/CENPN/CENPU/CETN2/CHAF1A/CHD1/CHD1L/CHD2/CHMP1A/DDX3X/DHX9/ERCC2/GRWD1/GTF2H4/H1F0/H1FX/H2AFY/H3F3B/HIRA/HIST1H1D/HIST1H2BD/HIST1H2BK/HIST1H3D/HIST2H2BE/HIST2H2BF/HMGA1/HMGB1/HMGB2/HMGB3/INO80/MCM4/MCM5/MCM6/MCM7/MIS18BP1/NAP1L3/NAP1L5/NOC2L/NPM1/PAF1/PARP1/POT1/RAD50/RBBP4/RBX1/RPS27A/RSF1/RUVBL1/SETX/SMARCA5/SPTY2D1/TOP2B/TOP3A/TSPYL1/TSPYL2/TSPYL4/TSPYL5/UBA52/UBB	62
GO:0036092	GO:0036092	phosphatidylinositol-3-phosphate biosynthetic process	13/2982	28/10375	0.0351888	0.0351888	0.383799	FGF1/FGF20/FGFR1/GAB1/GRB2/INPP4A/IRS2/PIK3CA/PIK3CB/PIK3R1/PIK3R2/PTPN11/SYNJ2	13
GO:0043489	GO:0043489	RNA stabilization	13/2982	28/10375	0.0351888	0.0351888	0.383799	DHX36/DHX9/DKC1/HNRNPA0/HNRNPD/HNRNPU/MAPKAPK2/NAF1/PABPC1/THRAP3/YBX1/YBX3/ZFP36	13
GO:0033044	GO:0033044	regulation of chromosome organization	79/2982	230/10375	0.035512	0.035512	0.386417	ARRB1/ATAD2/ATG5/ATRX/BCOR/BECN1/BRD7/CCT2/CCT7/CDC23/CTBP1/CTNNB1/DHX36/DKC1/DNMT1/DUSP1/GEN1/H2AFY/H3F3B/HIRA/HMGA1/HNRNPA1/HNRNPD/HNRNPU/IL1B/KAT7/KDM4A/KLHL22/MAD1L1/MAD2L2/MAP1S/MAP3K4/MAPK15/MAPKAPK5/MKI67/NABP2/NAF1/NIPBL/NOC2L/PADI2/PAF1/PARP1/PHF2/PHF8/PINK1/PML/POT1/RAD50/RNF20/SFPQ/SIRT1/SLF2/SLX1A/SLX1B/SMG6/SNCA/SPTY2D1/SUPT6H/TADA2A/TADA3/TAF7/TCP1/TEN1/TERF2IP/TEX14/TGFB1/TLK1/TRAP…	79
GO:2001236	GO:2001236	regulation of extrinsic apoptotic signaling pathway	44/2982	120/10375	0.0359324	0.0359324	0.38917	AGT/CFLAR/CTNNA1/CTTN/CYLD/DEDD2/FAIM2/FGFR1/GPX1/GSTP1/HMGB2/HSPA1A/HSPA1B/HTT/ICAM1/IL1A/IL1B/INHBA/ITGA6/LMNA/MADD/MCL1/NF1/PHIP/PMAIP1/PML/PPP1CA/PPP2R1A/PSME3/PYCARD/RAF1/RELA/SERPINE1/SFRP1/SKIL/STX4/TGFB2/THBS1/TIMP3/TMBIM1/TNFAIP3/TNFSF12/UNC5B/YAP1	44
GO:0030513	GO:0030513	positive regulation of BMP signaling pathway	10/2982	20/10375	0.0361313	0.0361313	0.38917	CYR61/FBXL15/FKBP8/FOXD1/HES1/MSX1/MSX2/NEO1/RBPJ/SMAD2	10
GO:0031111	GO:0031111	negative regulation of microtubule polymerization or depolymerization	10/2982	20/10375	0.0361313	0.0361313	0.38917	CIB1/CLASP2/CLIP3/FKBP4/MAPRE1/MID1IP1/SNCA/STMN1/TBCD/TUBB4A	10
GO:0043537	GO:0043537	negative regulation of blood vessel endothelial cell migration	10/2982	20/10375	0.0361313	0.0361313	0.38917	ANGPT2/APOE/CSNK2B/HDAC5/HMGB1/ITGB1BP1/KLF4/RHOA/TGFB1/THBS1	10
GO:0044282	GO:0044282	small molecule catabolic process	78/2982	227/10375	0.0361839	0.0361839	0.38917	ABAT/ABCD3/ABHD10/ACACB/ACAD10/ACADM/ACAT2/ACSF3/AFMID/AHCY/AKR1A1/AKT2/ALDH1A1/ALDH1B1/ALDH1L2/ALDH3B1/ALDH5A1/ALDH7A1/AMACR/APOE/ASRGL1/BCKDHA/BCKDHB/BDH1/CARNS1/CRAT/CROT/CRYL1/DCXR/DECR1/DLD/ECHS1/ECI2/ETFB/ETFDH/FAH/FUT8/GALE/GALM/GALT/GCDH/GK/GLB1/GLUD1/GLUL/GOT2/GPT2/HAAO/HADHA/HIBADH/HK2/IMPA2/IRS2/IVD/MCCC1/MTHFS/MTMR2/NUDT1/NUDT3/NUDT5/OGDH/PFKFB3/PFKL/PFKM/PHYH/PPARA/PPAT/QDPR/RENBP/RP…	78
GO:0030278	GO:0030278	regulation of ossification	43/2982	117/10375	0.0363583	0.0363583	0.390144	ACVR2A/ANO6/AREG/ATP6AP1/BCOR/CCL3/CEBPB/CEBPD/CHSY1/CTNNB1/CTNNBIP1/CYR61/DDX5/DHRS3/DKK1/EGR2/ENPP1/GPM6B/HIF1A/ID3/ID4/IGFBP5/IL6/INTU/JAG1/JUND/MSX2/NBR1/NIPBL/PBX1/PIAS2/PTGER4/PTK2B/RBPJ/SFRP1/SMOC1/SRGN/TGFB1/TGFB2/TMEM119/TOB1/TOB2/TXLNG	43
GO:0009117	GO:0009117	nucleotide metabolic process	152/2982	467/10375	0.036459	0.036459	0.390323	ABHD14B/ADCY4/ADCY5/ADCY9/ADORA3/ADSL/AK1/AK7/AK9/AKAP6/APLP1/APOE/APRT/ATIC/ATP1A2/ATP1B1/ATP5B/ATP5C1/ATP5D/ATP5E/ATP5G2/ATP5G3/ATP5L/ATP5O/ATP6V0A2/CALM1/CALM2/CAP1/CAT/CMPK1/CNP/COX4I1/COX6A1/COX6B1/COX7A2L/COX7B/COX7C/COX8A/CROT/CYCS/DCK/DCXR/DERA/DLD/DNPH1/DUT/EIF6/ENO4/ENPP1/EPHA2/G6PD/GABBR1/GARS/GMPR/GMPS/GNAI2/GPHN/GPR161/GPR65/GPX1/GUK1/H6PD/HAAO/HIF1A/HK2/HPRT1/HSPA1A/HSPA1B/HSPA8/LDH…	152
GO:0007283	GO:0007283	spermatogenesis	82/2982	240/10375	0.0369749	0.0369749	0.393423	ACTR1A/ACVR2A/ADAM28/AFF4/AGFG1/ALKBH5/ARID4A/ARID4B/ARNTL/ATRX/BAG6/BBS4/BCL2L11/BRD2/C9orf24/CADM1/CCDC136/CCNI/CDYL/CETN2/CFAP54/CIB1/CLDN11/CREM/CTSV/DDX6/DLD/DNAJA1/DZIP1/ELL3/ETV5/FOXJ1/GAMT/H3F3B/HMGB2/HSF1/HSF2/IFT81/IGF2R/IQCG/JAM3/KDM2B/KHDRBS3/MEA1/MKKS/MNS1/NDC1/OVOL1/PAFAH1B3/PRKAG1/PTTG1/QKI/RGS2/RSPH1/RUVBL1/SEPT2/SEPT4/SETX/SIAH1/SIRT1/SKIL/SPAG16/SPAG6/SPAG8/SPAG9/SPATA5/STRBP/SY…	82
GO:0045582	GO:0045582	positive regulation of T cell differentiation	20/2982	48/10375	0.0373063	0.0373063	0.393423	AP3B1/AP3D1/CD74/CD83/CYLD/DUSP10/EGR3/IL12RB1/IL6/ITPKB/LILRB4/NLRP3/PNP/RIPK2/SART1/SASH3/SYK/TGFB1/TNFSF9/ZMIZ1	20
GO:0032868	GO:0032868	response to insulin	65/2982	186/10375	0.0373141	0.0373141	0.393423	ADIPOR1/AGT/AKT2/AP3S1/APPL1/APRT/ATP6AP1/ATP6V0A2/ATP6V0C/ATP6V0E2/ATP6V1H/CAPN10/CAT/CAV2/CDK4/CFLAR/CPEB2/EGR1/EGR2/EIF4EBP1/EIF6/ENPP1/ERRFI1/FER/FOXO4/GAB1/GRB2/GSTP1/HADHA/HDAC5/HDAC9/ICAM1/IGF1R/IL10/IL1B/IL6/IRS2/KAT2B/MYO5A/NUCKS1/PARP1/PDPK1/PHIP/PIK3CA/PIK3R1/PIK3R2/PPARA/PPAT/PRKCB/PRKDC/PTPN1/PTPN11/PTPRA/RAB31/RAB8A/RARRES2/RELA/SIK2/SIRT1/SLC27A1/SMARCC1/SOCS3/SORT1/SRSF5/STXBP3	65
GO:0010828	GO:0010828	positive regulation of glucose transport	14/2982	31/10375	0.0378206	0.0378206	0.393423	AGT/AKT2/C3/CAPN10/CLIP3/CREBL2/IRS2/NFE2L2/NR4A3/PIK3R1/PIK3R2/PTPN11/RAP1A/RARRES2	14
GO:0050768	GO:0050768	negative regulation of neurogenesis	50/2982	139/10375	0.0378235	0.0378235	0.393423	APOE/ARF6/CBFA2T2/CDK5R1/CDK5RAP2/CIB1/CNTN2/CTDSP1/CTNNA1/CTNNB1/DDX6/DIXDC1/DLL1/DLX2/DNM3/DPYSL3/DUSP10/EIF2AK4/EIF4E/FKBP4/FOXO3/FUOM/HES1/ID4/IFRD1/INPP5F/JAG1/KCTD11/KDM4A/LRP1/LSM1/MAG/NF1/NOTCH3/NTN1/PAQR3/PBX1/PLXNA3/PMP22/PPP3CA/PRPF19/PTPRS/RHOA/SEMA4F/SLIT2/SOX2/SPOCK1/STAT3/TGFB1/TSPO	50
GO:0009201	GO:0009201	ribonucleoside triphosphate biosynthetic process	21/2982	51/10375	0.0381151	0.0381151	0.393423	AK9/ATP5B/ATP5C1/ATP5D/ATP5E/ATP5G2/ATP5G3/ATP5L/ATP5O/ATP6V0A2/NME2/NME4/PARP1/PINK1/PRKAG2/SLC25A13/STAT3/TGFB1/TMSB4X/UCKL1/VCP	21
GO:0042063	GO:0042063	gliogenesis	57/2982	161/10375	0.0382511	0.0382511	0.393423	AKT2/AREG/CCL3/CD9/CDH2/CDK5R1/CDKN2C/CNP/CNTN2/CSK/CSPG4/CTNNB1/DLL1/DLX2/DNER/DUSP10/EEF2/EGR2/ERCC2/ETV5/GPR183/GSN/GSTP1/HDAC11/HES1/HEXB/ID4/KDM4A/LAMA2/MAG/MATN2/METRN/MYRF/NF1/NTRK2/OLIG1/P2RY1/PARD3/PHGDH/PICK1/PLP1/PRMT5/PRPF19/PTK2B/PTPN11/PTPRZ1/RELA/RHEB/ROR2/S100B/SOX2/STAT3/SUN2/TGFB1/TGFB2/TSPO/UFL1	57
GO:0006307	GO:0006307	DNA dealkylation involved in DNA repair	6/2982	10/10375	0.038651	0.038651	0.393423	ALKBH5/ASCC1/ASCC3/FTO/MGMT/MPG	6
GO:0009068	GO:0009068	aspartate family amino acid catabolic process	6/2982	10/10375	0.038651	0.038651	0.393423	ALDH7A1/ASRGL1/DLD/GCDH/GOT2/OGDH	6
GO:0009113	GO:0009113	purine nucleobase biosynthetic process	6/2982	10/10375	0.038651	0.038651	0.393423	APRT/GMPS/HPRT1/MTHFD1L/PPAT/PRPS1	6
GO:0010107	GO:0010107	potassium ion import	6/2982	10/10375	0.038651	0.038651	0.393423	ABCC9/ATP1A1/ATP1A2/ATP1B1/KCNJ16/KCNJ5	6
GO:0022010	GO:0022010	central nervous system myelination	6/2982	10/10375	0.038651	0.038651	0.393423	CNTN2/ERCC2/ID4/MAG/MYRF/PLP1	6
GO:0032291	GO:0032291	axon ensheathment in central nervous system	6/2982	10/10375	0.038651	0.038651	0.393423	CNTN2/ERCC2/ID4/MAG/MYRF/PLP1	6
GO:0032928	GO:0032928	regulation of superoxide anion generation	6/2982	10/10375	0.038651	0.038651	0.393423	AATF/AGT/CYBA/GSTP1/SYK/TGFB1	6
GO:0043501	GO:0043501	skeletal muscle adaptation	6/2982	10/10375	0.038651	0.038651	0.393423	ATP2A2/CFLAR/GTF2I/IGFBP5/IL15/PPP3CA	6
GO:0048265	GO:0048265	response to pain	6/2982	10/10375	0.038651	0.038651	0.393423	GCH1/GJA4/OSM/THBS1/TSPO/VWA1	6
GO:0061684	GO:0061684	chaperone-mediated autophagy	6/2982	10/10375	0.038651	0.038651	0.393423	EEF1A1/GFAP/HSP90AA1/HSPA8/LAMP2/SNCA	6
GO:0070431	GO:0070431	nucleotide-binding oligomerization domain containing 2 signaling pathway	6/2982	10/10375	0.038651	0.038651	0.393423	HSPA1A/HSPA1B/NFKBIA/RELA/RIPK2/TNFAIP3	6
GO:0090084	GO:0090084	negative regulation of inclusion body assembly	6/2982	10/10375	0.038651	0.038651	0.393423	DNAJA4/DNAJB1/DNAJB6/HSF1/HSPA1A/HSPA1B	6
GO:0032845	GO:0032845	negative regulation of homeostatic process	48/2982	133/10375	0.0389432	0.0389432	0.393423	AKAP6/ANK2/ATG5/ATP1A2/CALM1/CALM2/CASQ2/CCL3/CCR7/CD74/CSK/CYBA/DDIT3/ENY2/FCER1G/GPAM/HNRNPA1/HNRNPU/HSPA9/HTT/IL6/ITPKB/JAGN1/KITLG/KLF13/LDB1/MCOLN1/MYO5A/PARP1/PDE4D/PDPK1/POT1/PRKCE/PTK2B/PTPRC/RAD50/RASA3/SLX1A/SLX1B/SMG6/SNCA/TEN1/TERF2IP/TGFB1/TNFAIP3/TSC22D3/XRCC1/ZFP36	48
GO:0006839	GO:0006839	mitochondrial transport	84/2982	247/10375	0.0391082	0.0391082	0.393423	ACACB/AIP/ATF2/ATP5B/ATP5C1/ATP5D/ATP5E/ATP5G2/ATP5G3/ATP5L/ATP5O/BAP1/BCL2L11/CNP/CYB5R1/DTWD2/FZD5/GDAP1/GRPEL1/HES1/HK2/HPS4/HSP90AA1/HSPA1A/HSPD1/HUWE1/KCNN3/MFN2/MID1IP1/MUL1/NDUFA13/PDE2A/PINK1/PLAGL2/PMAIP1/POLR3A/PPP3CC/PRKAG2/RHOT1/RNASE2/RUVBL1/SAMM50/SLC25A1/SLC25A11/SLC25A13/SLC25A24/SLC25A25/SLC25A29/SLC25A3/SLC25A32/SLC25A36/SLC25A38/SLC25A39/SLC25A4/SLC25A43/SLC25A44/SLC25A5/SLC25A…	84
GO:0031116	GO:0031116	positive regulation of microtubule polymerization	8/2982	15/10375	0.0391892	0.0391892	0.393423	ARL2/CDKN1B/CLIP1/DCTN1/HSPA1A/HSPA1B/RGS2/RPS3	8
GO:0042789	GO:0042789	mRNA transcription from RNA polymerase II promoter	8/2982	15/10375	0.0391892	0.0391892	0.393423	ATF4/C5AR1/DDIT3/FLNA/HIF1A/POU5F1/STAT3/SUPT6H	8
GO:0046475	GO:0046475	glycerophospholipid catabolic process	8/2982	15/10375	0.0391892	0.0391892	0.393423	ABHD12/ENPP2/GDE1/INPP5F/LDLR/PNPLA8/PRDX6/SMPD4	8
GO:0090049	GO:0090049	regulation of cell migration involved in sprouting angiogenesis	8/2982	15/10375	0.0391892	0.0391892	0.393423	CIB1/HDAC5/HDAC9/ITGB1BP1/KLF4/PTGS2/RHOA/VEGFA	8
GO:0090151	GO:0090151	establishment of protein localization to mitochondrial membrane	8/2982	15/10375	0.0391892	0.0391892	0.393423	CALM1/CALM2/HSP90AA1/NDUFA13/SAMM50/TIMM13/TIMM9/TOMM7	8
GO:1902692	GO:1902692	regulation of neuroblast proliferation	8/2982	15/10375	0.0391892	0.0391892	0.393423	CTNNA1/CTNNB1/FZD3/HIF1A/KCTD11/NF1/TGFB1/VEGFA	8
GO:0019693	GO:0019693	ribose phosphate metabolic process	126/2982	383/10375	0.0392894	0.0392894	0.393423	ABHD14B/ADCY4/ADCY5/ADCY9/ADORA3/ADSL/AK1/AK9/AKAP6/APLP1/APOE/APRT/ATIC/ATP1A2/ATP1B1/ATP5B/ATP5C1/ATP5D/ATP5E/ATP5G2/ATP5G3/ATP5L/ATP5O/ATP6V0A2/CALM1/CALM2/CAP1/CMPK1/COX4I1/COX6A1/COX6B1/COX7A2L/COX7B/COX7C/COX8A/CROT/CYCS/DERA/DLD/EIF6/ENO4/ENPP1/EPHA2/G6PD/GABBR1/GMPS/GNAI2/GPHN/GPR161/GPR65/GUK1/H6PD/HIF1A/HK2/HPRT1/HSPA1A/HSPA1B/HSPA8/MFN1/MOCS1/MOCS2/NCOR1/NDUFA11/NDUFA12/NDUFA13/NDUFA2/…	126
GO:1901293	GO:1901293	nucleoside phosphate biosynthetic process	68/2982	196/10375	0.0393402	0.0393402	0.393423	ADCY4/ADCY5/ADCY9/ADORA3/ADSL/AK1/AK7/AK9/AKAP6/APLP1/APOE/APRT/ATIC/ATP5B/ATP5C1/ATP5D/ATP5E/ATP5G2/ATP5G3/ATP5L/ATP5O/ATP6V0A2/CALM1/CALM2/CAP1/CMPK1/DCK/DUT/GABBR1/GARS/GMPS/GNAI2/GPR161/GPR65/GUK1/HAAO/HPRT1/LHPP/MB21D1/NF1/NME2/NME4/PALM/PANK3/PANK4/PAPSS1/PAPSS2/PARP1/PDE2A/PINK1/PNP/PPAT/PRKAG2/PRKCA/PRPS1/PRPS2/PTGS2/PTK2B/RAF1/RAMP1/SLC25A13/SLC35B2/STAT3/TGFB1/TK2/TMSB4X/UCKL1/VCP	68
GO:0006979	GO:0006979	response to oxidative stress	106/2982	318/10375	0.0393531	0.0393531	0.393423	ADAM9/AIF1/AKR1B1/ALAD/ALDH3B1/APEX1/APOE/APTX/AREG/ARNTL/ATF4/ATP2A2/BECN1/CAMKK2/CAT/CCR7/CFL1/CFLAR/CPEB2/CRYAB/CTNNB1/CYBA/CYCS/CYP1B1/DHCR24/DUSP1/EEF2/EPAS1/ERCC2/ETFDH/ETV5/FER/FOS/FOSL1/FOXO3/FUT8/G6PD/GAB1/GCH1/GNAO1/GPR37/GPX1/GPX3/GPX4/GSTP1/H2AFY/HIF1A/HNRNPD/HSF1/HSPA1A/HSPA1B/HSPB1/HSPD1/HSPH1/IL6/KDM6B/KLF4/LIAS/LONP1/MAPK9/MCL1/MGMT/MGST1/MTF1/NDUFA12/NDUFS8/NFE2L2/NME2/NONO/NQO1/…	106
GO:0009150	GO:0009150	purine ribonucleotide metabolic process	118/2982	357/10375	0.0394727	0.0394727	0.393423	ABHD14B/ADCY4/ADCY5/ADCY9/ADORA3/ADSL/AK1/AK9/AKAP6/APLP1/APOE/APRT/ATIC/ATP1A2/ATP1B1/ATP5B/ATP5C1/ATP5D/ATP5E/ATP5G2/ATP5G3/ATP5L/ATP5O/ATP6V0A2/CALM1/CALM2/CAP1/COX4I1/COX6A1/COX6B1/COX7A2L/COX7B/COX7C/COX8A/CROT/CYCS/DLD/EIF6/ENO4/ENPP1/EPHA2/GABBR1/GMPS/GNAI2/GPHN/GPR161/GPR65/GUK1/HIF1A/HK2/HPRT1/HSPA1A/HSPA1B/HSPA8/MFN1/MOCS1/MOCS2/NCOR1/NDUFA11/NDUFA12/NDUFA13/NDUFA2/NDUFA3/NDUFA8/NDUFB5/…	118
GO:0043500	GO:0043500	muscle adaptation	24/2982	60/10375	0.0397	0.0397	0.393423	AGT/AIF1/AKAP6/ATP2A2/CFLAR/CYBA/ERRFI1/G6PD/GLRX3/GSN/GTF2I/HEY2/IGFBP5/IL15/IL1B/INPP5F/KDM4A/KLF4/LMCD1/NR4A3/PARP1/PPP3CA/PRKCA/RGS2	24
GO:1902903	GO:1902903	regulation of supramolecular fiber organization	73/2982	212/10375	0.0397374	0.0397374	0.393423	ACTR2/ADD1/ALMS1/ARF1/ARF6/ARFGEF1/ARFIP1/ARL2/ARPC1B/ARPC3/ARPIN/BBS4/CAPZA1/CCR7/CDC42EP4/CDKN1B/CFL1/CIB1/CLASP2/CLIP1/CLIP3/CRYAB/CTGF/CTTN/DCTN1/FCHSD2/FER/FKBP4/GPR65/GPX1/GRB2/GSN/HSPA1A/HSPA1B/HSPA8/ICAM1/IQGAP2/ITGB1BP1/JMY/MAPRE1/MID1IP1/MKKS/MLST8/MYADM/MYLK3/PFN1/PFN2/PICK1/PIK3R1/PRKCE/PROX1/PTGER4/PTK2B/PYCARD/RASA1/RGS2/RHOA/RICTOR/ROCK1/RPS3/SCIN/SFRP1/SHANK3/SLIT2/SNCA/SPTAN1/STM…	73
GO:0090288	GO:0090288	negative regulation of cellular response to growth factor stimulus	33/2982	87/10375	0.0398053	0.0398053	0.393423	AGT/BAMBI/BCL9L/CAV2/CD109/CFLAR/DKK1/FBN1/GLG1/HIPK2/HSPA1A/LTBP1/PDPK1/PEG10/PPM1A/PTPN1/RPS27A/SFRP1/SIRT1/SKIL/SLIT2/SMAD2/SMURF2/STRAP/TGFB1/TGFBR3/THBS1/TOB1/TRIM33/UBA52/UBB/VASN/ZNF451	33
GO:1903707	GO:1903707	negative regulation of hemopoiesis	32/2982	84/10375	0.0400115	0.0400115	0.393423	CCL3/CD74/CIB1/CTNNB1/CYLD/DLL1/FBN1/FOXJ1/HES1/HMGB1/HSPA9/INHBA/ITPKB/KLF13/LDB1/LILRB4/NF1/NFE2L2/NFKBIA/NFKBID/NME2/PAF1/PIK3R1/PRMT1/PTK2B/RBM15/SFRP1/TLR3/TOB2/WDR61/ZC3H8/ZFP36	32
GO:0007223	GO:0007223	Wnt signaling pathway, calcium modulating pathway	15/2982	34/10375	0.0400316	0.0400316	0.393423	AGO2/AGO3/CALM1/CALM2/CTNNB1/FZD3/FZD4/FZD5/GNAO1/GNB1/NLK/PPP3CA/PPP3CB/ROR2/TNRC6C	15
GO:0051271	GO:0051271	negative regulation of cellular component movement	61/2982	174/10375	0.0400388	0.0400388	0.393423	ACTN4/ADIPOR1/AIF1/ANGPT2/APEX1/APOE/ARPIN/C5/CD300A/CDKN1B/CFL1/CLASP2/CLIC4/CSNK2B/CTNNA1/CYP1B1/DPYSL3/FAM60A/FBLN1/GSTP1/GTPBP4/HDAC5/HMGB1/IGFBP3/IGFBP5/ITGB1BP1/KLF4/LRP1/MAGI2/NDRG4/NF1/NFE2L2/NR2F2/PADI2/PFN2/PLXNA3/PLXNB3/PTGER4/PTPRM/RAP2B/RAP2C/RECK/RHOA/RNF20/ROBO1/SERPINE1/SFRP1/SLIT2/SPINT2/SPOCK3/SRGAP3/STAT3/STK24/STRAP/SVBP/SYNJ2BP/TCAF1/TGFB1/TGFBR3/THBS1/ZMYND8	61
GO:0032204	GO:0032204	regulation of telomere maintenance	26/2982	66/10375	0.0402065	0.0402065	0.393423	ATRX/CCT2/CCT7/CTNNB1/DHX36/DKC1/HNRNPA1/HNRNPD/HNRNPU/MAP3K4/MAPK15/MAPKAPK5/NABP2/NAF1/PARP1/PML/POT1/RAD50/SLX1A/SLX1B/SMG6/TCP1/TEN1/TERF2IP/UPF1/XRCC1	26
GO:0021987	GO:0021987	cerebral cortex development	27/2982	69/10375	0.040331	0.040331	0.393423	ATIC/BBS4/BCL2A1/CDH2/CDK5R1/CTNNB1/DIXDC1/EFHC1/FLNA/FOXP2/GNG12/HIF1A/LRP1/MKKS/NCOA1/NDE1/NF1/NTRK2/POU3F3/PTPRS/ROBO1/SLC38A2/SLIT2/SUN2/TRA2B/TRAPPC9/YWHAE	27
GO:0010464	GO:0010464	regulation of mesenchymal cell proliferation	11/2982	23/10375	0.0406403	0.0406403	0.393423	CTNNB1/CTNNBIP1/FBXW4/FGFR1/FOXP2/IRS2/LMNA/PDGFA/PHF14/VEGFA/ZEB1	11
GO:0010658	GO:0010658	striated muscle cell apoptotic process	11/2982	23/10375	0.0406403	0.0406403	0.393423	AGT/AMBRA1/BAG3/CFLAR/EIF5AL1/GNB1/HEY2/HSF1/NFE2L2/PDPK1/SIRT5	11
GO:0033120	GO:0033120	positive regulation of RNA splicing	11/2982	23/10375	0.0406403	0.0406403	0.393423	EIF4A3/ERN1/HSPA1A/HSPA8/PIK3R1/PRPF19/RBM22/SETX/SRSF5/THRAP3/TRA2B	11
GO:0042503	GO:0042503	tyrosine phosphorylation of Stat3 protein	11/2982	23/10375	0.0406403	0.0406403	0.393423	FER/HES1/HSF1/IL15/IL6/INPP5F/OSM/PPP2CA/PPP2R1A/SOCS3/STAT3	11
GO:0061014	GO:0061014	positive regulation of mRNA catabolic process	11/2982	23/10375	0.0406403	0.0406403	0.393423	AGO2/BTG2/CNOT1/GTPBP1/KHSRP/PABPC1/TNRC6C/TOB1/UPF1/ZC3H12A/ZFP36	11
GO:1903670	GO:1903670	regulation of sprouting angiogenesis	11/2982	23/10375	0.0406403	0.0406403	0.393423	CIB1/DLL1/FGF1/HDAC5/HDAC9/ITGB1BP1/KLF4/PTGS2/RHOA/SYNJ2BP/VEGFA	11
GO:0048232	GO:0048232	male gamete generation	82/2982	241/10375	0.0406436	0.0406436	0.393423	ACTR1A/ACVR2A/ADAM28/AFF4/AGFG1/ALKBH5/ARID4A/ARID4B/ARNTL/ATRX/BAG6/BBS4/BCL2L11/BRD2/C9orf24/CADM1/CCDC136/CCNI/CDYL/CETN2/CFAP54/CIB1/CLDN11/CREM/CTSV/DDX6/DLD/DNAJA1/DZIP1/ELL3/ETV5/FOXJ1/GAMT/H3F3B/HMGB2/HSF1/HSF2/IFT81/IGF2R/IQCG/JAM3/KDM2B/KHDRBS3/MEA1/MKKS/MNS1/NDC1/OVOL1/PAFAH1B3/PRKAG1/PTTG1/QKI/RGS2/RSPH1/RUVBL1/SEPT2/SEPT4/SETX/SIAH1/SIRT1/SKIL/SPAG16/SPAG6/SPAG8/SPAG9/SPATA5/STRBP/SY…	82
GO:0043068	GO:0043068	positive regulation of programmed cell death	146/2982	449/10375	0.0408999	0.0408999	0.395081	AGT/ANO6/ANP32B/APBB1/APBB2/APH1A/APOPT1/ARHGEF12/ARHGEF6/ARRB1/ATF2/ATF4/B4GALT1/BBC3/BCL2L11/BCL2L13/BCLAF1/CAPN10/CASP2/CCL3/CDK19/CDK4/CDK5R1/CDKN1B/CLIP3/CTGF/CTNNA1/CTNNB1/CYCS/CYLD/CYP1B1/CYR61/DDIT3/DDX3X/DEDD2/DFFA/DNAJA1/DUSP1/DUSP6/EIF2AK3/EIF5AL1/FGD3/FGD4/FOSL1/FOXO3/GNA13/GSN/HIP1/HMGB1/HSF1/HSPD1/HSPE1/HTT/ID3/IFIT2/IFT57/IGF2R/IGFBP3/IL10/IL6/ING3/INHBA/ITGA1/ITGA6/JMY/MAP2K4/MAP3…	146
GO:0034284	GO:0034284	response to monosaccharide	44/2982	121/10375	0.0411739	0.0411739	0.396809	ADCY5/ANGPT2/ARRB1/CAT/CDKN1B/COL6A2/CTGF/CTSV/CYBA/EGR1/ENY2/ERN1/FOXO3/GJA1/GLUL/GPAM/GSTP1/HIF1A/ICAM1/IRS2/ITGA2/JAGN1/KIF5B/NME2/NR1D1/PCK2/PFKL/PIK3CA/PPP3CA/PPP3CB/PRKCE/PTGS2/PTK2B/RAB11B/RAF1/RAP1A/RMI1/SLC29A1/SMAD2/STX4/TGFB1/THBS1/TRA2B/TXNIP	44
GO:0048608	GO:0048608	reproductive structure development	86/2982	254/10375	0.0412496	0.0412496	0.396809	ACVR2A/ANG/ARID4A/ARID4B/ARRB1/ATRX/BASP1/BCL2L11/BPTF/CASP2/CDKN1B/CDKN1C/CEBPB/CRIP1/CTNNA1/CTNNB1/CTSB/CTSV/CYR61/DHCR24/EIF2S2/EPAS1/FBXW8/FKBP4/FOSL1/FOXO3/FZD4/FZD5/GAB1/GJA1/GRB2/H3F3B/HES1/HEY1/HEY2/HIF1A/HMGB2/HS6ST1/HSF1/HSP90AB1/ICAM1/ID4/IL10/INHBA/ITGB8/JUNB/KITLG/LDOC1/MAP3K4/MEA1/MGST1/MKKS/NCOA1/NIPBL/NR2F2/NUDT1/PDGFB/PDGFRB/PLCD1/PRDM1/PSAP/PTGS2/PTPN11/RARG/RBM15/RBPJ/RDH10/ROR…	86
GO:0048732	GO:0048732	gland development	90/2982	267/10375	0.0417322	0.0417322	0.399534	ACO2/AKT2/APRT/AREG/ARF6/B4GALT1/BCL2L11/CAPN1/CDKN1B/CDKN1C/CEBPB/CFLAR/COBL/CRIP1/CSNK2B/CTNNB1/DBP/DKK3/DNAAF1/EPHA2/ETV5/FASN/FGFR1/FKBP4/FPGS/GPX1/HES1/HIF1A/HK2/HNRNPD/ID4/IGF2R/IGFBP5/IL10/IL6/IRS2/ITGA2/MAD1L1/MAN2A1/MGMT/MSX1/MSX2/NCOA1/NF1/NFKBIA/NPHP3/NTN1/NTN4/PBX1/PCNA/PDGFA/PHB2/PHF2/PIK3CA/PLXND1/PML/POLB/PPAT/PRKDC/PRMT5/PROX1/PSAP/QDPR/RAF1/RAP1A/RARG/RBPJ/RELA/ROBO1/RPL19/RPL30/…	90
GO:0061061	GO:0061061	muscle structure development	119/2982	361/10375	0.0417812	0.0417812	0.399534	AEBP1/AGT/AKAP6/ANK2/ARNTL/ATG5/ATP2A2/BASP1/BTG2/BVES/CACYBP/CASQ2/CAV2/CDH2/CFLAR/CHD2/COPS2/CTNNA1/CTNNB1/DDIT3/DDX5/DKK1/DLL1/DNER/EEF2/EGR1/EGR2/EGR3/EIF5AL1/EMD/EP300/EPAS1/FGF20/FGFR1/FHL1/FLNB/FLNC/FLOT1/FLOT2/FLT3LG/FOS/FOXO4/FOXP2/FXR1/G6PD/GJA1/GPX1/H3F3B/HDAC5/HDAC9/HES1/HEY1/HEY2/HINFP/HIRA/HMG20B/HOMER1/ID3/IFRD1/IGFBP3/IGFBP5/IL6/JAG1/KDM6B/KLF5/LAMA2/LMNA/MAFF/MAML1/MAP2K4/MED28/M…	119
GO:0055013	GO:0055013	cardiac muscle cell development	16/2982	37/10375	0.0418768	0.0418768	0.399534	AGT/AKAP6/ATG5/BVES/G6PD/HEY2/LMNA/MAML1/MAP2K4/MYH10/MYLK3/NEBL/PDGFRB/PDLIM5/PROX1/VEGFA	16
GO:1905268	GO:1905268	negative regulation of chromatin organization	16/2982	37/10375	0.0418768	0.0418768	0.399534	ATAD2/ATG5/BCOR/CTBP1/DNMT1/H2AFY/HMGA1/KDM4A/NOC2L/PHF2/PHF8/SIRT1/SNCA/SUPT6H/TAF7/ZNF451	16
GO:1901796	GO:1901796	regulation of signal transduction by p53 class mediator	51/2982	143/10375	0.0421764	0.0421764	0.400804	BRD7/CD74/CDK5R1/CSNK2B/DDX5/EHMT2/ELL3/EP300/HEXIM1/HIC1/HIPK2/HNRNPK/JMY/KAT5/L3MBTL1/MAPKAPK5/MBD3/MEAF6/MSX1/NOC2L/PMAIP1/PML/PPP1R13L/PRKAG1/PRKAG2/PRMT5/RAD50/RBBP4/RFC2/RMI1/RPA2/RPA3/RPL23/RPL26/RPS27A/RPS7/SETD9/SIRT1/SMYD2/TAF1/TAF10/TAF3/TAF4B/TAF5/TAF7/TAF9B/TOP3A/TP53BP2/TTC5/UBA52/UBB	51
GO:0010001	GO:0010001	glial cell differentiation	42/2982	115/10375	0.0422687	0.0422687	0.400804	AKT2/CD9/CDH2/CDKN2C/CNP/CNTN2/CSK/CTNNB1/DLL1/DLX2/DNER/DUSP10/EGR2/ERCC2/GSN/GSTP1/HDAC11/HES1/ID4/KDM4A/LAMA2/MAG/METRN/MYRF/NF1/NTRK2/OLIG1/PARD3/PHGDH/PICK1/PLP1/PRMT5/PRPF19/PTPN11/PTPRZ1/RELA/RHEB/ROR2/S100B/SOX2/STAT3/TGFB1	42
GO:0030308	GO:0030308	negative regulation of cell growth	42/2982	115/10375	0.0422687	0.0422687	0.400804	ADIPOR1/AGT/APBB1/APBB2/CCDC85B/CDK5R1/CDKN1B/CDKN2C/CFL1/CRYAB/DDX3X/ENPP1/FHL1/G6PD/GJA1/HSPA1A/HSPA1B/IFRD1/INHBA/MAG/MSX1/MUL1/NDUFA13/NDUFS3/NTN1/PHB/PLXNA3/PML/PPP2CA/PPP2R1A/PTPRS/SEMA4F/SERTAD2/SERTAD3/SFRP1/SH3BP4/SIRT1/SLIT2/SLIT3/TGFB1/TGFB2/TSPYL2	42
GO:0031099	GO:0031099	regeneration	41/2982	112/10375	0.0428064	0.0428064	0.405076	ANGPT2/APOE/ATIC/C5AR1/CDK4/CEBPB/CFLAR/CSNK2B/CTNNA1/FPGS/GPX1/GSN/GSTP1/IFRD1/IGF2R/IL10/INPP5F/JAM3/KLF4/MATN2/MKI67/NFKBIA/NR4A3/PCNA/PPAT/PRMT5/PRPS1/PRPS2/PTPN12/PTPRF/PTPRS/RAP1A/RPL19/RPL30/RPL32/SOX2/SRSF5/STK24/TGFB1/TGFBR3/TSPO	41
GO:0006631	GO:0006631	fatty acid metabolic process	78/2982	229/10375	0.0439039	0.0439039	0.413745	AASDH/ABCD3/ACACB/ACAD10/ACADM/ACAT2/ACLY/ACOT11/ACSF2/ACSF3/ACSL1/ACSM5/ADIPOR1/AKT2/ALDH5A1/ALOX5/AMACR/C3/CBR1/CD74/CRAT/CREM/CROT/CRYL1/CYP1B1/DAGLB/DECR1/DECR2/DLD/ECHS1/ECI2/EIF6/ELOVL3/ELOVL5/ELOVL7/EPHX2/ETFB/ETFDH/FASN/GCDH/GPAM/GPX1/GPX4/GSTP1/HACD2/HACD4/HADHA/HSD17B8/IRS2/LIAS/LTC4S/MID1IP1/MYO5A/NR1H2/NR4A3/PDHA1/PDHB/PDP1/PHYH/PLA2G4A/PLP1/PNPLA8/PPARA/PRKAG1/PRKAG2/PTGES2/PTGS2/QKI…	78
GO:0002042	GO:0002042	cell migration involved in sprouting angiogenesis	12/2982	26/10375	0.0443678	0.0443678	0.413745	CIB1/EGR3/HDAC5/HDAC9/ITGB1BP1/KLF4/NR4A1/PTGS2/RHOA/ROBO1/SLIT2/VEGFA	12
GO:0006636	GO:0006636	unsaturated fatty acid biosynthetic process	12/2982	26/10375	0.0443678	0.0443678	0.413745	CBR1/CD74/DECR2/ELOVL3/ELOVL5/PNPLA8/PTGES2/PTGS2/SCD/SCD5/SIRT1/TBXAS1	12
GO:0010463	GO:0010463	mesenchymal cell proliferation	12/2982	26/10375	0.0443678	0.0443678	0.413745	CTNNB1/CTNNBIP1/FBXW4/FGFR1/FOXP2/IRS2/LMNA/MSX1/PDGFA/PHF14/VEGFA/ZEB1	12
GO:0032371	GO:0032371	regulation of sterol transport	12/2982	26/10375	0.0443678	0.0443678	0.413745	ABCA2/APOE/ARV1/LAMTOR1/LRP1/NFKB1/NFKBIA/NR1H2/SCP2/SIRT1/SREBF2/TSPO	12
GO:0032374	GO:0032374	regulation of cholesterol transport	12/2982	26/10375	0.0443678	0.0443678	0.413745	ABCA2/APOE/ARV1/LAMTOR1/LRP1/NFKB1/NFKBIA/NR1H2/SCP2/SIRT1/SREBF2/TSPO	12
GO:0097421	GO:0097421	liver regeneration	12/2982	26/10375	0.0443678	0.0443678	0.413745	CEBPB/CSNK2B/IL10/NFKBIA/PCNA/PRMT5/RAP1A/RPL19/RPL30/RPL32/SRSF5/TGFB1	12
GO:0071897	GO:0071897	DNA biosynthetic process	55/2982	156/10375	0.0444349	0.0444349	0.413745	CCT2/CCT7/CHRAC1/CTGF/CTNNB1/DKC1/DUSP1/GJA1/HNRNPA1/HNRNPD/HNRNPU/HSP90AA1/HSP90AB1/KAT5/KLF4/MAD2L2/MAP3K4/MAPK15/MAPKAPK5/NAF1/NHP2/NPLOC4/PAPD5/PCNA/PDGFB/PDGFRB/PHB/POLA2/POLB/POLE3/POLE4/POT1/PPIA/PRIM2/PTK2B/RAD50/RAD51B/REV3L/RFC2/RMI1/RPA2/RPA3/RPS27A/SIRT1/SMG6/TCP1/TEN1/TERF2IP/TK2/TNKS1BP1/TOP3A/UBA52/UBB/USP43/VCP	55
GO:0032504	GO:0032504	multicellular organism reproduction	134/2982	411/10375	0.044887	0.044887	0.417119	ACTR1A/ACVR2A/ADAM28/AFF4/AGFG1/AKR1B1/ALKBH5/ANG/ANGPT2/ARID4A/ARID4B/ARNTL/ARRB1/ATRX/B4GALT1/BAG6/BBS4/BCL2L11/BRD2/C9orf24/CADM1/CASP2/CCDC136/CCNI/CD9/CDYL/CEBPB/CETN2/CFAP54/CIB1/CLDN11/CREM/CTDNEP1/CTNNA1/CTNNB1/CTSB/CTSV/DDX6/DLD/DNAJA1/DZIP1/EGR1/EIF2S2/ELL3/ETV5/FOSL1/FOXJ1/FOXO3/FUOM/FZD4/GAMT/GJA1/H3F3B/HEXB/HMGB2/HSF1/HSF2/ICAM1/IFT81/IGF2R/INHBA/IQCG/ITGA3/JAM3/JUNB/KDM2B/KHDRBS3/KI…	134
GO:0050796	GO:0050796	regulation of insulin secretion	36/2982	97/10375	0.0453257	0.0453257	0.418177	ABAT/ADCY5/ARL2/ARNTL/ARRB1/CACNA1A/CACNA1D/CAPN10/ENY2/GJA1/GLUD1/GLUL/HIF1A/IL1B/IRS2/JAGN1/KIF5B/MIDN/NNAT/NR1D1/PCK2/PFKL/PFKM/PPP3CA/PPP3CB/PRKCA/PRKCE/PTPN11/RAP1A/SERP1/SFRP1/SLC16A1/SLC25A4/SLC25A5/SLC25A6/STX4	36
GO:0006091	GO:0006091	generation of precursor metabolites and energy	94/2982	281/10375	0.0458503	0.0458503	0.418177	ACO2/ADSL/AK9/AKT2/ALDH5A1/ATP5B/ATP5C1/ATP5D/BLOC1S1/CALM1/CALM2/CAT/COQ10A/COX4I1/COX6A1/COX6B1/COX7A2L/COX7B/COX7C/COX8A/CROT/CYB5R4/CYCS/DLD/EIF6/ENO4/ENPP1/ETFB/ETFDH/FH/GFPT2/GYS1/HIF1A/HK2/IDH3A/IDH3G/IRS2/LEPR/MTFR1/NCOR1/NDUFA11/NDUFA12/NDUFA13/NDUFA2/NDUFA3/NDUFA8/NDUFB5/NDUFS1/NDUFS3/NDUFS8/NNT/NOA1/NR1D1/NR4A3/OGDH/PDHA1/PDHB/PFKFB3/PFKL/PFKM/PHKB/PIK3CA/PINK1/PPARA/PPP1CA/PPP1CB/PPP1…	94
GO:0016054	GO:0016054	organic acid catabolic process	53/2982	150/10375	0.0459807	0.0459807	0.418177	ABAT/ABCD3/ABHD10/ACACB/ACAD10/ACADM/ACAT2/ACSF3/AFMID/AHCY/AKR1A1/AKT2/ALDH1L2/ALDH5A1/ALDH7A1/AMACR/ASRGL1/BCKDHA/BCKDHB/CARNS1/CRAT/CROT/CRYL1/DCXR/DECR1/DLD/ECHS1/ECI2/ETFB/ETFDH/FAH/GCDH/GLUD1/GLUL/GOT2/GPT2/HAAO/HADHA/HIBADH/IRS2/IVD/MCCC1/MTHFS/OGDH/PHYH/PPARA/PPAT/QDPR/RENBP/SCP2/SLC3A2/SLC7A5/XYLB	53
GO:0046395	GO:0046395	carboxylic acid catabolic process	53/2982	150/10375	0.0459807	0.0459807	0.418177	ABAT/ABCD3/ABHD10/ACACB/ACAD10/ACADM/ACAT2/ACSF3/AFMID/AHCY/AKR1A1/AKT2/ALDH1L2/ALDH5A1/ALDH7A1/AMACR/ASRGL1/BCKDHA/BCKDHB/CARNS1/CRAT/CROT/CRYL1/DCXR/DECR1/DLD/ECHS1/ECI2/ETFB/ETFDH/FAH/GCDH/GLUD1/GLUL/GOT2/GPT2/HAAO/HADHA/HIBADH/IRS2/IVD/MCCC1/MTHFS/OGDH/PHYH/PPARA/PPAT/QDPR/RENBP/SCP2/SLC3A2/SLC7A5/XYLB	53
GO:0003401	GO:0003401	axis elongation	9/2982	18/10375	0.0461006	0.0461006	0.418177	AREG/FGF1/MAGI2/NKD1/RDH10/SFRP1/TGFB1/TRIM28/YAP1	9
GO:0010640	GO:0010640	regulation of platelet-derived growth factor receptor signaling pathway	9/2982	18/10375	0.0461006	0.0461006	0.418177	HIP1/LRP1/NDRG4/PDGFA/PDGFB/PDGFRB/PHF14/PTPN12/SNCA	9
GO:0031579	GO:0031579	membrane raft organization	9/2982	18/10375	0.0461006	0.0461006	0.418177	CAV2/DOCK2/EMP2/FLOT1/FLOT2/GSN/MARVELD1/MYADM/RFTN1	9
GO:0036499	GO:0036499	PERK-mediated unfolded protein response	9/2982	18/10375	0.0461006	0.0461006	0.418177	ATF4/CXCL8/DDIT3/EIF2AK3/HERPUD1/NFE2L2/PPP1R15A/PPP1R15B/PTPN1	9
GO:0042276	GO:0042276	error-prone translesion synthesis	9/2982	18/10375	0.0461006	0.0461006	0.418177	MAD2L2/PCNA/REV3L/RFC2/RPA2/RPA3/RPS27A/UBA52/UBB	9
GO:0042347	GO:0042347	negative regulation of NF-kappaB import into nucleus	9/2982	18/10375	0.0461006	0.0461006	0.418177	CYLD/FBXW11/G3BP2/IL10/NFKBIA/NLRP3/PPM1A/TMSB4X/ZC3H12A	9
GO:0070987	GO:0070987	error-free translesion synthesis	9/2982	18/10375	0.0461006	0.0461006	0.418177	NPLOC4/PCNA/RFC2/RPA2/RPA3/RPS27A/UBA52/UBB/VCP	9
GO:0098780	GO:0098780	response to mitochondrial depolarisation	9/2982	18/10375	0.0461006	0.0461006	0.418177	AMBRA1/BECN1/HK2/MFN2/MUL1/PINK1/SQSTM1/TOMM7/VPS13C	9
GO:0040017	GO:0040017	positive regulation of locomotion	102/2982	307/10375	0.046171	0.046171	0.418177	ACKR3/ACTN4/ADAM10/ADAM9/AGT/AIF1/AKT2/ANO6/ATP5B/ATP8A1/BCAS3/BVES/C5AR1/CAV2/CBLL1/CCL3/CCL4/CCR7/CD74/CFL1/CHMP2B/CHMP3/CIB1/CLASP2/CPNE3/CXCL16/CXCL8/CYR61/DDRGK1/DOCK1/DOCK7/DSCAM/ENPP2/FAM83H/FER/FGF1/FGFR1/FLNA/FLT4/FOXO4/FOXP1/GPSM3/HDAC9/HIF1A/HMGB1/HSPB1/ICAM1/IGF1R/IL1A/IL6/IRS2/ITGA2/ITGA3/ITGA4/ITGA6/ITGB1BP1/KITLG/MAPRE1/MCAM/MIEN1/MYADM/NFE2L2/NRP2/NSMF/NTN1/PDGFA/PDGFB/PDGFRB/PFN1…	102
GO:0006633	GO:0006633	fatty acid biosynthetic process	32/2982	85/10375	0.0469842	0.0469842	0.421493	ABCD3/ACACB/ACLY/ACSF3/ACSM5/ADIPOR1/CBR1/CD74/DECR2/EIF6/ELOVL3/ELOVL5/ELOVL7/FASN/HACD2/HACD4/HSD17B8/LIAS/MID1IP1/MYO5A/NR1H2/PLP1/PNPLA8/PRKAG1/PRKAG2/PTGES2/PTGS2/QKI/SCD/SCD5/SIRT1/TBXAS1	32
GO:1901606	GO:1901606	alpha-amino acid catabolic process	21/2982	52/10375	0.0471061	0.0471061	0.421493	AFMID/AHCY/ALDH7A1/ASRGL1/CARNS1/DLD/FAH/GCDH/GLUD1/GLUL/GOT2/GPT2/HAAO/HIBADH/IVD/MCCC1/OGDH/PPAT/QDPR/SLC3A2/SLC7A5	21
GO:0035307	GO:0035307	positive regulation of protein dephosphorylation	13/2982	29/10375	0.0474305	0.0474305	0.421493	AKAP6/CALM1/CALM2/CD300A/HSP90AB1/ITGA1/MAGI2/NSMF/PDGFRB/PINK1/PPP1R12A/PPP1R15A/TGFB1	13
GO:0045604	GO:0045604	regulation of epidermal cell differentiation	13/2982	29/10375	0.0474305	0.0474305	0.421493	CD109/DLL1/ERRFI1/H2AFY/HES1/HEY2/MAFF/MSX2/MYCL/NME2/PTCH2/ROCK1/ZFP36	13
GO:0046622	GO:0046622	positive regulation of organ growth	13/2982	29/10375	0.0474305	0.0474305	0.421493	ACACB/AKAP6/BASP1/FGFR1/HEY2/PROX1/RBPJ/SASH3/SERP1/TBX2/TGFBR3/YAP1/YBX3	13
GO:0048662	GO:0048662	negative regulation of smooth muscle cell proliferation	13/2982	29/10375	0.0474305	0.0474305	0.421493	AIF1/ANG/CDKN1B/CTNNBIP1/GSTP1/IGFBP3/IGFBP5/IL10/IL15/KLF4/MFN2/NDRG4/TNFAIP3	13
GO:0051973	GO:0051973	positive regulation of telomerase activity	13/2982	29/10375	0.0474305	0.0474305	0.421493	CCT2/CTNNB1/DKC1/HNRNPD/HSP90AA1/HSP90AB1/KLF4/MAP3K4/MAPK15/MAPKAPK5/NAF1/POT1/TCP1	13
GO:1903426	GO:1903426	regulation of reactive oxygen species biosynthetic process	22/2982	55/10375	0.0475762	0.0475762	0.421493	AGT/AIF1/CFLAR/CYBA/FOXO3/GLA/HSP90AA1/HSP90AB1/HSPD1/ICAM1/IL10/IL1B/IL6/ITGB2/KHSRP/KLF4/PTGS2/PTK2B/SNCA/STAT3/TSPO/ZC3H12A	22
GO:0045580	GO:0045580	regulation of T cell differentiation	30/2982	79/10375	0.0476146	0.0476146	0.421493	AP3B1/AP3D1/CD74/CD83/CLPTM1/CYLD/DROSHA/DUSP10/EGR3/FOXJ1/HLA-DOA/HMGB1/IL12RB1/IL15/IL6/ITPKB/LILRB4/NFKBID/NLRP3/PNP/PRDM1/RIPK2/SART1/SASH3/SYK/TGFB1/TNFSF9/ZC3H8/ZEB1/ZMIZ1	30
GO:0051592	GO:0051592	response to calcium ion	30/2982	79/10375	0.0476146	0.0476146	0.421493	ADAM9/ADD1/ANXA11/CACYBP/CALM1/CALM2/CASQ2/CLIC4/CPNE1/CPNE3/DUSP1/FOS/FOSB/HNRNPD/HOMER1/IL6/ITPKB/JUNB/JUND/KCNMB4/PPP3CA/PTK2B/SEC31A/SLC25A13/SLC25A24/SLC6A1/SPAG16/STIM1/THBS1/TXNIP	30
GO:0003002	GO:0003002	regionalization	57/2982	163/10375	0.0480302	0.0480302	0.421493	ABI1/ACVR2A/BASP1/BPTF/BTG2/CELSR2/CHSY1/COBL/CTNNB1/CTNNBIP1/DDIT3/DKK1/DLL1/DLX2/DNAAF1/DUSP6/DVL2/DYNC2H1/EGR2/EP300/FBXL15/FGF1/FGFR1/FKBP8/FOXD1/FOXJ1/FZD5/GORAB/GPR161/HES1/HEY2/HIPK2/IFT57/INTU/KDM2B/KDM6A/LDB1/MNS1/MSX1/MSX2/NKD1/NR2F2/PBX1/PBX3/PCSK5/PRKDC/RARG/RBPJ/ROR2/SFRP1/SMAD2/SSBP3/TCTN1/TMEM107/TRA2B/TTC21B/WDR19	57
GO:2000146	GO:2000146	negative regulation of cell motility	57/2982	163/10375	0.0480302	0.0480302	0.421493	ADIPOR1/AIF1/ANGPT2/APEX1/APOE/ARPIN/C5/CD300A/CFL1/CLASP2/CLIC4/CSNK2B/CTNNA1/CYP1B1/DPYSL3/FAM60A/FBLN1/GSTP1/GTPBP4/HDAC5/HMGB1/IGFBP3/IGFBP5/ITGB1BP1/KLF4/LRP1/MAGI2/NDRG4/NF1/NFE2L2/NR2F2/PADI2/PFN2/PLXNB3/PTGER4/PTPRM/RAP2B/RAP2C/RECK/RHOA/RNF20/ROBO1/SERPINE1/SFRP1/SLIT2/SPINT2/SPOCK3/SRGAP3/STAT3/STK24/STRAP/SVBP/SYNJ2BP/TCAF1/TGFB1/THBS1/ZMYND8	57
GO:0016311	GO:0016311	dephosphorylation	104/2982	314/10375	0.0480682	0.0480682	0.421493	ACP1/AKAP6/APEX1/APTX/ARFGEF3/ATP1A1/CALM1/CALM2/CD300A/CHP1/CTDNEP1/CTDSP1/CTDSP2/CYCS/DNAJC6/DUSP1/DUSP10/DUSP2/DUSP23/DUSP28/DUSP4/DUSP6/DUSP7/DUSP8/EPHX2/FBXW11/FKBP15/HDHD2/HSP90AB1/HTT/IMPA2/INPP4A/INPP5F/ITGA1/ITGA2/LHPP/MAGI2/MASTL/MTMR1/MTMR14/MTMR2/NSMF/NT5C/NT5C2/NT5DC1/PDGFRB/PDP1/PFKFB3/PHLPP1/PINK1/POLB/PPA2/PPM1A/PPM1G/PPM1H/PPM1N/PPP1CA/PPP1CB/PPP1R11/PPP1R12A/PPP1R15A/PPP1R15B/PP…	104
GO:0060537	GO:0060537	muscle tissue development	72/2982	211/10375	0.0493104	0.0493104	0.421493	AGT/AKAP6/ARNTL/ATG5/BTG2/BVES/CACYBP/CAV2/CFLAR/COPS2/CTNNB1/DDX5/DKK1/DLL1/DNER/EEF2/EGR1/EGR2/EMD/EP300/FGF20/FGFR1/FLNB/FLOT1/FOS/FOXP2/G6PD/GJA1/GJA5/GPX1/HDAC9/HEY2/HMG20B/HOMER1/IFRD1/IGFBP5/KDM6B/KLF5/LMNA/MAFF/MAML1/MAP2K4/MEF2D/MYH10/MYH14/MYLK3/NDRG4/NEBL/NF1/NPRL3/NR2F2/PDGFRB/PDLIM5/PPP1R13L/PPP3CA/PRKAR1A/PROX1/PROX2/RBPJ/S100B/SAP30/SIK1/TBX2/TGFB1/TGFB2/TGFBR3/TIPARP/TSC22D3/UBE4B…	72
GO:0006790	GO:0006790	sulfur compound metabolic process	90/2982	269/10375	0.0496227	0.0496227	0.421493	ABHD14B/ACACB/ACBD6/ACLY/ACOT11/ACOT13/ACSF2/ACSF3/ACSL1/ACSM5/AHCY/AKR1A1/ALDH5A1/AMD1/APIP/ARSB/B4GALT1/B4GAT1/BGN/BTD/CHAC1/CHST12/CHST3/CHST6/CHSY1/CNDP2/CSPG4/CTNNB1/CYTL1/DLD/DSEL/ELOVL3/ELOVL5/ELOVL7/ENPP1/ETHE1/FAR2/FASN/G6PD/GAMT/GCDH/GLB1/GLO1/GLRX3/GPAM/GPX1/GSTM1/GSTM5/GSTP1/GSTT1/HACD2/HEXA/HEXB/HS3ST3B1/HS6ST1/ISCA1/ISCU/LIAS/MAT2A/MCCC1/MGST1/MICAL1/MVD/NDST1/NFE2L2/OGDH/OPLAH/PAPS…	90
GO:0097529	GO:0097529	myeloid leukocyte migration	40/2982	110/10375	0.0497332	0.0497332	0.421493	AIF1/ANO6/C5/C5AR1/CCL3/CCL3L1/CCL3L3/CCL4/CCL4L1/CCR7/CD300A/CD74/CXCL8/FCER1G/GBF1/HMGB1/IL1A/IL1B/IL6/ITGA1/ITGB2/JAGN1/JAM3/PDE4B/PDE4D/PDGFB/PLA2G7/PTGER4/PTK2B/RARRES2/ROR2/RPS19/SERPINE1/SLIT2/SWAP70/SYK/TGFB2/THBS1/TREM1/VEGFA	40
GO:0006732	GO:0006732	coenzyme metabolic process	81/2982	240/10375	0.0497918	0.0497918	0.421493	ACACB/ACBD6/ACLY/ACOT11/ACOT13/ACSF2/ACSF3/ACSL1/ACSM5/AHCY/ALDH1L2/AMD1/ATIC/COQ10A/COQ5/COQ6/CROT/DCXR/DERA/DLD/EIF6/ELOVL3/ELOVL5/ELOVL7/ENO4/FAR2/FASN/FPGS/G6PD/GAMT/GCDH/GCH1/GPAM/GPHN/H6PD/HAAO/HACD2/HIF1A/HK2/LDHB/LIAS/MAT2A/MOCS1/MOCS2/MTHFD1L/MTHFS/MVD/NCOR1/NNT/OGDH/PANK3/PANK4/PCK2/PDHA1/PDHB/PDP1/PFKFB3/PFKL/PFKM/PGLS/PMVK/PNP/PPARA/PRKAG1/PRKAG2/PTGS2/QDPR/RPE/SCD/SCD5/SHMT2/SLC25A1/…	81

## Sheet: brown4
	ID	Description	GeneRatio	BgRatio	pvalue	p.adjust	qvalue	geneID	Count
GO:0016042	GO:0016042	lipid catabolic process	7/75	182/10375	0.000330794	0.000330794	0.286498	ABHD6/BCO2/PCCA/PLA2G4C/PLBD1/SCARB1/THRA	7
GO:0000729	GO:0000729	DNA double-strand break processing	3/75	20/10375	0.000378641	0.000378641	0.286498	DNA2/HELB/RBBP8	3
GO:0048873	GO:0048873	homeostasis of number of cells within a tissue	3/75	22/10375	0.000506211	0.000506211	0.286498	BAX/KMT2A/P2RX7	3
GO:0009395	GO:0009395	phospholipid catabolic process	3/75	26/10375	0.000837083	0.000837083	0.340028	ABHD6/PLA2G4C/SCARB1	3
GO:0046503	GO:0046503	glycerolipid catabolic process	3/75	30/10375	0.00128031	0.00128031	0.340028	ABHD6/PLA2G4C/SCARB1	3
GO:0032508	GO:0032508	DNA duplex unwinding	4/75	67/10375	0.00136842	0.00136842	0.340028	CHD3/CHD4/DNA2/HELB	4
GO:0048284	GO:0048284	organelle fusion	6/75	170/10375	0.00140185	0.00140185	0.340028	BAX/DOC2A/EPG5/SMCR8/TBC1D5/TSNARE1	6
GO:0032392	GO:0032392	DNA geometric change	4/75	75/10375	0.00207768	0.00207768	0.360396	CHD3/CHD4/DNA2/HELB	4
GO:0042391	GO:0042391	regulation of membrane potential	6/75	185/10375	0.00215413	0.00215413	0.360396	BAIAP2/BAX/BCO2/GPR35/KMT2A/P2RX7	6
GO:0044242	GO:0044242	cellular lipid catabolic process	5/75	130/10375	0.00244841	0.00244841	0.360396	ABHD6/BCO2/PCCA/PLA2G4C/SCARB1	5
GO:0007268	GO:0007268	chemical synaptic transmission	7/75	270/10375	0.00328327	0.00328327	0.360396	ABHD6/ATXN3/BAIAP2/DOC2A/KMT2A/P2RX7/PLCL1	7
GO:0098916	GO:0098916	anterograde trans-synaptic signaling	7/75	270/10375	0.00328327	0.00328327	0.360396	ABHD6/ATXN3/BAIAP2/DOC2A/KMT2A/P2RX7/PLCL1	7
GO:0099536	GO:0099536	synaptic signaling	7/75	271/10375	0.00335111	0.00335111	0.360396	ABHD6/ATXN3/BAIAP2/DOC2A/KMT2A/P2RX7/PLCL1	7
GO:0099537	GO:0099537	trans-synaptic signaling	7/75	271/10375	0.00335111	0.00335111	0.360396	ABHD6/ATXN3/BAIAP2/DOC2A/KMT2A/P2RX7/PLCL1	7
GO:0046434	GO:0046434	organophosphate catabolic process	4/75	87/10375	0.00356519	0.00356519	0.360396	ABHD6/INPP5E/PLA2G4C/SCARB1	4
GO:0036152	GO:0036152	phosphatidylethanolamine acyl-chain remodeling	2/75	13/10375	0.00381985	0.00381985	0.360396	PLA2G4C/PLBD1	2
GO:0034103	GO:0034103	regulation of tissue remodeling	3/75	45/10375	0.00414087	0.00414087	0.360396	BAX/CEACAM1/P2RX7	3
GO:0007033	GO:0007033	vacuole organization	5/75	148/10375	0.00427659	0.00427659	0.360396	EPG5/HPS1/P2RX7/PACS2/SMCR8	5
GO:0032652	GO:0032652	regulation of interleukin-1 production	3/75	46/10375	0.00440698	0.00440698	0.360396	CEACAM1/NLRP1/P2RX7	3
GO:0032922	GO:0032922	circadian regulation of gene expression	3/75	46/10375	0.00440698	0.00440698	0.360396	CLOCK/KMT2A/NOCT	3
GO:0006884	GO:0006884	cell volume homeostasis	2/75	15/10375	0.00509425	0.00509425	0.360396	LRRC8A/P2RX7	2
GO:0036151	GO:0036151	phosphatidylcholine acyl-chain remodeling	2/75	15/10375	0.00509425	0.00509425	0.360396	PLA2G4C/PLBD1	2
GO:0046475	GO:0046475	glycerophospholipid catabolic process	2/75	15/10375	0.00509425	0.00509425	0.360396	PLA2G4C/SCARB1	2
GO:0070230	GO:0070230	positive regulation of lymphocyte apoptotic process	2/75	15/10375	0.00509425	0.00509425	0.360396	BAX/P2RX7	2
GO:0001914	GO:0001914	regulation of T cell mediated cytotoxicity	2/75	16/10375	0.00579487	0.00579487	0.384771	CEACAM1/P2RX7	2
GO:0051881	GO:0051881	regulation of mitochondrial membrane potential	3/75	51/10375	0.00589203	0.00589203	0.384771	BAX/BCO2/P2RX7	3
GO:0050718	GO:0050718	positive regulation of interleukin-1 beta secretion	2/75	17/10375	0.00653693	0.00653693	0.397795	NLRP1/P2RX7	2
GO:0046470	GO:0046470	phosphatidylcholine metabolic process	3/75	53/10375	0.00656004	0.00656004	0.397795	PLA2G4C/PLBD1/SCARB1	3
GO:0032612	GO:0032612	interleukin-1 production	3/75	55/10375	0.00727145	0.00727145	0.414276	CEACAM1/NLRP1/P2RX7	3
GO:0050716	GO:0050716	positive regulation of interleukin-1 secretion	2/75	18/10375	0.00731982	0.00731982	0.414276	NLRP1/P2RX7	2
GO:0000732	GO:0000732	strand displacement	2/75	19/10375	0.00814291	0.00814291	0.445994	DNA2/RBBP8	2
GO:0008361	GO:0008361	regulation of cell size	4/75	111/10375	0.00842546	0.00842546	0.447048	LRRC8A/P2RX7/PLXNA1/SHTN1	4
GO:0045103	GO:0045103	intermediate filament-based process	2/75	21/10375	0.00990731	0.00990731	0.480616	ATXN3/DST	2
GO:0045104	GO:0045104	intermediate filament cytoskeleton organization	2/75	21/10375	0.00990731	0.00990731	0.480616	ATXN3/DST	2
GO:0050706	GO:0050706	regulation of interleukin-1 beta secretion	2/75	21/10375	0.00990731	0.00990731	0.480616	NLRP1/P2RX7	2
GO:0001913	GO:0001913	T cell mediated cytotoxicity	2/75	22/10375	0.0108474	0.0108474	0.497778	CEACAM1/P2RX7	2
GO:0060428	GO:0060428	lung epithelium development	2/75	22/10375	0.0108474	0.0108474	0.497778	ADAMTSL2/THRA	2
GO:0032731	GO:0032731	positive regulation of interleukin-1 beta production	2/75	23/10375	0.0118253	0.0118253	0.503701	NLRP1/P2RX7	2
GO:0050704	GO:0050704	regulation of interleukin-1 secretion	2/75	24/10375	0.0128405	0.0128405	0.503701	NLRP1/P2RX7	2
GO:0031570	GO:0031570	DNA integrity checkpoint	4/75	128/10375	0.0136953	0.0136953	0.503701	BAX/CLOCK/DNA2/RBBP8	4
GO:2000108	GO:2000108	positive regulation of leukocyte apoptotic process	2/75	25/10375	0.0138924	0.0138924	0.503701	BAX/P2RX7	2
GO:0042098	GO:0042098	T cell proliferation	4/75	130/10375	0.0144263	0.0144263	0.503701	BAX/CCND3/P2RX7/SATB1	4
GO:0010524	GO:0010524	positive regulation of calcium ion transport into cytosol	2/75	26/10375	0.0149803	0.0149803	0.503701	BAX/P2RX7	2
GO:0046164	GO:0046164	alcohol catabolic process	2/75	27/10375	0.0161038	0.0161038	0.503701	INPP5E/SCARB1	2
GO:0090200	GO:0090200	positive regulation of release of cytochrome c from mitochondria	2/75	27/10375	0.0161038	0.0161038	0.503701	BAX/PPIF	2
GO:0032732	GO:0032732	positive regulation of interleukin-1 production	2/75	28/10375	0.0172622	0.0172622	0.503701	NLRP1/P2RX7	2
GO:0050702	GO:0050702	interleukin-1 beta secretion	2/75	28/10375	0.0172622	0.0172622	0.503701	NLRP1/P2RX7	2
GO:0030856	GO:0030856	regulation of epithelial cell differentiation	3/75	77/10375	0.0181127	0.0181127	0.503701	CEACAM1/CLOCK/KIAA1109	3
GO:1901796	GO:1901796	regulation of signal transduction by p53 class mediator	4/75	143/10375	0.0197827	0.0197827	0.503701	CHD3/CHD4/DNA2/RBBP8	4
GO:0072331	GO:0072331	signal transduction by p53 class mediator	5/75	219/10375	0.0209374	0.0209374	0.503701	BAX/CHD3/CHD4/DNA2/RBBP8	5
GO:0043029	GO:0043029	T cell homeostasis	2/75	31/10375	0.020942	0.020942	0.503701	BAX/P2RX7	2
GO:0022612	GO:0022612	gland morphogenesis	3/75	82/10375	0.0213758	0.0213758	0.503701	BAX/CEACAM1/PLXNA1	3
GO:0044801	GO:0044801	single-organism membrane fusion	4/75	147/10375	0.0216476	0.0216476	0.503701	BAX/DOC2A/TBC1D5/TSNARE1	4
GO:0050701	GO:0050701	interleukin-1 secretion	2/75	32/10375	0.0222349	0.0222349	0.503701	NLRP1/P2RX7	2
GO:1905898	GO:1905898	positive regulation of response to endoplasmic reticulum stress	2/75	32/10375	0.0222349	0.0222349	0.503701	ATXN3/BAX	2
GO:0016050	GO:0016050	vesicle organization	6/75	306/10375	0.023031	0.023031	0.503701	DOC2A/EXOC8/HPS1/P2RX7/TBC1D5/TSNARE1	6
GO:0048167	GO:0048167	regulation of synaptic plasticity	3/75	85/10375	0.0234784	0.0234784	0.503701	ABHD6/BAIAP2/KMT2A	3
GO:0001910	GO:0001910	regulation of leukocyte mediated cytotoxicity	2/75	33/10375	0.0235602	0.0235602	0.503701	CEACAM1/P2RX7	2
GO:0001974	GO:0001974	blood vessel remodeling	2/75	33/10375	0.0235602	0.0235602	0.503701	BAX/CEACAM1	2
GO:0097352	GO:0097352	autophagosome maturation	2/75	33/10375	0.0235602	0.0235602	0.503701	EPG5/SMCR8	2
GO:1901616	GO:1901616	organic hydroxy compound catabolic process	2/75	33/10375	0.0235602	0.0235602	0.503701	INPP5E/SCARB1	2
GO:0050853	GO:0050853	B cell receptor signaling pathway	2/75	34/10375	0.0249172	0.0249172	0.503701	BAX/LAT2	2
GO:0050994	GO:0050994	regulation of lipid catabolic process	2/75	34/10375	0.0249172	0.0249172	0.503701	SCARB1/THRA	2
GO:0050804	GO:0050804	modulation of synaptic transmission	4/75	156/10375	0.0262283	0.0262283	0.503701	ABHD6/BAIAP2/KMT2A/PLCL1	4
GO:0060079	GO:0060079	excitatory postsynaptic potential	2/75	35/10375	0.0263054	0.0263054	0.503701	BAIAP2/P2RX7	2
GO:0097576	GO:0097576	vacuole fusion	2/75	35/10375	0.0263054	0.0263054	0.503701	EPG5/SMCR8	2
GO:0046890	GO:0046890	regulation of lipid biosynthetic process	3/75	89/10375	0.0264509	0.0264509	0.503701	ABHD6/CEACAM1/SCARB1	3
GO:0031341	GO:0031341	regulation of cell killing	2/75	36/10375	0.0277244	0.0277244	0.503701	CEACAM1/P2RX7	2
GO:0032651	GO:0032651	regulation of interleukin-1 beta production	2/75	36/10375	0.0277244	0.0277244	0.503701	NLRP1/P2RX7	2
GO:0032535	GO:0032535	regulation of cellular component size	5/75	237/10375	0.0282448	0.0282448	0.503701	BAIAP2/LRRC8A/P2RX7/PLXNA1/SHTN1	5
GO:0032410	GO:0032410	negative regulation of transporter activity	2/75	37/10375	0.0291736	0.0291736	0.503701	GPR35/PPIF	2
GO:0016236	GO:0016236	macroautophagy	5/75	240/10375	0.0296022	0.0296022	0.503701	EPG5/EXOC8/PACS2/SMCR8/TBC1D5	5
GO:0070228	GO:0070228	regulation of lymphocyte apoptotic process	2/75	38/10375	0.0306526	0.0306526	0.503701	BAX/P2RX7	2
GO:0002709	GO:0002709	regulation of T cell mediated immunity	2/75	39/10375	0.0321608	0.0321608	0.503701	CEACAM1/P2RX7	2
GO:0097300	GO:0097300	programmed necrotic cell death	2/75	39/10375	0.0321608	0.0321608	0.503701	BAX/PPIF	2
GO:0018208	GO:0018208	peptidyl-proline modification	2/75	40/10375	0.0336977	0.0336977	0.503701	P4HA1/PPIF	2
GO:0046889	GO:0046889	positive regulation of lipid biosynthetic process	2/75	40/10375	0.0336977	0.0336977	0.503701	ABHD6/SCARB1	2
GO:0090199	GO:0090199	regulation of release of cytochrome c from mitochondria	2/75	40/10375	0.0336977	0.0336977	0.503701	BAX/PPIF	2
GO:0048771	GO:0048771	tissue remodeling	3/75	99/10375	0.0347232	0.0347232	0.503701	BAX/CEACAM1/P2RX7	3
GO:0099565	GO:0099565	chemical synaptic transmission, postsynaptic	2/75	41/10375	0.0352629	0.0352629	0.503701	BAIAP2/P2RX7	2
GO:0015914	GO:0015914	phospholipid transport	2/75	42/10375	0.036856	0.036856	0.503701	P2RX7/SCARB1	2
GO:0000075	GO:0000075	cell cycle checkpoint	4/75	175/10375	0.0376927	0.0376927	0.503701	BAX/CLOCK/DNA2/RBBP8	4
GO:0046651	GO:0046651	lymphocyte proliferation	4/75	175/10375	0.0376927	0.0376927	0.503701	BAX/CCND3/P2RX7/SATB1	4
GO:0061025	GO:0061025	membrane fusion	4/75	175/10375	0.0376927	0.0376927	0.503701	BAX/DOC2A/TBC1D5/TSNARE1	4
GO:0071103	GO:0071103	DNA conformation change	4/75	176/10375	0.0383646	0.0383646	0.503701	CHD3/CHD4/DNA2/HELB	4
GO:0046649	GO:0046649	lymphocyte activation	7/75	438/10375	0.0384442	0.0384442	0.503701	BAX/CCND3/CEACAM1/LAT2/LRRC8A/P2RX7/SATB1	7
GO:0032943	GO:0032943	mononuclear cell proliferation	4/75	177/10375	0.0390434	0.0390434	0.503701	BAX/CCND3/P2RX7/SATB1	4
GO:0060078	GO:0060078	regulation of postsynaptic membrane potential	2/75	44/10375	0.0401236	0.0401236	0.503701	BAIAP2/P2RX7	2
GO:0070265	GO:0070265	necrotic cell death	2/75	44/10375	0.0401236	0.0401236	0.503701	BAX/PPIF	2
GO:0032259	GO:0032259	methylation	5/75	262/10375	0.0408223	0.0408223	0.503701	CIAPIN1/KMT2A/METTL7A/SATB1/TRMT44	5
GO:0032611	GO:0032611	interleukin-1 beta production	2/75	45/10375	0.0417972	0.0417972	0.503701	NLRP1/P2RX7	2
GO:1903578	GO:1903578	regulation of ATP metabolic process	2/75	45/10375	0.0417972	0.0417972	0.503701	P2RX7/PPIF	2
GO:0048872	GO:0048872	homeostasis of number of cells	4/75	182/10375	0.0425407	0.0425407	0.503701	BAX/KMT2A/P2RX7/THRA	4
GO:0070661	GO:0070661	leukocyte proliferation	4/75	183/10375	0.0432609	0.0432609	0.503701	BAX/CCND3/P2RX7/SATB1	4
GO:0007586	GO:0007586	digestion	2/75	46/10375	0.0434967	0.0434967	0.503701	P2RX7/SCARB1	2
GO:0071359	GO:0071359	cellular response to dsRNA	2/75	46/10375	0.0434967	0.0434967	0.503701	NCOR2/P2RX7	2
GO:0016570	GO:0016570	histone modification	6/75	357/10375	0.0439682	0.0439682	0.503701	CHD3/CHD4/CLOCK/JADE2/KMT2A/SATB1	6
GO:0001836	GO:0001836	release of cytochrome c from mitochondria	2/75	47/10375	0.0452218	0.0452218	0.503701	BAX/PPIF	2
GO:0032755	GO:0032755	positive regulation of interleukin-6 production	2/75	48/10375	0.0469718	0.0469718	0.503701	P2RX7/ZBTB20	2
GO:0034763	GO:0034763	negative regulation of transmembrane transport	2/75	49/10375	0.0487465	0.0487465	0.503701	GPR35/PPIF	2
GO:0070227	GO:0070227	lymphocyte apoptotic process	2/75	49/10375	0.0487465	0.0487465	0.503701	BAX/P2RX7	2
GO:1905954	GO:1905954	positive regulation of lipid localization	2/75	49/10375	0.0487465	0.0487465	0.503701	P2RX7/SCARB1	2
GO:0019216	GO:0019216	regulation of lipid metabolic process	4/75	191/10375	0.0492706	0.0492706	0.503701	ABHD6/CEACAM1/SCARB1/THRA	4

## Sheet: coral1
	ID	Description	GeneRatio	BgRatio	pvalue	p.adjust	qvalue	geneID	Count
GO:0070936	GO:0070936	protein K48-linked ubiquitination	23/2602	44/10375	9.63963e-05	9.63963e-05	0.467715	ARIH2/BIRC2/HACE1/ITCH/KLHL3/NEDD4L/RFFL/RNF126/RNF146/RNF216/RNF34/RNF4/RNF6/SYVN1/TRIM38/TTC3/UBE2B/UBE2D4/UBE2E3/UBE2G1/UBE2K/UBE2Q2/ZNRF1	23
GO:0008033	GO:0008033	tRNA processing	43/2602	106/10375	0.000310852	0.000310852	0.754127	AARS2/ADAT1/ADAT2/ALKBH8/C2orf49/CDK5RAP1/CDKAL1/CLP1/CPSF4/CSTF2/CTU1/DDX1/DUS1L/FAM98B/METTL1/METTL2A/MOCS3/MTFMT/MTO1/NSUN3/OSGEPL1/POP5/PUS1/PUS3/PUS7L/QTRT1/RPP21/RPP30/TPRKB/TRMO/TRMT10B/TRMT10C/TRMT12/TRMT6/TRMU/TRNT1/TRPT1/TRUB1/TRUB2/TYW1B/TYW5/WDR4/YRDC	43
GO:0016556	GO:0016556	mRNA modification	8/2602	11/10375	0.00120808	0.00120808	1	BAG4/CMTR1/CMTR2/METTL3/PUS1/PUS3/TRUB1/WTAP	8
GO:0009451	GO:0009451	RNA modification	44/2602	117/10375	0.0017283	0.0017283	1	AARS2/ADAR/ADAT2/ALKBH8/BAG4/CDK5RAP1/CDKAL1/CMTR1/CMTR2/CTU1/DUS1L/GAR1/HENMT1/METTL1/METTL2A/METTL3/MOCS3/MTERF4/MTFMT/MTO1/NSUN3/NSUN5P1/NSUN5P2/OSGEPL1/PUS1/PUS3/PUS7L/QTRT1/RPUSD1/RPUSD4/TFB1M/TGS1/TRMO/TRMT10B/TRMT10C/TRMT2A/TRMT6/TRMU/TRUB1/TRUB2/TYW5/WDR4/WTAP/YRDC	44
GO:0006400	GO:0006400	tRNA modification	26/2602	61/10375	0.00199553	0.00199553	1	AARS2/ADAT2/ALKBH8/CDK5RAP1/CDKAL1/CTU1/DUS1L/METTL1/METTL2A/MOCS3/MTFMT/MTO1/NSUN3/OSGEPL1/PUS1/PUS3/QTRT1/TRMO/TRMT10B/TRMT10C/TRMT6/TRMU/TRUB1/TYW5/WDR4/YRDC	26
GO:0006399	GO:0006399	tRNA metabolic process	57/2602	162/10375	0.0024763	0.0024763	1	AARS2/ADAT1/ADAT2/AIMP2/ALKBH8/BRF1/C2orf49/CDK5RAP1/CDKAL1/CLP1/CPSF4/CSTF2/CTU1/DDX1/DTD1/DUS1L/EARS2/EXOSC2/EXOSC3/FAM98B/GTF3C2/HARS2/MARS/METTL1/METTL2A/MOCS3/MTFMT/MTO1/NARS2/NSUN3/OSGEPL1/POP5/PUS1/PUS3/PUS7L/QRSL1/QTRT1/RARS/RPP21/RPP30/SEPSECS/TPRKB/TRMO/TRMT10B/TRMT10C/TRMT12/TRMT6/TRMU/TRNT1/TRPT1/TRUB1/TRUB2/TYW1B/TYW5/WARS2/WDR4/YRDC	57
GO:0070534	GO:0070534	protein K63-linked ubiquitination	16/2602	35/10375	0.00630606	0.00630606	1	ARIH2/BIRC2/ITCH/NEDD4/PTPN22/RNF126/RNF4/TRAF2/TRIM27/TRIM5/UBE2B/UBE2D4/UBE2E3/UBE2G1/UBE2N/ZFP91	16
GO:0051963	GO:0051963	regulation of synapse assembly	14/2602	30/10375	0.00833812	0.00833812	1	ADNP/AGRN/AMIGO3/COLQ/EPHB2/EPHB3/GHRL/IL1RAP/LRRC24/NLGN2/NTRK3/PTK2/SLIT1/WNT5A	14
GO:0008608	GO:0008608	attachment of spindle microtubules to kinetochore	10/2602	19/10375	0.00905746	0.00905746	1	APC/BUB3/FAM175B/KNSTRN/MIS12/RACGAP1/RB1/RCC2/SEH1L/SPAG5	10
GO:1903901	GO:1903901	negative regulation of viral life cycle	27/2602	71/10375	0.01056	0.01056	1	ADAR/BANF1/BST2/C19orf66/EIF2AK2/FCN1/IFIT1/IFIT5/IFITM1/IFITM3/INPP5K/ISG15/ISG20/MAVS/MX1/OAS3/OASL/TARDBP/TFAP4/TRIM11/TRIM13/TRIM25/TRIM26/TRIM27/TRIM5/TRIM62/ZC3HAV1	27
GO:0000959	GO:0000959	mitochondrial RNA metabolic process	14/2602	31/10375	0.0117552	0.0117552	1	AARS2/CDK5RAP1/EARS2/MTERF1/MTERF2/MTERF4/MTO1/PNPT1/PUS1/SUPV3L1/TEFM/TRMT10C/TRMU/TRNT1	14
GO:0006397	GO:0006397	mRNA processing	127/2602	425/10375	0.0124658	0.0124658	1	ACIN1/ADAR/BARD1/BUD13/CCAR1/CCAR2/CD2BP2/CDC40/CDC73/CDK11A/CDK13/CELF1/CLP1/CMTR1/CMTR2/CPSF3/CPSF4/CPSF6/CPSF7/CSTF1/CSTF2/CSTF2T/CWC15/DAZAP1/DDX1/DDX17/DDX39B/DDX42/DHX35/DNAJC8/DYRK1A/ERCC3/FAM103A1/FIP1L1/FUS/GCFC2/GEMIN6/GPKOW/GTF2H1/HNRNPA2B1/HNRNPH1/HNRNPH2/HNRNPH3/ISY1/KIN/LIME1/LMNTD2/LSM8/LUC7L/LUC7L3/MBNL1/METTL3/MNAT1/NCBP2/NCBP3/NSRP1/PABPN1/PAN2/PAPD7/PAPOLA/PDE12/PLRG1/PNN/PNPT1…	127
GO:0031123	GO:0031123	RNA 3'-end processing	38/2602	109/10375	0.0140177	0.0140177	1	BARD1/CDC40/CDC73/CLP1/CPSF3/CPSF4/CPSF6/CPSF7/CSTF1/CSTF2/CSTF2T/DDX39B/ERI1/ERI2/ERI3/EXOSC2/EXOSC3/EXOSC6/FIP1L1/NCBP2/PABPN1/PAPOLA/PNPT1/SLBP/SRSF1/SRSF4/SUPT5H/SUPV3L1/THOC1/THOC3/THOC6/THOC7/TRNT1/TUT1/U2AF2/WDR33/ZC3H11A/ZNF473	38
GO:0046596	GO:0046596	regulation of viral entry into host cell	10/2602	20/10375	0.0141005	0.0141005	1	CD4/FCN1/IFITM1/IFITM3/TRIM11/TRIM25/TRIM26/TRIM38/TRIM5/TRIM62	10
GO:0072348	GO:0072348	sulfur compound transport	10/2602	20/10375	0.0141005	0.0141005	1	RACGAP1/SLC19A3/SLC25A19/SLC26A1/SLC26A6/SLC33A1/SLC35B3/SLC38A7/SLC5A6/SLC6A6	10
GO:0046597	GO:0046597	negative regulation of viral entry into host cell	7/2602	12/10375	0.0144591	0.0144591	1	FCN1/IFITM1/IFITM3/TRIM11/TRIM25/TRIM26/TRIM5	7
GO:0006379	GO:0006379	mRNA cleavage	11/2602	23/10375	0.0151199	0.0151199	1	CLP1/CPSF3/CPSF4/CSTF2/CSTF2T/FIP1L1/MOV10/NCBP2/POLR3K/TUT1/WDR33	11
GO:0008380	GO:0008380	RNA splicing	113/2602	377/10375	0.0161232	0.0161232	1	ACIN1/BUD13/C2orf49/CCAR1/CCAR2/CD2BP2/CDC40/CDK13/CELF1/CLK2/CLK3/CLK4/CLP1/CPSF3/CPSF4/CPSF7/CSTF1/CSTF2/CSTF2T/CWC15/DAZAP1/DDX1/DDX17/DDX39B/DDX42/DHX35/DNAJC8/DYRK1A/FAM98B/FIP1L1/FUS/GCFC2/GEMIN6/GPKOW/HNRNPA2B1/HNRNPH1/HNRNPH2/HNRNPH3/ISY1/IVNS1ABP/LIME1/LMNTD2/LSM8/LUC7L/LUC7L3/MBNL1/METTL3/MPHOSPH10/MTERF4/NCBP2/NSRP1/PABPN1/PAPOLA/PLRG1/PNN/PPIG/PPIH/PPIL1/PPP4R2/PRPF18/PRPF3/PRPF38B/PR…	113
GO:0000209	GO:0000209	protein polyubiquitination	79/2602	254/10375	0.0165457	0.0165457	1	ANAPC1/ANAPC4/ANAPC7/ANKIB1/ARIH2/BARD1/BIRC2/BTRC/C18orf25/CBFB/CDC26/CDC27/CHFR/DTX3L/ERCC8/FBXL19/FBXL3/FBXO22/FBXO44/FBXW2/HACE1/HECTD2/HLTF/ITCH/KLHL3/KLHL42/LRSAM1/MARCH5/MGRN1/MIB2/NEDD4/NEDD4L/PSMA4/PSMA5/PSMB9/PSMC2/PSMD1/PSMD10/PSMD11/PSMD3/PSMD5/PSME1/PSME2/PSME4/PTPN22/RFFL/RNF114/RNF126/RNF145/RNF146/RNF166/RNF181/RNF19A/RNF216/RNF24/RNF34/RNF4/RNF6/SKP2/SMURF1/SYVN1/TRAF2/TRIM27/TRI…	79
GO:0048525	GO:0048525	negative regulation of viral process	32/2602	90/10375	0.0170078	0.0170078	1	ADAR/BANF1/BST2/C19orf66/EIF2AK2/FCN1/IFIT1/IFIT5/IFITM1/IFITM3/INPP5K/ISG15/ISG20/ITCH/MAVS/MX1/NLRX1/OAS3/OASL/STAT1/TARBP2/TARDBP/TFAP4/TRIM11/TRIM13/TRIM25/TRIM26/TRIM27/TRIM38/TRIM5/TRIM62/ZC3HAV1	32
GO:0000963	GO:0000963	mitochondrial RNA processing	8/2602	15/10375	0.0175643	0.0175643	1	CDK5RAP1/MTO1/PNPT1/PUS1/SUPV3L1/TRMT10C/TRMU/TRNT1	8
GO:0007143	GO:0007143	female meiotic division	8/2602	15/10375	0.0175643	0.0175643	1	ATM/AURKA/CDC25B/LFNG/MLH1/MLH3/RAD51C/SYCP2	8
GO:0034349	GO:0034349	glial cell apoptotic process	8/2602	15/10375	0.0175643	0.0175643	1	APAF1/BID/CASP3/CCL2/RB1/TNFRSF21/TP53/TRAF2	8
GO:0035455	GO:0035455	response to interferon-alpha	8/2602	15/10375	0.0175643	0.0175643	1	ADAR/BST2/EIF2AK2/IFIT3/IFITM1/IFITM3/IFNAR1/MX2	8
GO:0000466	GO:0000466	maturation of 5.8S rRNA from tricistronic rRNA transcript (SSU-rRNA, 5.8S rRNA, LSU-rRNA)	9/2602	18/10375	0.0196579	0.0196579	1	ERI1/ERI2/ERI3/EXOSC2/EXOSC3/NOL9/NOP14/UTP20/WDR12	9
GO:0002643	GO:0002643	regulation of tolerance induction	6/2602	10/10375	0.019987	0.019987	1	CD86/IRAK3/ITCH/LILRB2/MARCH7/TGFBR2	6
GO:0009650	GO:0009650	UV protection	6/2602	10/10375	0.019987	0.019987	1	ERCC1/ERCC3/ERCC4/ERCC5/SDF4/XPA	6
GO:0031125	GO:0031125	rRNA 3'-end processing	6/2602	10/10375	0.019987	0.019987	1	ERI1/ERI2/ERI3/EXOSC2/EXOSC3/EXOSC6	6
GO:0072643	GO:0072643	interferon-gamma secretion	6/2602	10/10375	0.019987	0.019987	1	BTN3A1/BTN3A2/CD244/F2RL1/PTPN22/TRIM27	6
GO:0051965	GO:0051965	positive regulation of synapse assembly	10/2602	21/10375	0.0209744	0.0209744	1	ADNP/AGRN/AMIGO3/EPHB2/EPHB3/GHRL/IL1RAP/LRRC24/NLGN2/NTRK3	10
GO:1903322	GO:1903322	positive regulation of protein modification by small protein conjugation or removal	55/2602	171/10375	0.0213957	0.0213957	1	AIMP2/ANAPC1/ANAPC4/ANAPC7/ARRB2/AXIN1/BCL10/BIRC2/BTRC/BUB3/CCDC22/CDC14B/CDC26/CDC27/CDK5RAP3/CHFR/CLU/DCUN1D1/DCUN1D2/FBXO22/GNL3/GOLGA2/GORASP1/NDFIP2/PAXIP1/PEF1/PHF23/PIAS1/PIAS3/PIAS4/PSMA4/PSMA5/PSMB9/PSMC2/PSMD1/PSMD10/PSMD11/PSMD3/PSMD5/PSME1/PSME2/PSME4/PTEN/PTK2/PTPN22/PTTG1IP/RAB1A/RWDD3/SENP2/SKP2/SMURF1/SPRTN/TANK/TBC1D7/UBE2N	55
GO:0001510	GO:0001510	RNA methylation	21/2602	55/10375	0.0214532	0.0214532	1	ALKBH8/CMTR1/CMTR2/HENMT1/METTL1/METTL2A/METTL3/MTERF4/MTO1/NSUN3/NSUN5P1/NSUN5P2/TFB1M/TGS1/TRMO/TRMT10B/TRMT10C/TRMT2A/TRMT6/WDR4/WTAP	21
GO:0006487	GO:0006487	protein N-linked glycosylation	21/2602	55/10375	0.0214532	0.0214532	1	ALG6/ASGR2/CCDC126/DAD1/DERL3/DOLPP1/DPAGT1/DPM3/GORASP1/KRTCAP2/MGAT4A/MOGS/PMM2/ST3GAL2/ST3GAL5/ST3GAL6/STT3A/SYVN1/TMEM165/TMEM258/UBE2J1	21
GO:0072698	GO:0072698	protein localization to microtubule cytoskeleton	13/2602	30/10375	0.0219919	0.0219919	1	APC/AURKA/C2CD3/CCDC14/CEP83/CSNK1D/DIAPH1/FAM83D/GOLGB1/GSK3B/HOOK3/KIF20B/SPAG5	13
GO:0060337	GO:0060337	type I interferon signaling pathway	24/2602	65/10375	0.0224648	0.0224648	1	ADAR/BST2/IFIT1/IFIT3/IFITM1/IFITM3/IFNAR1/IP6K2/IRF4/IRF5/IRF9/ISG15/ISG20/MAVS/MX1/MX2/OAS2/OAS3/OASL/STAT1/STAT2/UBE2K/WNT5A/XAF1	24
GO:0071357	GO:0071357	cellular response to type I interferon	24/2602	65/10375	0.0224648	0.0224648	1	ADAR/BST2/IFIT1/IFIT3/IFITM1/IFITM3/IFNAR1/IP6K2/IRF4/IRF5/IRF9/ISG15/ISG20/MAVS/MX1/MX2/OAS2/OAS3/OASL/STAT1/STAT2/UBE2K/WNT5A/XAF1	24
GO:0006903	GO:0006903	vesicle targeting	27/2602	75/10375	0.0227908	0.0227908	1	AP1AR/CLASP1/CNIH1/CSNK1D/GOLGA2/GORASP1/GOSR1/GOSR2/KLHL12/MAP4K2/NAPA/PEF1/PPP6R1/RAB1A/SAR1B/SEC24C/SEC24D/SEPT5/SNAP23/TBC1D20/TGFA/TMED9/TRAPPC10/TRAPPC3/TRAPPC4/TRAPPC6B/YKT6	27
GO:0002097	GO:0002097	tRNA wobble base modification	7/2602	13/10375	0.0246317	0.0246317	1	ADAT2/ALKBH8/CTU1/MOCS3/MTO1/NSUN3/TRMU	7
GO:0070525	GO:0070525	tRNA threonylcarbamoyladenosine metabolic process	7/2602	13/10375	0.0246317	0.0246317	1	CDK5RAP1/MTO1/OSGEPL1/PUS1/TRMT10C/TRMU/YRDC	7
GO:1901532	GO:1901532	regulation of hematopoietic progenitor cell differentiation	7/2602	13/10375	0.0246317	0.0246317	1	EIF2AK2/FLCN/FNIP1/FOXC1/N4BP2L2/NOTCH1/SETD1A	7
GO:0006369	GO:0006369	termination of RNA polymerase II transcription	25/2602	69/10375	0.0256019	0.0256019	1	CDC40/CLP1/CPSF3/CPSF4/CPSF7/CSTF1/CSTF2/CSTF2T/DDX39B/FIP1L1/MED18/NCBP2/PABPN1/PAPOLA/SLBP/SRSF1/SRSF4/THOC1/THOC3/THOC6/THOC7/U2AF2/WDR33/ZC3H11A/ZNF473	25
GO:0034340	GO:0034340	response to type I interferon	25/2602	69/10375	0.0256019	0.0256019	1	ADAR/BST2/C19orf66/IFIT1/IFIT3/IFITM1/IFITM3/IFNAR1/IP6K2/IRF4/IRF5/IRF9/ISG15/ISG20/MAVS/MX1/MX2/OAS2/OAS3/OASL/STAT1/STAT2/UBE2K/WNT5A/XAF1	25
GO:0031124	GO:0031124	mRNA 3'-end processing	30/2602	86/10375	0.0266523	0.0266523	1	BARD1/CDC40/CDC73/CLP1/CPSF3/CPSF4/CPSF6/CPSF7/CSTF1/CSTF2/CSTF2T/DDX39B/FIP1L1/NCBP2/PABPN1/PAPOLA/PNPT1/SLBP/SRSF1/SRSF4/SUPT5H/THOC1/THOC3/THOC6/THOC7/TUT1/U2AF2/WDR33/ZC3H11A/ZNF473	30
GO:0007129	GO:0007129	synapsis	8/2602	16/10375	0.0275342	0.0275342	1	CCNB1IP1/FANCD2/MLH1/MLH3/REC8/STAG3/SYCP2/UBE2B	8
GO:0070129	GO:0070129	regulation of mitochondrial translation	8/2602	16/10375	0.0275342	0.0275342	1	CDK5RAP1/MPV17L2/MTG1/MTG2/NSUN3/TRMT10C/TSFM/UQCC2	8
GO:0090503	GO:0090503	RNA phosphodiester bond hydrolysis, exonucleolytic	14/2602	34/10375	0.0286333	0.0286333	1	CNOT8/DCP2/DIS3L/ERI1/ERI2/ERI3/EXOSC2/EXOSC3/EXOSC7/ISG20/PAN2/PDE12/PNPT1/TOE1	14
GO:0006488	GO:0006488	dolichol-linked oligosaccharide biosynthetic process	9/2602	19/10375	0.0291983	0.0291983	1	ALG12/ALG2/ALG3/ALG6/DOLK/DOLPP1/DPAGT1/MPDU1/PQLC3	9
GO:0007140	GO:0007140	male meiosis	9/2602	19/10375	0.0291983	0.0291983	1	ATM/M1AP/MLH1/MLH3/RAD51C/REC8/SLC2A8/SYCP2/TDRKH	9
GO:0070207	GO:0070207	protein homotrimerization	9/2602	19/10375	0.0291983	0.0291983	1	ALOX5AP/DISP1/EMILIN1/HSF4/LCN2/MLKL/PNPT1/SKI/TRAF2	9
GO:0072606	GO:0072606	interleukin-8 secretion	9/2602	19/10375	0.0291983	0.0291983	1	ANXA1/CD244/CD58/F2R/F2RL1/FCN1/PTPN22/RAB1A/WNT5A	9
GO:0007127	GO:0007127	meiosis I	19/2602	50/10375	0.0293221	0.0293221	1	ATM/AURKA/CCNB1IP1/CDC25B/ERCC1/ERCC4/FANCD2/M1AP/MLH1/MLH3/RAD51C/RAD51D/REC8/SLC2A8/STAG3/SYCP2/TERF1/UBE2B/XRCC3	19
GO:0000375	GO:0000375	RNA splicing, via transesterification reactions	88/2602	293/10375	0.0293332	0.0293332	1	BUD13/CCAR1/CD2BP2/CDC40/CDK13/CELF1/CLP1/CPSF3/CPSF4/CPSF7/CSTF1/CSTF2/CSTF2T/CWC15/DAZAP1/DDX1/DDX17/DDX39B/DDX42/DHX35/DNAJC8/DYRK1A/FIP1L1/FUS/GCFC2/GEMIN6/GPKOW/HNRNPA2B1/HNRNPH1/HNRNPH2/HNRNPH3/ISY1/LIME1/LMNTD2/LSM8/LUC7L/LUC7L3/METTL3/MPHOSPH10/NCBP2/NSRP1/PABPN1/PAPOLA/PLRG1/PNN/PPIH/PPIL1/PRPF18/PRPF3/PRPF40B/PRPF4B/PSPC1/RAVER2/RBM10/RBM17/RBM25/RBM4/RBM41/RBM5/RBM7/RBPMS/SF3A3/SF3B1/S…	88
GO:0050702	GO:0050702	interleukin-1 beta secretion	12/2602	28/10375	0.02993	0.02993	1	AIM2/CARD8/CASP1/F2RL1/GBP5/IFNAR1/NLRC4/NOD2/PANX1/TLR6/TRIM16/WNT5A	12
GO:0045143	GO:0045143	homologous chromosome segregation	10/2602	22/10375	0.0299924	0.0299924	1	ATM/CCNB1IP1/FANCD2/MLH1/MLH3/REC8/STAG3/SYCP2/TERF1/UBE2B	10
GO:0000377	GO:0000377	RNA splicing, via transesterification reactions with bulged adenosine as nucleophile	87/2602	290/10375	0.0309502	0.0309502	1	BUD13/CCAR1/CD2BP2/CDC40/CDK13/CELF1/CLP1/CPSF3/CPSF4/CPSF7/CSTF1/CSTF2/CSTF2T/CWC15/DAZAP1/DDX1/DDX17/DDX39B/DDX42/DHX35/DNAJC8/DYRK1A/FIP1L1/FUS/GCFC2/GEMIN6/GPKOW/HNRNPA2B1/HNRNPH1/HNRNPH2/HNRNPH3/ISY1/LIME1/LMNTD2/LSM8/LUC7L/LUC7L3/METTL3/NCBP2/NSRP1/PABPN1/PAPOLA/PLRG1/PNN/PPIH/PPIL1/PRPF18/PRPF3/PRPF40B/PRPF4B/PSPC1/RAVER2/RBM10/RBM17/RBM25/RBM4/RBM41/RBM5/RBM7/RBPMS/SF3A3/SF3B1/SKIV2L2/SMN…	87
GO:0000398	GO:0000398	mRNA splicing, via spliceosome	87/2602	290/10375	0.0309502	0.0309502	1	BUD13/CCAR1/CD2BP2/CDC40/CDK13/CELF1/CLP1/CPSF3/CPSF4/CPSF7/CSTF1/CSTF2/CSTF2T/CWC15/DAZAP1/DDX1/DDX17/DDX39B/DDX42/DHX35/DNAJC8/DYRK1A/FIP1L1/FUS/GCFC2/GEMIN6/GPKOW/HNRNPA2B1/HNRNPH1/HNRNPH2/HNRNPH3/ISY1/LIME1/LMNTD2/LSM8/LUC7L/LUC7L3/METTL3/NCBP2/NSRP1/PABPN1/PAPOLA/PLRG1/PNN/PPIH/PPIL1/PRPF18/PRPF3/PRPF40B/PRPF4B/PSPC1/RAVER2/RBM10/RBM17/RBM25/RBM4/RBM41/RBM5/RBM7/RBPMS/SF3A3/SF3B1/SKIV2L2/SMN…	87
GO:0045071	GO:0045071	negative regulation of viral genome replication	17/2602	44/10375	0.0323809	0.0323809	1	ADAR/BANF1/BST2/C19orf66/EIF2AK2/IFIT1/IFIT5/IFITM1/IFITM3/INPP5K/ISG15/ISG20/MAVS/MX1/OAS3/OASL/ZC3HAV1	17
GO:0098787	GO:0098787	mRNA cleavage involved in mRNA processing	6/2602	11/10375	0.0347631	0.0347631	1	CPSF4/CSTF2/CSTF2T/FIP1L1/NCBP2/TUT1	6
GO:2000484	GO:2000484	positive regulation of interleukin-8 secretion	6/2602	11/10375	0.0347631	0.0347631	1	CD244/CD58/F2R/F2RL1/FCN1/WNT5A	6
GO:0032637	GO:0032637	interleukin-8 production	19/2602	51/10375	0.036051	0.036051	1	AFAP1L2/ANXA1/BCL10/CD244/CD58/F2R/F2RL1/FCN1/MAP2K5/MAVS/NOD2/OTUD7B/PRKD2/PTPN22/RAB1A/RIPK1/TIRAP/WNT5A/ZNF580	19
GO:0007030	GO:0007030	Golgi organization	32/2602	95/10375	0.0369573	0.0369573	1	ARHGAP21/ARL1/ATL2/ATP8B2/CLASP1/COG3/COG4/CSNK1D/GAK/GOLGA2/GOLGB1/GOLPH3/GORASP1/HACE1/MAP2K1/OBSL1/PI4K2B/RAB1A/RAB29/RAB30/RAB33B/SPTBN5/STX16/STX17/SURF4/TBC1D20/TJAP1/TMED9/VAMP4/VCPIP1/VMP1/VRK1	32
GO:0032757	GO:0032757	positive regulation of interleukin-8 production	14/2602	35/10375	0.0370008	0.0370008	1	AFAP1L2/BCL10/CD244/CD58/F2R/F2RL1/FCN1/MAVS/NOD2/PRKD2/RIPK1/TIRAP/WNT5A/ZNF580	14
GO:0032677	GO:0032677	regulation of interleukin-8 production	18/2602	48/10375	0.0380988	0.0380988	1	AFAP1L2/ANXA1/BCL10/CD244/CD58/F2R/F2RL1/FCN1/MAP2K5/MAVS/NOD2/OTUD7B/PRKD2/PTPN22/RIPK1/TIRAP/WNT5A/ZNF580	18
GO:0044380	GO:0044380	protein localization to cytoskeleton	13/2602	32/10375	0.0384285	0.0384285	1	APC/AURKA/C2CD3/CCDC14/CEP83/CSNK1D/DIAPH1/FAM83D/GOLGB1/GSK3B/HOOK3/KIF20B/SPAG5	13
GO:0006388	GO:0006388	tRNA splicing, via endonucleolytic cleavage and ligation	7/2602	14/10375	0.0387924	0.0387924	1	C2orf49/CLP1/CPSF4/CSTF2/DDX1/FAM98B/TRPT1	7
GO:0050927	GO:0050927	positive regulation of positive chemotaxis	7/2602	14/10375	0.0387924	0.0387924	1	CDH13/CXCL12/F2RL1/IL16/KDR/NTRK3/PGF	7
GO:0000460	GO:0000460	maturation of 5.8S rRNA	12/2602	29/10375	0.0397098	0.0397098	1	ERI1/ERI2/ERI3/EXOSC2/EXOSC3/MAK16/NOL9/NOP14/SKIV2L2/UTP20/WDR12/WDR37	12
GO:0006623	GO:0006623	protein targeting to vacuole	12/2602	29/10375	0.0397098	0.0397098	1	GOSR2/HGS/NAGPA/NCOA4/NEDD4/PIK3R4/SMURF1/SNF8/VAMP7/VPS25/VPS36/WASH3P	12
GO:0044786	GO:0044786	cell cycle DNA replication	12/2602	29/10375	0.0397098	0.0397098	1	CDC7/DONSON/GINS1/LIG1/ORC3/SENP2/SLBP/TERF1/TERF2/WIZ/ZNF830/ZPR1	12
GO:0090342	GO:0090342	regulation of cell aging	12/2602	29/10375	0.0397098	0.0397098	1	BCL2L12/BMPR1A/CDK6/KRAS/MARCH5/PNPT1/PTEN/TERF2/VASH1/YPEL3/ZKSCAN3/ZNF277	12
GO:0050718	GO:0050718	positive regulation of interleukin-1 beta secretion	8/2602	17/10375	0.04082	0.04082	1	AIM2/CARD8/CASP1/IFNAR1/NOD2/PANX1/TRIM16/WNT5A	8
GO:2000482	GO:2000482	regulation of interleukin-8 secretion	8/2602	17/10375	0.04082	0.04082	1	ANXA1/CD244/CD58/F2R/F2RL1/FCN1/PTPN22/WNT5A	8
GO:0007131	GO:0007131	reciprocal meiotic recombination	10/2602	23/10375	0.0414328	0.0414328	1	ATM/CCNB1IP1/ERCC4/MLH1/MLH3/RAD51C/RAD51D/REC8/UBE2B/XRCC3	10
GO:0033260	GO:0033260	nuclear DNA replication	10/2602	23/10375	0.0414328	0.0414328	1	CDC7/DONSON/GINS1/LIG1/ORC3/SLBP/TERF1/TERF2/WIZ/ZNF830	10
GO:0035825	GO:0035825	reciprocal DNA recombination	10/2602	23/10375	0.0414328	0.0414328	1	ATM/CCNB1IP1/ERCC4/MLH1/MLH3/RAD51C/RAD51D/REC8/UBE2B/XRCC3	10
GO:0071539	GO:0071539	protein localization to centrosome	10/2602	23/10375	0.0414328	0.0414328	1	APC/AURKA/C2CD3/CCDC14/CEP83/CSNK1D/GOLGB1/GSK3B/HOOK3/SPAG5	10
GO:1905508	GO:1905508	protein localization to microtubule organizing center	10/2602	23/10375	0.0414328	0.0414328	1	APC/AURKA/C2CD3/CCDC14/CEP83/CSNK1D/GOLGB1/GSK3B/HOOK3/SPAG5	10
GO:2000772	GO:2000772	regulation of cellular senescence	10/2602	23/10375	0.0414328	0.0414328	1	BCL2L12/BMPR1A/CDK6/KRAS/PNPT1/TERF2/VASH1/YPEL3/ZKSCAN3/ZNF277	10
GO:0006490	GO:0006490	oligosaccharide-lipid intermediate biosynthetic process	9/2602	20/10375	0.0415512	0.0415512	1	ALG12/ALG2/ALG3/ALG6/DOLK/DOLPP1/DPAGT1/MPDU1/PQLC3	9
GO:0007034	GO:0007034	vacuolar transport	32/2602	96/10375	0.0424999	0.0424999	1	AP1G1/ATG14/CHMP7/FAM160A2/GAK/GOSR2/HGS/HMGXB4/HOOK3/LEPROTL1/M6PR/MGRN1/NAGPA/NCOA4/NEDD4/PIK3R4/RAB12/RILP/SMURF1/SNF8/SNX27/SPTBN5/STX8/TRAK1/USE1/VAMP7/VPS16/VPS25/VPS33A/VPS36/VPS4B/WASH3P	32
GO:0010212	GO:0010212	response to ionizing radiation	40/2602	124/10375	0.0426118	0.0426118	1	AEN/ANXA1/ATM/ATR/BABAM1/BAK1/BRE/CASP3/CCL2/CCND1/CCND2/CLK2/DCLRE1C/DNMT3A/ERCC1/ERCC8/EYA3/FAM175A/FANCD2/FIGNL1/HUS1/LIG4/MDM2/MEN1/MYC/PAXIP1/RAD1/RAD51C/RAD51D/RAD9A/RFWD3/SPIDR/STK11/TANK/THBD/TP53/TRIM13/USP28/XRCC3/XRRA1	40
GO:0045069	GO:0045069	regulation of viral genome replication	25/2602	72/10375	0.0427517	0.0427517	1	ADAR/BANF1/BST2/C19orf66/EIF2AK2/IFIT1/IFIT5/IFITM1/IFITM3/INPP5K/ISG15/ISG20/MAVS/MX1/NOTCH1/OAS3/OASL/PKN2/PPIH/STOM/TARBP2/TBC1D20/TRIM38/YTHDC2/ZC3HAV1	25
GO:0031398	GO:0031398	positive regulation of protein ubiquitination	49/2602	156/10375	0.0428731	0.0428731	1	AIMP2/ANAPC1/ANAPC4/ANAPC7/ARRB2/AXIN1/BCL10/BIRC2/BTRC/BUB3/CCDC22/CDC14B/CDC26/CDC27/CDK5RAP3/CHFR/CLU/DCUN1D1/DCUN1D2/FBXO22/GOLGA2/GORASP1/NDFIP2/PAXIP1/PEF1/PHF23/PSMA4/PSMA5/PSMB9/PSMC2/PSMD1/PSMD10/PSMD11/PSMD3/PSMD5/PSME1/PSME2/PSME4/PTEN/PTK2/PTPN22/PTTG1IP/RAB1A/SENP2/SKP2/SMURF1/SPRTN/TBC1D7/UBE2N	49
GO:0008333	GO:0008333	endosome to lysosome transport	15/2602	39/10375	0.0446871	0.0446871	1	ATG14/FAM160A2/HMGXB4/HOOK3/M6PR/MGRN1/RAB12/RILP/SNX27/STX8/TRAK1/VAMP7/VPS16/VPS33A/VPS4B	15
GO:0016050	GO:0016050	vesicle organization	90/2602	306/10375	0.045556	0.045556	1	ANKRD27/ANXA1/AP1G1/BLOC1S4/BLOC1S5/CD2AP/CD34/CHMP7/CNIH1/CORO1A/CREB1/CSNK1D/DLG4/DTNBP1/EPS15/F2R/FAM109A/FAM160A2/FNBP1L/GOLGA2/GOLPH3/GORASP1/GOSR1/GOSR2/HGS/HOOK3/IST1/KLHL12/LRSAM1/MIA3/NAPA/PDCD6IP/PEF1/PI4K2B/PLEKHJ1/PPP6R1/RAB1A/RAB29/RAB38/RAB39A/RABGAP1L/RILP/RUNDC1/SAMD9L/SAR1B/SEC24C/SEC24D/SGSM1/SGSM3/SNAP23/SNAP25/SNF8/SNX33/STAM2/STX16/STX17/STX1A/STX3/STX8/SYP/SYT6/SYTL1/TAPBP/T…	90
GO:0050715	GO:0050715	positive regulation of cytokine secretion	24/2602	69/10375	0.0455669	0.0455669	1	AIM2/C1QTNF3/CARD8/CASP1/CD244/CD274/CD34/CD58/CHUK/CLEC4E/CLEC5A/CRTAM/F2R/F2RL1/FCN1/IFNAR1/IL1RAP/NOD2/PANX1/PTPN22/SRC/TNFRSF14/TRIM16/WNT5A	24
GO:0006303	GO:0006303	double-strand break repair via nonhomologous end joining	18/2602	49/10375	0.0465297	0.0465297	1	ATM/BABAM1/BARD1/BRE/DCLRE1C/ERCC1/ERCC4/FAM175A/HERC2/KDM2A/LIG4/MDC1/MLH1/PAXIP1/PIAS4/SETMAR/TFIP11/UBE2N	18
GO:0032543	GO:0032543	mitochondrial translation	38/2602	118/10375	0.0483322	0.0483322	1	AARS2/CDK5RAP1/DAP3/EARS2/ERAL1/GADD45GIP1/GFM2/MPV17L2/MRPL10/MRPL13/MRPL15/MRPL16/MRPL19/MRPL2/MRPL35/MRPL37/MRPL38/MRPL43/MRPL47/MRPL50/MRPL51/MRPL52/MRPS21/MRPS22/MRPS23/MRPS27/MRPS34/MRPS6/MTG1/MTG2/MTRF1L/NDUFA7/NSUN3/PTCD3/QRSL1/TRMT10C/TSFM/UQCC2	38
GO:0043484	GO:0043484	regulation of RNA splicing	30/2602	90/10375	0.0483455	0.0483455	1	CELF1/CLK2/CLK3/CLK4/DAZAP1/DDX17/DYRK1A/HNRNPA2B1/HNRNPH1/LMNTD2/MBNL1/NSRP1/RBM10/RBM17/RBM25/RBM38/RBM4/RBM5/RBM7/SNRNP70/SNW1/SREK1/SRSF1/SRSF10/SRSF4/TIA1/U2AF2/WTAP/ZNF326/ZPR1	30

## Sheet: darkmagenta
	ID	Description	GeneRatio	BgRatio	pvalue	p.adjust	qvalue	geneID	Count
GO:0007264	GO:0007264	small GTPase mediated signal transduction	71/1150	387/10375	1.07634e-05	1.07634e-05	0.0202134	A2M/ABCA1/ABI2/ALS2CL/ARAP1/ARAP3/ARFGEF2/ARHGAP10/ARHGAP17/ARHGAP18/ARHGAP20/ARHGAP35/ARHGAP6/ARHGEF10L/ARHGEF9/ARL13B/BCAR3/BRK1/CDC42/CELSR1/COL1A2/CRKL/CSF1/CUL3/CYFIP1/CYTH3/DAB2IP/DOCK3/DOCK4/EPS8/FARP1/FBP1/FBXO8/FGD1/GDI1/GNA12/HMOX1/ITGB1/KANK1/LIMK1/LPAR1/MFHAS1/MYO9A/NUP62/PLD2/PLEKHG4/PPP2CB/PSD3/RAB4A/RAC1/RALB/RAP2A/RAPGEF3/RASAL2/RASD2/RASGRP3/RHOBTB2/RHOQ/RIN2/RND1/RND3/RRAD/RRAGC…	71
GO:0046461	GO:0046461	neutral lipid catabolic process	9/1150	16/10375	1.35708e-05	1.35708e-05	0.0202134	ABHD2/APOC2/DAGLA/FABP3/FABP5/LPL/MGLL/PIK3CG/PNPLA4	9
GO:0046464	GO:0046464	acylglycerol catabolic process	9/1150	16/10375	1.35708e-05	1.35708e-05	0.0202134	ABHD2/APOC2/DAGLA/FABP3/FABP5/LPL/MGLL/PIK3CG/PNPLA4	9
GO:0019433	GO:0019433	triglyceride catabolic process	7/1150	11/10375	4.45301e-05	4.45301e-05	0.0497448	APOC2/FABP3/FABP5/LPL/MGLL/PIK3CG/PNPLA4	7
GO:0007265	GO:0007265	Ras protein signal transduction	47/1150	251/10375	0.000200443	0.000200443	0.179133	ABCA1/ABI2/ALS2CL/ARAP3/ARFGEF2/ARHGAP35/ARHGAP6/ARHGEF10L/ARHGEF9/BRK1/CDC42/CELSR1/COL1A2/CRKL/CSF1/CUL3/CYFIP1/CYTH3/DAB2IP/EPS8/FARP1/FBP1/FBXO8/FGD1/GDI1/GNA12/ITGB1/KANK1/LIMK1/LPAR1/NUP62/PLEKHG4/PPP2CB/PSD3/RAB4A/RAC1/RALB/RAP2A/RAPGEF3/RASAL2/RASGRP3/SHOC2/SOS1/SOS2/SPRY2/TIMP2/VAV2	47
GO:0051056	GO:0051056	regulation of small GTPase mediated signal transduction	43/1150	226/10375	0.000257395	0.000257395	0.191197	A2M/ABCA1/ALS2CL/ARAP1/ARAP3/ARFGEF2/ARHGAP10/ARHGAP17/ARHGAP18/ARHGAP20/ARHGAP35/ARHGAP6/ARHGEF10L/ARHGEF9/CDC42/CSF1/CUL3/CYTH3/DAB2IP/FARP1/FBP1/FBXO8/FGD1/GDI1/ITGB1/KANK1/LPAR1/MYO9A/NUP62/PLEKHG4/PPP2CB/PSD3/RAC1/RASAL2/RHOBTB2/RHOQ/SHOC2/SOS1/SOS2/SPRY2/STARD13/TIMP2/VAV2	43
GO:0046580	GO:0046580	negative regulation of Ras protein signal transduction	12/1150	36/10375	0.000321109	0.000321109	0.191197	ARAP3/ARHGAP35/CUL3/DAB2IP/FBP1/ITGB1/KANK1/NUP62/PPP2CB/RASAL2/SPRY2/TIMP2	12
GO:0035412	GO:0035412	regulation of catenin import into nucleus	8/1150	18/10375	0.000350434	0.000350434	0.191197	DAB2IP/EGFR/FZD1/GNAQ/KANK1/SEMA5A/SMAD3/UBR5	8
GO:1901699	GO:1901699	cellular response to nitrogen compound	71/1150	432/10375	0.000385862	0.000385862	0.191197	ABL1/ADCY3/AGO1/AHCYL1/ATG7/ATP6V1A/ATP6V1B2/ATP6V1D/ATP6V1E1/ATP6V1F/BCAR1/BCL2L1/BRCA1/CA2/CDC5L/CHRNA7/COL1A1/COL1A2/COLEC12/CYFIP1/DENND4C/EDN1/EGFR/EIF4EBP2/FIS1/GABRB2/GNAQ/GNG7/GSK3A/IFNB1/IGF2/IMPACT/KANK1/KDM1A/KLF11/MAP2K2/MAP3K5/MAPK3/MEF2C/MMP2/OSBPL8/P2RX4/PDGFC/PID1/PIK3C2A/PIK3CG/POR/PPARG/PRKACB/PRKAR2A/PRKRA/RAB10/RALB/RAPGEF3/RHOQ/RRAGB/RRAGC/RRAGD/SHMT1/SLC25A33/SMAD3/SORBS1/SO…	71
GO:0051058	GO:0051058	negative regulation of small GTPase mediated signal transduction	12/1150	37/10375	0.000427885	0.000427885	0.191197	ARAP3/ARHGAP35/CUL3/DAB2IP/FBP1/ITGB1/KANK1/NUP62/PPP2CB/RASAL2/SPRY2/TIMP2	12
GO:0046578	GO:0046578	regulation of Ras protein signal transduction	30/1150	147/10375	0.000647317	0.000647317	0.223336	ABCA1/ALS2CL/ARAP3/ARFGEF2/ARHGAP35/ARHGEF10L/ARHGEF9/CSF1/CUL3/CYTH3/DAB2IP/FARP1/FBP1/FBXO8/FGD1/ITGB1/KANK1/LPAR1/NUP62/PLEKHG4/PPP2CB/PSD3/RAC1/RASAL2/SHOC2/SOS1/SOS2/SPRY2/TIMP2/VAV2	30
GO:0050900	GO:0050900	leukocyte migration	47/1150	266/10375	0.000772987	0.000772987	0.223336	ADAM17/ATP1B3/BSG/CAMK1D/CCL20/CCL5/CD47/CD84/CDC42/COL1A1/COL1A2/CSF1/CX3CL1/CXCL10/CXCL2/CXCL3/CXCL9/EDN1/EPS8/FN1/FPR3/GYPC/HMOX1/HSD3B7/IL23A/IL6R/ITGAV/ITGAX/ITGB1/JAM2/LGALS3/LGALS9/LYST/MAPK3/MITF/MMP14/MPP1/MSN/MYH9/PECAM1/PIK3CG/RAC1/SDC4/SOS1/VEGFB/WASL/WDR1	47
GO:0050921	GO:0050921	positive regulation of chemotaxis	20/1150	85/10375	0.000803239	0.000803239	0.223336	ADAM17/BMPR2/CAMK1D/CCL5/CSF1/CXCL10/CXCL2/CXCL3/CXCL9/EDN1/IL23A/IL6R/LGALS9/LPAR1/MAPK3/P2RX4/RAC1/SEMA5A/SMAD3/VEGFB	20
GO:0010743	GO:0010743	regulation of macrophage derived foam cell differentiation	8/1150	20/10375	0.000823539	0.000823539	0.223336	ABCA1/CSF1/ITGAV/LPL/MSR1/NR1H3/PPARG/PRKCH	8
GO:0035411	GO:0035411	catenin import into nucleus	8/1150	20/10375	0.000823539	0.000823539	0.223336	DAB2IP/EGFR/FZD1/GNAQ/KANK1/SEMA5A/SMAD3/UBR5	8
GO:0032103	GO:0032103	positive regulation of response to external stimulus	34/1150	176/10375	0.000828213	0.000828213	0.223336	ADAM17/ANKRD17/BMPR2/CAMK1D/CCL5/CD47/CD6/CSF1/CX3CL1/CXCL10/CXCL2/CXCL3/CXCL9/EDN1/EGFR/HAVCR2/IL23A/IL6R/LGALS9/LPAR1/LPL/MAPK3/OPTN/P2RX4/PDCD4/PIK3CG/RAC1/SEMA5A/SMAD3/TBK1/TLR4/TNFSF4/UNC13B/VEGFB	34
GO:0008361	GO:0008361	regulation of cell size	24/1150	111/10375	0.000936267	0.000936267	0.223336	ABL1/AKT1S1/ANXA7/BMPR2/CLCN3/CYFIP1/DPYSL2/EDN1/FN1/KCNMA1/KCNN4/KDM1A/LIMK1/MSN/NRCAM/PAFAH1B1/PLEK/RAC1/RB1CC1/RTN4/SEMA5A/SPG20/VAV2/WDTC1	24
GO:0051347	GO:0051347	positive regulation of transferase activity	78/1150	499/10375	0.000952023	0.000952023	0.223336	ABI2/ABL1/ADAM17/ADCY3/ANAPC5/ARRDC4/CCL5/CCNY/CCT4/CD81/CDC42/CHI3L1/CHRNA7/CRKL/CSF1/DAB2IP/DCUN1D3/DCUN1D4/DCUN1D5/EDN1/EGFR/GSK3A/HGF/IGF2/IL23A/IRAK1/LMO4/LPAR1/MALT1/MAP2K2/MAP3K2/MAP3K5/MAP4K3/MAPK3/MDFIC/NBN/NVL/OSBPL8/PDGFC/PEA15/PIBF1/PIH1D1/PIK3CG/PRKACB/PRKAR2A/PSEN1/PSMA2/PSMA6/PSMB5/PSMC1/PSMC5/PSMD13/PSMD4/PTGES3/RAC1/RALB/RFC3/RFC5/RGCC/SDC4/SKP1/SNX9/SORL1/SPRY2/TAB2/TAOK3/TLR4/T…	78
GO:0048729	GO:0048729	tissue morphogenesis	65/1150	401/10375	0.000973623	0.000973623	0.223336	ABL1/ADAM17/ALDH1A2/AP2B1/ARHGAP35/ARL13B/BBS7/BMPR2/CA2/CC2D2A/CDC42/CELSR1/CLTC/CSF1/CTSZ/CXCL10/EDN1/EDNRA/EGFR/EGLN1/FOXA1/FZD1/GPC4/HEYL/HGF/ITGB1/KIF26B/LIF/LMO4/MEF2C/MMP14/MSN/MTHFD1/MTSS1/NF2/PAFAH1B1/PRICKLE2/PRKACB/PRKX/PSEN1/PSMA2/PSMA6/PSMB5/PSMC1/PSMC5/PSMD13/PSMD4/RAB10/RAC1/RXRA/RYK/SALL1/SDC4/SEMA3C/SETD2/SHOX2/SMAD3/SMAD7/SOS1/SPRY2/STARD13/TMED2/TRAF3IP1/TWSG1/WDR1	65
GO:0046503	GO:0046503	glycerolipid catabolic process	10/1150	30/10375	0.00100747	0.00100747	0.223336	ABHD2/APOC1/APOC2/DAGLA/FABP3/FABP5/LPL/MGLL/PIK3CG/PNPLA4	10
GO:0002690	GO:0002690	positive regulation of leukocyte chemotaxis	15/1150	57/10375	0.0010496	0.0010496	0.223336	ADAM17/CAMK1D/CCL5/CSF1/CXCL10/CXCL2/CXCL3/CXCL9/EDN1/IL23A/IL6R/LGALS9/MAPK3/RAC1/VEGFB	15
GO:0090066	GO:0090066	regulation of anatomical structure size	51/1150	301/10375	0.00125393	0.00125393	0.239252	ABI2/ABL1/AKT1S1/ANXA7/ARHGAP18/ARHGAP35/ARPC4/BMPR2/BRK1/CAPG/CLCN3/CORO1B/CYFIP1/DOCK4/DPYSL2/DSTN/EDN1/EDNRA/EGFR/EPS8/FN1/GUCY1A3/HMOX1/HTR7/KANK1/KCNMA1/KCNMB1/KCNN4/KDM1A/KIRREL/LIMK1/MSN/NRCAM/PAFAH1B1/PIK3C2A/PLEK/RAB22A/RAC1/RAP1GDS1/RB1CC1/RTN4/SEMA5A/SPG20/SPIRE1/SSH1/TMOD3/VAV2/WASL/WDR1/WDR35/WDTC1	51
GO:0002687	GO:0002687	positive regulation of leukocyte migration	18/1150	76/10375	0.00132835	0.00132835	0.239252	ADAM17/CAMK1D/CCL20/CCL5/CSF1/CXCL10/CXCL2/CXCL3/CXCL9/EDN1/IL23A/IL6R/LGALS3/LGALS9/MAPK3/MMP14/RAC1/VEGFB	18
GO:0071622	GO:0071622	regulation of granulocyte chemotaxis	10/1150	31/10375	0.00134147	0.00134147	0.239252	CAMK1D/CCL5/CSF1/CXCL2/CXCL3/EDN1/IL23A/MAPK3/MPP1/RAC1	10
GO:0002685	GO:0002685	regulation of leukocyte migration	22/1150	101/10375	0.00135543	0.00135543	0.239252	ADAM17/CAMK1D/CCL20/CCL5/CSF1/CXCL10/CXCL2/CXCL3/CXCL9/EDN1/HMOX1/IL23A/IL6R/LGALS3/LGALS9/MAPK3/MMP14/MPP1/MSN/RAC1/VEGFB/WASL	22
GO:0071417	GO:0071417	cellular response to organonitrogen compound	60/1150	369/10375	0.00139211	0.00139211	0.239252	ABL1/ADCY3/AHCYL1/ATG7/ATP6V1A/ATP6V1B2/ATP6V1D/ATP6V1E1/ATP6V1F/BCAR1/BCL2L1/BRCA1/CA2/CDC5L/COL1A1/COL1A2/CYFIP1/DENND4C/EDN1/EGFR/EIF4EBP2/FIS1/GABRB2/GNG7/GSK3A/IGF2/IMPACT/KANK1/KDM1A/KLF11/MAPK3/MEF2C/MMP2/OSBPL8/P2RX4/PDGFC/PID1/PIK3C2A/PIK3CG/POR/PPARG/PRKACB/PRKAR2A/RAB10/RAPGEF3/RHOQ/RRAGB/RRAGC/RRAGD/SHMT1/SLC25A33/SORBS1/SOS1/SSH1/TREM2/UBR2/UROS/WDTC1/YWHAG/ZNF106	60
GO:0007423	GO:0007423	sensory organ development	46/1150	269/10375	0.00175577	0.00175577	0.287722	ACHE/ACTL6A/ALDH1A2/ARHGAP35/BBS7/BCAR3/BMPR2/BNC2/CC2D2A/CCDC66/CDH23/CEBPA/CELSR1/COL8A2/CPAMD8/DFNA5/EDN1/EFEMP1/EGFR/GABRB2/HDAC1/HIPK1/LRIG1/LRIG3/MAPK3/MCM2/NF2/PAFAH1B1/PAPD4/PRKRA/PSEN1/RAB3GAP1/RAC1/RDH13/RXRA/SALL1/SDC4/SERPINF1/SMAD3/SOS1/SP3/SPRY2/TRAF3IP1/TSKU/TWSG1/VIM	46
GO:0050817	GO:0050817	coagulation	39/1150	219/10375	0.00180292	0.00180292	0.287722	A2M/ACTG1/AK3/ANXA2/ANXA5/AXL/CD59/CDC42/COL1A1/COL1A2/DGKH/EDN1/GNA12/GNAQ/GNAS/HDAC1/IFNB1/ITPK1/ITPR1/KDM1A/MAPK3/MMRN1/MYH9/P2RX4/PDGFC/PDPN/PIK3CG/PLAU/PLEK/PRCP/PRKACB/PRKAR2A/PRKCH/PSEN1/RAC1/TLR4/VAV2/VPS33B/VPS45	39
GO:0002009	GO:0002009	morphogenesis of an epithelium	57/1150	351/10375	0.00186812	0.00186812	0.287846	ABL1/ADAM17/ALDH1A2/AP2B1/ARHGAP35/ARL13B/BBS7/CA2/CC2D2A/CDC42/CELSR1/CLTC/CSF1/CTSZ/CXCL10/EDN1/EDNRA/EGFR/FOXA1/FZD1/GPC4/HGF/KIF26B/LIF/LMO4/MEF2C/MMP14/MSN/MTHFD1/MTSS1/PAFAH1B1/PRICKLE2/PRKACB/PRKX/PSEN1/PSMA2/PSMA6/PSMB5/PSMC1/PSMC5/PSMD13/PSMD4/RAB10/RAC1/RXRA/RYK/SALL1/SDC4/SEMA3C/SETD2/SMAD3/SOS1/SPRY2/STARD13/TMED2/TRAF3IP1/WDR1	57
GO:0071229	GO:0071229	cellular response to acid chemical	26/1150	130/10375	0.00195078	0.00195078	0.289295	ABCA1/ALDH1A2/BCL2L1/BRINP2/CLDN1/COL1A1/COL1A2/EDN1/EGFR/HTRA2/KCNMB1/LANCL2/MEF2C/MMP2/PDGFC/PID1/PPARG/PRKAA2/RRAGB/RRAGC/RRAGD/SERPINF1/SHMT1/TNFSF4/UBR2/XRCC5	26
GO:0006897	GO:0006897	endocytosis	73/1150	474/10375	0.00205293	0.00205293	0.289295	ABCA1/ABL1/ACHE/ACTG1/ANXA2/AP2B1/APOBR/APOC1/APOC2/ARC/ARPC4/ATP9A/AXL/BCL2L1/BRK1/CAMK1D/CANX/CD47/CD6/CD63/CD81/CDC42/CLTC/COLEC12/CORO1C/CSNK1A1/CYFIP1/DPYSL2/EHBP1/EPN1/ESYT2/ITGAV/ITGB1/LGALS3/LIMK1/LIPA/LOXL3/LRP12/MAPK3/MSR1/MYH9/MYO1E/NCEH1/NPC2/NR1H3/PDLIM7/PECAM1/PIK3C2A/PIK3CG/PLD2/PPARG/PPT1/RAB22A/RAB4A/RAB5C/RAB7A/RABEPK/RAC1/RIN2/SMAP1/SNX12/SNX30/SNX5/SNX6/SNX9/SORL1/TREM2/UBE3A/…	73
GO:0007169	GO:0007169	transmembrane receptor protein tyrosine kinase signaling pathway	72/1150	467/10375	0.00213465	0.00213465	0.289295	ABL1/ACTG1/ADAM17/AKT1S1/AP2B1/ARAP1/ARPC4/ATP6V1A/ATP6V1B2/ATP6V1D/ATP6V1E1/ATP6V1F/AXL/BCAR1/BMPR2/BRK1/CD3EAP/CD63/CDC42/COL1A1/CSF1/CYFIP1/DAB2IP/EFEMP1/EGFR/EIF4EBP2/EPN1/EPS8/FAM20C/GSK3A/HGF/HNRNPF/IGF2/IGFBP4/ITGAV/JAK1/KANK1/KIF16B/MAPK12/MAPK3/MATK/MMP2/MST1/MTSS1/MYO1E/NPTN/NUP62/OSBPL8/PAG1/PDGFC/PID1/PIK3C2A/PILRA/POLR2F/POLR2G/POLR2L/PSEN1/PTPRG/RAB7A/RAC1/RHOQ/RTN4/SGPL1/SHOC2/SNX6…	72
GO:0006665	GO:0006665	sphingolipid metabolic process	21/1150	98/10375	0.00213649	0.00213649	0.289295	A4GALT/ALDH3A2/ASAH1/B3GALNT1/CERK/CERS6/COL4A3BP/ESYT2/GLTP/HTRA2/KDSR/PEMT/PLPP3/PPT1/SGPL1/SGPP1/ST6GALNAC3/ST6GALNAC6/SUMF1/TEX2/VAPB	21
GO:0007599	GO:0007599	hemostasis	39/1150	222/10375	0.0023232	0.0023232	0.294275	A2M/ACTG1/AK3/ANXA2/ANXA5/ANXA7/AXL/CD59/CDC42/COL1A1/COL1A2/DGKH/EDN1/GNA12/GNAQ/GNAS/HDAC1/IFNB1/ITPK1/ITPR1/KDM1A/MAPK3/MMRN1/MYH9/P2RX4/PDGFC/PDPN/PIK3CG/PLAU/PLEK/PRCP/PRKACB/PRKAR2A/PRKCH/RAC1/TLR4/VAV2/VPS33B/VPS45	39
GO:0051129	GO:0051129	negative regulation of cellular component organization	68/1150	438/10375	0.0023523	0.0023523	0.294275	ACAA2/APOC1/APOC2/ARAP1/ARHGAP6/ASAP1/ASF1A/ATG7/BCL2L1/BRCA1/CAPG/CDC42/CHMP4B/CLTC/CORO1B/CORO1C/CTSZ/CXCL10/DNAJC15/DPP4/EPS8/FEZ2/GDI1/HGF/IMPACT/KANK1/KDM1A/LCMT1/LGALS1/LGALS3/LIF/LMO4/LPAR1/MMP14/MTF2/NBN/NME6/NR1H3/PAFAH1B1/PID1/PIH1D1/PINX1/PPP2R5A/PSEN1/PTPRG/RAB7A/RAC1/RAD21/RAPGEF3/RGCC/RHOQ/RTN4/SEMA5A/SET/SLC35F6/SORL1/SPG20/SPRY2/TMOD3/TPR/TRAF3IP1/TRIM37/UBR5/VAT1/VDAC2/VIM/WASL/X…	68
GO:0009895	GO:0009895	negative regulation of catabolic process	30/1150	159/10375	0.00238223	0.00238223	0.294275	ANXA2/APOC1/ATG7/ATRAID/AZIN2/BANP/BMF/CHMP4B/DAB2IP/EGFR/EGLN1/FBP1/FEZ2/GABARAPL2/GSK3A/HGF/HMOX1/LRPPRC/MTCH2/N4BP1/PIK3CG/PSEN1/SCO1/SMAD3/SNX12/TAB2/TIMP2/TLK2/UBAC2/WAC	30
GO:0032535	GO:0032535	regulation of cellular component size	41/1150	237/10375	0.0024436	0.0024436	0.294275	ABI2/ABL1/AKT1S1/ANXA7/ARHGAP18/ARHGAP35/ARPC4/BMPR2/BRK1/CAPG/CLCN3/CORO1B/CYFIP1/DPYSL2/DSTN/EDN1/EPS8/FN1/KANK1/KCNMA1/KCNN4/KDM1A/KIRREL/LIMK1/MSN/NRCAM/PAFAH1B1/PLEK/RAB22A/RAC1/RB1CC1/RTN4/SEMA5A/SPG20/SPIRE1/SSH1/TMOD3/VAV2/WASL/WDR1/WDTC1	41
GO:0099601	GO:0099601	regulation of neurotransmitter receptor activity	6/1150	14/10375	0.00250255	0.00250255	0.294275	ARC/DAPK1/FNTA/MEF2C/MINK1/NETO2	6
GO:0002688	GO:0002688	regulation of leukocyte chemotaxis	16/1150	68/10375	0.00258912	0.00258912	0.295813	ADAM17/CAMK1D/CCL5/CSF1/CXCL10/CXCL2/CXCL3/CXCL9/EDN1/IL23A/IL6R/LGALS9/MAPK3/MPP1/RAC1/VEGFB	16
GO:0060326	GO:0060326	cell chemotaxis	31/1150	167/10375	0.00264803	0.00264803	0.295813	ADAM17/BCAR1/CAMK1D/CCL20/CCL5/CORO1B/CSF1/CX3CL1/CXCL10/CXCL2/CXCL3/CXCL9/DOCK4/EDN1/FPR3/HGF/HSD3B7/IL23A/IL6R/LGALS3/LGALS9/LPAR1/LYST/MAPK3/MPP1/P2RX4/PARVA/PIK3CG/RAC1/SEMA5A/VEGFB	31
GO:0051017	GO:0051017	actin filament bundle assembly	20/1150	94/10375	0.0029414	0.0029414	0.317339	ACTN1/ARAP1/ARHGAP6/CDC42/CORO1B/CUL3/EPS8/LIMK1/LPAR1/NF2/PLEK/RAC1/RAPGEF3/RGCC/SDC4/SHROOM1/SMAD3/SORBS1/SPIRE1/ZYX	20
GO:0007596	GO:0007596	blood coagulation	38/1150	218/10375	0.00301714	0.00301714	0.317339	A2M/ACTG1/AK3/ANXA2/ANXA5/AXL/CD59/CDC42/COL1A1/COL1A2/DGKH/EDN1/GNA12/GNAQ/GNAS/HDAC1/IFNB1/ITPK1/ITPR1/KDM1A/MAPK3/MMRN1/MYH9/P2RX4/PDGFC/PDPN/PIK3CG/PLAU/PLEK/PRCP/PRKACB/PRKAR2A/PRKCH/RAC1/TLR4/VAV2/VPS33B/VPS45	38
GO:0032469	GO:0032469	endoplasmic reticulum calcium ion homeostasis	7/1150	19/10375	0.00305378	0.00305378	0.317339	BCAP31/FIS1/GRINA/ITPR1/PSEN1/RAP1GDS1/TMBIM6	7
GO:0010742	GO:0010742	macrophage derived foam cell differentiation	8/1150	24/10375	0.00321076	0.00321076	0.318823	ABCA1/CSF1/ITGAV/LPL/MSR1/NR1H3/PPARG/PRKCH	8
GO:0090077	GO:0090077	foam cell differentiation	8/1150	24/10375	0.00321076	0.00321076	0.318823	ABCA1/CSF1/ITGAV/LPL/MSR1/NR1H3/PPARG/PRKCH	8
GO:0061572	GO:0061572	actin filament bundle organization	20/1150	95/10375	0.00334743	0.00334743	0.325168	ACTN1/ARAP1/ARHGAP6/CDC42/CORO1B/CUL3/EPS8/LIMK1/LPAR1/NF2/PLEK/RAC1/RAPGEF3/RGCC/SDC4/SHROOM1/SMAD3/SORBS1/SPIRE1/ZYX	20
GO:0098609	GO:0098609	cell-cell adhesion	71/1150	468/10375	0.00345162	0.00345162	0.328155	ABL1/ACTG1/ADGRL1/ALCAM/ANXA2/BTN2A2/CCL5/CD47/CD59/CD6/CD84/CDC42/CDH23/CELSR1/CLDN1/COL8A2/CX3CL1/DPP4/DUSP22/EGFR/FAM49B/FOXA1/FXYD5/GNAS/GPNMB/GYPC/HAVCR2/HLA-E/ICAM4/IFNB1/IGF2/IL23A/ITGAV/ITGAX/ITGB1/JAM2/KIF26B/KIRREL/LGALS1/LGALS3/LGALS9/LMO1/LOXL3/MALT1/MINK1/MPZ/MSN/MYH9/NF2/NPTN/NRCAM/PAG1/PARVA/PDPN/PERP/PIK3CG/PLEK/PLPP3/PSEN1/RAB10/RAC1/RGCC/SDC4/SMAD7/SOCS6/SOS1/TMOD3/TNFSF4/TRO/TW…	71
GO:0001738	GO:0001738	morphogenesis of a polarized epithelium	22/1150	110/10375	0.00418143	0.00418143	0.38697	ABL1/AP2B1/CDC42/CELSR1/CLTC/FZD1/GPC4/MSN/PAFAH1B1/PRICKLE2/PSMA2/PSMA6/PSMB5/PSMC1/PSMC5/PSMD13/PSMD4/RAB10/RAC1/RYK/TRAF3IP1/WDR1	22
GO:0007266	GO:0007266	Rho protein signal transduction	23/1150	117/10375	0.00432278	0.00432278	0.38697	ABCA1/ALS2CL/ARAP3/ARHGAP35/ARHGAP6/ARHGEF10L/ARHGEF9/CDC42/CELSR1/COL1A2/CUL3/FARP1/FGD1/GNA12/ITGB1/KANK1/LIMK1/LPAR1/PLEKHG4/RAC1/SOS1/SOS2/VAV2	23
GO:0006970	GO:0006970	response to osmotic stress	13/1150	53/10375	0.00433005	0.00433005	0.38697	ANXA7/CLDN1/EGFR/KCNMA1/MAP7/MBIP/OXSR1/RAC1/RCSD1/SLC12A6/SORD/XRCC5/XRCC6	13
GO:0002698	GO:0002698	negative regulation of immune effector process	17/1150	78/10375	0.00453177	0.00453177	0.390963	A2M/CD59/CD84/DUSP22/HAVCR2/HLA-E/HMOX1/IFNB1/LGALS3/LGALS9/LOXL3/RNF125/SMAD7/TKFC/TMBIM6/TNFSF4/TRAF3IP1	17
GO:0051452	GO:0051452	intracellular pH reduction	10/1150	36/10375	0.00459961	0.00459961	0.390963	ATP6V1A/ATP6V1B2/ATP6V1D/ATP6V1E1/ATP6V1F/CA2/CLCN3/GPR89A/PPT1/RAB7A	10
GO:0051701	GO:0051701	interaction with host	29/1150	159/10375	0.00463721	0.00463721	0.390963	ATG7/AXL/BCL2L1/CD81/CHMP4B/CLDN1/DDB1/DPP4/EXOC2/GUCY1A3/ITGAV/ITGB1/KPNA3/KPNA4/LGALS1/LGALS9/PC/PPID/RAB7A/RXRA/SCARB2/SMAD3/SMC3/SUGT1/VAPB/WWP1/WWP2/XPR1/ZNF639	29
GO:0042060	GO:0042060	wound healing	53/1150	336/10375	0.00490818	0.00490818	0.395197	A2M/ACTG1/ADAM17/AK3/ANXA2/ANXA5/ARHGAP35/AXL/C6orf89/CCL20/CD59/CDC42/CELSR1/COL1A1/COL1A2/CORO1B/CX3CL1/DGKH/EDN1/EGFR/ELK3/FN1/GNA12/GNAQ/GNAS/HDAC1/HMOX1/IFNB1/ITPK1/ITPR1/KANK1/KDM1A/MAP3K5/MAPK3/MMRN1/MYH9/P2RX4/PDGFC/PDPN/PIK3CG/PLAU/PLEK/PRCP/PRKACB/PRKAR2A/PRKCH/RAC1/SDC4/SMAD3/TLR4/VAV2/VPS33B/VPS45	53
GO:0015914	GO:0015914	phospholipid transport	11/1150	42/10375	0.00494091	0.00494091	0.395197	ABCA1/APOC1/APOC2/ATP9A/KCNN4/NPC2/OSBPL8/PITPNB/PITPNC1/PITPNM3/TNFAIP8L3	11
GO:0042176	GO:0042176	regulation of protein catabolic process	51/1150	321/10375	0.00495276	0.00495276	0.395197	ANAPC5/ANXA2/ATG7/ATRAID/AZIN2/BANP/BBS7/BCAP31/CD81/CDC42/CEBPA/CSNK1A1/DAB2IP/EGFR/GABARAPL2/GNA12/GSK3A/LONRF1/MSN/N4BP1/NUDT15/OAZ2/PSEN1/PSMA2/PSMA6/PSMB5/PSMC1/PSMC5/PSMD13/PSMD4/RAB7A/RNF125/RNF19B/SCO1/SKP1/SMAD3/SMAD7/SNX12/SNX9/SORL1/SUMO1/SUMO2/TIMP2/TLK2/TRIB2/UBAC2/UBE2D1/UBE2E1/UBE3A/USP13/WAC	51
GO:0050920	GO:0050920	regulation of chemotaxis	22/1150	112/10375	0.00523595	0.00523595	0.410464	ADAM17/BMPR2/CAMK1D/CCL5/CORO1B/CSF1/CXCL10/CXCL2/CXCL3/CXCL9/EDN1/IL23A/IL6R/LGALS9/LPAR1/MAPK3/MPP1/P2RX4/RAC1/SEMA5A/SMAD3/VEGFB	22
GO:0007626	GO:0007626	locomotory behavior	20/1150	99/10375	0.00546796	0.00546796	0.421261	ANKH/ARCN1/CDH23/CELSR1/CSTB/DPP4/EPS8/FIG4/HPGDS/HTRA2/NAV2/NPY1R/OLFM2/OXR1/PAFAH1B1/PPT1/RASD2/STRN/TBCE/USP2	20
GO:0045851	GO:0045851	pH reduction	10/1150	37/10375	0.00569012	0.00569012	0.423238	ATP6V1A/ATP6V1B2/ATP6V1D/ATP6V1E1/ATP6V1F/CA2/CLCN3/GPR89A/PPT1/RAB7A	10
GO:0032800	GO:0032800	receptor biosynthetic process	7/1150	21/10375	0.00578088	0.00578088	0.423238	ACHE/ANKRD13C/EDN1/HDAC1/ITGAV/NR1H3/PPARG	7
GO:1905476	GO:1905476	negative regulation of protein localization to membrane	7/1150	21/10375	0.00578088	0.00578088	0.423238	BCL2L1/CLTC/GDI1/LZTFL1/PID1/PPP2R5A/RHOQ	7
GO:0015748	GO:0015748	organophosphate ester transport	14/1150	61/10375	0.00592708	0.00592708	0.423238	ABCA1/APOC1/APOC2/ATP9A/G6PC3/KCNN4/NPC2/OSBPL8/PITPNB/PITPNC1/PITPNM3/SLC25A33/SLC37A2/TNFAIP8L3	14
GO:0006690	GO:0006690	icosanoid metabolic process	13/1150	55/10375	0.00606192	0.00606192	0.423238	CYP2U1/DAGLA/EDN1/HPGDS/LTA4H/MAPK3/MGLL/MGST2/PDPN/PIBF1/PTGES3/PTGR1/PTGS1	13
GO:1901568	GO:1901568	fatty acid derivative metabolic process	13/1150	55/10375	0.00606192	0.00606192	0.423238	CYP2U1/DAGLA/EDN1/HPGDS/LTA4H/MAPK3/MGLL/MGST2/PDPN/PIBF1/PTGES3/PTGR1/PTGS1	13
GO:0030574	GO:0030574	collagen catabolic process	9/1150	32/10375	0.00645957	0.00645957	0.44268	COL1A1/COL1A2/COL8A2/CTSD/CTSL/ITGB1/MMP14/MMP19/MMP2	9
GO:0009651	GO:0009651	response to salt stress	5/1150	12/10375	0.00673227	0.00673227	0.44268	ANXA7/CLDN1/SLC12A6/XRCC5/XRCC6	5
GO:0010885	GO:0010885	regulation of cholesterol storage	5/1150	12/10375	0.00673227	0.00673227	0.44268	ABCA1/LPL/MSR1/NR1H3/PPARG	5
GO:0002695	GO:0002695	negative regulation of leukocyte activation	20/1150	101/10375	0.00688415	0.00688415	0.44268	AXL/BTN2A2/CD84/DUSP22/GPNMB/HAVCR2/HMOX1/IFNB1/LGALS3/LGALS9/LOXL3/NR1H3/PAG1/PIBF1/SAMSN1/SDC4/SMAD7/SOCS6/TNFSF4/TWSG1	20
GO:0032233	GO:0032233	positive regulation of actin filament bundle assembly	10/1150	38/10375	0.00697225	0.00697225	0.44268	CDC42/LIMK1/LPAR1/NF2/PLEK/RAC1/RAPGEF3/RGCC/SDC4/SMAD3	10
GO:0072358	GO:0072358	cardiovascular system development	65/1150	435/10375	0.00707697	0.00707697	0.44268	ABL1/ALDH1A2/ANKRD17/ANXA2/AP2B1/BMPR2/BRCA1/CDC42/CHI3L1/CHRNA7/COL1A1/COL1A2/COL8A2/CRKL/CX3CL1/CXCL10/DAB2IP/EDN1/EDNRA/EGLN1/ELK3/FN1/GPNMB/HGF/HIPK1/HMOX1/ITGAV/ITGB1/JAK1/LIF/MEF2C/MMP14/MMP19/MMP2/MYH9/MYO1E/NRCAM/PARVA/PDCD4/PDPN/PECAM1/PIK3CG/PLPP3/PRCP/PRKX/PSEN1/RAPGEF3/RGCC/RNH1/SEMA3C/SEMA5A/SERPINF1/SETD2/SGCB/SGPL1/SLC12A6/SMAD7/SOS1/SRPK2/STARD13/TMED2/VAV2/VEGFB/VEZF1/WARS	65
GO:0048598	GO:0048598	embryonic morphogenesis	51/1150	327/10375	0.0071412	0.0071412	0.44268	ABL1/ALDH1A2/ARHGAP35/ARL13B/BBS7/BMPR2/CC2D2A/CELSR1/CUL3/EDN1/EFEMP1/FN1/FZD1/GNA12/GNAQ/GNAS/HDAC1/HIPK1/ITGAV/ITGB1/KIF16B/LAMA3/LMBR1/LMO4/LRIG1/LRIG3/MAPK3/MEF2C/MMP14/MMP2/MTHFD1/NF2/PLPP3/PRKACB/PRKRA/PSEN1/RAC1/SALL1/SDC4/SETD2/SHOX2/SMAD3/SOS1/SP3/SPRY2/SUPT20H/SYF2/TMED2/TRAF3IP1/TWSG1/WDR60	51
GO:0006805	GO:0006805	xenobiotic metabolic process	11/1150	44/10375	0.00720464	0.00720464	0.44268	AKR7A2/BPHL/CRYZ/FMO2/GSTO1/MGST2/MGST3/NCEH1/POR/PTGES3/PTGS1	11
GO:1902117	GO:1902117	positive regulation of organelle assembly	12/1150	50/10375	0.007232	0.007232	0.44268	ARHGAP35/ASAP1/CNOT6/DYNLL1/EDN1/MSN/NUP62/PIP4K2B/RAB3GAP1/RALB/SDC4/SEPT7	12
GO:0019369	GO:0019369	arachidonic acid metabolic process	7/1150	22/10375	0.00768169	0.00768169	0.444778	CYP2U1/DAGLA/HPGDS/MAPK3/MGLL/PTGES3/PTGS1	7
GO:0090022	GO:0090022	regulation of neutrophil chemotaxis	7/1150	22/10375	0.00768169	0.00768169	0.444778	CAMK1D/CXCL2/CXCL3/EDN1/IL23A/MPP1/RAC1	7
GO:0071624	GO:0071624	positive regulation of granulocyte chemotaxis	6/1150	17/10375	0.00770465	0.00770465	0.444778	CAMK1D/CXCL2/CXCL3/EDN1/IL23A/RAC1	6
GO:0090023	GO:0090023	positive regulation of neutrophil chemotaxis	6/1150	17/10375	0.00770465	0.00770465	0.444778	CAMK1D/CXCL2/CXCL3/EDN1/IL23A/RAC1	6
GO:0001944	GO:0001944	vasculature development	64/1150	429/10375	0.00776397	0.00776397	0.444778	ALDH1A2/ANKRD17/ANXA2/AP2B1/BMPR2/BRCA1/CDC42/CHI3L1/CHRNA7/COL1A1/COL1A2/COL8A2/CRKL/CX3CL1/CXCL10/DAB2IP/EDN1/EDNRA/EGLN1/ELK3/FN1/GPNMB/HGF/HIPK1/HMOX1/ITGAV/ITGB1/JAK1/LIF/MEF2C/MMP14/MMP19/MMP2/MYH9/MYO1E/NRCAM/PARVA/PDCD4/PDPN/PECAM1/PIK3CG/PLPP3/PRCP/PRKX/PSEN1/RAPGEF3/RGCC/RNH1/SEMA3C/SEMA5A/SERPINF1/SETD2/SGCB/SGPL1/SLC12A6/SMAD7/SOS1/SRPK2/STARD13/TMED2/VAV2/VEGFB/VEZF1/WARS	64
GO:0051496	GO:0051496	positive regulation of stress fiber assembly	9/1150	33/10375	0.00802741	0.00802741	0.454049	CDC42/LIMK1/LPAR1/NF2/RAC1/RAPGEF3/RGCC/SDC4/SMAD3	9
GO:0031330	GO:0031330	negative regulation of cellular catabolic process	22/1150	117/10375	0.00886101	0.00886101	0.476811	ANXA2/APOC1/ATG7/ATRAID/BMF/CHMP4B/DAB2IP/EGLN1/FEZ2/GABARAPL2/GSK3A/HGF/HMOX1/LRPPRC/N4BP1/PIK3CG/PSEN1/SCO1/TAB2/TIMP2/TLK2/WAC	22
GO:1902905	GO:1902905	positive regulation of supramolecular fiber organization	23/1150	124/10375	0.00892068	0.00892068	0.476811	ABI2/ARPC4/BRK1/CDC42/CORO1B/CYFIP1/DSTN/EDN1/KIRREL/LIMK1/LPAR1/NF2/PLEK/RAC1/RAPGEF3/RGCC/SDC4/SEMA5A/SLAIN2/SMAD3/SPIRE1/WASL/WDR1	23
GO:0030038	GO:0030038	contractile actin filament bundle assembly	14/1150	64/10375	0.0092066	0.0092066	0.476811	ARAP1/ARHGAP6/CDC42/CUL3/LIMK1/LPAR1/NF2/RAC1/RAPGEF3/RGCC/SDC4/SMAD3/SORBS1/ZYX	14
GO:0043149	GO:0043149	stress fiber assembly	14/1150	64/10375	0.0092066	0.0092066	0.476811	ARAP1/ARHGAP6/CDC42/CUL3/LIMK1/LPAR1/NF2/RAC1/RAPGEF3/RGCC/SDC4/SMAD3/SORBS1/ZYX	14
GO:1903729	GO:1903729	regulation of plasma membrane organization	14/1150	64/10375	0.0092066	0.0092066	0.476811	ASAP1/BCL2L1/CLTC/CNST/EGFR/ITGB1/PID1/PLEKHM2/PPP2R5A/PRKCH/RHOQ/SORBS1/TREM2/WASL	14
GO:0051817	GO:0051817	modification of morphology or physiology of other organism involved in symbiotic interaction	16/1150	77/10375	0.00930787	0.00930787	0.476811	ANXA2/ATG7/BCL2L1/CCL5/HDAC1/ITGAV/KPNA3/KPNA4/PC/REST/RXRA/SMAD3/SMC3/SUGT1/VAPB/ZNF639	16
GO:0048524	GO:0048524	positive regulation of viral process	19/1150	97/10375	0.00934282	0.00934282	0.476811	ANKRD17/CCL5/CHMP4B/DDB1/LGALS1/LGALS9/MDFIC/NELFCD/PC/POLR2F/POLR2G/POLR2L/PPID/PPIE/RAB7A/SMC3/SRPK2/VAPB/ZNF639	19
GO:0044243	GO:0044243	multicellular organismal catabolic process	9/1150	34/10375	0.00986864	0.00986864	0.476811	COL1A1/COL1A2/COL8A2/CTSD/CTSL/ITGB1/MMP14/MMP19/MMP2	9
GO:0008037	GO:0008037	cell recognition	15/1150	71/10375	0.00994695	0.00994695	0.476811	ARHGAP35/CCT4/CCT5/CD6/COLEC12/GYPC/HAVCR2/HVCN1/LGALS3/MSN/NRCAM/PECAM1/RTN4/SEMA5A/ST6GALNAC6	15
GO:0014829	GO:0014829	vascular smooth muscle contraction	5/1150	13/10375	0.00995443	0.00995443	0.476811	DOCK4/EDN1/EDNRA/PIK3C2A/RAP1GDS1	5
GO:0035024	GO:0035024	negative regulation of Rho protein signal transduction	5/1150	13/10375	0.00995443	0.00995443	0.476811	ARAP3/ARHGAP35/CUL3/ITGB1/KANK1	5
GO:0045672	GO:0045672	positive regulation of osteoclast differentiation	5/1150	13/10375	0.00995443	0.00995443	0.476811	CA2/CSF1/GNAS/IL23A/TMEM64	5
GO:1900449	GO:1900449	regulation of glutamate receptor signaling pathway	5/1150	13/10375	0.00995443	0.00995443	0.476811	ARC/DAPK1/MEF2C/MINK1/NETO2	5
GO:2000515	GO:2000515	negative regulation of CD4-positive, alpha-beta T cell activation	5/1150	13/10375	0.00995443	0.00995443	0.476811	LGALS9/LOXL3/SMAD7/TNFSF4/TWSG1	5
GO:1902903	GO:1902903	regulation of supramolecular fiber organization	35/1150	212/10375	0.0101465	0.0101465	0.476811	ABI2/ABL1/ARAP1/ARHGAP18/ARHGAP35/ARHGAP6/ARPC4/BRK1/CAPG/CDC42/CHRNA7/CORO1B/CYFIP1/DSTN/EDN1/EPS8/KANK1/KIRREL/LIMK1/LPAR1/MEF2C/NF2/PLEK/RAC1/RAPGEF3/RGCC/SDC4/SEMA5A/SLAIN2/SMAD3/SPIRE1/SSH1/TMOD3/WASL/WDR1	35
GO:0006721	GO:0006721	terpenoid metabolic process	11/1150	46/10375	0.010205	0.010205	0.476811	ALDH1A2/ALDH3A2/APOC2/DHRS9/EGFR/GPC4/HTRA2/LPL/PNPLA4/RDH13/SDC4	11
GO:0010869	GO:0010869	regulation of receptor biosynthetic process	6/1150	18/10375	0.0104919	0.0104919	0.476811	ANKRD13C/EDN1/HDAC1/ITGAV/NR1H3/PPARG	6
GO:1904376	GO:1904376	negative regulation of protein localization to cell periphery	6/1150	18/10375	0.0104919	0.0104919	0.476811	BCL2L1/CLTC/LZTFL1/PID1/PPP2R5A/RHOQ	6
GO:0050868	GO:0050868	negative regulation of T cell activation	14/1150	65/10375	0.010571	0.010571	0.476811	BTN2A2/DUSP22/GPNMB/HAVCR2/IFNB1/LGALS3/LGALS9/LOXL3/PAG1/SDC4/SMAD7/SOCS6/TNFSF4/TWSG1	14
GO:0035023	GO:0035023	regulation of Rho protein signal transduction	17/1150	85/10375	0.0110031	0.0110031	0.476811	ABCA1/ALS2CL/ARAP3/ARHGAP35/ARHGEF10L/ARHGEF9/CUL3/FARP1/FGD1/ITGB1/KANK1/LPAR1/PLEKHG4/RAC1/SOS1/SOS2/VAV2	17
GO:0006639	GO:0006639	acylglycerol metabolic process	15/1150	72/10375	0.0113148	0.0113148	0.476811	ABHD2/AGPAT5/APOBR/APOC1/APOC2/DAGLA/FABP3/FABP5/LPIN2/LPL/MGLL/NR1H3/PANK2/PIK3CG/PNPLA4	15
GO:0072577	GO:0072577	endothelial cell apoptotic process	8/1150	29/10375	0.0113575	0.0113575	0.476811	ABL1/BMPR2/DAB2IP/HIPK1/MAP3K5/PDCD4/RGCC/SEMA5A	8
GO:0016239	GO:0016239	positive regulation of macroautophagy	12/1150	53/10375	0.0116565	0.0116565	0.476811	CALCOCO2/HMOX1/HTRA2/MAPK3/OPTN/PIP4K2B/PRKAA2/RAB3GAP1/RALB/SCOC/TBK1/WAC	12
GO:0032956	GO:0032956	regulation of actin cytoskeleton organization	35/1150	214/10375	0.011678	0.011678	0.476811	ABI2/ABL1/ARAP1/ARHGAP18/ARHGAP35/ARHGAP6/ARPC4/BRK1/CAPG/CDC42/CELSR1/CORO1B/CYFIP1/DSTN/EDN1/EPS8/KANK1/KIRREL/LIMK1/LPAR1/MEF2C/NF2/PLEK/RAC1/RAPGEF3/RGCC/RHOQ/SDC4/SEMA5A/SMAD3/SPIRE1/SSH1/TMOD3/WASL/WDR1	35
GO:0043902	GO:0043902	positive regulation of multi-organism process	24/1150	134/10375	0.0117672	0.0117672	0.476811	ANKRD17/CCL5/CHMP4B/DDB1/HAVCR2/LGALS1/LGALS9/MAPK3/MDFIC/NELFCD/OPTN/PC/POLR2F/POLR2G/POLR2L/PPID/PPIE/RAB7A/SMC3/SRPK2/TBK1/UNC13B/VAPB/ZNF639	24
GO:0048864	GO:0048864	stem cell development	9/1150	35/10375	0.0120107	0.0120107	0.476811	ALDH1A2/CORO1C/EDN1/EDNRA/KBTBD8/MAPK3/MSI2/SEMA3C/SETD2	9
GO:0071466	GO:0071466	cellular response to xenobiotic stimulus	11/1150	47/10375	0.0120251	0.0120251	0.476811	AKR7A2/BPHL/CRYZ/FMO2/GSTO1/MGST2/MGST3/NCEH1/POR/PTGES3/PTGS1	11
GO:0051495	GO:0051495	positive regulation of cytoskeleton organization	25/1150	142/10375	0.0127033	0.0127033	0.476811	ABI2/ARPC4/BRK1/CDC42/CORO1B/CYFIP1/DSTN/EDN1/KIRREL/LIMK1/LPAR1/NF2/NUP62/PLEK/RAC1/RAPGEF3/RGCC/RGPD4/SDC4/SEMA5A/SLAIN2/SMAD3/SPIRE1/WASL/WDR1	25
GO:0006692	GO:0006692	prostanoid metabolic process	7/1150	24/10375	0.0128051	0.0128051	0.476811	EDN1/HPGDS/PDPN/PIBF1/PTGES3/PTGR1/PTGS1	7
GO:0006693	GO:0006693	prostaglandin metabolic process	7/1150	24/10375	0.0128051	0.0128051	0.476811	EDN1/HPGDS/PDPN/PIBF1/PTGES3/PTGR1/PTGS1	7
GO:0006638	GO:0006638	neutral lipid metabolic process	15/1150	73/10375	0.0128258	0.0128258	0.476811	ABHD2/AGPAT5/APOBR/APOC1/APOC2/DAGLA/FABP3/FABP5/LPIN2/LPL/MGLL/NR1H3/PANK2/PIK3CG/PNPLA4	15
GO:0006641	GO:0006641	triglyceride metabolic process	13/1150	60/10375	0.0128359	0.0128359	0.476811	AGPAT5/APOBR/APOC1/APOC2/FABP3/FABP5/LPIN2/LPL/MGLL/NR1H3/PANK2/PIK3CG/PNPLA4	13
GO:1903362	GO:1903362	regulation of cellular protein catabolic process	36/1150	223/10375	0.0129641	0.0129641	0.476811	ANAPC5/ANXA2/ATRAID/BBS7/BCAP31/CD81/CEBPA/CSNK1A1/DAB2IP/GABARAPL2/GNA12/LONRF1/MSN/N4BP1/NUDT15/PSEN1/PSMA2/PSMA6/PSMB5/PSMC1/PSMC5/PSMD13/PSMD4/RNF125/RNF19B/SCO1/SKP1/SMAD7/SUMO1/SUMO2/TLK2/TRIB2/UBE2D1/UBE2E1/UBE3A/WAC	36
GO:0031032	GO:0031032	actomyosin structure organization	21/1150	114/10375	0.013055	0.013055	0.476811	ACTG1/ARAP1/ARHGAP6/CDC42/CUL3/EDN1/ITGB1/LIMK1/LPAR1/MEF2C/MYH9/MYOZ1/NF2/RAC1/RAPGEF3/RGCC/SDC4/SMAD3/SORBS1/WDR1/ZYX	21
GO:0007162	GO:0007162	negative regulation of cell adhesion	27/1150	157/10375	0.0133464	0.0133464	0.476811	ABL1/ARHGAP6/BTN2A2/COL1A1/CORO1C/DUSP22/FXYD5/GPNMB/HAVCR2/IFNB1/JAM2/KANK1/LGALS1/LGALS3/LGALS9/LOXL3/MMP14/NF2/PAG1/RGCC/RND1/SDC4/SEMA5A/SMAD7/SOCS6/TNFSF4/TWSG1	27
GO:0051250	GO:0051250	negative regulation of lymphocyte activation	17/1150	87/10375	0.0138044	0.0138044	0.476811	AXL/BTN2A2/DUSP22/GPNMB/HAVCR2/IFNB1/LGALS3/LGALS9/LOXL3/PAG1/PIBF1/SAMSN1/SDC4/SMAD7/SOCS6/TNFSF4/TWSG1	17
GO:1903902	GO:1903902	positive regulation of viral life cycle	17/1150	87/10375	0.0138044	0.0138044	0.476811	CCL5/CHMP4B/DDB1/LGALS1/LGALS9/MDFIC/NELFCD/PC/POLR2F/POLR2G/POLR2L/PPID/PPIE/SMC3/SRPK2/VAPB/ZNF639	17
GO:0033522	GO:0033522	histone H2A ubiquitination	6/1150	19/10375	0.0139249	0.0139249	0.476811	DDB1/RYBP/SKP1/TRIM37/UBR2/UBR5	6
GO:0009988	GO:0009988	cell-cell recognition	8/1150	30/10375	0.01402	0.01402	0.476811	CCT4/CCT5/CD6/HAVCR2/HVCN1/LGALS3/MSN/ST6GALNAC6	8
GO:0048247	GO:0048247	lymphocyte chemotaxis	8/1150	30/10375	0.01402	0.01402	0.476811	ADAM17/CCL20/CCL5/CX3CL1/CXCL10/CXCL9/HSD3B7/PIK3CG	8
GO:0060191	GO:0060191	regulation of lipase activity	11/1150	48/10375	0.0140821	0.0140821	0.476811	ABL1/APOC1/APOC2/CCL5/EDNRA/EGFR/GNAQ/LPAR1/NR1H3/POR/PPT1	11
GO:0010818	GO:0010818	T cell chemotaxis	5/1150	14/10375	0.0140944	0.0140944	0.476811	ADAM17/CCL5/CXCL10/CXCL9/PIK3CG	5
GO:0010878	GO:0010878	cholesterol storage	5/1150	14/10375	0.0140944	0.0140944	0.476811	ABCA1/LPL/MSR1/NR1H3/PPARG	5
GO:0001736	GO:0001736	establishment of planar polarity	19/1150	101/10375	0.0142674	0.0142674	0.476811	ABL1/AP2B1/CDC42/CELSR1/CLTC/FZD1/GPC4/PAFAH1B1/PRICKLE2/PSMA2/PSMA6/PSMB5/PSMC1/PSMC5/PSMD13/PSMD4/RAC1/RYK/WDR1	19
GO:0007164	GO:0007164	establishment of tissue polarity	19/1150	101/10375	0.0142674	0.0142674	0.476811	ABL1/AP2B1/CDC42/CELSR1/CLTC/FZD1/GPC4/PAFAH1B1/PRICKLE2/PSMA2/PSMA6/PSMB5/PSMC1/PSMC5/PSMD13/PSMD4/RAC1/RYK/WDR1	19
GO:0016101	GO:0016101	diterpenoid metabolic process	10/1150	42/10375	0.0144429	0.0144429	0.476811	ALDH1A2/ALDH3A2/APOC2/DHRS9/EGFR/GPC4/LPL/PNPLA4/RDH13/SDC4	10
GO:0042059	GO:0042059	negative regulation of epidermal growth factor receptor signaling pathway	9/1150	36/10375	0.0144811	0.0144811	0.476811	CDC42/DAB2IP/EGFR/EPN1/NUP62/PSEN1/RAB7A/SNX6/SPRY2	9
GO:1903827	GO:1903827	regulation of cellular protein localization	66/1150	458/10375	0.01465	0.01465	0.476811	ACTL6A/BCAP31/BCL2L1/BMF/CCT4/CCT5/CDC42/CLTC/CNST/DAB2IP/DNAJC27/DYNLL1/EGFR/FIS1/FZD1/GCC2/GDI1/GNAQ/GSK3A/HTRA2/IL23A/ITGAX/ITGB1/KANK1/KDM1A/LGALS9/LIF/LITAF/LZTFL1/MDFIC/MSN/MTCL1/NF2/NPEPPS/NPTN/NUP62/OAZ2/PCM1/PEMT/PID1/PINX1/PPP2R5A/PRDX1/PRKCH/PRR5L/PSEN1/RALB/RAPGEF3/RHOQ/RTN4/SEMA5A/SETD2/SMAD3/SORBS1/SORL1/SSH1/STARD7/STX6/TFDP2/TLR4/TPR/TREM2/UBAC2/UBR5/UHMK1/YWHAG	66
GO:0008217	GO:0008217	regulation of blood pressure	16/1150	81/10375	0.0150236	0.0150236	0.476811	BMPR2/COL1A2/CTSZ/EDN1/EDNRA/GSK3A/GUCY1A3/HMOX1/NAV2/NPY1R/P2RX4/PPARG/PRCP/PTGS1/SMAD3/TRHDE	16
GO:0001568	GO:0001568	blood vessel development	60/1150	411/10375	0.0150465	0.0150465	0.476811	ALDH1A2/ANKRD17/ANXA2/AP2B1/BMPR2/BRCA1/CDC42/CHI3L1/CHRNA7/COL1A1/COL1A2/COL8A2/CRKL/CX3CL1/CXCL10/DAB2IP/EDN1/EDNRA/EGLN1/ELK3/FN1/GPNMB/HGF/HIPK1/HMOX1/ITGAV/ITGB1/JAK1/MEF2C/MMP14/MMP19/MMP2/MYH9/MYO1E/NRCAM/PARVA/PECAM1/PIK3CG/PLPP3/PRCP/PRKX/PSEN1/RAPGEF3/RGCC/RNH1/SEMA3C/SEMA5A/SERPINF1/SETD2/SGPL1/SLC12A6/SMAD7/SOS1/SRPK2/STARD13/TMED2/VAV2/VEGFB/VEZF1/WARS	60
GO:0010498	GO:0010498	proteasomal protein catabolic process	53/1150	356/10375	0.0150694	0.0150694	0.476811	AMFR/ANAPC5/BBS7/BCAP31/BTBD3/CEBPA/CSNK1A1/CUL3/DAB2IP/DDB1/FBXO31/FBXO6/GABARAPL2/GID4/GNA12/GSK3A/KLHL20/LONRF1/N4BP1/NUDT15/PCNP/PPP2CB/PPP2R5C/PSEN1/PSMA2/PSMA6/PSMB5/PSMC1/PSMC5/PSMD13/PSMD4/RMND5B/RNF11/RNF125/RNF19B/SCO1/SEC61B/SHARPIN/SKP1/SMAD7/SOCS6/SUMO1/SUMO2/TLK2/TMEM129/TRIB2/UBE2D1/UBE2E1/UBE2R2/UBR2/WAC/WWP1/WWP2	53
GO:0048562	GO:0048562	embryonic organ morphogenesis	24/1150	137/10375	0.0152768	0.0152768	0.476811	ARL13B/BBS7/CELSR1/EDN1/EFEMP1/GNAS/HIPK1/LRIG1/LRIG3/MAPK3/MEF2C/MMP14/MTHFD1/PRKRA/PSEN1/RAC1/SALL1/SETD2/SHOX2/SMAD3/SP3/SPRY2/TMED2/WDR60	24
GO:0038127	GO:0038127	ERBB signaling pathway	21/1150	116/10375	0.0157618	0.0157618	0.476811	ABL1/ADAM17/ARAP1/BCAR1/CDC42/DAB2IP/EFEMP1/EGFR/EPN1/EPS8/KIF16B/MATK/NUP62/PAG1/PIK3C2A/PSEN1/RAB7A/RTN4/SNX6/SOS1/SPRY2	21
GO:0007173	GO:0007173	epidermal growth factor receptor signaling pathway	19/1150	102/10375	0.0157715	0.0157715	0.476811	ABL1/ADAM17/ARAP1/BCAR1/CDC42/DAB2IP/EFEMP1/EGFR/EPN1/EPS8/KIF16B/NUP62/PAG1/PIK3C2A/PSEN1/RAB7A/SNX6/SOS1/SPRY2	19
GO:0010638	GO:0010638	positive regulation of organelle organization	67/1150	468/10375	0.0160383	0.0160383	0.476811	ABI2/ACTL6A/ANXA2/ARHGAP35/ARPC4/ASAP1/BMF/BRCA1/BRK1/C6orf89/CALCOCO2/CCT4/CCT5/CDC42/CHTOP/CNOT6/CORO1B/CUL3/CYFIP1/DSTN/DYNLL1/EDN1/FIS1/GSK3A/HTRA2/IGF2/ITGAX/KDM1A/KIRREL/LIF/LIMK1/LPAR1/MAPK3/MOAP1/MSN/MTF2/NBN/NF2/NPEPPS/NUP62/OPTN/PEMT/PIH1D1/PIP4K2B/PLEK/RAB3GAP1/RAC1/RAD21/RALB/RAPGEF3/RGCC/RGPD4/RIF1/SDC4/SEMA5A/SEPT7/SLAIN2/SMAD3/SPIRE1/STARD7/TFDP2/TPR/WASL/WDR1/WDR35/XRCC5/YWHAG	67
GO:0022604	GO:0022604	regulation of cell morphogenesis	45/1150	295/10375	0.0160405	0.0160405	0.476811	ABL1/ANXA7/ARAP1/ARAP3/ARC/ARHGAP18/ARHGAP35/BMPR2/CAPRIN1/CDC42/CORO1B/CORO1C/CRKL/CSNK1A1/CYFIP1/DPYSL2/EPS8/FBXO31/FGD1/FN1/GDI1/GNA12/KANK1/LIMK1/LIMS1/LPAR1/MSN/MYH9/NRCAM/PAFAH1B1/PARVA/PDPN/PRPF40A/PSEN1/RAC1/RAP2A/RHOQ/RTN4/S100A13/SEMA5A/SEPT7/SHOX2/SPG20/SSH1/WDR1	45
GO:0002820	GO:0002820	negative regulation of adaptive immune response	7/1150	25/10375	0.0161242	0.0161242	0.476811	DUSP22/HAVCR2/IFNB1/LOXL3/SAMSN1/SMAD7/TNFSF4	7
GO:0007215	GO:0007215	glutamate receptor signaling pathway	7/1150	25/10375	0.0161242	0.0161242	0.476811	ARC/DAGLA/DAPK1/GNAQ/MEF2C/MINK1/NETO2	7
GO:1902622	GO:1902622	regulation of neutrophil migration	7/1150	25/10375	0.0161242	0.0161242	0.476811	CAMK1D/CXCL2/CXCL3/EDN1/IL23A/MPP1/RAC1	7
GO:0031331	GO:0031331	positive regulation of cellular catabolic process	46/1150	303/10375	0.0162832	0.0162832	0.476811	ANAPC5/APOC2/ATG7/BBS7/BCAP31/CALCOCO2/CD81/CEBPA/CSNK1A1/DAB2IP/DAPK1/HMOX1/HTRA2/LONRF1/MAPK3/MSN/OPTN/PIP4K2B/POLR2G/PRKAA2/PRR5L/PSEN1/PSMA2/PSMA6/PSMB5/PSMC1/PSMC5/PSMD13/PSMD4/RAB3GAP1/RALB/RAPGEF3/RNF125/RNF19B/SCOC/SKP1/SMAD7/SNX9/SUMO1/SUMO2/TBK1/TPCN1/TRIB2/UBE2D1/UBE2E1/WAC	46
GO:0042177	GO:0042177	negative regulation of protein catabolic process	16/1150	82/10375	0.0168076	0.0168076	0.476811	ANXA2/ATRAID/AZIN2/BANP/DAB2IP/EGFR/GABARAPL2/N4BP1/PSEN1/SCO1/SMAD3/SNX12/TIMP2/TLK2/UBAC2/WAC	16
GO:0050777	GO:0050777	negative regulation of immune response	16/1150	82/10375	0.0168076	0.0168076	0.476811	A2M/CD59/CD84/DUSP22/HAVCR2/HLA-E/HMOX1/IFNB1/LGALS3/LGALS9/LOXL3/NR1H3/PPARG/SAMSN1/SMAD7/TNFSF4	16
GO:0043010	GO:0043010	camera-type eye development	27/1150	160/10375	0.0168905	0.0168905	0.476811	ACHE/ACTL6A/ALDH1A2/ARHGAP35/BCAR3/BMPR2/CC2D2A/CCDC66/COL8A2/EFEMP1/EGFR/HDAC1/HIPK1/NF2/PAPD4/PSEN1/RAB3GAP1/RDH13/RXRA/SERPINF1/SMAD3/SOS1/SP3/TRAF3IP1/TSKU/TWSG1/VIM	27
GO:0070098	GO:0070098	chemokine-mediated signaling pathway	10/1150	43/10375	0.0170047	0.0170047	0.476811	CCL20/CCL5/CCRL2/CX3CL1/CXCL10/CXCL2/CXCL3/CXCL9/EDN1/TREM2	10
GO:0006935	GO:0006935	chemotaxis	50/1150	335/10375	0.0170868	0.0170868	0.476811	ADAM17/ALCAM/ARHGAP35/BCAR1/BMPR2/CAMK1D/CCL20/CCL5/CCRL2/CMTM6/CORO1B/CSF1/CX3CL1/CXCL10/CXCL2/CXCL3/CXCL9/DOCK4/DPYSL2/EDN1/FEZ2/FPR3/GPNMB/HGF/HSD3B7/IL23A/IL6R/ITGAV/KLF7/LGALS3/LGALS9/LPAR1/LSP1/LYPLA2/LYST/MAPK3/MPP1/NRCAM/P2RX4/PARVA/PDLIM7/PIK3CG/PLAU/RAC1/RYK/SEMA3C/SEMA5A/SMAD3/SOS1/VEGFB	50
GO:0060350	GO:0060350	endochondral bone morphogenesis	8/1150	31/10375	0.0171095	0.0171095	0.476811	BMPR2/COL1A1/GNAS/MEF2C/MMP14/NAB2/POR/SHOX2	8
GO:0048863	GO:0048863	stem cell differentiation	17/1150	89/10375	0.0171348	0.0171348	0.476811	A2M/ALDH1A2/CORO1C/EDN1/EDNRA/FOXA1/FZD1/KBTBD8/LIF/MAPK3/MEF2C/MSI2/MTF2/REST/SEMA3C/SETD2/XRCC5	17
GO:0008360	GO:0008360	regulation of cell shape	21/1150	117/10375	0.0172714	0.0172714	0.476811	ANXA7/ARAP1/ARAP3/ARHGAP18/ARHGAP35/CSNK1A1/CYFIP1/EPS8/FGD1/FN1/GNA12/LPAR1/MSN/MYH9/PARVA/PDPN/PRPF40A/RHOQ/S100A13/SEPT7/WDR1	21
GO:0016574	GO:0016574	histone ubiquitination	9/1150	37/10375	0.0173068	0.0173068	0.476811	DDB1/KDM1A/RYBP/SKP1/TRIM37/UBE2E1/UBR2/UBR5/WAC	9
GO:0044003	GO:0044003	modification by symbiont of host morphology or physiology	9/1150	37/10375	0.0173068	0.0173068	0.476811	ATG7/BCL2L1/ITGAV/KPNA3/KPNA4/RXRA/SMAD3/SUGT1/VAPB	9
GO:0098927	GO:0098927	vesicle-mediated transport between endosomal compartments	9/1150	37/10375	0.0173068	0.0173068	0.476811	AKTIP/KIF16B/MAP2K2/MAPK3/MSN/MYO1D/RAB7A/SNX12/SORL1	9
GO:0070374	GO:0070374	positive regulation of ERK1 and ERK2 cascade	20/1150	110/10375	0.0173739	0.0173739	0.476811	ABL1/CCL20/CCL5/CHI3L1/CHRNA7/CX3CL1/DNAJC27/EGFR/GPNMB/HAVCR2/LGALS9/MAP2K2/MAPK3/NPTN/PDE8A/PDGFC/SPRY2/TLR4/TNFAIP8L3/TREM2	20
GO:0097529	GO:0097529	myeloid leukocyte migration	20/1150	110/10375	0.0173739	0.0173739	0.476811	CAMK1D/CCL20/CCL5/CSF1/CX3CL1/CXCL10/CXCL2/CXCL3/EDN1/IL23A/IL6R/LGALS3/MAPK3/MITF/MMP14/MPP1/PIK3CG/RAC1/VEGFB/WDR1	20
GO:0050878	GO:0050878	regulation of body fluid levels	44/1150	289/10375	0.0176573	0.0176573	0.476811	A2M/ACTG1/ADCY3/AK3/ANXA2/ANXA5/ANXA7/AXL/CD59/CDC42/CLDN1/COL1A1/COL1A2/COPA/DGKH/EDN1/GNA12/GNAQ/GNAS/HDAC1/IFNB1/ITPK1/ITPR1/KCNN4/KDM1A/MAPK3/MMRN1/MYH9/NR1H3/P2RX4/PDGFC/PDPN/PIK3CG/PLAU/PLEK/PRCP/PRKACB/PRKAR2A/PRKCH/RAC1/TLR4/VAV2/VPS33B/VPS45	44
GO:0030004	GO:0030004	cellular monovalent inorganic cation homeostasis	14/1150	69/10375	0.0176687	0.0176687	0.476811	ATP1B3/ATP6V1A/ATP6V1B2/ATP6V1D/ATP6V1E1/ATP6V1F/CA2/CLCN3/GPR89A/KCNMA1/PPT1/RAB7A/SLC26A11/SLC9A7	14
GO:0071621	GO:0071621	granulocyte chemotaxis	14/1150	69/10375	0.0176687	0.0176687	0.476811	CAMK1D/CCL20/CCL5/CSF1/CX3CL1/CXCL2/CXCL3/EDN1/IL23A/LGALS3/MAPK3/MPP1/PIK3CG/RAC1	14
GO:1903038	GO:1903038	negative regulation of leukocyte cell-cell adhesion	14/1150	69/10375	0.0176687	0.0176687	0.476811	BTN2A2/DUSP22/GPNMB/HAVCR2/IFNB1/LGALS3/LGALS9/LOXL3/PAG1/SDC4/SMAD7/SOCS6/TNFSF4/TWSG1	14
GO:0042330	GO:0042330	taxis	50/1150	336/10375	0.0179902	0.0179902	0.476811	ADAM17/ALCAM/ARHGAP35/BCAR1/BMPR2/CAMK1D/CCL20/CCL5/CCRL2/CMTM6/CORO1B/CSF1/CX3CL1/CXCL10/CXCL2/CXCL3/CXCL9/DOCK4/DPYSL2/EDN1/FEZ2/FPR3/GPNMB/HGF/HSD3B7/IL23A/IL6R/ITGAV/KLF7/LGALS3/LGALS9/LPAR1/LSP1/LYPLA2/LYST/MAPK3/MPP1/NRCAM/P2RX4/PARVA/PDLIM7/PIK3CG/PLAU/RAC1/RYK/SEMA3C/SEMA5A/SMAD3/SOS1/VEGFB	50
GO:0001919	GO:0001919	regulation of receptor recycling	6/1150	20/10375	0.0180692	0.0180692	0.476811	ACHE/ANXA2/ARAP1/KIF16B/OPTN/PSEN1	6
GO:0033363	GO:0033363	secretory granule organization	6/1150	20/10375	0.0180692	0.0180692	0.476811	ABCA1/BLOC1S2/LYST/PAFAH1B1/RFX2/VPS33B	6
GO:0034381	GO:0034381	plasma lipoprotein particle clearance	6/1150	20/10375	0.0180692	0.0180692	0.476811	ANXA2/APOC1/APOC2/HMOX1/MSR1/VLDLR	6
GO:0045948	GO:0045948	positive regulation of translational initiation	6/1150	20/10375	0.0180692	0.0180692	0.476811	CCL5/IMPACT/KHDRBS1/POLR2G/RXRA/UHMK1	6
GO:0055094	GO:0055094	response to lipoprotein particle	6/1150	20/10375	0.0180692	0.0180692	0.476811	ABCA1/ADAM17/CD81/ITGB1/LPL/PPARG	6
GO:1902624	GO:1902624	positive regulation of neutrophil migration	6/1150	20/10375	0.0180692	0.0180692	0.476811	CAMK1D/CXCL2/CXCL3/EDN1/IL23A/RAC1	6
GO:0001771	GO:0001771	immunological synapse formation	4/1150	10/10375	0.0182153	0.0182153	0.476811	CD6/HAVCR2/LGALS3/MSN	4
GO:0009312	GO:0009312	oligosaccharide biosynthetic process	4/1150	10/10375	0.0182153	0.0182153	0.476811	B3GALNT1/FBP1/MGAT2/ST6GALNAC6	4
GO:0010744	GO:0010744	positive regulation of macrophage derived foam cell differentiation	4/1150	10/10375	0.0182153	0.0182153	0.476811	CSF1/LPL/MSR1/PRKCH	4
GO:0010745	GO:0010745	negative regulation of macrophage derived foam cell differentiation	4/1150	10/10375	0.0182153	0.0182153	0.476811	ABCA1/ITGAV/NR1H3/PPARG	4
GO:0022038	GO:0022038	corpus callosum development	4/1150	10/10375	0.0182153	0.0182153	0.476811	LPAR1/PAFAH1B1/RYK/TSKU	4
GO:0035584	GO:0035584	calcium-mediated signaling using intracellular calcium source	4/1150	10/10375	0.0182153	0.0182153	0.476811	ADGRL1/BCAP31/CCL20/FIS1	4
GO:0043922	GO:0043922	negative regulation by host of viral transcription	4/1150	10/10375	0.0182153	0.0182153	0.476811	CCL5/HDAC1/REST/ZNF639	4
GO:0098602	GO:0098602	single organism cell adhesion	63/1150	439/10375	0.0182469	0.0182469	0.476811	ABL1/ACTG1/AKIP1/AXL/BTN2A2/CCL5/CD47/CD59/CD6/CDC42/COL8A2/CORO1C/CRKL/DPP4/DUSP22/EGFR/FAM49B/FN1/FOXA1/GNAS/GPNMB/HAVCR2/HLA-E/ICAM4/IFNB1/IGF2/IL23A/ITGAV/ITGAX/ITGB1/JAM2/KANK1/KIF26B/KIRREL/LGALS1/LGALS3/LGALS9/LIMS1/LMO1/LOXL3/MALT1/MINK1/MSN/MYH9/NF2/NRCAM/PAG1/PARVA/PDPN/PERP/PIK3CG/PLEK/PLPP3/PSEN1/RAC1/RGCC/SDC4/SMAD7/SOCS6/SOS1/TNFSF4/TWSG1/VPS33B	63
GO:0043410	GO:0043410	positive regulation of MAPK cascade	48/1150	321/10375	0.0185774	0.0185774	0.477867	ABL1/CCL20/CCL5/CD81/CDC42/CHI3L1/CHRNA7/CRKL/CX3CL1/DAB2IP/DNAJC27/DUSP22/EDN1/EGFR/GPNMB/HAVCR2/HGF/IGF2/IGFBP4/IRAK1/ITGAV/LGALS9/LIF/LPAR1/MAP2K2/MAP3K2/MAP3K5/MAP4K3/MAPK3/MDFIC/MINK1/NPTN/PDE8A/PDGFC/PEA15/PIK3CG/PSEN1/RB1CC1/RYK/SPRY2/TAB2/TAOK3/TIMP2/TLR4/TNFAIP8L3/TRAF7/TREM2/ZNF622	48
GO:0035821	GO:0035821	modification of morphology or physiology of other organism	16/1150	83/10375	0.0187504	0.0187504	0.477867	ANXA2/ATG7/BCL2L1/CCL5/HDAC1/ITGAV/KPNA3/KPNA4/PC/REST/RXRA/SMAD3/SMC3/SUGT1/VAPB/ZNF639	16
GO:0050866	GO:0050866	negative regulation of cell activation	20/1150	111/10375	0.0190603	0.0190603	0.477867	AXL/BTN2A2/CD84/DUSP22/GPNMB/HAVCR2/HMOX1/IFNB1/LGALS3/LGALS9/LOXL3/NR1H3/PAG1/PIBF1/SAMSN1/SDC4/SMAD7/SOCS6/TNFSF4/TWSG1	20
GO:1990266	GO:1990266	neutrophil migration	13/1150	63/10375	0.0190663	0.0190663	0.477867	CAMK1D/CCL20/CCL5/CX3CL1/CXCL2/CXCL3/EDN1/IL23A/LGALS3/MPP1/PIK3CG/RAC1/WDR1	13
GO:0007015	GO:0007015	actin filament organization	39/1150	252/10375	0.0192103	0.0192103	0.477867	ABI2/ABL1/ACTN1/AKAP2/ARAP1/ARHGAP18/ARHGAP35/ARHGAP6/ARPC4/BCAR1/BRK1/CAPG/CDC42/CORO1B/CUL3/CYFIP1/DSTN/EPS8/KANK1/KIRREL/LIMK1/LPAR1/NF2/PLEK/RAC1/RAPGEF3/RGCC/RND1/SDC4/SEMA5A/SHROOM1/SMAD3/SORBS1/SPIRE1/SSH1/TMOD3/WASL/WDR1/ZYX	39
GO:0006972	GO:0006972	hyperosmotic response	5/1150	15/10375	0.0192498	0.0192498	0.477867	CLDN1/RAC1/RCSD1/XRCC5/XRCC6	5
GO:0010888	GO:0010888	negative regulation of lipid storage	5/1150	15/10375	0.0192498	0.0192498	0.477867	ABCA1/ITGAV/NR1H3/OSBPL8/PPARG	5
GO:0034315	GO:0034315	regulation of Arp2/3 complex-mediated actin nucleation	5/1150	15/10375	0.0192498	0.0192498	0.477867	ABI2/BRK1/CORO1B/CYFIP1/WASL	5
GO:0055098	GO:0055098	response to low-density lipoprotein particle	5/1150	15/10375	0.0192498	0.0192498	0.477867	ABCA1/CD81/ITGB1/LPL/PPARG	5
GO:0010563	GO:0010563	negative regulation of phosphorus metabolic process	58/1150	401/10375	0.0197771	0.0197771	0.480807	ABL1/AKT1S1/APOC1/CDKN2B/CEBPA/CNKSR3/CNST/CORO1C/CTDSPL/DAB2IP/DNAJC15/DUSP16/DUSP22/DYNLL1/EDN1/EDNRA/EGLN1/ENSA/FAM212A/FARP1/FBP1/GNAQ/GSK3A/HGF/IMPACT/KIRREL/LIF/LPAR1/LRRC4/MBIP/MTCH2/MYO1D/NF2/NUP62/PAFAH1B1/PDCD4/PIBF1/PID1/PLEK/PLPP3/PPP2R5A/PRKAR2A/PRR5L/PSEN1/RRP1B/SAMSN1/SMAD7/SNX6/SOCS6/SORL1/SPRY2/TAOK3/TLR4/TRAF3IP1/TRIB2/WARS/YWHAG/ZFYVE1	58
GO:0044089	GO:0044089	positive regulation of cellular component biogenesis	50/1150	338/10375	0.0199132	0.0199132	0.480807	ABI2/ADGRL1/ARAP1/ARHGAP35/ARPC4/ASAP1/BMF/BRK1/CDC42/CLDN1/CNOT6/CORO1B/CYFIP1/DDB1/DYNLL1/EDN1/GTF2H3/KIRREL/LIMK1/LIMS1/LPAR1/MITF/MSN/NF2/NUP62/PIH1D1/PIP4K2B/PLEK/PSMC1/PSMC5/RAB3GAP1/RAB7A/RAC1/RALB/RAPGEF3/RGCC/RHOQ/RPA1/SDC4/SEPT7/SLAIN2/SMAD3/SNX9/SPIRE1/SUMO1/TLR4/TPR/UNC13B/WARS/WASL	50
GO:0042304	GO:0042304	regulation of fatty acid biosynthetic process	7/1150	26/10375	0.0200092	0.0200092	0.480807	APOC1/APOC2/BRCA1/NR1H3/PIBF1/PRKAA2/WDTC1	7
GO:1905953	GO:1905953	negative regulation of lipid localization	7/1150	26/10375	0.0200092	0.0200092	0.480807	ABCA1/APOC1/APOC2/ITGAV/NR1H3/OSBPL8/PPARG	7
GO:0030593	GO:0030593	neutrophil chemotaxis	12/1150	57/10375	0.0204772	0.0204772	0.480807	CAMK1D/CCL20/CCL5/CX3CL1/CXCL2/CXCL3/EDN1/IL23A/LGALS3/MPP1/PIK3CG/RAC1	12
GO:1904375	GO:1904375	regulation of protein localization to cell periphery	12/1150	57/10375	0.0204772	0.0204772	0.480807	BCL2L1/CLTC/CNST/EGFR/ITGB1/LZTFL1/PID1/PPP2R5A/PRKCH/RHOQ/SORBS1/TREM2	12
GO:0055067	GO:0055067	monovalent inorganic cation homeostasis	15/1150	77/10375	0.0204909	0.0204909	0.480807	ATP1B3/ATP6V1A/ATP6V1B2/ATP6V1D/ATP6V1E1/ATP6V1F/CA2/CLCN3/EDN1/GPR89A/KCNMA1/PPT1/RAB7A/SLC26A11/SLC9A7	15
GO:0097530	GO:0097530	granulocyte migration	15/1150	77/10375	0.0204909	0.0204909	0.480807	CAMK1D/CCL20/CCL5/CSF1/CX3CL1/CXCL2/CXCL3/EDN1/IL23A/LGALS3/MAPK3/MPP1/PIK3CG/RAC1/WDR1	15
GO:0045669	GO:0045669	positive regulation of osteoblast differentiation	9/1150	38/10375	0.0205141	0.0205141	0.480807	ATRAID/BMPR2/CEBPA/FAM20C/GNAS/HGF/IL6R/MEF2C/PDLIM7	9
GO:0097756	GO:0097756	negative regulation of blood vessel diameter	9/1150	38/10375	0.0205141	0.0205141	0.480807	BMPR2/DOCK4/EDN1/EDNRA/EGFR/HTR7/PIK3C2A/RAP1GDS1/WDR35	9
GO:0010883	GO:0010883	regulation of lipid storage	8/1150	32/10375	0.0206594	0.0206594	0.480807	ABCA1/ALKBH7/ITGAV/LPL/MSR1/NR1H3/OSBPL8/PPARG	8
GO:0060425	GO:0060425	lung morphogenesis	8/1150	32/10375	0.0206594	0.0206594	0.480807	CDC42/CELSR1/CTSZ/FOXA1/LIF/MAPK3/SPRY2/STK40	8
GO:1905475	GO:1905475	regulation of protein localization to membrane	20/1150	112/10375	0.0208709	0.0208709	0.483212	BCL2L1/BMF/CLTC/CNST/DYNLL1/EGFR/FIS1/GDI1/ITGB1/LZTFL1/MTCL1/PID1/PPP2R5A/PRKCH/RHOQ/SORBS1/SSH1/TFDP2/TREM2/YWHAG	20
GO:0022408	GO:0022408	negative regulation of cell-cell adhesion	17/1150	91/10375	0.0210545	0.0210545	0.484949	ABL1/BTN2A2/DUSP22/GPNMB/HAVCR2/IFNB1/LGALS3/LGALS9/LOXL3/NF2/PAG1/RGCC/SDC4/SMAD7/SOCS6/TNFSF4/TWSG1	17
GO:0034762	GO:0034762	regulation of transmembrane transport	33/1150	208/10375	0.021298	0.021298	0.485518	ABL1/AHCYL1/ARC/ATP1B3/AZIN2/CA2/CACNB1/CLCN3/CTTNBP2NL/CXCL10/CXCL9/DAPK1/FXYD5/GPR89A/GSTO1/HVCN1/KCNK13/KCNMA1/KCNMB1/MEF2C/MINK1/NETO2/OAZ2/OXSR1/PIK3CG/S100A1/SNTA1/SUMO1/TPCN1/TRPC1/VDAC2/WDR1/WWP2	33
GO:0051348	GO:0051348	negative regulation of transferase activity	42/1150	277/10375	0.0213966	0.0213966	0.485518	ABL1/AKT1S1/ANAPC5/CDKN2B/CEBPA/CHCHD10/CORO1C/DAB2IP/DUSP16/DUSP22/FAM212A/GNAQ/GSK3A/LIMK1/LRRC4/MBIP/NF2/NUP62/PDCD4/PINX1/PPARG/PPP2R5A/PRKAR2A/PSEN1/PSMA2/PSMA6/PSMB5/PSMC1/PSMC5/PSMD13/PSMD4/SMAD7/SNX6/SOCS6/SORL1/SPRY2/TAOK3/TRIB2/UBE2D1/UBE2E1/WARS/YWHAG	42
GO:0006869	GO:0006869	lipid transport	31/1150	193/10375	0.0214051	0.0214051	0.485518	ABCA1/ABCC3/ANXA2/APOBR/APOC1/APOC2/ATP9A/COL4A3BP/EDN1/ESYT2/FABP3/GLTP/ITGAV/KCNN4/MSR1/NPC2/NR1H3/OSBPL1A/OSBPL3/OSBPL8/P2RX4/PITPNB/PITPNC1/PITPNM3/PPARG/PRKAA2/RXRA/SLC25A20/SORL1/TNFAIP8L3/VLDLR	31
GO:0006885	GO:0006885	regulation of pH	13/1150	64/10375	0.0215796	0.0215796	0.487003	ATP6V1A/ATP6V1B2/ATP6V1D/ATP6V1E1/ATP6V1F/CA2/CLCN3/EDN1/GPR89A/PPT1/RAB7A/SLC26A11/SLC9A7	13
GO:0071375	GO:0071375	cellular response to peptide hormone stimulus	34/1150	216/10375	0.0218749	0.0218749	0.489609	ADCY3/AHCYL1/ATP6V1A/ATP6V1B2/ATP6V1D/ATP6V1E1/ATP6V1F/BCAR1/CA2/CDC5L/CYFIP1/DENND4C/EDN1/EIF4EBP2/GNG7/GSK3A/IGF2/KANK1/MAPK3/OSBPL8/PID1/PIK3C2A/POR/PPARG/PRKACB/PRKAR2A/RAB10/RHOQ/SLC25A33/SORBS1/SOS1/WDTC1/YWHAG/ZNF106	34
GO:1903829	GO:1903829	positive regulation of cellular protein localization	44/1150	293/10375	0.0219531	0.0219531	0.489609	ACTL6A/BCAP31/BMF/CCT4/CCT5/CDC42/CNST/DYNLL1/EGFR/FIS1/GSK3A/HTRA2/IL23A/ITGAX/ITGB1/KANK1/LGALS9/LIF/MSN/MTCL1/NPEPPS/NPTN/NUP62/OAZ2/PCM1/PEMT/PINX1/PRKCH/PRR5L/PSEN1/RAPGEF3/RTN4/SEMA5A/SMAD3/SORBS1/SORL1/SSH1/STARD7/TFDP2/TLR4/TPR/TREM2/UBR5/YWHAG	44
GO:0061136	GO:0061136	regulation of proteasomal protein catabolic process	22/1150	127/10375	0.0220992	0.0220992	0.489609	BBS7/BCAP31/CEBPA/CSNK1A1/DAB2IP/GABARAPL2/GNA12/LONRF1/N4BP1/NUDT15/PSEN1/PSMC1/PSMC5/RNF125/RNF19B/SCO1/SMAD7/SUMO1/SUMO2/TLK2/TRIB2/WAC	22
GO:0009896	GO:0009896	positive regulation of catabolic process	51/1150	348/10375	0.0221333	0.0221333	0.489609	ANAPC5/APOC2/ATG7/BBS7/BCAP31/CALCOCO2/CD81/CEBPA/CSNK1A1/DAB2IP/DAPK1/GSK3A/HMOX1/HTRA2/LONRF1/MAPK3/MSN/OAZ2/OPTN/PIP4K2B/POLR2G/PRKAA2/PRR5L/PSEN1/PSMA2/PSMA6/PSMB5/PSMC1/PSMC5/PSMD13/PSMD4/RAB3GAP1/RAB7A/RALB/RAPGEF3/RNF125/RNF19B/SCOC/SKP1/SMAD7/SNX9/SORL1/SUMO1/SUMO2/TBK1/TPCN1/TRIB2/UBE2D1/UBE2E1/USP13/WAC	51
GO:0032990	GO:0032990	cell part morphogenesis	54/1150	372/10375	0.0224448	0.0224448	0.493282	ABL1/ALCAM/ARHGAP35/BCL2L1/BMPR2/BTBD3/CAPRIN1/CDC42/CHRNA7/COL4A3BP/CORO1B/CORO1C/CYFIP1/DAB2IP/DPYSL2/EGFR/FARP1/FBXO31/FEZ2/FIS1/FN1/GDI1/IMPACT/ITGB1/KANK1/KDM1A/KLF7/LIMK1/LYPLA2/MAPK3/MINK1/NRCAM/PAFAH1B1/PANK2/PDLIM7/PID1/PSEN1/RAB10/RAC1/RAP2A/RAPH1/RTN4/RYK/SEMA3C/SEMA5A/SHOX2/SOS1/SPG20/SSH1/TBCE/TMEM106B/TSKU/VLDLR/WASL	54
GO:0033674	GO:0033674	positive regulation of kinase activity	55/1150	380/10375	0.0225201	0.0225201	0.493282	ABI2/ABL1/ADAM17/ADCY3/CCL5/CCNY/CD81/CDC42/CHI3L1/CHRNA7/CRKL/CSF1/DAB2IP/EDN1/EGFR/HGF/IGF2/IL23A/IRAK1/LMO4/LPAR1/MALT1/MAP2K2/MAP3K2/MAP3K5/MAP4K3/MAPK3/MDFIC/NBN/OSBPL8/PDGFC/PEA15/PIBF1/PIH1D1/PIK3CG/PRKACB/PRKAR2A/PSEN1/RAC1/RALB/RGCC/SDC4/SNX9/SPRY2/TAB2/TAOK3/TLR4/TNFAIP8L3/TRAF7/VAPB/VAV2/VLDLR/XRCC5/XRCC6/ZNF622	55
GO:0051453	GO:0051453	regulation of intracellular pH	12/1150	58/10375	0.0233023	0.0233023	0.504208	ATP6V1A/ATP6V1B2/ATP6V1D/ATP6V1E1/ATP6V1F/CA2/CLCN3/GPR89A/PPT1/RAB7A/SLC26A11/SLC9A7	12
GO:0016358	GO:0016358	dendrite development	23/1150	135/10375	0.0234743	0.0234743	0.504208	ASAP1/BTBD3/CAMK1D/CAPRIN1/CDC42/CHRNA7/CYFIP1/DAB2IP/FARP1/FBXO31/ITGB1/KLF7/LPAR1/MEF2C/MINK1/PAFAH1B1/PSEN1/RAC1/RAP2A/STRN/TMEM106B/VLDLR/WASL	23
GO:1903050	GO:1903050	regulation of proteolysis involved in cellular protein catabolic process	32/1150	202/10375	0.0235443	0.0235443	0.504208	ANAPC5/BBS7/BCAP31/CEBPA/CSNK1A1/DAB2IP/GABARAPL2/GNA12/LONRF1/N4BP1/NUDT15/PSEN1/PSMA2/PSMA6/PSMB5/PSMC1/PSMC5/PSMD13/PSMD4/RNF125/RNF19B/SCO1/SKP1/SMAD7/SUMO1/SUMO2/TLK2/TRIB2/UBE2D1/UBE2E1/UBE3A/WAC	32
GO:0030198	GO:0030198	extracellular matrix organization	30/1150	187/10375	0.0236812	0.0236812	0.504208	A2M/ABL1/ANXA2/BSG/CD47/COL1A1/COL1A2/COL8A2/COL9A2/CTSL/DPP4/FN1/HSD17B12/ICAM4/ITGAV/ITGAX/ITGB1/JAM2/LAMA3/LOXL3/MMP14/MMP19/MMP2/MYO1E/OLFML2A/PECAM1/RGCC/SMAD3/TIMP2/TNFRSF11B	30
GO:0030595	GO:0030595	leukocyte chemotaxis	22/1150	128/10375	0.0239936	0.0239936	0.504208	ADAM17/CAMK1D/CCL20/CCL5/CSF1/CX3CL1/CXCL10/CXCL2/CXCL3/CXCL9/EDN1/HSD3B7/IL23A/IL6R/LGALS3/LGALS9/LYST/MAPK3/MPP1/PIK3CG/RAC1/VEGFB	22
GO:0030029	GO:0030029	actin filament-based process	67/1150	478/10375	0.024499	0.024499	0.504208	ABI2/ABL1/ACTG1/ACTN1/AKAP2/ARAP1/ARHGAP18/ARHGAP35/ARHGAP6/ARPC4/BCAR1/BRK1/CAPG/CDC42/CELSR1/CORO1B/CORO1C/CUL3/CYFIP1/DSTN/EDN1/EPS8/FGD1/FHL3/ITGB1/KANK1/KIRREL/LIMK1/LPAR1/MAP3K2/MEF2C/MINK1/MTSS1/MYH9/MYL6/MYL6B/MYO1E/MYOZ1/NF2/PAFAH1B1/PALLD/PARVA/PDLIM7/PLEK/RAC1/RAP1GDS1/RAP2A/RAPGEF3/RGCC/RHOQ/RND1/RND3/SDC4/SEMA5A/SHROOM1/SMAD3/SNTA1/SORBS1/SPIRE1/SSH1/SUMO1/TMOD3/VIM/WASL/WDR1/XIRP1/Z…	67
GO:0043009	GO:0043009	chordate embryonic development	53/1150	366/10375	0.024561	0.024561	0.504208	ABL1/ALDH1A2/ARHGAP35/ARL13B/ASCL2/BCL2L1/BMPR2/BRCA1/BRK1/BYSL/CC2D2A/CEBPA/CELSR1/COL1A1/COL4A3BP/CUL3/EDN1/EDNRA/EGFR/EGLN1/EPN1/FAM212A/FOXA1/FZD1/GNA12/GNAS/ITGB1/ITPK1/KBTBD8/KDM1A/LIF/LMO4/MED21/MEF2C/MMP14/MTHFD1/MYH9/MYO1E/NBN/PRKACB/PSEN1/RXRA/SDC4/SEMA3C/SETD2/SHOX2/SMAD3/SP3/SYF2/TMED2/TRAF3IP1/WDR60/WDTC1	53
GO:0002704	GO:0002704	negative regulation of leukocyte mediated immunity	8/1150	33/10375	0.0247017	0.0247017	0.504208	CD84/DUSP22/HAVCR2/HLA-E/HMOX1/IFNB1/LGALS9/SMAD7	8
GO:0071300	GO:0071300	cellular response to retinoic acid	8/1150	33/10375	0.0247017	0.0247017	0.504208	ABCA1/ALDH1A2/BRINP2/COL1A1/HTRA2/MEF2C/PPARG/SERPINF1	8
GO:0032970	GO:0032970	regulation of actin filament-based process	37/1150	241/10375	0.0247682	0.0247682	0.504208	ABI2/ABL1/ARAP1/ARHGAP18/ARHGAP35/ARHGAP6/ARPC4/BRK1/CAPG/CDC42/CELSR1/CORO1B/CYFIP1/DSTN/EDN1/EPS8/KANK1/KIRREL/LIMK1/LPAR1/MEF2C/MYH9/NF2/PLEK/RAC1/RAPGEF3/RGCC/RHOQ/SDC4/SEMA5A/SMAD3/SPIRE1/SSH1/SUMO1/TMOD3/WASL/WDR1	37
GO:0051493	GO:0051493	regulation of cytoskeleton organization	47/1150	319/10375	0.0250158	0.0250158	0.504208	ABI2/ABL1/ARAP1/ARHGAP18/ARHGAP35/ARHGAP6/ARPC4/BRCA1/BRK1/CAPG/CDC42/CELSR1/CHMP4B/CLTC/CORO1B/CYFIP1/DSTN/EDN1/EPS8/KANK1/KIRREL/LIMK1/LPAR1/MAPK3/MEF2C/NF2/NUP62/PAFAH1B1/PLEK/RAC1/RAPGEF3/RGCC/RGPD4/RHOQ/SDC4/SEMA5A/SLAIN2/SMAD3/SPICE1/SPIRE1/SSH1/TMOD3/TPR/TRAF3IP1/TRIM37/WASL/WDR1	47
GO:0009410	GO:0009410	response to xenobiotic stimulus	11/1150	52/10375	0.025032	0.025032	0.504208	AKR7A2/BPHL/CRYZ/FMO2/GSTO1/MGST2/MGST3/NCEH1/POR/PTGES3/PTGS1	11
GO:0043062	GO:0043062	extracellular structure organization	30/1150	188/10375	0.0253001	0.0253001	0.504208	A2M/ABL1/ANXA2/BSG/CD47/COL1A1/COL1A2/COL8A2/COL9A2/CTSL/DPP4/FN1/HSD17B12/ICAM4/ITGAV/ITGAX/ITGB1/JAM2/LAMA3/LOXL3/MMP14/MMP19/MMP2/MYO1E/OLFML2A/PECAM1/RGCC/SMAD3/TIMP2/TNFRSF11B	30
GO:0001516	GO:0001516	prostaglandin biosynthetic process	5/1150	16/10375	0.0255029	0.0255029	0.504208	EDN1/HPGDS/PIBF1/PTGES3/PTGS1	5
GO:0001958	GO:0001958	endochondral ossification	5/1150	16/10375	0.0255029	0.0255029	0.504208	COL1A1/GNAS/MEF2C/MMP14/NAB2	5
GO:0036075	GO:0036075	replacement ossification	5/1150	16/10375	0.0255029	0.0255029	0.504208	COL1A1/GNAS/MEF2C/MMP14/NAB2	5
GO:0044090	GO:0044090	positive regulation of vacuole organization	5/1150	16/10375	0.0255029	0.0255029	0.504208	ANXA2/CALCOCO2/PIP4K2B/RAB3GAP1/RALB	5
GO:0046457	GO:0046457	prostanoid biosynthetic process	5/1150	16/10375	0.0255029	0.0255029	0.504208	EDN1/HPGDS/PIBF1/PTGES3/PTGS1	5
GO:1901685	GO:1901685	glutathione derivative metabolic process	5/1150	16/10375	0.0255029	0.0255029	0.504208	ESD/GSTO1/HPGDS/MGST2/MGST3	5
GO:1901687	GO:1901687	glutathione derivative biosynthetic process	5/1150	16/10375	0.0255029	0.0255029	0.504208	ESD/GSTO1/HPGDS/MGST2/MGST3	5
GO:0030334	GO:0030334	regulation of cell migration	67/1150	479/10375	0.0255126	0.0255126	0.504208	ABHD2/ADAM17/ARAP3/BCAR1/BMPR2/CAMK1D/CCL20/CCL5/COL1A1/CORO1B/CORO1C/CSF1/CX3CL1/CXCL10/CXCL2/CXCL3/CXCL9/DAB2IP/DOCK4/EDN1/EGFR/FBXO31/FN1/GNA12/GPNMB/HGF/HMOX1/IL23A/IL6R/ITGAV/KANK1/LAMA3/LGALS3/LGALS9/LMO4/LPAR1/MAPK3/MINK1/MMP14/MPP1/MSN/NF2/OSBPL8/P2RX4/PDGFC/PLAU/PLPP3/PRCP/PRKX/PRR5L/PTPRG/RAC1/RAP2A/RGCC/RTN4/SDC4/SEMA5A/SEMA6D/SERPINF1/SMAD3/SMAD7/SORL1/SPRY2/SSH1/STARD13/VEGFB/WASL	67
GO:0060071	GO:0060071	Wnt signaling pathway, planar cell polarity pathway	17/1150	93/10375	0.0256231	0.0256231	0.504208	ABL1/AP2B1/CDC42/CELSR1/CLTC/FZD1/GPC4/PRICKLE2/PSMA2/PSMA6/PSMB5/PSMC1/PSMC5/PSMD13/PSMD4/RAC1/RYK	17
GO:0035295	GO:0035295	tube development	53/1150	367/10375	0.0257269	0.0257269	0.504208	ABL1/ACAT1/ALDH1A2/ARHGAP35/ARL13B/BBS7/BMPR2/CC2D2A/CDC42/CEBPA/CELSR1/CHI3L1/CSF1/CTSZ/CXCL10/DAB2IP/EDN1/EDNRA/EGFR/FAM212A/FOXA1/FZD1/HEYL/ITPK1/KIF26B/LIF/LIPA/LMO4/LOXL3/MAPK3/MEF2C/MMP14/MTHFD1/MTSS1/PDGFC/PDPN/PRKACB/PRKX/PSEN1/SALL1/SAV1/SDC4/SEMA3C/SETD2/SHOX2/SMAD3/SMAD7/SP3/SPRY2/STARD13/STK40/TMED2/TRAF3IP1	53
GO:0045717	GO:0045717	negative regulation of fatty acid biosynthetic process	4/1150	11/10375	0.026157	0.026157	0.504208	APOC1/BRCA1/PIBF1/WDTC1	4
GO:0048012	GO:0048012	hepatocyte growth factor receptor signaling pathway	4/1150	11/10375	0.026157	0.026157	0.504208	BCAR1/HGF/MST1/RAC1	4
GO:0051127	GO:0051127	positive regulation of actin nucleation	4/1150	11/10375	0.026157	0.026157	0.504208	ABI2/BRK1/CYFIP1/WASL	4
GO:0090005	GO:0090005	negative regulation of establishment of protein localization to plasma membrane	4/1150	11/10375	0.026157	0.026157	0.504208	BCL2L1/PID1/PPP2R5A/RHOQ	4
GO:0030641	GO:0030641	regulation of cellular pH	12/1150	59/10375	0.0264041	0.0264041	0.504208	ATP6V1A/ATP6V1B2/ATP6V1D/ATP6V1E1/ATP6V1F/CA2/CLCN3/GPR89A/PPT1/RAB7A/SLC26A11/SLC9A7	12
GO:0046902	GO:0046902	regulation of mitochondrial membrane permeability	12/1150	59/10375	0.0264041	0.0264041	0.504208	ACAA2/ALKBH7/BCL2L1/BLOC1S2/BMF/DYNLL1/GSK3A/MOAP1/MTCH2/SLC35F6/TFDP2/YWHAG	12
GO:1904019	GO:1904019	epithelial cell apoptotic process	12/1150	59/10375	0.0264041	0.0264041	0.504208	ABL1/BCL2L1/BMPR2/DAB2IP/HIPK1/HMOX1/MAP3K5/MTCH2/PDCD4/PIK3CG/RGCC/SEMA5A	12
GO:1900006	GO:1900006	positive regulation of dendrite development	10/1150	46/10375	0.0266956	0.0266956	0.507606	CAPRIN1/CYFIP1/DAB2IP/FBXO31/LPAR1/PAFAH1B1/PSEN1/RAC1/TMEM106B/VLDLR	10
GO:0009792	GO:0009792	embryo development ending in birth or egg hatching	53/1150	368/10375	0.0269364	0.0269364	0.507872	ABL1/ALDH1A2/ARHGAP35/ARL13B/ASCL2/BCL2L1/BMPR2/BRCA1/BRK1/BYSL/CC2D2A/CEBPA/CELSR1/COL1A1/COL4A3BP/CUL3/EDN1/EDNRA/EGFR/EGLN1/EPN1/FAM212A/FOXA1/FZD1/GNA12/GNAS/ITGB1/ITPK1/KBTBD8/KDM1A/LIF/LMO4/MED21/MEF2C/MMP14/MTHFD1/MYH9/MYO1E/NBN/PRKACB/PSEN1/RXRA/SDC4/SEMA3C/SETD2/SHOX2/SMAD3/SP3/SYF2/TMED2/TRAF3IP1/WDR60/WDTC1	53
GO:0030036	GO:0030036	actin cytoskeleton organization	61/1150	432/10375	0.0269681	0.0269681	0.507872	ABI2/ABL1/ACTG1/ACTN1/AKAP2/ARAP1/ARHGAP18/ARHGAP35/ARHGAP6/ARPC4/BCAR1/BRK1/CAPG/CDC42/CELSR1/CORO1B/CORO1C/CUL3/CYFIP1/DSTN/EDN1/EPS8/FGD1/FHL3/ITGB1/KANK1/KIRREL/LIMK1/LPAR1/MAP3K2/MEF2C/MINK1/MTSS1/MYH9/MYOZ1/NF2/PAFAH1B1/PALLD/PARVA/PDLIM7/PLEK/RAC1/RAP1GDS1/RAP2A/RAPGEF3/RGCC/RHOQ/RND1/RND3/SDC4/SEMA5A/SHROOM1/SMAD3/SORBS1/SPIRE1/SSH1/TMOD3/WASL/WDR1/XIRP1/ZYX	61
GO:0045936	GO:0045936	negative regulation of phosphate metabolic process	57/1150	400/10375	0.0270506	0.0270506	0.507872	ABL1/AKT1S1/APOC1/CDKN2B/CEBPA/CNKSR3/CNST/CORO1C/CTDSPL/DAB2IP/DNAJC15/DUSP16/DUSP22/DYNLL1/EDN1/EDNRA/EGLN1/ENSA/FAM212A/FARP1/FBP1/GNAQ/HGF/IMPACT/KIRREL/LIF/LPAR1/LRRC4/MBIP/MTCH2/MYO1D/NF2/NUP62/PAFAH1B1/PDCD4/PIBF1/PID1/PLEK/PLPP3/PPP2R5A/PRKAR2A/PRR5L/PSEN1/RRP1B/SAMSN1/SMAD7/SNX6/SOCS6/SORL1/SPRY2/TAOK3/TLR4/TRAF3IP1/TRIB2/WARS/YWHAG/ZFYVE1	57
GO:0051438	GO:0051438	regulation of ubiquitin-protein transferase activity	19/1150	108/10375	0.0275553	0.0275553	0.509402	ABL1/ANAPC5/ARRDC4/DCUN1D3/DCUN1D4/DCUN1D5/LIMK1/PSEN1/PSMA2/PSMA6/PSMB5/PSMC1/PSMC5/PSMD13/PSMD4/SKP1/SMAD7/UBE2D1/UBE2E1	19
GO:0045666	GO:0045666	positive regulation of neuron differentiation	31/1150	197/10375	0.027739	0.027739	0.509402	ARHGAP35/BMPR2/BRINP2/CAMK1D/CAPRIN1/CYFIP1/DAB2IP/FBXO31/FIG4/FN1/FOXA1/HEYL/HGF/IMPACT/KDM1A/LIMK1/LPAR1/MEF2C/NPTN/NRCAM/PAFAH1B1/PSEN1/RAC1/SCARB2/SEMA5A/SERPINF1/SHOX2/TCF12/TIMP2/TMEM106B/VLDLR	31
GO:0042180	GO:0042180	cellular ketone metabolic process	25/1150	152/10375	0.0279071	0.0279071	0.509402	AKR7A2/APOC1/APOC2/BRCA1/COQ10B/COQ4/DHRS9/FABP3/KDSR/NDUFA9/NR1H3/OAZ2/PANK2/PIBF1/PPARG/PRKAA2/PSMA2/PSMA6/PSMB5/PSMC1/PSMC5/PSMD13/PSMD4/REST/WDTC1	25
GO:0044242	GO:0044242	cellular lipid catabolic process	22/1150	130/10375	0.0281542	0.0281542	0.509402	ABHD2/ACAA2/ACADS/ACAT1/ALDH3A2/APOC1/APOC2/DAGLA/ECHDC1/ETFA/FABP3/FABP5/HADH/HADHB/LPIN2/LPL/MGLL/PIK3CG/PNPLA4/PPT1/RAB7A/SGPL1	22
GO:0090175	GO:0090175	regulation of establishment of planar polarity	17/1150	94/10375	0.0281693	0.0281693	0.509402	ABL1/AP2B1/CDC42/CELSR1/CLTC/FZD1/GPC4/PRICKLE2/PSMA2/PSMA6/PSMB5/PSMC1/PSMC5/PSMD13/PSMD4/RAC1/RYK	17
GO:0030816	GO:0030816	positive regulation of cAMP metabolic process	9/1150	40/10375	0.028173	0.028173	0.509402	ABCA1/ADCY3/ADGRD1/CXCL10/CXCL9/EDNRA/GSK3A/RAPGEF3/TIMP2	9
GO:1901800	GO:1901800	positive regulation of proteasomal protein catabolic process	15/1150	80/10375	0.0282075	0.0282075	0.509402	BBS7/BCAP31/CEBPA/CSNK1A1/DAB2IP/LONRF1/PSEN1/PSMC1/PSMC5/RNF125/RNF19B/SMAD7/SUMO1/SUMO2/TRIB2	15
GO:0051492	GO:0051492	regulation of stress fiber assembly	11/1150	53/10375	0.0285351	0.0285351	0.509402	ARAP1/ARHGAP6/CDC42/LIMK1/LPAR1/NF2/RAC1/RAPGEF3/RGCC/SDC4/SMAD3	11
GO:0010390	GO:0010390	histone monoubiquitination	6/1150	22/10375	0.0287231	0.0287231	0.509402	DDB1/RYBP/SKP1/TRIM37/UBE2E1/WAC	6
GO:0032733	GO:0032733	positive regulation of interleukin-10 production	6/1150	22/10375	0.0287231	0.0287231	0.509402	HGF/IL23A/LGALS9/PIBF1/TLR4/TNFSF4	6
GO:0051653	GO:0051653	spindle localization	6/1150	22/10375	0.0287231	0.0287231	0.509402	MYH9/PAFAH1B1/SPDL1/SPIRE1/SPRY2/WASL	6
GO:0071470	GO:0071470	cellular response to osmotic stress	6/1150	22/10375	0.0287231	0.0287231	0.509402	MBIP/OXSR1/RCSD1/SLC12A6/XRCC5/XRCC6	6
GO:0090383	GO:0090383	phagosome acidification	6/1150	22/10375	0.0287231	0.0287231	0.509402	ATP6V1A/ATP6V1B2/ATP6V1D/ATP6V1E1/ATP6V1F/RAB7A	6
GO:0043903	GO:0043903	regulation of symbiosis, encompassing mutualism through parasitism	36/1150	236/10375	0.0289235	0.0289235	0.509402	ANKRD17/ANXA2/AP1S2/AP2B1/APOBEC3C/BIRC3/CCL5/CHMP4B/DDB1/EXOC2/HDAC1/IFNB1/IL23A/ITGAV/LGALS1/LGALS9/MDFIC/NELFCD/PC/POLR2F/POLR2G/POLR2L/PPID/PPIE/RAB7A/RAC1/REST/RNF125/SMC3/SRPK2/TKFC/TRAF3IP1/TRAF3IP2/TRIM14/VAPB/ZNF639	36
GO:1901653	GO:1901653	cellular response to peptide	36/1150	236/10375	0.0289235	0.0289235	0.509402	ADCY3/AHCYL1/ATP6V1A/ATP6V1B2/ATP6V1D/ATP6V1E1/ATP6V1F/BCAR1/CA2/CDC5L/CYFIP1/DENND4C/EDN1/EIF4EBP2/FIS1/GNG7/GSK3A/IGF2/KANK1/KLF11/MAPK3/OSBPL8/PID1/PIK3C2A/POR/PPARG/PRKACB/PRKAR2A/RAB10/RHOQ/SLC25A33/SORBS1/SOS1/WDTC1/YWHAG/ZNF106	36
GO:0006904	GO:0006904	vesicle docking involved in exocytosis	8/1150	34/10375	0.0292657	0.0292657	0.509402	EXOC2/PLEK/RAB10/RABEPK/RALB/UNC13B/VPS33B/VPS45	8
GO:0090382	GO:0090382	phagosome maturation	8/1150	34/10375	0.0292657	0.0292657	0.509402	ATP6V1A/ATP6V1B2/ATP6V1D/ATP6V1E1/ATP6V1F/RAB32/RAB7A/UNC13B	8
GO:0032787	GO:0032787	monocarboxylic acid metabolic process	52/1150	362/10375	0.0294505	0.0294505	0.509402	AASDHPPT/ACAA2/ACADS/ACAT1/ALDH1A2/ALDH3A2/ALKBH7/APOC1/APOC2/BRCA1/BSG/CYP27A1/CYP2U1/DAGLA/DBT/DHRS9/ECHDC1/EDN1/ETFA/FABP3/FBP1/GRHPR/HADH/HADHB/HLCS/HPGDS/HSD17B12/HSD3B7/LPIN2/LPL/LYPLA2/MAPK3/MGLL/MPC1/MTCH2/NR1H3/OSBPL1A/OSBPL3/PANK2/PC/PDPN/PFKP/PIBF1/POR/PPARG/PRKAA2/PTGES3/PTGR1/PTGS1/SGPL1/SORD/WDTC1	52
GO:0009611	GO:0009611	response to wounding	58/1150	410/10375	0.0294736	0.0294736	0.509402	A2M/ABHD2/ACHE/ACTG1/ADAM17/AK3/ANXA2/ANXA5/ARHGAP35/AXL/C6orf89/CCL20/CD59/CDC42/CELSR1/COL1A1/COL1A2/CORO1B/CX3CL1/DGKH/EDN1/EGFR/ELK3/FABP5/FN1/GNA12/GNAQ/GNAS/HDAC1/HMOX1/IFNB1/ITPK1/ITPR1/KANK1/KDM1A/LGALS1/MAP3K5/MAPK3/MMRN1/MYH9/P2RX4/PDGFC/PDPN/PIK3CG/PLAU/PLEK/PRCP/PRKACB/PRKAR2A/PRKCH/RAC1/SDC4/SMAD3/TLR4/TXN2/VAV2/VPS33B/VPS45	58
GO:0001881	GO:0001881	receptor recycling	7/1150	28/10375	0.0296401	0.0296401	0.509402	ACHE/ANXA2/ARAP1/ARFGEF2/KIF16B/OPTN/PSEN1	7
GO:0046456	GO:0046456	icosanoid biosynthetic process	7/1150	28/10375	0.0296401	0.0296401	0.509402	EDN1/HPGDS/LTA4H/MGST2/PIBF1/PTGES3/PTGS1	7
GO:1901570	GO:1901570	fatty acid derivative biosynthetic process	7/1150	28/10375	0.0296401	0.0296401	0.509402	EDN1/HPGDS/LTA4H/MGST2/PIBF1/PTGES3/PTGS1	7
GO:0006631	GO:0006631	fatty acid metabolic process	35/1150	229/10375	0.030129	0.030129	0.511212	ACAA2/ACADS/ACAT1/ALDH3A2/ALKBH7/APOC1/APOC2/BRCA1/CYP2U1/DAGLA/ECHDC1/EDN1/ETFA/FABP3/HADH/HADHB/HPGDS/HSD17B12/LPIN2/LPL/LYPLA2/MAPK3/MGLL/NR1H3/PANK2/PDPN/PIBF1/POR/PPARG/PRKAA2/PTGES3/PTGR1/PTGS1/SGPL1/WDTC1	35
GO:0002433	GO:0002433	immune response-regulating cell surface receptor signaling pathway involved in phagocytosis	13/1150	67/10375	0.0306003	0.0306003	0.511212	ABL1/ACTG1/ARPC4/BRK1/CDC42/CYFIP1/LIMK1/MAPK3/PLD2/RAC1/VAV2/WASL/WIPF2	13
GO:0003206	GO:0003206	cardiac chamber morphogenesis	13/1150	67/10375	0.0306003	0.0306003	0.511212	BMPR2/EGLN1/FZD1/GSK3A/HEYL/MEF2C/PARVA/RXRA/SAV1/SEMA3C/SHOX2/SMAD7/SOS1	13
GO:0038096	GO:0038096	Fc-gamma receptor signaling pathway involved in phagocytosis	13/1150	67/10375	0.0306003	0.0306003	0.511212	ABL1/ACTG1/ARPC4/BRK1/CDC42/CYFIP1/LIMK1/MAPK3/PLD2/RAC1/VAV2/WASL/WIPF2	13
GO:0032870	GO:0032870	cellular response to hormone stimulus	60/1150	427/10375	0.0306285	0.0306285	0.511212	ABHD2/ADCY3/AHCYL1/ATP6V1A/ATP6V1B2/ATP6V1D/ATP6V1E1/ATP6V1F/BCAR1/BRCA1/CA2/CDC5L/CREBRF/CTSL/CYFIP1/DENND4C/EDN1/EGFR/EIF4EBP2/FBXO32/FOXA1/GNG7/GSK3A/HDAC1/HEYL/IFNB1/IGF2/KANK1/LANCL2/MAPK3/MEF2C/NR1D2/NR1H3/NR3C1/NR3C2/NUP62/OSBPL8/PAQR5/PID1/PIK3C2A/POR/PPARG/PRCP/PRKAA2/PRKACB/PRKAR2A/RAB10/REST/RHOQ/RXRA/SERPINF1/SLC25A33/SORBS1/SOS1/TNFSF4/UBE3A/UBR5/WDTC1/YWHAG/ZNF106	60
GO:0022617	GO:0022617	extracellular matrix disassembly	10/1150	47/10375	0.0306607	0.0306607	0.511212	A2M/BSG/CTSL/DPP4/FN1/LAMA3/MMP14/MMP19/MMP2/TIMP2	10
GO:0030801	GO:0030801	positive regulation of cyclic nucleotide metabolic process	10/1150	47/10375	0.0306607	0.0306607	0.511212	ABCA1/ADCY3/ADGRD1/CXCL10/CXCL9/EDNRA/GSK3A/GUCY1A3/RAPGEF3/TIMP2	10
GO:0072676	GO:0072676	lymphocyte migration	10/1150	47/10375	0.0306607	0.0306607	0.511212	ADAM17/CCL20/CCL5/CX3CL1/CXCL10/CXCL9/HSD3B7/MSN/PIK3CG/WASL	10
GO:0050877	GO:0050877	neurological system process	52/1150	363/10375	0.030811	0.030811	0.511291	ABL1/ADCY3/AMFR/ARC/BBS7/CCDC66/CDH23/CHRNA1/CHRNA7/CHRNB1/COL1A1/CRYZ/CYFIP1/DFNA5/DNAJC19/EDN1/EFEMP1/EGFR/EIF4EBP2/FIG4/GABRB2/GATM/GNAS/HGF/ITGB1/LRIG1/MAPK3/MEF2C/MGLL/MYO9A/NAV2/NBN/NPTN/NPY1R/NRCAM/OLFM2/P2RX4/PAFAH1B1/PAIP2/PJA2/PPT1/PSEN1/RNF10/RP9/RPGR/SERPINF1/SPG20/SPRY2/TIMM10/TTC8/VLDLR/WDR1	52
GO:0003007	GO:0003007	heart morphogenesis	24/1150	146/10375	0.0309396	0.0309396	0.511291	ALDH1A2/ARL13B/BAZ1B/BBS7/BMPR2/COL4A3BP/EGLN1/FZD1/GSK3A/HEYL/MEF2C/NPY1R/PARVA/PDCD4/PSEN1/RTN4/RXRA/SAV1/SEMA3C/SHOX2/SMAD3/SMAD7/SOS1/TMED2	24
GO:0010469	GO:0010469	regulation of receptor activity	15/1150	81/10375	0.0312038	0.0312038	0.511291	ADAM17/ANXA2/ARC/BAZ1B/DAPK1/FNTA/GSTO1/HEYL/IGF2/MEF2C/MINK1/NETO2/PLAU/PSEN1/SNX6	15
GO:0048813	GO:0048813	dendrite morphogenesis	15/1150	81/10375	0.0312038	0.0312038	0.511291	BTBD3/CAPRIN1/CDC42/CHRNA7/FARP1/FBXO31/ITGB1/KLF7/MINK1/PAFAH1B1/RAC1/RAP2A/TMEM106B/VLDLR/WASL	15
GO:0001525	GO:0001525	angiogenesis	43/1150	292/10375	0.0312376	0.0312376	0.511291	ANXA2/BRCA1/CDC42/CHI3L1/CHRNA7/COL8A2/CX3CL1/CXCL10/DAB2IP/EDN1/EDNRA/EGLN1/ELK3/FN1/GPNMB/HGF/HIPK1/HMOX1/ITGAV/ITGB1/JAK1/MMP14/MMP19/MMP2/MYH9/NRCAM/PARVA/PIK3CG/PRCP/PRKX/RAPGEF3/RGCC/RNH1/SEMA5A/SERPINF1/SETD2/SLC12A6/SRPK2/STARD13/VAV2/VEGFB/VEZF1/WARS	43
GO:0016337	GO:0016337	single organismal cell-cell adhesion	56/1150	396/10375	0.0321741	0.0321741	0.52347	ABL1/ACTG1/BTN2A2/CCL5/CD47/CD59/CD6/CDC42/COL8A2/DPP4/DUSP22/EGFR/FAM49B/FOXA1/GNAS/GPNMB/HAVCR2/HLA-E/ICAM4/IFNB1/IGF2/IL23A/ITGAV/ITGAX/ITGB1/JAM2/KIF26B/KIRREL/LGALS1/LGALS3/LGALS9/LMO1/LOXL3/MALT1/MINK1/MSN/MYH9/NF2/NRCAM/PAG1/PARVA/PDPN/PERP/PIK3CG/PLEK/PLPP3/PSEN1/RAC1/RGCC/SDC4/SMAD7/SOCS6/SOS1/TNFSF4/TWSG1/VPS33B	56
GO:0034502	GO:0034502	protein localization to chromosome	11/1150	54/10375	0.0323764	0.0323764	0.52347	CCT4/CCT5/CTCF/H2AFY2/PIH1D1/PINX1/RAD21/RPA1/SGF29/SPDL1/XRCC5	11
GO:0099565	GO:0099565	chemical synaptic transmission, postsynaptic	9/1150	41/10375	0.0326709	0.0326709	0.52347	CHRNA1/CHRNA7/CHRNB1/GSK3A/MEF2C/P2RX4/RAB3GAP1/SSH1/UNC13B	9
GO:0001101	GO:0001101	response to acid chemical	33/1150	215/10375	0.0326827	0.0326827	0.52347	ABCA1/ALDH1A2/ATG7/BCL2L1/BRINP2/CLDN1/COL1A1/COL1A2/EDN1/EGFR/FABP3/HLCS/HMGCL/HTRA2/KCNMB1/LANCL2/MEF2C/MMP2/PDGFC/PEMT/PID1/PPARG/PRKAA2/RRAGB/RRAGC/RRAGD/RXRA/SERPINF1/SHMT1/TMBIM6/TNFSF4/UBR2/XRCC5	33
GO:0032689	GO:0032689	negative regulation of interferon-gamma production	5/1150	17/10375	0.0329188	0.0329188	0.52347	AXL/HAVCR2/LGALS9/TLR4/TNFSF4	5
GO:0046640	GO:0046640	regulation of alpha-beta T cell proliferation	5/1150	17/10375	0.0329188	0.0329188	0.52347	HLA-E/IL23A/LGALS9/TNFSF4/TWSG1	5
GO:0048011	GO:0048011	neurotrophin TRK receptor signaling pathway	5/1150	17/10375	0.0329188	0.0329188	0.52347	AKT1S1/BCAR1/CYFIP1/SOS1/SPRY2	5
GO:1903077	GO:1903077	negative regulation of protein localization to plasma membrane	5/1150	17/10375	0.0329188	0.0329188	0.52347	BCL2L1/CLTC/PID1/PPP2R5A/RHOQ	5
GO:0030814	GO:0030814	regulation of cAMP metabolic process	12/1150	61/10375	0.0334915	0.0334915	0.52428	ABCA1/ADCY3/ADGRD1/CXCL10/CXCL9/EDN1/EDNRA/EGLN1/GSK3A/LPAR1/RAPGEF3/TIMP2	12
GO:0032231	GO:0032231	regulation of actin filament bundle assembly	12/1150	61/10375	0.0334915	0.0334915	0.52428	ARAP1/ARHGAP6/CDC42/LIMK1/LPAR1/NF2/PLEK/RAC1/RAPGEF3/RGCC/SDC4/SMAD3	12
GO:0010975	GO:0010975	regulation of neuron projection development	39/1150	262/10375	0.0334933	0.0334933	0.52428	ABL1/ARHGAP35/ASAP1/BMPR2/CAMK1D/CAPRIN1/CTSZ/CYFIP1/DAB2IP/DPYSL2/FBXO31/FIG4/FN1/GDI1/HGF/KANK1/KDM1A/LGALS1/LIMK1/LPAR1/MEF2C/NCS1/NPTN/NRCAM/PAFAH1B1/PSEN1/PTPRG/RAC1/RAP2A/RTN4/SCARB2/SEMA5A/SERPINF1/SHOX2/SPG20/SSH1/TMEM106B/VIM/VLDLR	39
GO:0043161	GO:0043161	proteasome-mediated ubiquitin-dependent protein catabolic process	48/1150	333/10375	0.0335216	0.0335216	0.52428	AMFR/ANAPC5/BBS7/BCAP31/BTBD3/CEBPA/CSNK1A1/CUL3/DDB1/FBXO31/FBXO6/GID4/GNA12/GSK3A/KLHL20/LONRF1/N4BP1/PCNP/PPP2CB/PPP2R5C/PSEN1/PSMA2/PSMA6/PSMB5/PSMC1/PSMC5/PSMD13/PSMD4/RMND5B/RNF11/RNF125/RNF19B/SEC61B/SHARPIN/SKP1/SMAD7/SUMO1/SUMO2/TLK2/TMEM129/TRIB2/UBE2D1/UBE2E1/UBE2R2/UBR2/WAC/WWP1/WWP2	48
GO:0042391	GO:0042391	regulation of membrane potential	29/1150	185/10375	0.0339347	0.0339347	0.52428	ABL1/ATP1B3/BCL2L1/CHRNA1/CHRNA7/CHRNB1/EDN1/GNAQ/KCNMA1/KCNN4/MEF2C/MTCH2/NRCAM/P2RX4/PANK2/PID1/PSEN1/RAB3GAP1/SLC25A33/SLC26A11/SMAD7/SNTA1/SPG20/SSH1/SUMO1/TPCN1/UNC13B/WDR1/WWP2	29
GO:0010256	GO:0010256	endomembrane system organization	64/1150	462/10375	0.0340767	0.0340767	0.52428	A4GALT/ABCA1/AKTIP/ALS2CL/ANXA2/ARFGEF2/ASAP1/ATP1B3/BCL2L1/BLOC1S2/BSG/CDC42/CHMP4B/CLCN3/CLTC/CNST/COL4A3BP/CSNK1A1/DENND4C/EGFR/GCC2/ITGB1/LYST/MAP2K2/MAP7/MAPK3/MTSS1/NDRG1/NEK6/NUP107/NUP62/OPTN/OSBPL8/PAFAH1B1/PID1/PLEKHM2/PLSCR4/PPP2R5A/PRKCH/RAB10/RAB22A/RAB3GAP1/RAB7A/RAC1/RAP2A/REEP3/RFX2/RHOQ/RTN4/SCARB2/SNX9/SORBS1/STX6/SUMO1/TMED2/TMEM127/TPR/TREM2/TTC7B/UBL4A/USP6NL/VAPB/VPS33B/WASL	64
GO:0003231	GO:0003231	cardiac ventricle development	13/1150	68/10375	0.0341396	0.0341396	0.52428	AP2B1/BMPR2/EGLN1/FZD1/GSK3A/HEYL/LMO4/MEF2C/RXRA/SALL1/SAV1/SEMA3C/SMAD7	13
GO:0021885	GO:0021885	forebrain cell migration	8/1150	35/10375	0.0343782	0.0343782	0.52428	ARL13B/AXL/DAB2IP/EGFR/PAFAH1B1/PSEN1/RAC1/RTN4	8
GO:0045980	GO:0045980	negative regulation of nucleotide metabolic process	8/1150	35/10375	0.0343782	0.0343782	0.52428	DNAJC15/EDN1/EDNRA/EGLN1/FBP1/LPAR1/MTCH2/PID1	8
GO:0048704	GO:0048704	embryonic skeletal system morphogenesis	8/1150	35/10375	0.0343782	0.0343782	0.52428	GNAS/MEF2C/MMP14/MTHFD1/SETD2/SHOX2/SMAD3/WDR60	8
GO:0098586	GO:0098586	cellular response to virus	8/1150	35/10375	0.0343782	0.0343782	0.52428	ANKRD17/BCL2L1/BIRC3/IFIH1/IFNB1/LGALS9/RNF125/TKFC	8
GO:1900543	GO:1900543	negative regulation of purine nucleotide metabolic process	8/1150	35/10375	0.0343782	0.0343782	0.52428	DNAJC15/EDN1/EDNRA/EGLN1/FBP1/LPAR1/MTCH2/PID1	8
GO:0010876	GO:0010876	lipid localization	33/1150	216/10375	0.0346316	0.0346316	0.52428	ABCA1/ABCC3/ALKBH7/ANXA2/APOBR/APOC1/APOC2/ATP9A/COL4A3BP/EDN1/ESYT2/FABP3/GLTP/ITGAV/KCNN4/LPL/MSR1/NPC2/NR1H3/OSBPL1A/OSBPL3/OSBPL8/P2RX4/PITPNB/PITPNC1/PITPNM3/PPARG/PRKAA2/RXRA/SLC25A20/SORL1/TNFAIP8L3/VLDLR	33
GO:0002707	GO:0002707	negative regulation of lymphocyte mediated immunity	6/1150	23/10375	0.0353289	0.0353289	0.52428	DUSP22/HAVCR2/HLA-E/IFNB1/LGALS9/SMAD7	6
GO:0002823	GO:0002823	negative regulation of adaptive immune response based on somatic recombination of immune receptors built from immunoglobulin superfamily domains	6/1150	23/10375	0.0353289	0.0353289	0.52428	DUSP22/HAVCR2/IFNB1/LOXL3/SMAD7/TNFSF4	6
GO:0006656	GO:0006656	phosphatidylcholine biosynthetic process	7/1150	29/10375	0.0354573	0.0354573	0.52428	ACHE/FABP3/FABP5/LPIN2/PEMT/SLC44A1/STARD7	7
GO:0032653	GO:0032653	regulation of interleukin-10 production	7/1150	29/10375	0.0354573	0.0354573	0.52428	HGF/IL23A/LGALS9/PIBF1/TLR4/TNFSF4/TRIB2	7
GO:1903727	GO:1903727	positive regulation of phospholipid metabolic process	7/1150	29/10375	0.0354573	0.0354573	0.52428	APOC2/CD81/CDC42/FABP3/RAC1/TNFAIP8L3/VAV2	7
GO:0030324	GO:0030324	lung development	19/1150	111/10375	0.035492	0.035492	0.52428	ALDH1A2/BMPR2/CDC42/CEBPA/CELSR1/CHI3L1/CTSZ/EGFR/FOXA1/LIF/LIPA/LOXL3/MAPK3/MMP14/PDPN/SAV1/SP3/SPRY2/STK40	19
GO:0007095	GO:0007095	mitotic G2 DNA damage checkpoint	4/1150	12/10375	0.0358694	0.0358694	0.52428	NBN/SYF2/TAOK3/TOPBP1	4
GO:0007413	GO:0007413	axonal fasciculation	4/1150	12/10375	0.0358694	0.0358694	0.52428	ARHGAP35/NRCAM/RTN4/SEMA5A	4
GO:0032753	GO:0032753	positive regulation of interleukin-4 production	4/1150	12/10375	0.0358694	0.0358694	0.52428	HAVCR2/HLA-E/LGALS9/TNFSF4	4
GO:0035518	GO:0035518	histone H2A monoubiquitination	4/1150	12/10375	0.0358694	0.0358694	0.52428	DDB1/RYBP/SKP1/TRIM37	4
GO:1905523	GO:1905523	positive regulation of macrophage migration	4/1150	12/10375	0.0358694	0.0358694	0.52428	CCL5/CSF1/MAPK3/MMP14	4
GO:0032101	GO:0032101	regulation of response to external stimulus	61/1150	439/10375	0.035903	0.035903	0.52428	A2M/ADAM17/ANKRD17/ANXA2/AP1S2/AP2B1/BIRC3/BMPR2/CAMK1D/CCL5/CD47/CD59/CD6/CORO1B/CSF1/CX3CL1/CXCL10/CXCL2/CXCL3/CXCL9/EDN1/EGFR/FNTA/HAVCR2/HGF/IL23A/IL6R/LGALS9/LPAR1/LPL/MAPK3/MGLL/MPP1/NMT2/NR1D2/NR1H3/OPTN/P2RX4/PDCD4/PIK3CG/PLAU/PLEK/PPARG/PSMA6/RAC1/RNF125/SEMA5A/SERPINF1/SHARPIN/SMAD3/TBK1/TKFC/TLR4/TNFSF4/TRAF3IP1/TRAF3IP2/UNC13B/VAV2/VEGFB/VPS33B/ZYX	61
GO:0050767	GO:0050767	regulation of neurogenesis	58/1150	415/10375	0.0362951	0.0362951	0.52828	ABL1/ARHGAP35/ASAP1/ASCL2/BMPR2/BRINP2/CAMK1D/CAPRIN1/CSF1/CTSZ/CYFIP1/DAB2IP/DPYSL2/FBXO31/FIG4/FN1/FOXA1/GDI1/HEYL/HGF/IMPACT/KANK1/KDM1A/LGALS1/LIF/LIMK1/LPAR1/MEF2C/NCS1/NF2/NPTN/NRCAM/PAFAH1B1/PCM1/PPARG/PRKCH/PSEN1/PTPRG/RAC1/RAP2A/REST/RNF10/RTN4/SCARB2/SEMA5A/SERPINF1/SHOX2/SORL1/SPG20/SSH1/TCF12/TIMP2/TMEM106B/VIM/VLDLR/WDR1/XRCC5/YWHAG	58
GO:0008286	GO:0008286	insulin receptor signaling pathway	17/1150	97/10375	0.0369402	0.0369402	0.535924	ATP6V1A/ATP6V1B2/ATP6V1D/ATP6V1E1/ATP6V1F/BCAR1/EIF4EBP2/GSK3A/IGF2/KANK1/OSBPL8/PID1/PIK3C2A/RHOQ/SORBS1/SOS1/ZNF106	17
GO:0034446	GO:0034446	substrate adhesion-dependent cell spreading	12/1150	62/10375	0.0375023	0.0375023	0.54084	ABL1/AKIP1/AXL/CDC42/CORO1C/CRKL/FN1/ITGAV/KANK1/LIMS1/PARVA/RAC1	12
GO:0003281	GO:0003281	ventricular septum development	9/1150	42/10375	0.0376422	0.0376422	0.54084	AP2B1/BMPR2/EGLN1/FZD1/HEYL/LMO4/SALL1/SAV1/SMAD7	9
GO:1901185	GO:1901185	negative regulation of ERBB signaling pathway	9/1150	42/10375	0.0376422	0.0376422	0.54084	CDC42/DAB2IP/EGFR/EPN1/NUP62/PSEN1/RAB7A/SNX6/SPRY2	9
GO:2000278	GO:2000278	regulation of DNA biosynthetic process	14/1150	76/10375	0.0380628	0.0380628	0.54513	BMPR2/CCT4/CCT5/HGF/MAPK3/NVL/PINX1/PPARG/PTGES3/RFC3/RFC5/RGCC/SMG5/XRCC5	14
GO:0051960	GO:0051960	regulation of nervous system development	63/1150	457/10375	0.0384562	0.0384562	0.549005	ABL1/ADGRL1/ARHGAP35/ASAP1/ASCL2/BMPR2/BRINP2/CAMK1D/CAPRIN1/CELSR1/CSF1/CTSZ/CYFIP1/DAB2IP/DPYSL2/FBXO31/FIG4/FN1/FOXA1/FZD1/GDI1/HEYL/HGF/IMPACT/KANK1/KDM1A/LGALS1/LIF/LIMK1/LPAR1/MEF2C/NCS1/NF2/NPTN/NRCAM/PAFAH1B1/PCM1/PPARG/PRKACB/PRKCH/PSEN1/PTPRG/RAC1/RAP2A/REST/RNF10/RTN4/SCARB2/SEMA5A/SERPINF1/SHOX2/SORL1/SPG20/SSH1/TCF12/TIMP2/TMEM106B/TRAF3IP1/VIM/VLDLR/WDR1/XRCC5/YWHAG	63
GO:0048706	GO:0048706	embryonic skeletal system development	10/1150	49/10375	0.0398003	0.0398003	0.55632	COL1A1/GNAS/MEF2C/MMP14/MTHFD1/SETD2/SHOX2/SMAD3/SP3/WDR60	10
GO:1902108	GO:1902108	regulation of mitochondrial membrane permeability involved in apoptotic process	10/1150	49/10375	0.0398003	0.0398003	0.55632	ACAA2/BLOC1S2/BMF/DYNLL1/GSK3A/MOAP1/MTCH2/SLC35F6/TFDP2/YWHAG	10
GO:0014031	GO:0014031	mesenchymal cell development	8/1150	36/10375	0.0400631	0.0400631	0.55632	ALDH1A2/CORO1C/EDN1/EDNRA/HEYL/KBTBD8/MAPK3/SEMA3C	8
GO:0042310	GO:0042310	vasoconstriction	8/1150	36/10375	0.0400631	0.0400631	0.55632	BMPR2/DOCK4/EDN1/EDNRA/EGFR/HTR7/PIK3C2A/RAP1GDS1	8
GO:0097006	GO:0097006	regulation of plasma lipoprotein particle levels	8/1150	36/10375	0.0400631	0.0400631	0.55632	ABCA1/ANXA2/APOC1/APOC2/HMOX1/LPL/MSR1/VLDLR	8
GO:1903364	GO:1903364	positive regulation of cellular protein catabolic process	26/1150	165/10375	0.0405636	0.0405636	0.55632	ANAPC5/BBS7/BCAP31/CD81/CEBPA/CSNK1A1/DAB2IP/LONRF1/MSN/PSEN1/PSMA2/PSMA6/PSMB5/PSMC1/PSMC5/PSMD13/PSMD4/RNF125/RNF19B/SKP1/SMAD7/SUMO1/SUMO2/TRIB2/UBE2D1/UBE2E1	26
GO:0001654	GO:0001654	eye development	29/1150	188/10375	0.0407825	0.0407825	0.55632	ACHE/ACTL6A/ALDH1A2/ARHGAP35/BBS7/BCAR3/BMPR2/CC2D2A/CCDC66/COL8A2/CPAMD8/EFEMP1/EGFR/HDAC1/HIPK1/NF2/PAPD4/PSEN1/RAB3GAP1/RDH13/RXRA/SERPINF1/SMAD3/SOS1/SP3/TRAF3IP1/TSKU/TWSG1/VIM	29
GO:0000904	GO:0000904	cell morphogenesis involved in differentiation	57/1150	410/10375	0.0411096	0.0411096	0.55632	ABL1/ACTN1/AKIP1/ALCAM/ARHGAP35/ARL13B/AXL/BMPR2/BTBD3/CAPRIN1/CDC42/CHRNA7/CORO1C/CRKL/CUL3/CYFIP1/DPYSL2/FARP1/FBXO31/FEZ2/FN1/GDI1/ITGAV/ITGB1/KANK1/KLF7/LIMK1/LIMS1/LYPLA2/MAPK3/MEF2C/MINK1/MYH9/NRCAM/PAFAH1B1/PALLD/PARVA/PDLIM7/PSEN1/RAB10/RAC1/RAP2A/RAPH1/RTN4/RYK/SEMA3C/SEMA5A/SHOX2/SOS1/SPG20/SSH1/TBCE/TMEM106B/TSKU/VLDLR/WASL/WDR1	57
GO:0030148	GO:0030148	sphingolipid biosynthetic process	11/1150	56/10375	0.0411309	0.0411309	0.55632	A4GALT/ALDH3A2/CERS6/COL4A3BP/KDSR/PEMT/PLPP3/SGPL1/SGPP1/ST6GALNAC6/VAPB	11
GO:1903076	GO:1903076	regulation of protein localization to plasma membrane	11/1150	56/10375	0.0411309	0.0411309	0.55632	BCL2L1/CLTC/CNST/EGFR/ITGB1/PID1/PPP2R5A/PRKCH/RHOQ/SORBS1/TREM2	11
GO:0006622	GO:0006622	protein targeting to lysosome	5/1150	18/10375	0.0415445	0.0415445	0.55632	GCC2/RAB7A/SCARB2/SORL1/ZFYVE16	5
GO:0006730	GO:0006730	one-carbon metabolic process	5/1150	18/10375	0.0415445	0.0415445	0.55632	AHCYL1/CA2/MAT2B/MTHFD1/SHMT1	5
GO:0070584	GO:0070584	mitochondrion morphogenesis	5/1150	18/10375	0.0415445	0.0415445	0.55632	BCL2L1/COL4A3BP/FIS1/PANK2/PID1	5
GO:0006275	GO:0006275	regulation of DNA replication	15/1150	84/10375	0.0415858	0.0415858	0.55632	ANKRD17/ATG7/CDC42/EGFR/ESCO1/NBN/NF2/PDGFC/PDS5A/PID1/RAC1/RFC3/RFC5/SMC1A/SMC3	15
GO:0021915	GO:0021915	neural tube development	19/1150	113/10375	0.0416459	0.0416459	0.55632	ABL1/ALDH1A2/ARHGAP35/ARL13B/CC2D2A/CELSR1/FAM212A/FOXA1/FZD1/ITPK1/LMO4/MTHFD1/PRKACB/PSEN1/SDC4/SEMA3C/SETD2/TMED2/TRAF3IP1	19
GO:0071396	GO:0071396	cellular response to lipid	53/1150	378/10375	0.0416584	0.0416584	0.55632	ABCA1/ABHD2/ABL1/ADCY3/ALDH1A2/AXL/BRCA1/BRINP2/CCL20/CCL5/CD6/CLDN1/COL1A1/CREBRF/CXCL10/DAB2IP/EDN1/EGFR/FBXO32/FIS1/FOXA1/HAVCR2/HDAC1/HEYL/HTRA2/IFNB1/IRAK1/KCNMB1/LANCL2/LITAF/LPAR1/MAPK3/MEF2C/MSN/NR1D2/NR1H3/NR3C1/NR3C2/PAQR5/PDCD4/PID1/PLSCR4/PPARG/PRKAA2/REST/RXRA/SERPINF1/TLR4/TNFSF4/UBE3A/UBR5/WDR35/XRCC5	53
GO:1905114	GO:1905114	cell surface receptor signaling pathway involved in cell-cell signaling	53/1150	378/10375	0.0416584	0.0416584	0.55632	ABL1/AGO1/ANKRD10/AP2B1/CCNY/CDC42/CELSR1/CHRNA1/CHRNA7/CHRNB1/CLTC/COL1A1/CSNK1A1/CUL3/DAB2IP/DDB1/FZD1/GPC4/GSK3A/HDAC1/IGFBP4/KANK1/MDFIC/MEF2C/MESDC2/NFATC1/P2RX4/PLPP3/PRICKLE2/PRKAA2/PSEN1/PSMA2/PSMA6/PSMB5/PSMC1/PSMC5/PSMD13/PSMD4/RAB3GAP1/RAC1/RNF220/RYK/SALL1/SKP1/SMAD3/SSH1/STRN/TCF7L1/TMEM237/TMEM64/TSKU/UBR5/UNC13B	53
GO:0043900	GO:0043900	regulation of multi-organism process	42/1150	290/10375	0.0416622	0.0416622	0.55632	ANKRD17/ANXA2/AP1S2/AP2B1/APOBEC3C/BIRC3/CCL5/CHMP4B/DDB1/EXOC2/HAVCR2/HDAC1/HPGDS/IFNB1/IL23A/ITGAV/LGALS1/LGALS9/MAPK3/MDFIC/NELFCD/OPTN/PC/POLR2F/POLR2G/POLR2L/PPID/PPIE/RAB7A/RAC1/REST/RNF125/SMC3/SRPK2/TBK1/TKFC/TRAF3IP1/TRAF3IP2/TRIM14/UNC13B/VAPB/ZNF639	42
GO:0006720	GO:0006720	isoprenoid metabolic process	12/1150	63/10375	0.0418402	0.0418402	0.55632	ALDH1A2/ALDH3A2/APOC2/DHRS9/EGFR/GPC4/HTRA2/LPL/NPC2/PNPLA4/RDH13/SDC4	12
GO:0051444	GO:0051444	negative regulation of ubiquitin-protein transferase activity	14/1150	77/10375	0.0419676	0.0419676	0.55632	ABL1/ANAPC5/LIMK1/PSEN1/PSMA2/PSMA6/PSMB5/PSMC1/PSMC5/PSMD13/PSMD4/SMAD7/UBE2D1/UBE2E1	14
GO:0071548	GO:0071548	response to dexamethasone	7/1150	30/10375	0.0419817	0.0419817	0.55632	CLDN1/EDN1/EGFR/FBXO32/IFNB1/NR3C1/SERPINF1	7
GO:0072678	GO:0072678	T cell migration	7/1150	30/10375	0.0419817	0.0419817	0.55632	ADAM17/CCL20/CCL5/CXCL10/CXCL9/MSN/PIK3CG	7
GO:0007507	GO:0007507	heart development	48/1150	338/10375	0.0419917	0.0419917	0.55632	ALDH1A2/AP2B1/ARL13B/BAZ1B/BBS7/BMPR2/CC2D2A/CDC42/COL4A3BP/CRKL/EDN1/EDNRA/EGFR/EGLN1/FZD1/GALNT11/GNAQ/GSK3A/HEYL/ITGB1/LMO4/MAPK3/MEF2C/MTHFD1/NPY1R/PARVA/PDCD4/PPARG/PSEN1/RB1CC1/REST/RTN4/RXRA/SALL1/SAV1/SEMA3C/SETD2/SGCB/SHOX2/SMAD3/SMAD7/SOS1/TAB2/TFDP2/TMED2/TRAF3IP1/VEGFB/XIRP1	48
GO:0038094	GO:0038094	Fc-gamma receptor signaling pathway	13/1150	70/10375	0.0420811	0.0420811	0.55632	ABL1/ACTG1/ARPC4/BRK1/CDC42/CYFIP1/LIMK1/MAPK3/PLD2/RAC1/VAV2/WASL/WIPF2	13
GO:0046058	GO:0046058	cAMP metabolic process	13/1150	70/10375	0.0420811	0.0420811	0.55632	ABCA1/ADCY3/ADGRD1/CXCL10/CXCL9/EDN1/EDNRA/EGLN1/GSK3A/LPAR1/PDE8A/RAPGEF3/TIMP2	13
GO:0048701	GO:0048701	embryonic cranial skeleton morphogenesis	6/1150	24/10375	0.0428368	0.0428368	0.562979	GNAS/MEF2C/MMP14/MTHFD1/SETD2/SMAD3	6
GO:0071480	GO:0071480	cellular response to gamma radiation	6/1150	24/10375	0.0428368	0.0428368	0.562979	BCL2L1/KDM1A/TLK2/WRN/XRCC5/XRCC6	6
GO:0045732	GO:0045732	positive regulation of protein catabolic process	33/1150	220/10375	0.0433231	0.0433231	0.5677	ANAPC5/ATG7/BBS7/BCAP31/CD81/CEBPA/CSNK1A1/DAB2IP/GSK3A/LONRF1/MSN/OAZ2/PSEN1/PSMA2/PSMA6/PSMB5/PSMC1/PSMC5/PSMD13/PSMD4/RAB7A/RNF125/RNF19B/SKP1/SMAD7/SNX9/SORL1/SUMO1/SUMO2/TRIB2/UBE2D1/UBE2E1/USP13	33
GO:0043112	GO:0043112	receptor metabolic process	20/1150	121/10375	0.0436574	0.0436574	0.568148	ACHE/ANKRD13C/ANXA2/AP2B1/ARAP1/ARFGEF2/CD63/CD81/CLTC/EDN1/FNTA/GPRASP1/HDAC1/ITGAV/ITGB1/KIF16B/NR1H3/OPTN/PPARG/PSEN1	20
GO:0072330	GO:0072330	monocarboxylic acid biosynthetic process	20/1150	121/10375	0.0436574	0.0436574	0.568148	ALDH1A2/APOC1/APOC2/BRCA1/CYP27A1/DHRS9/EDN1/HPGDS/HSD17B12/HSD3B7/LPL/MGLL/NR1H3/OSBPL1A/OSBPL3/PIBF1/PRKAA2/PTGES3/PTGS1/WDTC1	20
GO:0040017	GO:0040017	positive regulation of locomotion	44/1150	307/10375	0.0438491	0.0438491	0.568148	ADAM17/BCAR1/BMPR2/CAMK1D/CCL20/CCL5/CHMP4B/COL1A1/CSF1/CXCL10/CXCL2/CXCL3/CXCL9/DAB2IP/DDB1/DOCK4/EDN1/EGFR/FBXO31/FN1/GPNMB/HGF/IL23A/IL6R/ITGAV/LGALS3/LGALS9/LPAR1/MAPK3/MMP14/P2RX4/PC/PDGFC/PLAU/PLPP3/RAC1/RTN4/SEMA5A/SEMA6D/SMAD3/SMC3/SPRY2/SSH1/VEGFB	44
GO:0006873	GO:0006873	cellular ion homeostasis	48/1150	339/10375	0.0438658	0.0438658	0.568148	ABL1/ANXA7/ATP13A3/ATP1B3/ATP6V1A/ATP6V1B2/ATP6V1D/ATP6V1E1/ATP6V1F/BCAP31/CA2/CCL5/CDH23/CHRNA7/CLCN3/CXCL10/CXCL9/EDN1/EDNRA/EGLN1/FIS1/FPR3/FTL/GPR89A/GRINA/GSTO1/HMOX1/ITGAV/ITPR1/KCNMA1/LPAR1/NPTN/P2RX4/PIK3CG/PPT1/PSEN1/RAB7A/RAP1GDS1/SCO1/SLC26A11/SLC9A7/SMAD3/TMBIM6/TMEM64/TPCN1/TRPC1/VAPB/XPR1	48
GO:0030168	GO:0030168	platelet activation	19/1150	114/10375	0.0449977	0.0449977	0.56921	ACTG1/AXL/COL1A1/COL1A2/DGKH/GNA12/GNAQ/GNAS/ITPR1/MAPK3/MYH9/PDPN/PIK3CG/PLEK/PRKCH/RAC1/TLR4/VAV2/VPS33B	19
GO:0072521	GO:0072521	purine-containing compound metabolic process	54/1150	388/10375	0.0450662	0.0450662	0.56921	ABCA1/ACAT1/ADAL/ADCY3/ADGRD1/AHCYL1/AK3/ATP5J2/ATP6V1A/ATP6V1B2/CHCHD10/COX10/CXCL10/CXCL9/DNAJC15/EDN1/EDNRA/EGLN1/FAM20C/FBP1/GSK3A/GUCY1A3/HINT1/KDM1A/LPAR1/MBIP/MPP1/MTCH2/MTHFD1/NDUFA4/NDUFA6/NDUFA9/NDUFB2/NDUFC2/NDUFS7/NME6/NUDT15/OLA1/PANK2/PDE8A/PEMT/PFKP/PID1/PRKAA2/RAPGEF3/RHOQ/SAMHD1/SDHD/SHMT1/SLC25A33/SULT1C2/TIMP2/UQCRC1/UQCRQ	54
GO:0016042	GO:0016042	lipid catabolic process	28/1150	182/10375	0.0451003	0.0451003	0.56921	ABHD2/ACAA2/ACADS/ACAT1/ALDH3A2/APOC1/APOC2/DAGLA/ECHDC1/ETFA/FABP3/FABP5/HADH/HADHB/HSD17B14/LIPA/LPIN2/LPL/MGLL/NCEH1/PAFAH1B1/PIK3CG/PLBD2/PLD2/PNPLA4/PPT1/RAB7A/SGPL1	28
GO:0050792	GO:0050792	regulation of viral process	33/1150	221/10375	0.0457305	0.0457305	0.56921	ANKRD17/AP1S2/AP2B1/APOBEC3C/BIRC3/CCL5/CHMP4B/DDB1/HDAC1/IFNB1/IL23A/LGALS1/LGALS9/MDFIC/NELFCD/PC/POLR2F/POLR2G/POLR2L/PPID/PPIE/RAB7A/RAC1/REST/RNF125/SMC3/SRPK2/TKFC/TRAF3IP1/TRAF3IP2/TRIM14/VAPB/ZNF639	33
GO:1901214	GO:1901214	regulation of neuron death	29/1150	190/10375	0.045889	0.045889	0.56921	ABL1/AKT1S1/ATG7/AXL/BCL2L1/CCL5/CDC42/CHMP4B/CHRNA7/CTSZ/EGLN1/FIS1/FZD1/GABRB2/GPNMB/HMOX1/HTRA2/MAP3K5/MEF2C/OXR1/PPT1/PSEN1/PSMC1/SERPINF1/SET/SORL1/SRPK2/SSH1/TBK1	29
GO:0015992	GO:0015992	proton transport	18/1150	107/10375	0.0463022	0.0463022	0.56921	ATP5J2/ATP6V1A/ATP6V1B2/ATP6V1D/ATP6V1E1/ATP6V1F/C15orf48/COX10/HVCN1/NDUFA4/NDUFA4L2/SLC15A3/SLC15A4/SLC17A5/SLC47A1/SLC9A7/UQCRC1/UQCRQ	18
GO:0010517	GO:0010517	regulation of phospholipase activity	8/1150	37/10375	0.0463407	0.0463407	0.56921	ABL1/APOC2/CCL5/EDNRA/EGFR/GNAQ/LPAR1/PPT1	8
GO:0014033	GO:0014033	neural crest cell differentiation	8/1150	37/10375	0.0463407	0.0463407	0.56921	ALDH1A2/CORO1C/EDN1/EDNRA/KBTBD8/MAPK3/MEF2C/SEMA3C	8
GO:1901224	GO:1901224	positive regulation of NIK/NF-kappaB signaling	8/1150	37/10375	0.0463407	0.0463407	0.56921	AGO1/CHI3L1/EGFR/HAVCR2/IRAK1/LIMS1/MALT1/PDCD4	8
GO:0045786	GO:0045786	negative regulation of cell cycle	63/1150	462/10375	0.0463916	0.0463916	0.56921	ABL1/ATRIP/BCL2L1/BRCA1/BRINP2/CDC14A/CDC5L/CDKN2B/CEBPA/CNOT6/CTDSPL/CUL2/CUL3/DAB2IP/DCUN1D3/EGFR/FBXO31/FBXO6/GAS7/GPNMB/HTRA2/KHDRBS1/LCMT1/LIF/MAPK12/NBN/NDRG1/NEK6/NME6/NUPR1/PDCD4/PEA15/PRKAA2/PRKACB/PSMA2/PSMA6/PSMB5/PSMC1/PSMC5/PSMD13/PSMD4/RAD21/RGCC/RNF167/RRAGB/RRAGC/RRAGD/SKP1/SLC25A33/SMAD3/SMC1A/SMC3/SPDL1/SYF2/TAF6/TAOK3/TFDP2/TIMP2/TOPBP1/TPR/TRIM37/UHMK1/WAC	63
GO:1901184	GO:1901184	regulation of ERBB signaling pathway	13/1150	71/10375	0.0465027	0.0465027	0.56921	ADAM17/ARAP1/CDC42/DAB2IP/EGFR/EPN1/NUP62/PSEN1/RAB7A/RTN4/SNX6/SOS1/SPRY2	13
GO:0035296	GO:0035296	regulation of tube diameter	12/1150	64/10375	0.0465157	0.0465157	0.56921	BMPR2/DOCK4/EDN1/EDNRA/EGFR/GUCY1A3/HMOX1/HTR7/KCNMB1/PIK3C2A/RAP1GDS1/WDR35	12
GO:0090559	GO:0090559	regulation of membrane permeability	12/1150	64/10375	0.0465157	0.0465157	0.56921	ACAA2/ALKBH7/BCL2L1/BLOC1S2/BMF/DYNLL1/GSK3A/MOAP1/MTCH2/SLC35F6/TFDP2/YWHAG	12
GO:0097746	GO:0097746	regulation of blood vessel diameter	12/1150	64/10375	0.0465157	0.0465157	0.56921	BMPR2/DOCK4/EDN1/EDNRA/EGFR/GUCY1A3/HMOX1/HTR7/KCNMB1/PIK3C2A/RAP1GDS1/WDR35	12
GO:0048568	GO:0048568	embryonic organ development	35/1150	237/10375	0.0465574	0.0465574	0.56921	ALDH1A2/ARL13B/ASCL2/BBS7/CC2D2A/CEBPA/CELSR1/EDN1/EFEMP1/EGFR/EGLN1/EPN1/GNAS/HIPK1/KDM1A/LIF/LRIG1/LRIG3/MAPK3/MEF2C/MMP14/MTHFD1/PRKRA/PSEN1/RAC1/SALL1/SETD2/SHOX2/SMAD3/SP3/SPRY2/SYF2/TMED2/TRAF3IP1/WDR60	35
GO:0032869	GO:0032869	cellular response to insulin stimulus	24/1150	152/10375	0.0467203	0.0467203	0.56921	ATP6V1A/ATP6V1B2/ATP6V1D/ATP6V1E1/ATP6V1F/BCAR1/CYFIP1/DENND4C/EIF4EBP2/GSK3A/IGF2/KANK1/OSBPL8/PID1/PIK3C2A/PPARG/RAB10/RHOQ/SLC25A33/SORBS1/SOS1/WDTC1/YWHAG/ZNF106	24
GO:1903052	GO:1903052	positive regulation of proteolysis involved in cellular protein catabolic process	24/1150	152/10375	0.0467203	0.0467203	0.56921	ANAPC5/BBS7/BCAP31/CEBPA/CSNK1A1/DAB2IP/LONRF1/PSEN1/PSMA2/PSMA6/PSMB5/PSMC1/PSMC5/PSMD13/PSMD4/RNF125/RNF19B/SKP1/SMAD7/SUMO1/SUMO2/TRIB2/UBE2D1/UBE2E1	24
GO:0050769	GO:0050769	positive regulation of neurogenesis	36/1150	245/10375	0.0468877	0.0468877	0.56921	ARHGAP35/BMPR2/BRINP2/CAMK1D/CAPRIN1/CSF1/CYFIP1/DAB2IP/FBXO31/FIG4/FN1/FOXA1/HEYL/HGF/IMPACT/KDM1A/LIF/LIMK1/LPAR1/MEF2C/NPTN/NRCAM/PAFAH1B1/PPARG/PRKCH/PSEN1/RAC1/SCARB2/SEMA5A/SERPINF1/SHOX2/TCF12/TIMP2/TMEM106B/VLDLR/XRCC5	36
GO:0006909	GO:0006909	phagocytosis	27/1150	175/10375	0.0469912	0.0469912	0.56921	ABCA1/ABL1/ACTG1/ARPC4/AXL/BRK1/CAMK1D/CD47/CDC42/COLEC12/CORO1C/CSNK1A1/CYFIP1/ITGAV/LIMK1/MAPK3/MYH9/NR1H3/PECAM1/PLD2/PPARG/RAB7A/RAC1/TREM2/VAV2/WASL/WIPF2	27
GO:1902115	GO:1902115	regulation of organelle assembly	20/1150	122/10375	0.0470052	0.0470052	0.56921	ARHGAP35/ASAP1/BRCA1/CCDC151/CHMP4B/CNOT6/DYNLL1/EDN1/FEZ2/MEF2C/MSN/NUP62/PIP4K2B/RAB3GAP1/RALB/SDC4/SEPT7/SPICE1/TPR/TRIM37	20
GO:0015672	GO:0015672	monovalent inorganic cation transport	37/1150	253/10375	0.047168	0.047168	0.56921	AHCYL1/ATP1B3/ATP5J2/ATP6V1A/ATP6V1B2/ATP6V1D/ATP6V1E1/ATP6V1F/C15orf48/CD63/CNKSR3/COX10/FXYD5/HVCN1/KCNK13/KCNMA1/KCNMB1/KCNN4/NDUFA4/NDUFA4L2/NDUFA9/NETO2/OXSR1/P2RX4/REST/SLC12A6/SLC15A3/SLC15A4/SLC17A5/SLC38A6/SLC47A1/SLC9A7/SNTA1/SUMO1/UQCRC1/UQCRQ/WWP2	37
GO:0001325	GO:0001325	formation of extrachromosomal circular DNA	4/1150	13/10375	0.0473872	0.0473872	0.56921	NBN/SMARCAL1/WRN/XRCC5	4
GO:0045922	GO:0045922	negative regulation of fatty acid metabolic process	4/1150	13/10375	0.0473872	0.0473872	0.56921	APOC1/BRCA1/PIBF1/WDTC1	4
GO:0046641	GO:0046641	positive regulation of alpha-beta T cell proliferation	4/1150	13/10375	0.0473872	0.0473872	0.56921	HLA-E/IL23A/LGALS9/TNFSF4	4
GO:0071168	GO:0071168	protein localization to chromatin	4/1150	13/10375	0.0473872	0.0473872	0.56921	H2AFY2/PIH1D1/RAD21/SGF29	4
GO:0090656	GO:0090656	t-circle formation	4/1150	13/10375	0.0473872	0.0473872	0.56921	NBN/SMARCAL1/WRN/XRCC5	4
GO:0090737	GO:0090737	telomere maintenance via telomere trimming	4/1150	13/10375	0.0473872	0.0473872	0.56921	NBN/SMARCAL1/WRN/XRCC5	4
GO:0007610	GO:0007610	behavior	40/1150	277/10375	0.0477426	0.0477426	0.571175	ADCY3/AMFR/ANKH/ANXA7/ARC/ARCN1/CDH23/CELSR1/CHRNA7/CHRNB1/CREBRF/CSTB/DPP4/EGFR/EIF4EBP2/EPS8/FIG4/GATM/GNAQ/HPGDS/HTRA2/ITGB1/MEF2C/NAV2/NPTN/NPY1R/OLFM2/OXR1/PAFAH1B1/PAIP2/PCM1/PJA2/PPT1/PSEN1/RASD2/SERPINF1/STRN/TBCE/USP2/VLDLR	40
GO:0030003	GO:0030003	cellular cation homeostasis	47/1150	333/10375	0.0478872	0.0478872	0.571175	ABL1/ANXA7/ATP13A3/ATP1B3/ATP6V1A/ATP6V1B2/ATP6V1D/ATP6V1E1/ATP6V1F/BCAP31/CA2/CCL5/CDH23/CHRNA7/CLCN3/CXCL10/CXCL9/EDN1/EDNRA/EGLN1/FIS1/FPR3/FTL/GPR89A/GRINA/GSTO1/HMOX1/ITGAV/ITPR1/KCNMA1/LPAR1/NPTN/P2RX4/PIK3CG/PPT1/PSEN1/RAB7A/RAP1GDS1/SCO1/SLC26A11/SLC9A7/SMAD3/TMBIM6/TMEM64/TPCN1/TRPC1/VAPB	47
GO:0043254	GO:0043254	regulation of protein complex assembly	42/1150	293/10375	0.0479343	0.0479343	0.571175	ABI2/ABL1/ARHGAP18/ARPC4/ASAP1/BMF/BRK1/CAPG/CDC42/CORO1B/CYFIP1/DAB2IP/DDB1/DNAJC15/EPS8/GTF2H3/IMPACT/KANK1/KIRREL/LCMT1/LMO4/MITF/MSN/PIH1D1/PLEK/PSMC1/PSMC5/RAC1/RALB/RPA1/SLAIN2/SNX9/SORL1/SPIRE1/SUMO1/TLR4/TMOD3/TRAF3IP1/UNC13B/VDAC2/WARS/WASL	42
GO:0030323	GO:0030323	respiratory tube development	19/1150	115/10375	0.0485392	0.0485392	0.576845	ALDH1A2/BMPR2/CDC42/CEBPA/CELSR1/CHI3L1/CTSZ/EGFR/FOXA1/LIF/LIPA/LOXL3/MAPK3/MMP14/PDPN/SAV1/SP3/SPRY2/STK40	19
GO:0097435	GO:0097435	supramolecular fiber organization	54/1150	390/10375	0.0488134	0.0488134	0.578564	ABI2/ABL1/ACTG1/ACTN1/AKAP2/ANXA2/ARAP1/ARHGAP18/ARHGAP35/ARHGAP6/ARPC4/BCAR1/BRK1/CAPG/CDC42/CHRNA7/COL1A1/COL1A2/CORO1B/CUL3/CYFIP1/DSTN/EDN1/EPS8/ITGB1/KANK1/KIRREL/LIMK1/LOXL3/LPAR1/LTBP2/MEF2C/MYOZ1/NF2/PAFAH1B1/PCM1/PLEK/RAC1/RAPGEF3/RGCC/RND1/SDC4/SEMA5A/SHROOM1/SLAIN2/SMAD3/SORBS1/SPIRE1/SSH1/TMOD3/VIM/WASL/WDR1/ZYX	54
GO:0006687	GO:0006687	glycosphingolipid metabolic process	9/1150	44/10375	0.0490754	0.0490754	0.578601	A4GALT/ASAH1/B3GALNT1/CERK/ESYT2/GLTP/ST6GALNAC3/ST6GALNAC6/SUMF1	9
GO:0097345	GO:0097345	mitochondrial outer membrane permeabilization	9/1150	44/10375	0.0490754	0.0490754	0.578601	ACAA2/BLOC1S2/BMF/DYNLL1/GSK3A/MOAP1/SLC35F6/TFDP2/YWHAG	9
GO:0032613	GO:0032613	interleukin-10 production	7/1150	31/10375	0.0492361	0.0492361	0.578968	HGF/IL23A/LGALS9/PIBF1/TLR4/TNFSF4/TRIB2	7
GO:0008015	GO:0008015	blood circulation	38/1150	262/10375	0.0497611	0.0497611	0.581555	AHCYL1/ARHGAP35/ATP1B3/BMPR2/CACNB1/CDC42/COL1A2/CTSZ/CXCL10/DOCK4/EDN1/EDNRA/EGFR/GSK3A/GSTO1/GUCY1A3/HMOX1/HTR7/ITPR1/KCNMB1/NAV2/NPY1R/P2RX4/PIK3C2A/PIK3CG/PPARG/PRCP/PTGS1/RAP1GDS1/S100A1/SMAD3/SMAD7/SNTA1/SUMO1/TRHDE/TRPC1/VEGFB/WDR35	38

## Sheet: darkorange2
	ID	Description	GeneRatio	BgRatio	pvalue	p.adjust	qvalue	geneID	Count
GO:0006735	GO:0006735	NADH regeneration	8/87	20/10375	2.04313e-12	2.04313e-12	1.21393e-09	ALDOA/ENO1/ENO2/GAPDH/GPI/PGK1/PKM/TPI1	8
GO:0061621	GO:0061621	canonical glycolysis	8/87	20/10375	2.04313e-12	2.04313e-12	1.21393e-09	ALDOA/ENO1/ENO2/GAPDH/GPI/PGK1/PKM/TPI1	8
GO:0061718	GO:0061718	glucose catabolic process to pyruvate	8/87	20/10375	2.04313e-12	2.04313e-12	1.21393e-09	ALDOA/ENO1/ENO2/GAPDH/GPI/PGK1/PKM/TPI1	8
GO:0061615	GO:0061615	glycolytic process through fructose-6-phosphate	8/87	21/10375	3.27809e-12	3.27809e-12	1.21393e-09	ALDOA/ENO1/ENO2/GAPDH/GPI/PGK1/PKM/TPI1	8
GO:0061620	GO:0061620	glycolytic process through glucose-6-phosphate	8/87	21/10375	3.27809e-12	3.27809e-12	1.21393e-09	ALDOA/ENO1/ENO2/GAPDH/GPI/PGK1/PKM/TPI1	8
GO:0006007	GO:0006007	glucose catabolic process	8/87	23/10375	7.79198e-12	7.79198e-12	2.40458e-09	ALDOA/ENO1/ENO2/GAPDH/GPI/PGK1/PKM/TPI1	8
GO:0006734	GO:0006734	NADH metabolic process	8/87	27/10375	3.43348e-11	3.43348e-11	9.08193e-09	ALDOA/ENO1/ENO2/GAPDH/GPI/PGK1/PKM/TPI1	8
GO:0019674	GO:0019674	NAD metabolic process	9/87	47/10375	1.41133e-10	1.41133e-10	3.26649e-08	ALDOA/ENO1/ENO2/GAPDH/GPI/LDHA/PGK1/PKM/TPI1	9
GO:0006096	GO:0006096	glycolytic process	9/87	52/10375	3.68314e-10	3.68314e-10	7.57737e-08	ALDOA/ENO1/ENO2/GAPDH/GPI/LDHA/PGK1/PKM/TPI1	9
GO:0006757	GO:0006757	ATP generation from ADP	9/87	53/10375	4.40645e-10	4.40645e-10	8.15888e-08	ALDOA/ENO1/ENO2/GAPDH/GPI/LDHA/PGK1/PKM/TPI1	9
GO:0019320	GO:0019320	hexose catabolic process	8/87	37/10375	5.57862e-10	5.57862e-10	9.39022e-08	ALDOA/ENO1/ENO2/GAPDH/GPI/PGK1/PKM/TPI1	8
GO:0046031	GO:0046031	ADP metabolic process	9/87	57/10375	8.70532e-10	8.70532e-10	1.34322e-07	ALDOA/ENO1/ENO2/GAPDH/GPI/LDHA/PGK1/PKM/TPI1	9
GO:0072524	GO:0072524	pyridine-containing compound metabolic process	11/87	105/10375	9.8952e-10	9.8952e-10	1.40937e-07	ALDOA/ENO1/ENO2/GAPDH/GPI/LDHA/PGK1/PKM/PSAT1/TALDO1/TPI1	11
GO:0006165	GO:0006165	nucleoside diphosphate phosphorylation	9/87	63/10375	2.19861e-09	2.19861e-09	2.90778e-07	ALDOA/ENO1/ENO2/GAPDH/GPI/LDHA/PGK1/PKM/TPI1	9
GO:0046365	GO:0046365	monosaccharide catabolic process	8/87	44/10375	2.44191e-09	2.44191e-09	3.01427e-07	ALDOA/ENO1/ENO2/GAPDH/GPI/PGK1/PKM/TPI1	8
GO:0009135	GO:0009135	purine nucleoside diphosphate metabolic process	9/87	69/10375	5.05403e-09	5.05403e-09	5.19885e-07	ALDOA/ENO1/ENO2/GAPDH/GPI/LDHA/PGK1/PKM/TPI1	9
GO:0009179	GO:0009179	purine ribonucleoside diphosphate metabolic process	9/87	69/10375	5.05403e-09	5.05403e-09	5.19885e-07	ALDOA/ENO1/ENO2/GAPDH/GPI/LDHA/PGK1/PKM/TPI1	9
GO:0046939	GO:0046939	nucleotide phosphorylation	9/87	69/10375	5.05403e-09	5.05403e-09	5.19885e-07	ALDOA/ENO1/ENO2/GAPDH/GPI/LDHA/PGK1/PKM/TPI1	9
GO:0009185	GO:0009185	ribonucleoside diphosphate metabolic process	9/87	71/10375	6.55186e-09	6.55186e-09	6.38489e-07	ALDOA/ENO1/ENO2/GAPDH/GPI/LDHA/PGK1/PKM/TPI1	9
GO:0019362	GO:0019362	pyridine nucleotide metabolic process	10/87	101/10375	1.0455e-08	1.0455e-08	9.21823e-07	ALDOA/ENO1/ENO2/GAPDH/GPI/LDHA/PGK1/PKM/TALDO1/TPI1	10
GO:0046496	GO:0046496	nicotinamide nucleotide metabolic process	10/87	101/10375	1.0455e-08	1.0455e-08	9.21823e-07	ALDOA/ENO1/ENO2/GAPDH/GPI/LDHA/PGK1/PKM/TALDO1/TPI1	10
GO:0006090	GO:0006090	pyruvate metabolic process	9/87	79/10375	1.71473e-08	1.71473e-08	1.44317e-06	ALDOA/ENO1/ENO2/GAPDH/GPI/LDHA/PGK1/PKM/TPI1	9
GO:0001666	GO:0001666	response to hypoxia	14/87	252/10375	1.933e-08	1.933e-08	1.55613e-06	ADM/BNIP3L/CXCR4/EGLN3/ENO1/FAM162A/LDHA/MYOCD/PGK1/PSMF1/SIRT2/STC2/UBC/ZFP36L1	14
GO:0009132	GO:0009132	nucleoside diphosphate metabolic process	9/87	82/10375	2.39226e-08	2.39226e-08	1.84561e-06	ALDOA/ENO1/ENO2/GAPDH/GPI/LDHA/PGK1/PKM/TPI1	9
GO:0036293	GO:0036293	response to decreased oxygen levels	14/87	259/10375	2.73449e-08	2.73449e-08	2.02525e-06	ADM/BNIP3L/CXCR4/EGLN3/ENO1/FAM162A/LDHA/MYOCD/PGK1/PSMF1/SIRT2/STC2/UBC/ZFP36L1	14
GO:0006733	GO:0006733	oxidoreduction coenzyme metabolic process	10/87	113/10375	3.11414e-08	3.11414e-08	2.21772e-06	ALDOA/ENO1/ENO2/GAPDH/GPI/LDHA/PGK1/PKM/TALDO1/TPI1	10
GO:0070482	GO:0070482	response to oxygen levels	14/87	272/10375	5.06294e-08	5.06294e-08	3.23571e-06	ADM/BNIP3L/CXCR4/EGLN3/ENO1/FAM162A/LDHA/MYOCD/PGK1/PSMF1/SIRT2/STC2/UBC/ZFP36L1	14
GO:0009126	GO:0009126	purine nucleoside monophosphate metabolic process	13/87	229/10375	5.06786e-08	5.06786e-08	3.23571e-06	ADSSL1/ALDOA/ENO1/ENO2/GAPDH/GPI/LDHA/NDUFB11/NDUFC1/PARK7/PGK1/PKM/TPI1	13
GO:0009167	GO:0009167	purine ribonucleoside monophosphate metabolic process	13/87	229/10375	5.06786e-08	5.06786e-08	3.23571e-06	ADSSL1/ALDOA/ENO1/ENO2/GAPDH/GPI/LDHA/NDUFB11/NDUFC1/PARK7/PGK1/PKM/TPI1	13
GO:0046364	GO:0046364	monosaccharide biosynthetic process	8/87	64/10375	5.32332e-08	5.32332e-08	3.28552e-06	ALDOA/ENO1/ENO2/GAPDH/GPI/PGK1/TALDO1/TPI1	8
GO:0046034	GO:0046034	ATP metabolic process	12/87	195/10375	7.16485e-08	7.16485e-08	4.27945e-06	ALDOA/ENO1/ENO2/GAPDH/GPI/LDHA/NDUFB11/NDUFC1/PARK7/PGK1/PKM/TPI1	12
GO:0009161	GO:0009161	ribonucleoside monophosphate metabolic process	13/87	239/10375	8.38157e-08	8.38157e-08	4.84973e-06	ADSSL1/ALDOA/ENO1/ENO2/GAPDH/GPI/LDHA/NDUFB11/NDUFC1/PARK7/PGK1/PKM/TPI1	13
GO:0009123	GO:0009123	nucleoside monophosphate metabolic process	13/87	247/10375	1.23189e-07	1.23189e-07	6.91197e-06	ADSSL1/ALDOA/ENO1/ENO2/GAPDH/GPI/LDHA/NDUFB11/NDUFC1/PARK7/PGK1/PKM/TPI1	13
GO:0044283	GO:0044283	small molecule biosynthetic process	15/87	353/10375	1.99871e-07	1.99871e-07	1.08846e-05	ADM/ALDOA/DPYD/ENO1/ENO2/GAPDH/GPI/KDM3A/MIF/PARK7/PGK1/PSAT1/SOD1/TALDO1/TPI1	15
GO:0009205	GO:0009205	purine ribonucleoside triphosphate metabolic process	12/87	215/10375	2.08703e-07	2.08703e-07	1.10409e-05	ALDOA/ENO1/ENO2/GAPDH/GPI/LDHA/NDUFB11/NDUFC1/PARK7/PGK1/PKM/TPI1	12
GO:0044724	GO:0044724	single-organism carbohydrate catabolic process	9/87	106/10375	2.27685e-07	2.27685e-07	1.17104e-05	ALDOA/ENO1/ENO2/GAPDH/GPI/LDHA/PGK1/PKM/TPI1	9
GO:0009144	GO:0009144	purine nucleoside triphosphate metabolic process	12/87	221/10375	2.81253e-07	2.81253e-07	1.37043e-05	ALDOA/ENO1/ENO2/GAPDH/GPI/LDHA/NDUFB11/NDUFC1/PARK7/PGK1/PKM/TPI1	12
GO:0009199	GO:0009199	ribonucleoside triphosphate metabolic process	12/87	221/10375	2.81253e-07	2.81253e-07	1.37043e-05	ALDOA/ENO1/ENO2/GAPDH/GPI/LDHA/NDUFB11/NDUFC1/PARK7/PGK1/PKM/TPI1	12
GO:0016052	GO:0016052	carbohydrate catabolic process	9/87	112/10375	3.65721e-07	3.65721e-07	1.73631e-05	ALDOA/ENO1/ENO2/GAPDH/GPI/LDHA/PGK1/PKM/TPI1	9
GO:0006094	GO:0006094	gluconeogenesis	7/87	56/10375	3.79587e-07	3.79587e-07	1.75709e-05	ALDOA/ENO1/ENO2/GAPDH/GPI/PGK1/TPI1	7
GO:0071456	GO:0071456	cellular response to hypoxia	10/87	148/10375	4.02595e-07	4.02595e-07	1.81814e-05	BNIP3L/EGLN3/ENO1/FAM162A/PGK1/PSMF1/SIRT2/STC2/UBC/ZFP36L1	10
GO:0006091	GO:0006091	generation of precursor metabolites and energy	13/87	281/10375	5.44895e-07	5.44895e-07	2.35604e-05	ALDOA/ENO1/ENO2/GAPDH/GPI/LDHA/NDUFB11/NDUFC1/PARK7/PGK1/PKM/TPI1/UBC	13
GO:0019319	GO:0019319	hexose biosynthetic process	7/87	59/10375	5.47153e-07	5.47153e-07	2.35604e-05	ALDOA/ENO1/ENO2/GAPDH/GPI/PGK1/TPI1	7
GO:0019693	GO:0019693	ribose phosphate metabolic process	15/87	383/10375	5.69479e-07	5.69479e-07	2.39645e-05	ADM/ADSSL1/ALDOA/ENO1/ENO2/GAPDH/GPI/LDHA/NDUFB11/NDUFC1/PARK7/PGK1/PKM/TALDO1/TPI1	15
GO:0009141	GO:0009141	nucleoside triphosphate metabolic process	12/87	237/10375	5.9621e-07	5.9621e-07	2.45318e-05	ALDOA/ENO1/ENO2/GAPDH/GPI/LDHA/NDUFB11/NDUFC1/PARK7/PGK1/PKM/TPI1	12
GO:0036294	GO:0036294	cellular response to decreased oxygen levels	10/87	155/10375	6.18179e-07	6.18179e-07	2.48828e-05	BNIP3L/EGLN3/ENO1/FAM162A/PGK1/PSMF1/SIRT2/STC2/UBC/ZFP36L1	10
GO:0072521	GO:0072521	purine-containing compound metabolic process	15/87	388/10375	6.71471e-07	6.71471e-07	2.64528e-05	ADM/ADSSL1/ALDOA/DPYD/ENO1/ENO2/GAPDH/GPI/LDHA/NDUFB11/NDUFC1/PARK7/PGK1/PKM/TPI1	15
GO:0071453	GO:0071453	cellular response to oxygen levels	10/87	161/10375	8.77456e-07	8.77456e-07	3.38475e-05	BNIP3L/EGLN3/ENO1/FAM162A/PGK1/PSMF1/SIRT2/STC2/UBC/ZFP36L1	10
GO:0009150	GO:0009150	purine ribonucleotide metabolic process	14/87	357/10375	1.39859e-06	1.39859e-06	5.2849e-05	ADM/ADSSL1/ALDOA/ENO1/ENO2/GAPDH/GPI/LDHA/NDUFB11/NDUFC1/PARK7/PGK1/PKM/TPI1	14
GO:0006163	GO:0006163	purine nucleotide metabolic process	14/87	366/10375	1.87745e-06	1.87745e-06	6.95249e-05	ADM/ADSSL1/ALDOA/ENO1/ENO2/GAPDH/GPI/LDHA/NDUFB11/NDUFC1/PARK7/PGK1/PKM/TPI1	14
GO:0016051	GO:0016051	carbohydrate biosynthetic process	9/87	137/10375	2.01136e-06	2.01136e-06	7.30233e-05	ALDOA/ENO1/ENO2/GAPDH/GPI/PGK1/TALDO1/TPI1/UBC	9
GO:0009259	GO:0009259	ribonucleotide metabolic process	14/87	371/10375	2.20265e-06	2.20265e-06	7.84305e-05	ADM/ADSSL1/ALDOA/ENO1/ENO2/GAPDH/GPI/LDHA/NDUFB11/NDUFC1/PARK7/PGK1/PKM/TPI1	14
GO:0005996	GO:0005996	monosaccharide metabolic process	10/87	198/10375	5.69879e-06	5.69879e-06	0.00019909	ALDOA/ENO1/ENO2/GAPDH/GPI/MPI/PGK1/PKM/TALDO1/TPI1	10
GO:0009117	GO:0009117	nucleotide metabolic process	15/87	467/10375	6.67922e-06	6.67922e-06	0.000229021	ADM/ADSSL1/ALDOA/ENO1/ENO2/GAPDH/GPI/LDHA/NDUFB11/NDUFC1/PARK7/PGK1/PKM/TALDO1/TPI1	15
GO:0006753	GO:0006753	nucleoside phosphate metabolic process	15/87	469/10375	7.03327e-06	7.03327e-06	0.000236775	ADM/ADSSL1/ALDOA/ENO1/ENO2/GAPDH/GPI/LDHA/NDUFB11/NDUFC1/PARK7/PGK1/PKM/TALDO1/TPI1	15
GO:0006520	GO:0006520	cellular amino acid metabolic process	11/87	262/10375	1.10645e-05	1.10645e-05	0.000365835	AARS/ADSSL1/DARS/DPYD/EGLN3/HNMT/OAZ1/PARK7/PSAT1/PSMF1/SLC6A8	11
GO:0044723	GO:0044723	single-organism carbohydrate metabolic process	12/87	322/10375	1.42958e-05	1.42958e-05	0.000464383	ALDOA/ENO1/ENO2/GAPDH/GPI/LDHA/MPI/PGK1/PKM/TALDO1/TPI1/UBC	12
GO:0044282	GO:0044282	small molecule catabolic process	10/87	227/10375	1.89071e-05	1.89071e-05	0.000603585	ALDOA/CYP26A1/ENO1/ENO2/GAPDH/GPI/HNMT/PGK1/PKM/TPI1	10
GO:0019318	GO:0019318	hexose metabolic process	9/87	181/10375	1.95357e-05	1.95357e-05	0.000613084	ALDOA/ENO1/ENO2/GAPDH/GPI/MPI/PGK1/PKM/TPI1	9
GO:0006732	GO:0006732	coenzyme metabolic process	10/87	240/10375	3.05361e-05	3.05361e-05	0.000942333	ALDOA/ENO1/ENO2/GAPDH/GPI/LDHA/PGK1/PKM/TALDO1/TPI1	10
GO:0006006	GO:0006006	glucose metabolic process	8/87	149/10375	3.35993e-05	3.35993e-05	0.00101987	ALDOA/ENO1/ENO2/GAPDH/GPI/PGK1/PKM/TPI1	8
GO:0032787	GO:0032787	monocarboxylic acid metabolic process	12/87	362/10375	4.54407e-05	4.54407e-05	0.00135705	ALDOA/CYP26A1/ENO1/ENO2/GAPDH/GPI/LDHA/MIF/PARK7/PGK1/PKM/TPI1	12
GO:0046184	GO:0046184	aldehyde biosynthetic process	3/87	10/10375	6.55052e-05	6.55052e-05	0.00192521	GPI/KDM3A/TPI1	3
GO:0005975	GO:0005975	carbohydrate metabolic process	12/87	391/10375	9.53614e-05	9.53614e-05	0.00275889	ALDOA/ENO1/ENO2/GAPDH/GPI/LDHA/MPI/PGK1/PKM/TALDO1/TPI1/UBC	12
GO:0001890	GO:0001890	placenta development	6/87	98/10375	0.000165929	0.000165929	0.00472661	ADM/PRDX3/SOD1/SPP1/STC2/ZFP36L1	6
GO:0051186	GO:0051186	cofactor metabolic process	10/87	297/10375	0.000180959	0.000180959	0.00507667	ALDOA/ENO1/ENO2/GAPDH/GPI/LDHA/PGK1/PKM/TALDO1/TPI1	10
GO:0006081	GO:0006081	cellular aldehyde metabolic process	5/87	64/10375	0.000190826	0.000190826	0.00527357	GPI/KDM3A/PARK7/TALDO1/TPI1	5
GO:0007566	GO:0007566	embryo implantation	4/87	36/10375	0.000221397	0.000221397	0.00602843	ARHGDIB/SOD1/SPP1/STC2	4
GO:0051402	GO:0051402	neuron apoptotic process	7/87	151/10375	0.000265729	0.000265729	0.0071307	AARS/EGLN3/FAM162A/GAPDH/GPI/PARK7/SOD1	7
GO:0007565	GO:0007565	female pregnancy	6/87	115/10375	0.000395976	0.000395976	0.010474	ADM/ARHGDIB/PRDX3/SOD1/SPP1/STC2	6
GO:0046688	GO:0046688	response to copper ion	3/87	19/10375	0.000500832	0.000500832	0.013061	MT1G/PARK7/SOD1	3
GO:0051156	GO:0051156	glucose 6-phosphate metabolic process	3/87	20/10375	0.000585655	0.000585655	0.0150609	GPI/TALDO1/TPI1	3
GO:0042445	GO:0042445	hormone metabolic process	5/87	83/10375	0.00064154	0.00064154	0.0161168	ADM/CYP26A1/FFAR3/SPP1/STC2	5
GO:0044706	GO:0044706	multi-multicellular organism process	6/87	126/10375	0.000644121	0.000644121	0.0161168	ADM/ARHGDIB/PRDX3/SOD1/SPP1/STC2	6
GO:0018198	GO:0018198	peptidyl-cysteine modification	3/87	22/10375	0.000781622	0.000781622	0.0192965	GAPDH/PARK7/PRDX3	3
GO:0051881	GO:0051881	regulation of mitochondrial membrane potential	4/87	51/10375	0.000853622	0.000853622	0.0207967	BNIP3L/PARK7/PRDX3/SOD1	4
GO:1901605	GO:1901605	alpha-amino acid metabolic process	6/87	135/10375	0.000925265	0.000925265	0.0222494	ADSSL1/EGLN3/HNMT/PARK7/PSAT1/SLC6A8	6
GO:0006448	GO:0006448	regulation of translational elongation	3/87	24/10375	0.00101492	0.00101492	0.0240922	AARS/EIF5A/SRP9	3
GO:0010257	GO:0010257	NADH dehydrogenase complex assembly	4/87	54/10375	0.00105985	0.00105985	0.024227	COA1/ECSIT/NDUFB11/NDUFC1	4
GO:0032981	GO:0032981	mitochondrial respiratory chain complex I assembly	4/87	54/10375	0.00105985	0.00105985	0.024227	COA1/ECSIT/NDUFB11/NDUFC1	4
GO:0097031	GO:0097031	mitochondrial respiratory chain complex I biogenesis	4/87	54/10375	0.00105985	0.00105985	0.024227	COA1/ECSIT/NDUFB11/NDUFC1	4
GO:0001893	GO:0001893	maternal placenta development	3/87	25/10375	0.00114636	0.00114636	0.025885	PRDX3/SPP1/STC2	3
GO:0042743	GO:0042743	hydrogen peroxide metabolic process	3/87	26/10375	0.00128807	0.00128807	0.0287345	PARK7/PRDX3/SOD1	3
GO:0045926	GO:0045926	negative regulation of growth	6/87	150/10375	0.00159379	0.00159379	0.0351313	DACT3/ENO1/ING1/MT1G/SPP1/STC2	6
GO:0070997	GO:0070997	neuron death	7/87	216/10375	0.00219511	0.00219511	0.0478166	AARS/EGLN3/FAM162A/GAPDH/GPI/PARK7/SOD1	7
GO:0003006	GO:0003006	developmental process involved in reproduction	9/87	353/10375	0.00273249	0.00273249	0.0588304	ADM/KDM3A/MYOCD/PRDX3/SIRT2/SOD1/SPP1/STC2/ZFP36L1	9
GO:0042446	GO:0042446	hormone biosynthetic process	3/87	34/10375	0.00282475	0.00282475	0.0601179	ADM/FFAR3/STC2	3
GO:0061418	GO:0061418	regulation of transcription from RNA polymerase II promoter in response to hypoxia	4/87	71/10375	0.00292315	0.00292315	0.0615049	EGLN3/PSMF1/SIRT2/UBC	4
GO:0043217	GO:0043217	myelin maintenance	2/87	10/10375	0.00299437	0.00299437	0.0622956	CXCR4/SOD1	2
GO:0043388	GO:0043388	positive regulation of DNA binding	3/87	36/10375	0.00333006	0.00333006	0.0685097	MYOCD/PARK7/SIRT2	3
GO:0010951	GO:0010951	negative regulation of endopeptidase activity	5/87	121/10375	0.00342693	0.00342693	0.0697278	ANOS1/GPI/PARK7/PRDX3/PSMF1	5
GO:0052548	GO:0052548	regulation of endopeptidase activity	7/87	236/10375	0.0035976	0.0035976	0.0702035	ANOS1/EGLN3/FAM162A/GPI/PARK7/PRDX3/PSMF1	7
GO:0006089	GO:0006089	lactate metabolic process	2/87	11/10375	0.00363989	0.00363989	0.0702035	LDHA/PARK7	2
GO:0031639	GO:0031639	plasminogen activation	2/87	11/10375	0.00363989	0.00363989	0.0702035	ENO1/PGK1	2
GO:0060712	GO:0060712	spongiotrophoblast layer development	2/87	11/10375	0.00363989	0.00363989	0.0702035	ADM/ZFP36L1	2
GO:0060713	GO:0060713	labyrinthine layer morphogenesis	2/87	11/10375	0.00363989	0.00363989	0.0702035	ADM/ZFP36L1	2
GO:0009991	GO:0009991	response to extracellular stimulus	8/87	302/10375	0.00374145	0.00374145	0.0714185	ADM/ADSSL1/LDHA/MYOCD/SIRT2/SOD1/SPP1/STC2	8
GO:0010466	GO:0010466	negative regulation of peptidase activity	5/87	125/10375	0.00393905	0.00393905	0.0744232	ANOS1/GPI/PARK7/PRDX3/PSMF1	5
GO:0006414	GO:0006414	translational elongation	5/87	127/10375	0.0042147	0.0042147	0.0788268	AARS/EIF5A/MRPL18/MRPL42/SRP9	5
GO:0033108	GO:0033108	mitochondrial respiratory chain complex assembly	4/87	79/10375	0.00429704	0.00429704	0.0795631	COA1/ECSIT/NDUFB11/NDUFC1	4
GO:0007005	GO:0007005	mitochondrion organization	10/87	451/10375	0.00435219	0.00435219	0.0797863	BNIP3L/COA1/ECSIT/FAM162A/HNMT/INF2/NDUFB11/NDUFC1/PARK7/PRDX3	10
GO:0043523	GO:0043523	regulation of neuron apoptotic process	5/87	129/10375	0.00450389	0.00450389	0.0817578	AARS/EGLN3/GPI/PARK7/SOD1	5
GO:0008209	GO:0008209	androgen metabolic process	2/87	13/10375	0.00510611	0.00510611	0.0900415	ADM/SPP1	2
GO:0035902	GO:0035902	response to immobilization stress	2/87	13/10375	0.00510611	0.00510611	0.0900415	GPI/HNMT	2
GO:0046885	GO:0046885	regulation of hormone biosynthetic process	2/87	13/10375	0.00510611	0.00510611	0.0900415	FFAR3/STC2	2
GO:0060135	GO:0060135	maternal process involved in female pregnancy	3/87	42/10375	0.00516433	0.00516433	0.0902091	PRDX3/SPP1/STC2	3
GO:0048608	GO:0048608	reproductive structure development	7/87	254/10375	0.00536848	0.00536848	0.0928987	ADM/MYOCD/PRDX3/SOD1/SPP1/STC2/ZFP36L1	7
GO:0052547	GO:0052547	regulation of peptidase activity	7/87	255/10375	0.00548315	0.00548315	0.0940046	ANOS1/EGLN3/FAM162A/GPI/PARK7/PRDX3/PSMF1	7
GO:0061458	GO:0061458	reproductive system development	7/87	257/10375	0.00571803	0.00571803	0.0953934	ADM/MYOCD/PRDX3/SOD1/SPP1/STC2/ZFP36L1	7
GO:0043524	GO:0043524	negative regulation of neuron apoptotic process	4/87	86/10375	0.00581043	0.00581043	0.0953934	AARS/GPI/PARK7/SOD1	4
GO:0044106	GO:0044106	cellular amine metabolic process	4/87	86/10375	0.00581043	0.00581043	0.0953934	HNMT/OAZ1/PARK7/PSMF1	4
GO:0035886	GO:0035886	vascular smooth muscle cell differentiation	2/87	14/10375	0.0059248	0.0059248	0.0953934	ADM/MYOCD	2
GO:0046189	GO:0046189	phenol-containing compound biosynthetic process	2/87	14/10375	0.0059248	0.0059248	0.0953934	DDT/PARK7	2
GO:0046716	GO:0046716	muscle cell cellular homeostasis	2/87	14/10375	0.0059248	0.0059248	0.0953934	ALDOA/SOD1	2
GO:0060669	GO:0060669	embryonic placenta morphogenesis	2/87	14/10375	0.0059248	0.0059248	0.0953934	ADM/ZFP36L1	2
GO:0048545	GO:0048545	response to steroid hormone	7/87	261/10375	0.00621038	0.00621038	0.0991293	ADM/GPI/HNMT/KDM3A/PARK7/SPP1/ZFP36L1	7
GO:0006120	GO:0006120	mitochondrial electron transport, NADH to ubiquinone	3/87	45/10375	0.0062694	0.0062694	0.0992162	NDUFB11/NDUFC1/PARK7	3
GO:0046686	GO:0046686	response to cadmium ion	3/87	46/10375	0.00666665	0.00666665	0.104318	GPI/MT1G/SOD1	3
GO:0006098	GO:0006098	pentose-phosphate shunt	2/87	15/10375	0.00679924	0.00679924	0.104318	TALDO1/TPI1	2
GO:0032350	GO:0032350	regulation of hormone metabolic process	2/87	15/10375	0.00679924	0.00679924	0.104318	FFAR3/STC2	2
GO:0009308	GO:0009308	amine metabolic process	4/87	90/10375	0.00681717	0.00681717	0.104318	HNMT/OAZ1/PARK7/PSMF1	4
GO:0046697	GO:0046697	decidualization	2/87	16/10375	0.00772845	0.00772845	0.115862	SPP1/STC2	2
GO:0040008	GO:0040008	regulation of growth	9/87	415/10375	0.00781431	0.00781431	0.115862	DACT3/ENO1/ING1/MORF4L2/MT1G/MYOCD/SOD1/SPP1/STC2	9
GO:0051093	GO:0051093	negative regulation of developmental process	10/87	491/10375	0.00781597	0.00781597	0.115862	ARHGDIB/DACT3/MIF/MYOCD/NRARP/PGK1/SIRT2/SPP1/STC2/ZFP36L1	10
GO:1901615	GO:1901615	organic hydroxy compound metabolic process	7/87	273/10375	0.00787872	0.00787872	0.115862	CYP26A1/DDT/LDHA/PARK7/PSAT1/SOD1/TPI1	7
GO:0008652	GO:0008652	cellular amino acid biosynthetic process	3/87	49/10375	0.007947	0.007947	0.115862	DPYD/PARK7/PSAT1	3
GO:1905954	GO:1905954	positive regulation of lipid localization	3/87	49/10375	0.007947	0.007947	0.115862	HILPDA/MIF/SPP1	3
GO:0031667	GO:0031667	response to nutrient levels	7/87	278/10375	0.00866399	0.00866399	0.12313	ADM/ADSSL1/LDHA/SIRT2/SOD1/SPP1/STC2	7
GO:0019430	GO:0019430	removal of superoxide radicals	2/87	17/10375	0.00871148	0.00871148	0.12313	PARK7/SOD1	2
GO:0022011	GO:0022011	myelination in peripheral nervous system	2/87	17/10375	0.00871148	0.00871148	0.12313	SIRT2/SOD1	2
GO:0032292	GO:0032292	peripheral nervous system axon ensheathment	2/87	17/10375	0.00871148	0.00871148	0.12313	SIRT2/SOD1	2
GO:0006521	GO:0006521	regulation of cellular amino acid metabolic process	3/87	51/10375	0.0088756	0.0088756	0.12413	OAZ1/PARK7/PSMF1	3
GO:0042180	GO:0042180	cellular ketone metabolic process	5/87	152/10375	0.00891634	0.00891634	0.12413	ADM/GPI/OAZ1/PARK7/PSMF1	5
GO:0001570	GO:0001570	vasculogenesis	3/87	52/10375	0.00936275	0.00936275	0.12747	ADM/MYOCD/ZFP36L1	3
GO:0002702	GO:0002702	positive regulation of production of molecular mediator of immune response	3/87	52/10375	0.00936275	0.00936275	0.12747	FFAR3/GPI/MIF	3
GO:0034754	GO:0034754	cellular hormone metabolic process	3/87	52/10375	0.00936275	0.00936275	0.12747	ADM/CYP26A1/SPP1	3
GO:0019682	GO:0019682	glyceraldehyde-3-phosphate metabolic process	2/87	18/10375	0.00974738	0.00974738	0.130783	TALDO1/TPI1	2
GO:1903580	GO:1903580	positive regulation of ATP metabolic process	2/87	18/10375	0.00974738	0.00974738	0.130783	ENO1/PARK7	2
GO:0043281	GO:0043281	regulation of cysteine-type endopeptidase activity involved in apoptotic process	5/87	156/10375	0.00991015	0.00991015	0.13201	EGLN3/FAM162A/GPI/PARK7/PRDX3	5
GO:0035264	GO:0035264	multicellular organism growth	4/87	102/10375	0.0105123	0.0105123	0.137413	ATF5/SOD1/STC2/ZFP36L1	4
GO:0043618	GO:0043618	regulation of transcription from RNA polymerase II promoter in response to stress	4/87	102/10375	0.0105123	0.0105123	0.137413	EGLN3/PSMF1/SIRT2/UBC	4
GO:0002675	GO:0002675	positive regulation of acute inflammatory response	2/87	19/10375	0.0108352	0.0108352	0.137413	FFAR3/PARK7	2
GO:0051937	GO:0051937	catecholamine transport	2/87	19/10375	0.0108352	0.0108352	0.137413	FFAR3/PARK7	2
GO:0071450	GO:0071450	cellular response to oxygen radical	2/87	19/10375	0.0108352	0.0108352	0.137413	PARK7/SOD1	2
GO:0071451	GO:0071451	cellular response to superoxide	2/87	19/10375	0.0108352	0.0108352	0.137413	PARK7/SOD1	2
GO:0090322	GO:0090322	regulation of superoxide metabolic process	2/87	19/10375	0.0108352	0.0108352	0.137413	PARK7/SOD1	2
GO:0014044	GO:0014044	Schwann cell development	2/87	20/10375	0.011974	0.011974	0.149375	SIRT2/SOD1	2
GO:0043620	GO:0043620	regulation of DNA-templated transcription in response to stress	4/87	106/10375	0.0119836	0.0119836	0.149375	EGLN3/PSMF1/SIRT2/UBC	4
GO:0043065	GO:0043065	positive regulation of apoptotic process	9/87	445/10375	0.0120205	0.0120205	0.149375	ADM/BNIP3L/EGLN3/FAM162A/LDHA/PARK7/SIRT2/SOD1/UBC	9
GO:0006575	GO:0006575	cellular modified amino acid metabolic process	4/87	107/10375	0.012371	0.012371	0.150944	EGLN3/PARK7/SLC6A8/SOD1	4
GO:0042542	GO:0042542	response to hydrogen peroxide	4/87	107/10375	0.012371	0.012371	0.150944	LDHA/PARK7/PRDX3/SOD1	4
GO:0018205	GO:0018205	peptidyl-lysine modification	7/87	298/10375	0.0123913	0.0123913	0.150944	EIF5A/KAT6B/KDM3A/MORF4L2/MYOCD/PARK7/SIRT2	7
GO:0009127	GO:0009127	purine nucleoside monophosphate biosynthetic process	3/87	58/10375	0.0126113	0.0126113	0.151525	ADSSL1/ALDOA/ENO1	3
GO:0009168	GO:0009168	purine ribonucleoside monophosphate biosynthetic process	3/87	58/10375	0.0126113	0.0126113	0.151525	ADSSL1/ALDOA/ENO1	3
GO:0043068	GO:0043068	positive regulation of programmed cell death	9/87	449/10375	0.0126895	0.0126895	0.151525	ADM/BNIP3L/EGLN3/FAM162A/LDHA/PARK7/SIRT2/SOD1/UBC	9
GO:0051438	GO:0051438	regulation of ubiquitin-protein transferase activity	4/87	108/10375	0.0127663	0.0127663	0.151525	ARRDC3/PARK7/PSMF1/UBC	4
GO:0042181	GO:0042181	ketone biosynthetic process	2/87	21/10375	0.013163	0.013163	0.154255	ADM/GPI	2
GO:0045933	GO:0045933	positive regulation of muscle contraction	2/87	21/10375	0.013163	0.013163	0.154255	ENO1/MYOCD	2
GO:2000116	GO:2000116	regulation of cysteine-type endopeptidase activity	5/87	168/10375	0.0133444	0.0133444	0.155397	EGLN3/FAM162A/GPI/PARK7/PRDX3	5
GO:0000303	GO:0000303	response to superoxide	2/87	22/10375	0.0144011	0.0144011	0.164125	PARK7/SOD1	2
GO:0014075	GO:0014075	response to amine	2/87	22/10375	0.0144011	0.0144011	0.164125	HNMT/SOD1	2
GO:0045843	GO:0045843	negative regulation of striated muscle tissue development	2/87	22/10375	0.0144011	0.0144011	0.164125	MYOCD/SIRT2	2
GO:0033238	GO:0033238	regulation of cellular amine metabolic process	3/87	61/10375	0.0144484	0.0144484	0.164125	OAZ1/PARK7/PSMF1	3
GO:0043154	GO:0043154	negative regulation of cysteine-type endopeptidase activity involved in apoptotic process	3/87	62/10375	0.0150927	0.0150927	0.169366	GPI/PARK7/PRDX3	3
GO:0098869	GO:0098869	cellular oxidant detoxification	3/87	62/10375	0.0150927	0.0150927	0.169366	PARK7/PRDX3/SOD1	3
GO:0010821	GO:0010821	regulation of mitochondrion organization	5/87	175/10375	0.0156801	0.0156801	0.171664	BNIP3L/FAM162A/HNMT/INF2/PARK7	5
GO:0033280	GO:0033280	response to vitamin D	2/87	23/10375	0.0156876	0.0156876	0.171664	SPP1/STC2	2
GO:1901862	GO:1901862	negative regulation of muscle tissue development	2/87	23/10375	0.0156876	0.0156876	0.171664	MYOCD/SIRT2	2
GO:1902175	GO:1902175	regulation of oxidative stress-induced intrinsic apoptotic signaling pathway	2/87	23/10375	0.0156876	0.0156876	0.171664	PARK7/SOD1	2
GO:0030308	GO:0030308	negative regulation of cell growth	4/87	115/10375	0.015761	0.015761	0.171664	DACT3/ENO1/ING1/SPP1	4
GO:1990748	GO:1990748	cellular detoxification	3/87	64/10375	0.0164296	0.0164296	0.177899	PARK7/PRDX3/SOD1	3
GO:0048635	GO:0048635	negative regulation of muscle organ development	2/87	24/10375	0.0170214	0.0170214	0.180566	MYOCD/SIRT2	2
GO:0010942	GO:0010942	positive regulation of cell death	9/87	472/10375	0.017091	0.017091	0.180566	ADM/BNIP3L/EGLN3/FAM162A/LDHA/PARK7/SIRT2/SOD1/UBC	9
GO:0045981	GO:0045981	positive regulation of nucleotide metabolic process	3/87	65/10375	0.0171222	0.0171222	0.180566	ADM/ENO1/PARK7	3
GO:1900544	GO:1900544	positive regulation of purine nucleotide metabolic process	3/87	65/10375	0.0171222	0.0171222	0.180566	ADM/ENO1/PARK7	3
GO:0006979	GO:0006979	response to oxidative stress	7/87	318/10375	0.0171636	0.0171636	0.180566	LDHA/PARK7/PRDX3/PSIP1/SIRT2/SOD1/STC2	7
GO:0006936	GO:0006936	muscle contraction	5/87	180/10375	0.0175068	0.0175068	0.182108	ALDOA/ENO1/MYOCD/SLC6A8/SOD1	5
GO:0045861	GO:0045861	negative regulation of proteolysis	5/87	180/10375	0.0175068	0.0175068	0.182108	ANOS1/GPI/PARK7/PRDX3/PSMF1	5
GO:0044703	GO:0044703	multi-organism reproductive process	9/87	475/10375	0.0177388	0.0177388	0.182406	ADM/ARHGDIB/KDM3A/PARK7/PRDX3/SIRT2/SOD1/SPP1/STC2	9
GO:0098754	GO:0098754	detoxification	3/87	66/10375	0.017831	0.017831	0.182406	PARK7/PRDX3/SOD1	3
GO:2000117	GO:2000117	negative regulation of cysteine-type endopeptidase activity	3/87	66/10375	0.017831	0.017831	0.182406	GPI/PARK7/PRDX3	3
GO:0000305	GO:0000305	response to oxygen radical	2/87	25/10375	0.0184019	0.0184019	0.183186	PARK7/SOD1	2
GO:0016577	GO:0016577	histone demethylation	2/87	25/10375	0.0184019	0.0184019	0.183186	KDM3A/KDM4B	2
GO:0030224	GO:0030224	monocyte differentiation	2/87	25/10375	0.0184019	0.0184019	0.183186	MT1G/ZFP36L1	2
GO:0071276	GO:0071276	cellular response to cadmium ion	2/87	25/10375	0.0184019	0.0184019	0.183186	MT1G/SOD1	2
GO:1903131	GO:1903131	mononuclear cell differentiation	2/87	25/10375	0.0184019	0.0184019	0.183186	MT1G/ZFP36L1	2
GO:0009156	GO:0009156	ribonucleoside monophosphate biosynthetic process	3/87	68/10375	0.0192971	0.0192971	0.190224	ADSSL1/ALDOA/ENO1	3
GO:1901215	GO:1901215	negative regulation of neuron death	4/87	123/10375	0.0196859	0.0196859	0.190224	AARS/GPI/PARK7/SOD1	4
GO:1901617	GO:1901617	organic hydroxy compound biosynthetic process	4/87	123/10375	0.0196859	0.0196859	0.190224	DDT/PARK7/PSAT1/SOD1	4
GO:0006739	GO:0006739	NADP metabolic process	2/87	26/10375	0.019828	0.019828	0.190224	TALDO1/TPI1	2
GO:0014037	GO:0014037	Schwann cell differentiation	2/87	26/10375	0.019828	0.019828	0.190224	SIRT2/SOD1	2
GO:0031638	GO:0031638	zymogen activation	2/87	26/10375	0.019828	0.019828	0.190224	ENO1/PGK1	2
GO:1901799	GO:1901799	negative regulation of proteasomal protein catabolic process	2/87	26/10375	0.019828	0.019828	0.190224	PARK7/PSMF1	2
GO:1901137	GO:1901137	carbohydrate derivative biosynthetic process	9/87	490/10375	0.0212512	0.0212512	0.200187	ADM/ADSSL1/ALDOA/ENO1/FUT11/LCMT2/MPI/SIRT2/TPI1	9
GO:0006482	GO:0006482	protein demethylation	2/87	27/10375	0.0212991	0.0212991	0.200187	KDM3A/KDM4B	2
GO:0008214	GO:0008214	protein dealkylation	2/87	27/10375	0.0212991	0.0212991	0.200187	KDM3A/KDM4B	2
GO:0015844	GO:0015844	monoamine transport	2/87	27/10375	0.0212991	0.0212991	0.200187	FFAR3/PARK7	2
GO:1901214	GO:1901214	regulation of neuron death	5/87	190/10375	0.0215727	0.0215727	0.201735	AARS/EGLN3/GPI/PARK7/SOD1	5
GO:2001242	GO:2001242	regulation of intrinsic apoptotic signaling pathway	4/87	127/10375	0.0218557	0.0218557	0.203355	ENO1/MIF/PARK7/SOD1	4
GO:0006940	GO:0006940	regulation of smooth muscle contraction	2/87	28/10375	0.0228141	0.0228141	0.21016	MYOCD/SOD1	2
GO:0045661	GO:0045661	regulation of myoblast differentiation	2/87	28/10375	0.0228141	0.0228141	0.21016	MYOCD/ZFP36L1	2
GO:0009124	GO:0009124	nucleoside monophosphate biosynthetic process	3/87	73/10375	0.0232468	0.0232468	0.213085	ADSSL1/ALDOA/ENO1	3
GO:0051347	GO:0051347	positive regulation of transferase activity	9/87	499/10375	0.0235869	0.0235869	0.215138	ARRDC3/CXCR4/MIF/NEK7/PARK7/PSMF1/SOD1/STRADB/UBC	9
GO:1902750	GO:1902750	negative regulation of cell cycle G2/M phase transition	3/87	74/10375	0.0240855	0.0240855	0.218006	ATF5/PSMF1/UBC	3
GO:0001895	GO:0001895	retina homeostasis	2/87	29/10375	0.0243723	0.0243723	0.218006	ACTB/SOD1	2
GO:0006576	GO:0006576	cellular biogenic amine metabolic process	2/87	29/10375	0.0243723	0.0243723	0.218006	HNMT/OAZ1	2
GO:0033574	GO:0033574	response to testosterone	2/87	29/10375	0.0243723	0.0243723	0.218006	GPI/SPP1	2
GO:0042552	GO:0042552	myelination	3/87	76/10375	0.0258118	0.0258118	0.229772	CXCR4/SIRT2/SOD1	3
GO:0009896	GO:0009896	positive regulation of catabolic process	7/87	348/10375	0.0265745	0.0265745	0.233188	BNIP3L/OAZ1/PARK7/PSMF1/SIRT2/UBC/ZFP36L1	7
GO:0042775	GO:0042775	mitochondrial ATP synthesis coupled electron transport	3/87	77/10375	0.0266993	0.0266993	0.233188	NDUFB11/NDUFC1/PARK7	3
GO:0051444	GO:0051444	negative regulation of ubiquitin-protein transferase activity	3/87	77/10375	0.0266993	0.0266993	0.233188	PARK7/PSMF1/UBC	3
GO:2001243	GO:2001243	negative regulation of intrinsic apoptotic signaling pathway	3/87	77/10375	0.0266993	0.0266993	0.233188	ENO1/MIF/PARK7	3
GO:0002700	GO:0002700	regulation of production of molecular mediator of immune response	3/87	78/10375	0.0276031	0.0276031	0.238828	FFAR3/GPI/MIF	3
GO:0042773	GO:0042773	ATP synthesis coupled electron transport	3/87	78/10375	0.0276031	0.0276031	0.238828	NDUFB11/NDUFC1/PARK7	3
GO:0006937	GO:0006937	regulation of muscle contraction	3/87	79/10375	0.0285231	0.0285231	0.242548	ENO1/MYOCD/SOD1	3
GO:0007272	GO:0007272	ensheathment of neurons	3/87	79/10375	0.0285231	0.0285231	0.242548	CXCR4/SIRT2/SOD1	3
GO:0008366	GO:0008366	axon ensheathment	3/87	79/10375	0.0285231	0.0285231	0.242548	CXCR4/SIRT2/SOD1	3
GO:0009152	GO:0009152	purine ribonucleotide biosynthetic process	4/87	138/10375	0.028557	0.028557	0.242548	ADM/ADSSL1/ALDOA/ENO1	4
GO:0006164	GO:0006164	purine nucleotide biosynthetic process	4/87	139/10375	0.0292204	0.0292204	0.24436	ADM/ADSSL1/ALDOA/ENO1	4
GO:0002720	GO:0002720	positive regulation of cytokine production involved in immune response	2/87	32/10375	0.0292983	0.0292983	0.24436	FFAR3/MIF	2
GO:0031102	GO:0031102	neuron projection regeneration	2/87	32/10375	0.0292983	0.0292983	0.24436	ADM/SPP1	2
GO:0060711	GO:0060711	labyrinthine layer development	2/87	32/10375	0.0292983	0.0292983	0.24436	ADM/ZFP36L1	2
GO:0051101	GO:0051101	regulation of DNA binding	3/87	80/10375	0.0294592	0.0294592	0.244601	MYOCD/PARK7/SIRT2	3
GO:0048589	GO:0048589	developmental growth	7/87	359/10375	0.0307717	0.0307717	0.254358	ADM/ATF5/COL27A1/SOD1/SPP1/STC2/ZFP36L1	7
GO:0006517	GO:0006517	protein deglycosylation	2/87	33/10375	0.0310213	0.0310213	0.255282	PARK7/UBC	2
GO:0042177	GO:0042177	negative regulation of protein catabolic process	3/87	82/10375	0.03138	0.03138	0.255959	PARK7/PSMF1/SIRT2	3
GO:1905952	GO:1905952	regulation of lipid localization	3/87	82/10375	0.03138	0.03138	0.255959	HILPDA/MIF/SPP1	3
GO:0046683	GO:0046683	response to organophosphorus	3/87	83/10375	0.0323646	0.0323646	0.262832	LDHA/SOD1/ZFP36L1	3
GO:0018958	GO:0018958	phenol-containing compound metabolic process	2/87	34/10375	0.0327836	0.0327836	0.263919	DDT/PARK7	2
GO:0070266	GO:0070266	necroptotic process	2/87	34/10375	0.0327836	0.0327836	0.263919	SIRT2/UBC	2
GO:0044344	GO:0044344	cellular response to fibroblast growth factor stimulus	3/87	85/10375	0.034382	0.034382	0.273657	ANOS1/UBC/ZFP36L1	3
GO:0006749	GO:0006749	glutathione metabolic process	2/87	35/10375	0.0345843	0.0345843	0.273657	PARK7/SOD1	2
GO:0021762	GO:0021762	substantia nigra development	2/87	35/10375	0.0345843	0.0345843	0.273657	ACTB/SIRT2	2
GO:0097755	GO:0097755	positive regulation of blood vessel diameter	2/87	35/10375	0.0345843	0.0345843	0.273657	ADM/SOD1	2
GO:0006473	GO:0006473	protein acetylation	4/87	147/10375	0.0348584	0.0348584	0.274651	KAT6B/MORF4L2/MYOCD/PARK7	4
GO:0010948	GO:0010948	negative regulation of cell cycle process	5/87	217/10375	0.0354798	0.0354798	0.278363	ATF5/MIF/PSMF1/UBC/ZFP36L1	5
GO:0008631	GO:0008631	intrinsic apoptotic signaling pathway in response to oxidative stress	2/87	36/10375	0.0364228	0.0364228	0.278987	PARK7/SOD1	2
GO:0015909	GO:0015909	long-chain fatty acid transport	2/87	36/10375	0.0364228	0.0364228	0.278987	MIF/PLIN2	2
GO:0032370	GO:0032370	positive regulation of lipid transport	2/87	36/10375	0.0364228	0.0364228	0.278987	MIF/SPP1	2
GO:0051155	GO:0051155	positive regulation of striated muscle cell differentiation	2/87	36/10375	0.0364228	0.0364228	0.278987	MORF4L2/MYOCD	2
GO:1903051	GO:1903051	negative regulation of proteolysis involved in cellular protein catabolic process	2/87	36/10375	0.0364228	0.0364228	0.278987	PARK7/PSMF1	2
GO:0071774	GO:0071774	response to fibroblast growth factor	3/87	87/10375	0.0364634	0.0364634	0.278987	ANOS1/UBC/ZFP36L1	3
GO:0009260	GO:0009260	ribonucleotide biosynthetic process	4/87	150/10375	0.0371249	0.0371249	0.28172	ADM/ADSSL1/ALDOA/ENO1	4
GO:0072522	GO:0072522	purine-containing compound biosynthetic process	4/87	150/10375	0.0371249	0.0371249	0.28172	ADM/ADSSL1/ALDOA/ENO1	4
GO:0051145	GO:0051145	smooth muscle cell differentiation	2/87	37/10375	0.0382983	0.0382983	0.288359	ADM/MYOCD	2
GO:2001233	GO:2001233	regulation of apoptotic signaling pathway	6/87	297/10375	0.0383113	0.0383113	0.288359	ENO1/FAM162A/MIF/PARK7/SOD1/STRADB	6
GO:0022904	GO:0022904	respiratory electron transport chain	3/87	89/10375	0.0386084	0.0386084	0.288803	NDUFB11/NDUFC1/PARK7	3
GO:0046390	GO:0046390	ribose phosphate biosynthetic process	4/87	152/10375	0.0386822	0.0386822	0.288803	ADM/ADSSL1/ALDOA/ENO1	4
GO:0022900	GO:0022900	electron transport chain	3/87	90/10375	0.0397047	0.0397047	0.294909	NDUFB11/NDUFC1/PARK7	3
GO:0032147	GO:0032147	activation of protein kinase activity	5/87	224/10375	0.0398186	0.0398186	0.294909	CXCR4/PARK7/SOD1/STRADB/UBC	5
GO:0006754	GO:0006754	ATP biosynthetic process	2/87	38/10375	0.04021	0.04021	0.295444	ALDOA/ENO1	2
GO:0032722	GO:0032722	positive regulation of chemokine production	2/87	38/10375	0.04021	0.04021	0.295444	FFAR3/MIF	2
GO:0031331	GO:0031331	positive regulation of cellular catabolic process	6/87	303/10375	0.0415782	0.0415782	0.30429	BNIP3L/PARK7/PSMF1/SIRT2/UBC/ZFP36L1	6
GO:0051384	GO:0051384	response to glucocorticoid	3/87	92/10375	0.0419444	0.0419444	0.304562	ADM/HNMT/ZFP36L1	3
GO:0051443	GO:0051443	positive regulation of ubiquitin-protein transferase activity	3/87	92/10375	0.0419444	0.0419444	0.304562	ARRDC3/PSMF1/UBC	3
GO:0097300	GO:0097300	programmed necrotic cell death	2/87	39/10375	0.0421573	0.0421573	0.304912	SIRT2/UBC	2
GO:0045862	GO:0045862	positive regulation of proteolysis	6/87	305/10375	0.0427053	0.0427053	0.306717	EGLN3/ENO1/FAM162A/PSMF1/SIRT2/UBC	6
GO:2001234	GO:2001234	negative regulation of apoptotic signaling pathway	4/87	157/10375	0.0427381	0.0427381	0.306717	ENO1/MIF/PARK7/STRADB	4
GO:0006119	GO:0006119	oxidative phosphorylation	3/87	93/10375	0.0430877	0.0430877	0.308032	NDUFB11/NDUFC1/PARK7	3
GO:0006801	GO:0006801	superoxide metabolic process	2/87	40/10375	0.0441393	0.0441393	0.313893	PARK7/SOD1	2
GO:0014074	GO:0014074	response to purine-containing compound	3/87	94/10375	0.0442467	0.0442467	0.313893	LDHA/SOD1/ZFP36L1	3
GO:0048857	GO:0048857	neural nucleus development	2/87	41/10375	0.0461555	0.0461555	0.326185	ACTB/SIRT2	2
GO:0003012	GO:0003012	muscle system process	5/87	235/10375	0.0472675	0.0472675	0.332774	ALDOA/ENO1/MYOCD/SLC6A8/SOD1	5
GO:0090263	GO:0090263	positive regulation of canonical Wnt signaling pathway	3/87	97/10375	0.0478163	0.0478163	0.33429	NRARP/PSMF1/UBC	3
GO:0043406	GO:0043406	positive regulation of MAP kinase activity	4/87	163/10375	0.0479117	0.0479117	0.33429	CXCR4/MIF/SOD1/UBC	4
GO:0007422	GO:0007422	peripheral nervous system development	2/87	42/10375	0.048205	0.048205	0.33429	SIRT2/SOD1	2
GO:0048678	GO:0048678	response to axon injury	2/87	42/10375	0.048205	0.048205	0.33429	SOD1/SPP1	2
GO:0008202	GO:0008202	steroid metabolic process	4/87	164/10375	0.0488065	0.0488065	0.337198	ADM/CYP26A1/SOD1/SPP1	4
GO:0051346	GO:0051346	negative regulation of hydrolase activity	5/87	238/10375	0.049434	0.049434	0.339821	ANOS1/GPI/PARK7/PRDX3/PSMF1	5

## Sheet: darkred
	ID	Description	GeneRatio	BgRatio	pvalue	p.adjust	qvalue	geneID	Count
GO:0010470	GO:0010470	regulation of gastrulation	3/120	24/10375	0.0025579	0.0025579	0.793676	DAG1/PHLDB2/SFRP2	3
GO:0090090	GO:0090090	negative regulation of canonical Wnt signaling pathway	6/120	123/10375	0.00298914	0.00298914	0.793676	LATS2/PFDN5/PSMB1/PSMD7/SFRP2/SIAH2	6
GO:0006520	GO:0006520	cellular amino acid metabolic process	9/120	262/10375	0.00331922	0.00331922	0.793676	ADSS/ALDH18A1/GART/HSD17B10/MUT/PSMB1/PSMD7/RARS2/SLC7A2	9
GO:0010165	GO:0010165	response to X-ray	3/120	27/10375	0.00360457	0.00360457	0.793676	SFRP2/TP53BP1/XRCC4	3
GO:0060828	GO:0060828	regulation of canonical Wnt signaling pathway	7/120	175/10375	0.00414744	0.00414744	0.793676	LATS2/PFDN5/PSMB1/PSMD7/SFRP2/SIAH2/USP34	7
GO:1901998	GO:1901998	toxin transport	3/120	32/10375	0.00586144	0.00586144	0.793676	GGA1/MTMR12/SCFD1	3
GO:0030178	GO:0030178	negative regulation of Wnt signaling pathway	6/120	143/10375	0.00623742	0.00623742	0.793676	LATS2/PFDN5/PSMB1/PSMD7/SFRP2/SIAH2	6
GO:0071481	GO:0071481	cellular response to X-ray	2/120	11/10375	0.00681565	0.00681565	0.793676	SFRP2/TP53BP1	2
GO:0046040	GO:0046040	IMP metabolic process	2/120	12/10375	0.00811725	0.00811725	0.793676	ADSS/GART	2
GO:1901201	GO:1901201	regulation of extracellular matrix assembly	2/120	12/10375	0.00811725	0.00811725	0.793676	DAG1/PHLDB2	2
GO:0071711	GO:0071711	basement membrane organization	2/120	13/10375	0.00952101	0.00952101	0.793676	DAG1/PHLDB2	2
GO:1903055	GO:1903055	positive regulation of extracellular matrix organization	2/120	13/10375	0.00952101	0.00952101	0.793676	DAG1/PHLDB2	2
GO:0060070	GO:0060070	canonical Wnt signaling pathway	7/120	208/10375	0.01039	0.01039	0.793676	LATS2/PFDN5/PSMB1/PSMD7/SFRP2/SIAH2/USP34	7
GO:0032543	GO:0032543	mitochondrial translation	5/120	118/10375	0.011813	0.011813	0.793676	MRPL1/MRPS12/MRPS18B/MRPS35/RARS2	5
GO:0045995	GO:0045995	regulation of embryonic development	4/120	81/10375	0.0142974	0.0142974	0.793676	DAG1/PHLDB2/SFRP2/TULP3	4
GO:0040019	GO:0040019	positive regulation of embryonic development	2/120	16/10375	0.0143205	0.0143205	0.793676	DAG1/PHLDB2	2
GO:0030111	GO:0030111	regulation of Wnt signaling pathway	7/120	225/10375	0.0154752	0.0154752	0.793676	LATS2/PFDN5/PSMB1/PSMD7/SFRP2/SIAH2/USP34	7
GO:0006882	GO:0006882	cellular zinc ion homeostasis	2/120	17/10375	0.0161083	0.0161083	0.793676	ATP7B/SLC39A13	2
GO:0070125	GO:0070125	mitochondrial translational elongation	4/120	85/10375	0.0168014	0.0168014	0.793676	MRPL1/MRPS12/MRPS18B/MRPS35	4
GO:0070126	GO:0070126	mitochondrial translational termination	4/120	86/10375	0.0174675	0.0174675	0.793676	MRPL1/MRPS12/MRPS18B/MRPS35	4
GO:0001522	GO:0001522	pseudouridine synthesis	2/120	18/10375	0.0179863	0.0179863	0.793676	MRPL1/RPUSD3	2
GO:0055069	GO:0055069	zinc ion homeostasis	2/120	18/10375	0.0179863	0.0179863	0.793676	ATP7B/SLC39A13	2
GO:0098901	GO:0098901	regulation of cardiac muscle cell action potential	2/120	18/10375	0.0179863	0.0179863	0.793676	DSP/RANGRF	2
GO:0070207	GO:0070207	protein homotrimerization	2/120	19/10375	0.0199521	0.0199521	0.793676	SCARA5/SIGMAR1	2
GO:0045992	GO:0045992	negative regulation of embryonic development	2/120	21/10375	0.0241381	0.0241381	0.793676	SFRP2/TULP3	2
GO:1903053	GO:1903053	regulation of extracellular matrix organization	2/120	21/10375	0.0241381	0.0241381	0.793676	DAG1/PHLDB2	2
GO:0090263	GO:0090263	positive regulation of canonical Wnt signaling pathway	4/120	97/10375	0.0258922	0.0258922	0.793676	PSMB1/PSMD7/SFRP2/USP34	4
GO:0085029	GO:0085029	extracellular matrix assembly	2/120	22/10375	0.026354	0.026354	0.793676	DAG1/PHLDB2	2
GO:0030521	GO:0030521	androgen receptor signaling pathway	3/120	57/10375	0.0280879	0.0280879	0.793676	MED14/PLPP1/PMEPA1	3
GO:0006415	GO:0006415	translational termination	4/120	100/10375	0.0285477	0.0285477	0.793676	MRPL1/MRPS12/MRPS18B/MRPS35	4
GO:0051602	GO:0051602	response to electrical stimulus	2/120	23/10375	0.0286489	0.0286489	0.793676	ADSS/GJB6	2
GO:0009127	GO:0009127	purine nucleoside monophosphate biosynthetic process	3/120	58/10375	0.0293765	0.0293765	0.793676	ADSS/AK2/GART	3
GO:0009168	GO:0009168	purine ribonucleoside monophosphate biosynthetic process	3/120	58/10375	0.0293765	0.0293765	0.793676	ADSS/AK2/GART	3
GO:0010717	GO:0010717	regulation of epithelial to mesenchymal transition	3/120	58/10375	0.0293765	0.0293765	0.793676	DAG1/PHLDB2/SFRP2	3
GO:0009755	GO:0009755	hormone-mediated signaling pathway	5/120	154/10375	0.0329994	0.0329994	0.793676	LATS2/MED14/NR2C1/PLPP1/PMEPA1	5
GO:0086004	GO:0086004	regulation of cardiac muscle cell contraction	2/120	25/10375	0.0334677	0.0334677	0.793676	DSP/RANGRF	2
GO:0098900	GO:0098900	regulation of action potential	2/120	25/10375	0.0334677	0.0334677	0.793676	DSP/RANGRF	2
GO:1903115	GO:1903115	regulation of actin filament-based movement	2/120	25/10375	0.0334677	0.0334677	0.793676	DSP/RANGRF	2
GO:1902230	GO:1902230	negative regulation of intrinsic apoptotic signaling pathway in response to DNA damage	2/120	26/10375	0.0359874	0.0359874	0.793676	SFRP2/TAF9	2
GO:0046916	GO:0046916	cellular transition metal ion homeostasis	3/120	64/10375	0.0377535	0.0377535	0.793676	ATP7B/SCARA5/SLC39A13	3
GO:0006767	GO:0006767	water-soluble vitamin metabolic process	3/120	66/10375	0.0407892	0.0407892	0.793676	MUT/PDXP/PDZD11	3
GO:0035329	GO:0035329	hippo signaling	2/120	28/10375	0.0412376	0.0412376	0.793676	FAT4/LATS2	2
GO:0042246	GO:0042246	tissue regeneration	2/120	28/10375	0.0412376	0.0412376	0.793676	DAG1/NOV	2
GO:0060348	GO:0060348	bone development	4/120	113/10375	0.0418776	0.0418776	0.793676	FAT4/PRPSAP2/SFRP2/TULP3	4
GO:0006606	GO:0006606	protein import into nucleus	6/120	220/10375	0.0422563	0.0422563	0.793676	CCL19/DAG1/MBTPS1/NOV/NUP62CL/SFRP2	6
GO:0044744	GO:0044744	protein targeting to nucleus	6/120	220/10375	0.0422563	0.0422563	0.793676	CCL19/DAG1/MBTPS1/NOV/NUP62CL/SFRP2	6
GO:0048729	GO:0048729	tissue morphogenesis	9/120	401/10375	0.0426573	0.0426573	0.793676	DAG1/DSP/FAT4/FOXQ1/PHLDB2/PSMB1/PSMD7/SFRP2/TULP3	9
GO:1902593	GO:1902593	single-organism nuclear import	6/120	222/10375	0.0438345	0.0438345	0.793676	CCL19/DAG1/MBTPS1/NOV/NUP62CL/SFRP2	6
GO:0009156	GO:0009156	ribonucleoside monophosphate biosynthetic process	3/120	68/10375	0.0439446	0.0439446	0.793676	ADSS/AK2/GART	3
GO:0043624	GO:0043624	cellular protein complex disassembly	5/120	167/10375	0.0442813	0.0442813	0.793676	MRPL1/MRPS12/MRPS18B/MRPS35/PDXP	5
GO:0021987	GO:0021987	cerebral cortex development	3/120	69/10375	0.0455669	0.0455669	0.793676	CEP120/FAT4/GART	3
GO:0043506	GO:0043506	regulation of JUN kinase activity	3/120	69/10375	0.0455669	0.0455669	0.793676	CCL19/MAP4K5/SFRP2	3
GO:0009451	GO:0009451	RNA modification	4/120	117/10375	0.0465803	0.0465803	0.793676	HSD17B10/MRPL1/RPUSD3/URM1	4
GO:0007257	GO:0007257	activation of JUN kinase activity	2/120	30/10375	0.046756	0.046756	0.793676	CCL19/MAP4K5	2
GO:0019933	GO:0019933	cAMP-mediated signaling	2/120	30/10375	0.046756	0.046756	0.793676	RAPGEF2/RAPGEF4	2
GO:0061418	GO:0061418	regulation of transcription from RNA polymerase II promoter in response to hypoxia	3/120	71/10375	0.0488996	0.0488996	0.793676	ARNT/PSMB1/PSMD7	3
GO:0090101	GO:0090101	negative regulation of transmembrane receptor protein serine/threonine kinase signaling pathway	3/120	71/10375	0.0488996	0.0488996	0.793676	NOV/PMEPA1/SFRP2	3
GO:1900180	GO:1900180	regulation of protein localization to nucleus	5/120	172/10375	0.0491677	0.0491677	0.793676	CCL19/CCT6A/MBTPS1/NOV/SFRP2	5

## Sheet: darkseagreen4
	ID	Description	GeneRatio	BgRatio	pvalue	p.adjust	qvalue	geneID	Count
GO:0006695	GO:0006695	cholesterol biosynthetic process	6/59	43/10375	1.34999e-07	1.34999e-07	9.51802e-05	FDFT1/HMGCR/HMGCS1/INSIG1/MSMO1/SQLE	6
GO:1902653	GO:1902653	secondary alcohol biosynthetic process	6/59	44/10375	1.5563e-07	1.5563e-07	9.51802e-05	FDFT1/HMGCR/HMGCS1/INSIG1/MSMO1/SQLE	6
GO:0016126	GO:0016126	sterol biosynthetic process	6/59	47/10375	2.33634e-07	2.33634e-07	9.52569e-05	FDFT1/HMGCR/HMGCS1/INSIG1/MSMO1/SQLE	6
GO:0006694	GO:0006694	steroid biosynthetic process	7/59	100/10375	1.41551e-06	1.41551e-06	0.000432848	FDFT1/HMGCR/HMGCS1/INSIG1/MSMO1/SQLE/STARD4	7
GO:0046165	GO:0046165	alcohol biosynthetic process	6/59	80/10375	5.65696e-06	5.65696e-06	0.00115704	FDFT1/HMGCR/HMGCS1/INSIG1/MSMO1/SQLE	6
GO:1901617	GO:1901617	organic hydroxy compound biosynthetic process	7/59	123/10375	5.67567e-06	5.67567e-06	0.00115704	FDFT1/HMGCR/HMGCS1/INSIG1/MSMO1/SQLE/STARD4	7
GO:0008203	GO:0008203	cholesterol metabolic process	6/59	85/10375	8.05461e-06	8.05461e-06	0.00140744	FDFT1/HMGCR/HMGCS1/INSIG1/MSMO1/SQLE	6
GO:1902652	GO:1902652	secondary alcohol metabolic process	6/59	88/10375	9.8501e-06	9.8501e-06	0.00150603	FDFT1/HMGCR/HMGCS1/INSIG1/MSMO1/SQLE	6
GO:0016125	GO:0016125	sterol metabolic process	6/59	94/10375	1.44147e-05	1.44147e-05	0.00195905	FDFT1/HMGCR/HMGCS1/INSIG1/MSMO1/SQLE	6
GO:0008610	GO:0008610	lipid biosynthetic process	11/59	448/10375	3.68386e-05	3.68386e-05	0.00412458	FADS1/FADS2/FDFT1/HMGCR/HMGCS1/INSIG1/MSMO1/MTM1/PIGM/SQLE/STARD4	11
GO:0008202	GO:0008202	steroid metabolic process	7/59	164/10375	3.70928e-05	3.70928e-05	0.00412458	FDFT1/HMGCR/HMGCS1/INSIG1/MSMO1/SQLE/STARD4	7
GO:0008299	GO:0008299	isoprenoid biosynthetic process	3/59	17/10375	0.00011225	0.00011225	0.0114416	FDFT1/HMGCR/HMGCS1	3
GO:0070584	GO:0070584	mitochondrion morphogenesis	3/59	18/10375	0.000134156	0.000134156	0.0126226	DNM1L/MTM1/OPA3	3
GO:0044283	GO:0044283	small molecule biosynthetic process	9/59	353/10375	0.000154094	0.000154094	0.0134629	FADS1/FADS2/FDFT1/HMGCR/HMGCS1/INSIG1/MSMO1/SQLE/STARD4	9
GO:1902803	GO:1902803	regulation of synaptic vesicle transport	3/59	28/10375	0.000517261	0.000517261	0.0421794	CDK5/DNM1L/GRIK5	3
GO:0006066	GO:0006066	alcohol metabolic process	6/59	197/10375	0.00084753	0.00084753	0.0616192	FDFT1/HMGCR/HMGCS1/INSIG1/MSMO1/SQLE	6
GO:1901615	GO:1901615	organic hydroxy compound metabolic process	7/59	273/10375	0.000856411	0.000856411	0.0616192	FDFT1/HMGCR/HMGCS1/INSIG1/MSMO1/SQLE/STARD4	7
GO:0017158	GO:0017158	regulation of calcium ion-dependent exocytosis	3/59	34/10375	0.000922236	0.000922236	0.0626689	CDK5/DNM1L/GRIK5	3
GO:0048311	GO:0048311	mitochondrion distribution	2/59	10/10375	0.00138939	0.00138939	0.0849722	DNM1L/MTM1	2
GO:1903421	GO:1903421	regulation of synaptic vesicle recycling	2/59	10/10375	0.00138939	0.00138939	0.0849722	CDK5/DNM1L	2
GO:0043651	GO:0043651	linoleic acid metabolic process	2/59	11/10375	0.00169194	0.00169194	0.0940688	FADS1/FADS2	2
GO:2000251	GO:2000251	positive regulation of actin cytoskeleton reorganization	2/59	11/10375	0.00169194	0.00169194	0.0940688	CDK5/HCK	2
GO:0036109	GO:0036109	alpha-linolenic acid metabolic process	2/59	12/10375	0.00202292	0.00202292	0.10758	FADS1/FADS2	2
GO:0015936	GO:0015936	coenzyme A metabolic process	2/59	13/10375	0.002382	0.002382	0.10791	HMGCR/PANK1	2
GO:0034219	GO:0034219	carbohydrate transmembrane transport	2/59	13/10375	0.002382	0.002382	0.10791	SLC2A3/SLC35A2	2
GO:0048643	GO:0048643	positive regulation of skeletal muscle tissue development	2/59	13/10375	0.002382	0.002382	0.10791	HMGCR/MTM1	2
GO:1903830	GO:1903830	magnesium ion transmembrane transport	2/59	13/10375	0.002382	0.002382	0.10791	CNNM4/MAGT1	2
GO:0015693	GO:0015693	magnesium ion transport	2/59	14/10375	0.00276886	0.00276886	0.119458	CNNM4/MAGT1	2
GO:0016079	GO:0016079	synaptic vesicle exocytosis	3/59	50/10375	0.00283224	0.00283224	0.119458	CDK5/DNM1L/GRIK5	3
GO:2000114	GO:2000114	regulation of establishment of cell polarity	2/59	17/10375	0.004093	0.004093	0.162203	KRIT1/RNF41	2
GO:0051668	GO:0051668	localization within membrane	3/59	57/10375	0.00411091	0.00411091	0.162203	CDK5/GRIK5/INSIG1	3
GO:0019216	GO:0019216	regulation of lipid metabolic process	5/59	191/10375	0.004494	0.004494	0.171777	FLT1/INSIG1/OPA3/STARD4/TBL1XR1	5
GO:0072330	GO:0072330	monocarboxylic acid biosynthetic process	4/59	121/10375	0.00488789	0.00488789	0.180054	FADS1/FADS2/INSIG1/STARD4	4
GO:0032878	GO:0032878	regulation of establishment or maintenance of cell polarity	2/59	19/10375	0.00510893	0.00510893	0.180054	KRIT1/RNF41	2
GO:0006720	GO:0006720	isoprenoid metabolic process	3/59	63/10375	0.00544656	0.00544656	0.180054	FDFT1/HMGCR/HMGCS1	3
GO:0017156	GO:0017156	calcium ion regulated exocytosis	3/59	63/10375	0.00544656	0.00544656	0.180054	CDK5/DNM1L/GRIK5	3
GO:0035725	GO:0035725	sodium ion transmembrane transport	3/59	63/10375	0.00544656	0.00544656	0.180054	CNNM4/GRIK5/UTRN	3
GO:2000300	GO:2000300	regulation of synaptic vesicle exocytosis	2/59	21/10375	0.00622856	0.00622856	0.200487	DNM1L/GRIK5	2
GO:0061001	GO:0061001	regulation of dendritic spine morphogenesis	2/59	22/10375	0.0068265	0.0068265	0.2141	CDK5/DNM1L	2
GO:0048488	GO:0048488	synaptic vesicle endocytosis	2/59	23/10375	0.00744947	0.00744947	0.214873	CDK5/DNM1L	2
GO:0007612	GO:0007612	learning	3/59	71/10375	0.00759193	0.00759193	0.214873	CDK5/CLDN5/HMGCR	3
GO:1903305	GO:1903305	regulation of regulated secretory pathway	3/59	71/10375	0.00759193	0.00759193	0.214873	CDK5/DNM1L/GRIK5	3
GO:0050890	GO:0050890	cognition	4/59	141/10375	0.0083476	0.0083476	0.214873	CDK5/CLDN5/HMGCR/MAGT1	4
GO:0099504	GO:0099504	synaptic vesicle cycle	3/59	74/10375	0.0085079	0.0085079	0.214873	CDK5/DNM1L/GRIK5	3
GO:0016242	GO:0016242	negative regulation of macroautophagy	2/59	25/10375	0.0087693	0.0087693	0.214873	MTM1/RNF41	2
GO:0007269	GO:0007269	neurotransmitter secretion	3/59	75/10375	0.00882703	0.00882703	0.214873	CDK5/DNM1L/GRIK5	3
GO:0099643	GO:0099643	signal release from synapse	3/59	75/10375	0.00882703	0.00882703	0.214873	CDK5/DNM1L/GRIK5	3
GO:0006636	GO:0006636	unsaturated fatty acid biosynthetic process	2/59	26/10375	0.00946559	0.00946559	0.214873	FADS1/FADS2	2
GO:0030866	GO:0030866	cortical actin cytoskeleton organization	2/59	26/10375	0.00946559	0.00946559	0.214873	CDK5/PLS1	2
GO:0033865	GO:0033865	nucleoside bisphosphate metabolic process	2/59	26/10375	0.00946559	0.00946559	0.214873	HMGCR/PANK1	2
GO:0033875	GO:0033875	ribonucleoside bisphosphate metabolic process	2/59	26/10375	0.00946559	0.00946559	0.214873	HMGCR/PANK1	2
GO:0034032	GO:0034032	purine nucleoside bisphosphate metabolic process	2/59	26/10375	0.00946559	0.00946559	0.214873	HMGCR/PANK1	2
GO:2000249	GO:2000249	regulation of actin cytoskeleton reorganization	2/59	26/10375	0.00946559	0.00946559	0.214873	CDK5/HCK	2
GO:0099531	GO:0099531	presynaptic process involved in chemical synaptic transmission	3/59	77/10375	0.00948621	0.00948621	0.214873	CDK5/DNM1L/GRIK5	3
GO:0007031	GO:0007031	peroxisome organization	2/59	27/10375	0.0101857	0.0101857	0.221348	DNM1L/PEX10	2
GO:1903307	GO:1903307	positive regulation of regulated secretory pathway	2/59	27/10375	0.0101857	0.0101857	0.221348	CDK5/DNM1L	2
GO:0036465	GO:0036465	synaptic vesicle recycling	2/59	28/10375	0.0109295	0.0109295	0.221348	CDK5/DNM1L	2
GO:0030865	GO:0030865	cortical cytoskeleton organization	2/59	29/10375	0.0116965	0.0116965	0.221348	CDK5/PLS1	2
GO:0035249	GO:0035249	synaptic transmission, glutamatergic	2/59	29/10375	0.0116965	0.0116965	0.221348	CDK5/GRIK5	2
GO:0048641	GO:0048641	regulation of skeletal muscle tissue development	2/59	29/10375	0.0116965	0.0116965	0.221348	HMGCR/MTM1	2
GO:0006633	GO:0006633	fatty acid biosynthetic process	3/59	85/10375	0.012406	0.012406	0.221348	FADS1/FADS2/INSIG1	3
GO:0048489	GO:0048489	synaptic vesicle transport	3/59	85/10375	0.012406	0.012406	0.221348	CDK5/DNM1L/GRIK5	3
GO:0051262	GO:0051262	protein tetramerization	3/59	85/10375	0.012406	0.012406	0.221348	AASS/DNM1L/HMGCR	3
GO:0097480	GO:0097480	establishment of synaptic vesicle localization	3/59	85/10375	0.012406	0.012406	0.221348	CDK5/DNM1L/GRIK5	3
GO:0099003	GO:0099003	vesicle-mediated transport in synapse	3/59	85/10375	0.012406	0.012406	0.221348	CDK5/DNM1L/GRIK5	3
GO:0008542	GO:0008542	visual learning	2/59	30/10375	0.0124865	0.0124865	0.221348	CDK5/HMGCR	2
GO:0050830	GO:0050830	defense response to Gram-positive bacterium	2/59	30/10375	0.0124865	0.0124865	0.221348	HIST1H2BG/IL27RA	2
GO:0051646	GO:0051646	mitochondrion localization	2/59	30/10375	0.0124865	0.0124865	0.221348	DNM1L/MTM1	2
GO:0060997	GO:0060997	dendritic spine morphogenesis	2/59	30/10375	0.0124865	0.0124865	0.221348	CDK5/DNM1L	2
GO:0006836	GO:0006836	neurotransmitter transport	3/59	89/10375	0.0140386	0.0140386	0.243504	CDK5/DNM1L/GRIK5	3
GO:0050810	GO:0050810	regulation of steroid biosynthetic process	2/59	32/10375	0.0141346	0.0141346	0.243504	INSIG1/STARD4	2
GO:0097479	GO:0097479	synaptic vesicle localization	3/59	90/10375	0.0144649	0.0144649	0.245734	CDK5/DNM1L/GRIK5	3
GO:0007519	GO:0007519	skeletal muscle tissue development	3/59	91/10375	0.0148985	0.0148985	0.247805	CDK5/HMGCR/MTM1	3
GO:0046928	GO:0046928	regulation of neurotransmitter secretion	2/59	33/10375	0.014992	0.014992	0.247805	DNM1L/GRIK5	2
GO:0007632	GO:0007632	visual behavior	2/59	34/10375	0.0158714	0.0158714	0.252119	CDK5/HMGCR	2
GO:0043113	GO:0043113	receptor clustering	2/59	34/10375	0.0158714	0.0158714	0.252119	CDK5/GRIK5	2
GO:2000273	GO:2000273	positive regulation of receptor activity	2/59	34/10375	0.0158714	0.0158714	0.252119	CDK5/PPARGC1B	2
GO:0060538	GO:0060538	skeletal muscle organ development	3/59	94/10375	0.0162435	0.0162435	0.253275	CDK5/HMGCR/MTM1	3
GO:0050877	GO:0050877	neurological system process	6/59	363/10375	0.0166585	0.0166585	0.253275	CDK5/CLDN5/CNNM4/HMGCR/MAGT1/OPA3	6
GO:0010823	GO:0010823	negative regulation of mitochondrion organization	2/59	35/10375	0.0167724	0.0167724	0.253275	DNM1L/RNF41	2
GO:0060079	GO:0060079	excitatory postsynaptic potential	2/59	35/10375	0.0167724	0.0167724	0.253275	CDK5/GRIK5	2
GO:0006814	GO:0006814	sodium ion transport	3/59	97/10375	0.0176549	0.0176549	0.260765	CNNM4/GRIK5/UTRN	3
GO:0043525	GO:0043525	positive regulation of neuron apoptotic process	2/59	36/10375	0.0176948	0.0176948	0.260765	CDK5/GRIK5	2
GO:0051588	GO:0051588	regulation of neurotransmitter transport	2/59	37/10375	0.0186383	0.0186383	0.2714	DNM1L/GRIK5	2
GO:0001505	GO:0001505	regulation of neurotransmitter levels	3/59	100/10375	0.0191328	0.0191328	0.272468	CDK5/DNM1L/GRIK5	3
GO:0045844	GO:0045844	positive regulation of striated muscle tissue development	2/59	38/10375	0.0196027	0.0196027	0.272468	HMGCR/MTM1	2
GO:0048636	GO:0048636	positive regulation of muscle organ development	2/59	38/10375	0.0196027	0.0196027	0.272468	HMGCR/MTM1	2
GO:1901863	GO:1901863	positive regulation of muscle tissue development	2/59	38/10375	0.0196027	0.0196027	0.272468	HMGCR/MTM1	2
GO:0031667	GO:0031667	response to nutrient levels	5/59	278/10375	0.020553	0.020553	0.2798	DNM1L/FADS1/HMGCR/HMGCS1/TBL1XR1	5
GO:0021954	GO:0021954	central nervous system neuron development	2/59	39/10375	0.0205877	0.0205877	0.2798	CDK5/NFIB	2
GO:0099565	GO:0099565	chemical synaptic transmission, postsynaptic	2/59	41/10375	0.0226185	0.0226185	0.304021	CDK5/GRIK5	2
GO:0008306	GO:0008306	associative learning	2/59	42/10375	0.0236637	0.0236637	0.305381	CDK5/HMGCR	2
GO:0097061	GO:0097061	dendritic spine organization	2/59	42/10375	0.0236637	0.0236637	0.305381	CDK5/DNM1L	2
GO:0016053	GO:0016053	organic acid biosynthetic process	4/59	193/10375	0.0238654	0.0238654	0.305381	FADS1/FADS2/INSIG1/STARD4	4
GO:0046394	GO:0046394	carboxylic acid biosynthetic process	4/59	193/10375	0.0238654	0.0238654	0.305381	FADS1/FADS2/INSIG1/STARD4	4
GO:0017157	GO:0017157	regulation of exocytosis	3/59	109/10375	0.0239679	0.0239679	0.305381	CDK5/DNM1L/GRIK5	3
GO:0060998	GO:0060998	regulation of dendritic spine development	2/59	43/10375	0.0247286	0.0247286	0.311824	CDK5/DNM1L	2
GO:0019218	GO:0019218	regulation of steroid metabolic process	2/59	44/10375	0.0258128	0.0258128	0.31892	INSIG1/STARD4	2
GO:0060078	GO:0060078	regulation of postsynaptic membrane potential	2/59	44/10375	0.0258128	0.0258128	0.31892	CDK5/GRIK5	2
GO:0014706	GO:0014706	striated muscle tissue development	4/59	202/10375	0.0276262	0.0276262	0.337912	C3orf58/CDK5/HMGCR/MTM1	4
GO:0009991	GO:0009991	response to extracellular stimulus	5/59	302/10375	0.0281487	0.0281487	0.340895	DNM1L/FADS1/HMGCR/HMGCS1/TBL1XR1	5
GO:0007517	GO:0007517	muscle organ development	4/59	206/10375	0.0294057	0.0294057	0.352625	CDK5/HMGCR/MTM1/UTRN	4
GO:0048814	GO:0048814	regulation of dendrite morphogenesis	2/59	48/10375	0.030338	0.030338	0.360274	CDK5/DNM1L	2
GO:0030001	GO:0030001	metal ion transport	6/59	420/10375	0.0313858	0.0313858	0.366074	CDK5/CNNM4/GRIK5/MAGT1/SFXN1/UTRN	6
GO:0072583	GO:0072583	clathrin-dependent endocytosis	2/59	49/10375	0.0315153	0.0315153	0.366074	CDK5/DNM1L	2
GO:0060537	GO:0060537	muscle tissue development	4/59	211/10375	0.0317243	0.0317243	0.366074	C3orf58/CDK5/HMGCR/MTM1	4
GO:0016241	GO:0016241	regulation of macroautophagy	3/59	123/10375	0.0326865	0.0326865	0.370463	CDK5/MTM1/RNF41	3
GO:1903146	GO:1903146	regulation of mitophagy	2/59	50/10375	0.0327104	0.0327104	0.370463	DNM1L/RNF41	2
GO:0007611	GO:0007611	learning or memory	3/59	124/10375	0.0333648	0.0333648	0.374407	CDK5/CLDN5/HMGCR	3
GO:0001676	GO:0001676	long-chain fatty acid metabolic process	2/59	51/10375	0.0339232	0.0339232	0.377213	FADS1/FADS2	2
GO:0006644	GO:0006644	phospholipid metabolic process	5/59	320/10375	0.0348896	0.0348896	0.380515	FADS1/FDFT1/FLT1/MTM1/PIGM	5
GO:0010507	GO:0010507	negative regulation of autophagy	2/59	52/10375	0.0351534	0.0351534	0.380515	MTM1/RNF41	2
GO:0045921	GO:0045921	positive regulation of exocytosis	2/59	52/10375	0.0351534	0.0351534	0.380515	CDK5/DNM1L	2
GO:0060021	GO:0060021	palate development	2/59	53/10375	0.0364008	0.0364008	0.390561	CLDN5/INSIG1	2
GO:0008643	GO:0008643	carbohydrate transport	3/59	130/10375	0.0375883	0.0375883	0.397159	PLS1/SLC2A3/SLC35A2	3
GO:1901216	GO:1901216	positive regulation of neuron death	2/59	54/10375	0.0376652	0.0376652	0.397159	CDK5/GRIK5	2
GO:0007270	GO:0007270	neuron-neuron synaptic transmission	2/59	55/10375	0.0389463	0.0389463	0.407158	CDK5/GRIK5	2
GO:0060627	GO:0060627	regulation of vesicle-mediated transport	5/59	333/10375	0.0403361	0.0403361	0.415248	CDK5/DNM1L/GRIK5/HCK/INSIG1	5
GO:0006260	GO:0006260	DNA replication	4/59	228/10375	0.0403992	0.0403992	0.415248	ETAA1/KCTD13/MCM8/NFIB	4
GO:0006631	GO:0006631	fatty acid metabolic process	4/59	229/10375	0.0409478	0.0409478	0.41738	FADS1/FADS2/INSIG1/MSMO1	4
GO:0023061	GO:0023061	signal release	4/59	230/10375	0.0415006	0.0415006	0.419519	CDK5/DNM1L/GRIK5/HMGCR	4
GO:0007005	GO:0007005	mitochondrion organization	6/59	451/10375	0.0421804	0.0421804	0.419871	DNM1L/HCFC1/MTM1/OPA3/PPARGC1B/RNF41	6
GO:0033559	GO:0033559	unsaturated fatty acid metabolic process	2/59	59/10375	0.0442337	0.0442337	0.419871	FADS1/FADS2	2
GO:0045444	GO:0045444	fat cell differentiation	3/59	139/10375	0.0444135	0.0444135	0.419871	INSIG1/TBL1XR1/WDFY2	3
GO:0006641	GO:0006641	triglyceride metabolic process	2/59	60/10375	0.0455952	0.0455952	0.419871	INSIG1/TBL1XR1	2
GO:0060996	GO:0060996	dendritic spine development	2/59	60/10375	0.0455952	0.0455952	0.419871	CDK5/DNM1L	2
GO:0006342	GO:0006342	chromatin silencing	2/59	61/10375	0.0469721	0.0469721	0.419871	HIST2H2AA3/HIST2H2AA4	2
GO:0010506	GO:0010506	regulation of autophagy	4/59	241/10375	0.047864	0.047864	0.419871	CDK5/DNM1L/MTM1/RNF41	4
GO:0010639	GO:0010639	negative regulation of organelle organization	4/59	242/10375	0.0484681	0.0484681	0.419871	DNM1L/INSIG1/MTM1/RNF41	4

## Sheet: darkslateblu
		ID	Description	GeneRatio	BgRatio	pvalue	p.adjust	qvalue	geneID	Count
	GO:0002455	GO:0002455	humoral immune response mediated by circulating immunoglobulin	11/1049	25/10375	1.25405e-05	1.25405e-05	0.0562317	BCL3/C1QA/C1QB/C1QBP/C1QC/C1RL/C2/C4B/CD55/PTPN6/SERPING1	11
	GO:0006958	GO:0006958	complement activation, classical pathway	9/1049	19/10375	3.85548e-05	3.85548e-05	0.0864399	C1QA/C1QB/C1QBP/C1QC/C1RL/C2/C4B/CD55/SERPING1	9
[truncated: 183 more rows]

[truncated: 11 more sheets: grey, honeydew1, ivory, lightcyan, lightsteelblue1, navajowhite2, paleturquoise, purple, skyblue, thistle2, yellow4]
