# Supplementary material for: Transcriptional profiling of human microglia reveals grey–white matter heterogeneity and multiple sclerosis-associated changes
Source: Nat Commun. 2019 Mar 13;10:1139. doi: 10.1038/s41467-019-08976-7 (PMC6416318; doi:10.1038/s41467-019-08976-7)
Supplement: Supplementary file 9 — Supplementary Data 6 [file 41467_2019_8976_MOESM9_ESM.xlsx]

## Sheet: antiquewhite4
	ID	Description	GeneRatio	BgRatio	pvalue	p.adjust	qvalue	geneID
DOID:3479	DOID:3479	uveal cancer	2/19	15/4740	0.00154968	0.00154968	0.19738	CDKN2A/PAK1
DOID:6039	DOID:6039	uveal melanoma	2/19	15/4740	0.00154968	0.00154968	0.19738	CDKN2A/PAK1
DOID:4866	DOID:4866	salivary gland adenoid cystic carcinoma	2/19	27/4740	0.00503398	0.00503398	0.303205	CDKN2A/PIN1
DOID:0050904	DOID:0050904	salivary gland carcinoma	2/19	39/4740	0.0103275	0.0103275	0.303205	CDKN2A/PIN1
DOID:8850	DOID:8850	salivary gland cancer	2/19	40/4740	0.0108452	0.0108452	0.303205	CDKN2A/PIN1
DOID:8618	DOID:8618	oral cavity cancer	2/19	41/4740	0.0113743	0.0113743	0.303205	CDKN2A/PIN1
DOID:3748	DOID:3748	esophagus squamous cell carcinoma	2/19	49/4740	0.0160048	0.0160048	0.303205	CDKN2A/PIN1
DOID:2043	DOID:2043	hepatitis B	3/19	145/4740	0.0189675	0.0189675	0.303205	CDKN2A/DDB2/PIN1
DOID:0060089	DOID:0060089	endocrine organ benign neoplasm	2/19	58/4740	0.0220204	0.0220204	0.303205	CDKN2A/DLG2
DOID:10283	DOID:10283	prostate cancer	4/19	301/4740	0.0289236	0.0289236	0.303205	CDKN2A/HTATIP2/PAK1/PIN1
DOID:3856	DOID:3856	male reproductive organ cancer	4/19	309/4740	0.0314839	0.0314839	0.303205	CDKN2A/HTATIP2/PAK1/PIN1
DOID:0050743	DOID:0050743	mature T-cell and NK-cell lymphoma	1/19	10/4740	0.0394058	0.0394058	0.303205	CDKN2A
DOID:0050749	DOID:0050749	peripheral T-cell lymphoma	1/19	10/4740	0.0394058	0.0394058	0.303205	CDKN2A
DOID:0060061	DOID:0060061	cutaneous T cell lymphoma	1/19	10/4740	0.0394058	0.0394058	0.303205	CDKN2A
DOID:14268	DOID:14268	sclerosing cholangitis	1/19	10/4740	0.0394058	0.0394058	0.303205	CDKN2A
DOID:3737	DOID:3737	verrucous carcinoma	1/19	10/4740	0.0394058	0.0394058	0.303205	CDKN2A
DOID:0060101	DOID:0060101	benign glioma	1/19	11/4740	0.0432644	0.0432644	0.303205	CDKN2A
DOID:11722	DOID:11722	myotonic dystrophy type 1	1/19	11/4740	0.0432644	0.0432644	0.303205	CDKN2A
DOID:288	DOID:288	endometriosis of uterus	1/19	11/4740	0.0432644	0.0432644	0.303205	CDKN2A
DOID:3095	DOID:3095	germ cell and embryonal cancer	1/19	11/4740	0.0432644	0.0432644	0.303205	CDKN2A
DOID:3149	DOID:3149	keratoacanthoma	1/19	11/4740	0.0432644	0.0432644	0.303205	CDKN2A
DOID:3382	DOID:3382	liposarcoma	1/19	11/4740	0.0432644	0.0432644	0.303205	CDKN2A
DOID:3500	DOID:3500	gallbladder adenocarcinoma	1/19	11/4740	0.0432644	0.0432644	0.303205	CDKN2A
DOID:3939	DOID:3939	lipomatous cancer	1/19	11/4740	0.0432644	0.0432644	0.303205	CDKN2A
DOID:4231	DOID:4231	histiocytoma	1/19	11/4740	0.0432644	0.0432644	0.303205	CDKN2A
DOID:4844	DOID:4844	benign ependymoma	1/19	11/4740	0.0432644	0.0432644	0.303205	CDKN2A
DOID:6204	DOID:6204	follicular adenoma	1/19	11/4740	0.0432644	0.0432644	0.303205	CDKN2A
DOID:9206	DOID:9206	Barrett's esophagus	1/19	11/4740	0.0432644	0.0432644	0.303205	CDKN2A
DOID:10883	DOID:10883	herpangina	1/19	12/4740	0.0471083	0.0471083	0.303205	CDKN2A
DOID:11870	DOID:11870	Pick's disease	1/19	12/4740	0.0471083	0.0471083	0.303205	PIN1
DOID:171	DOID:171	neuroectodermal tumor	1/19	12/4740	0.0471083	0.0471083	0.303205	CDKN2A
DOID:2891	DOID:2891	thyroid adenoma	1/19	12/4740	0.0471083	0.0471083	0.303205	CDKN2A
DOID:3302	DOID:3302	chordoma	1/19	12/4740	0.0471083	0.0471083	0.303205	CDKN2A
DOID:3303	DOID:3303	notochordal cancer	1/19	12/4740	0.0471083	0.0471083	0.303205	CDKN2A
DOID:450	DOID:450	myotonic disease	1/19	12/4740	0.0471083	0.0471083	0.303205	CDKN2A
DOID:452	DOID:452	pleomorphic adenoma	1/19	12/4740	0.0471083	0.0471083	0.303205	CDKN2A
DOID:9675	DOID:9675	pulmonary emphysema	1/19	12/4740	0.0471083	0.0471083	0.303205	CDKN2A
DOID:1107	DOID:1107	esophageal carcinoma	2/19	89/4740	0.0484734	0.0484734	0.303205	CDKN2A/PIN1

## Sheet: bisque4
	ID	Description	GeneRatio	BgRatio	pvalue	p.adjust	qvalue	geneID
DOID:5419	DOID:5419	schizophrenia	15/92	412/4740	0.0121175	0.0121175	0.978296	CRY1/FMR1/GCLC/GCLM/HNRNPC/HRH1/IL3RA/IPO5/JARID2/MICB/OPA1/PPP3R1/PRNP/SLC18A2/SLC1A4
DOID:2468	DOID:2468	psychotic disorder	15/92	415/4740	0.0129004	0.0129004	0.978296	CRY1/FMR1/GCLC/GCLM/HNRNPC/HRH1/IL3RA/IPO5/JARID2/MICB/OPA1/PPP3R1/PRNP/SLC18A2/SLC1A4
DOID:2615	DOID:2615	papilloma	2/92	14/4740	0.0291424	0.0291424	0.978296	CD44/SMARCB1
DOID:640	DOID:640	encephalomyelitis	2/92	14/4740	0.0291424	0.0291424	0.978296	CD44/FADD
DOID:3312	DOID:3312	bipolar disorder	5/92	93/4740	0.0336693	0.0336693	0.978296	ADARB1/PER2/PRNP/SLC18A2/SYNJ1
DOID:11830	DOID:11830	myopia	2/92	16/4740	0.0374801	0.0374801	0.978296	MIR100HG/OPA1
DOID:2001	DOID:2001	neuroma	2/92	17/4740	0.0419507	0.0419507	0.978296	CD44/SMARCB1
DOID:3192	DOID:3192	neurilemmoma	2/92	17/4740	0.0419507	0.0419507	0.978296	CD44/SMARCB1

## Sheet: black
	ID	Description	GeneRatio	BgRatio	pvalue	p.adjust	qvalue	geneID
DOID:2978	DOID:2978	carbohydrate metabolic disorder	14/1506	17/4740	2.45086e-05	2.45086e-05	0.0169754	CXCL8/DLD/G6PD/GALE/GALT/GNPTAB/GNPTG/IGF1R/IL10/IL6/MCOLN1/PYGM/TGFBR3/VWF
DOID:11963	DOID:11963	esophagitis	12/1506	17/4740	0.00114414	0.00114414	0.396235	CXCL8/DKK1/ERCC2/GSTM1/GSTP1/GSTT1/IL15/IL1B/IL6/MKI67/RNASE3/XRCC1
DOID:5426	DOID:5426	premature ovarian failure	11/1506	16/4740	0.00259334	0.00259334	0.484934	BCKDHB/CDKN1B/FOXO3/GALT/GPR3/KITLG/LMNA/MSH5/PCMT1/POU5F1/TGFBR3
DOID:1100	DOID:1100	ovarian disease	16/1506	27/4740	0.00286129	0.00286129	0.484934	BCKDHB/CDKN1B/CTSB/CXCL8/FOXO3/GALT/GPR3/GSTP1/KITLG/LMNA/MSH5/PCMT1/POU5F1/PTGS2/TGFBR3/VEGFA
DOID:6050	DOID:6050	esophageal disease	18/1506	32/4740	0.00350066	0.00350066	0.484934	ATP2A2/CXCL8/DKK1/ERCC2/GSTM1/GSTP1/GSTT1/HSPB1/IL15/IL1B/IL6/MKI67/RNASE3/SFRP1/SKIL/SOD2/SOX2/XRCC1
DOID:13189	DOID:13189	gout	12/1506	19/4740	0.00472857	0.00472857	0.545859	CTSB/HPRT1/IL1B/IL6/MAOA/NLRP3/PLA2G4A/PRPS1/PRPS2/PTGS2/SLC2A9/TGFB1
DOID:15	DOID:15	reproductive system disease	77/1506	192/4740	0.00786799	0.00786799	0.683989	ABCB1/AGT/AHR/ANGPT2/BCKDHB/C3/C5/CAT/CD9/CDH2/CDKN1B/CFI/CREM/CTSB/CXCL8/CYR61/DCXR/EGR4/ENTPD1/ERCC2/FOXO3/GALT/GAMT/GPR3/GPX3/GPX4/GSTM1/GSTP1/GSTT1/HEXA/HLA-DQB1/HLA-DRB1/HSD17B1/HSP90AB1/HSPA1A/HSPB1/HSPD1/ICAM1/IGF1R/IGFBP3/IL10/IL12RB1/IL15/IL1A/IL1B/IL6/INHBA/ITGA1/ITGA4/ITGA6/KITLG/LEPR/LMNA/MALAT1/MAN1B1/MKI67/MSH5/NCOA1/NLRP3/PCMT1/PCSK5/PDGFA/POU5F1/PRKCA/PTGS2/RAP1A/RELA/SERPINE1/SGK…
DOID:5419	DOID:5419	schizophrenia	153/1506	412/4740	0.00893423	0.00893423	0.683989	ABCB1/ACO2/ALDH3B1/AMACR/AMD1/APBA2/APOE/ATF4/BASP1/C14orf28/CALY/CAP1/CFL1/CHP1/CKB/CNP/CRYAB/CTNNB1/DLD/DNAJB1/DNAJC6/DNMT1/DUSP6/DYM/EGR3/EPB41L1/EPB41L3/FARSA/FEZ1/FOXP2/FUBP1/FXYD6/FZD3/GFAP/GLO1/GLUD1/GLUL/GNB1/GNB2/GPX1/GRB2/GSPT1/GSTM1/GSTP1/GSTT1/HLA-DQB1/HMGA1/HNRNPA0/HNRNPK/HNRNPU/HOMER1/HSP90AA1/HSPA1A/HSPA1B/HSPA8/HSPD1/ICAM1/IL10/IL1A/IL1B/IL6/JAG1/KCNJ5/KCNN3/KLF5/LEPR/LIFR/MAG/MAO…
DOID:2468	DOID:2468	psychotic disorder	153/1506	415/4740	0.0119757	0.0119757	0.683989	ABCB1/ACO2/ALDH3B1/AMACR/AMD1/APBA2/APOE/ATF4/BASP1/C14orf28/CALY/CAP1/CFL1/CHP1/CKB/CNP/CRYAB/CTNNB1/DLD/DNAJB1/DNAJC6/DNMT1/DUSP6/DYM/EGR3/EPB41L1/EPB41L3/FARSA/FEZ1/FOXP2/FUBP1/FXYD6/FZD3/GFAP/GLO1/GLUD1/GLUL/GNB1/GNB2/GPX1/GRB2/GSPT1/GSTM1/GSTP1/GSTT1/HLA-DQB1/HMGA1/HNRNPA0/HNRNPK/HNRNPU/HOMER1/HSP90AA1/HSPA1A/HSPA1B/HSPA8/HSPD1/ICAM1/IL10/IL1A/IL1B/IL6/JAG1/KCNJ5/KCNN3/KLF5/LEPR/LIFR/MAG/MAO…
DOID:4752	DOID:4752	multiple system atrophy	9/1506	14/4740	0.0123596	0.0123596	0.683989	APTX/CRYAB/CXCL8/ICAM1/PINK1/PPP1R1B/SNCA/SQSTM1/UBB
DOID:4251	DOID:4251	conjunctival disease	12/1506	21/4740	0.014071	0.014071	0.683989	CXCL8/ERCC2/GSTM1/ICAM1/IL6/PLAUR/PTGS2/SOCS3/TGFB1/TLR3/VEGFA/XRCC1
DOID:321	DOID:321	tropical spastic paraparesis	7/1506	10/4740	0.0147764	0.0147764	0.683989	HLA-C/HLA-DRB1/IL15/IL6/TAX1BP1/TGFB1/VEGFA
DOID:2921	DOID:2921	glomerulonephritis	26/1506	56/4740	0.014828	0.014828	0.683989	ACTN4/ADAM10/AGT/AKR1B1/APOE/CXCL16/HLA-DQA1/ICAM1/IGFBP3/IL10/IL5RA/IL6/JUND/KITLG/LEPR/PLCE1/PRKCA/PRKCB/RELA/RHOA/SERPINE1/SGK1/SMAD2/SOD2/TGFB1/TNFRSF6B
DOID:12449	DOID:12449	aplastic anemia	24/1506	51/4740	0.0155899	0.0155899	0.683989	ECI2/EPHX1/GSTM1/GSTP1/GSTT1/HLA-DQA1/HLA-DQB1/HLA-DRB1/HSP90AA1/IL10/KITLG/NFATC2/NQO1/PIGA/PRKCE/RPL11/RPL35A/RPL5/RPS17/RPS19/RPS24/RPS6/SBDS/SPTAN1
DOID:9452	DOID:9452	fatty liver disease	24/1506	51/4740	0.0155899	0.0155899	0.683989	ADIPOR1/APOE/BAMBI/FASN/GSTM1/GSTP1/GSTT1/H6PD/HADHA/ICAM1/IL10/IL1A/KLF6/LEPR/LMNA/PEPD/PPARA/RARRES2/SCD/SERPINE1/SLC25A13/SREBF2/TGFB1/VEGFA
DOID:633	DOID:633	myositis	27/1506	60/4740	0.0210146	0.0210146	0.683989	APBB1/APOE/CD83/CXCL8/EMD/HLA-DRB1/HMGB1/HSPD1/IGFBP3/IL10/IL15/IL1A/IL1B/IL6/LMNA/MAOA/MAOB/SDC2/SQSTM1/TGM2/THBS1/TNFSF13/TREX1/TSC22D3/UBB/USP6/VEGFA
DOID:10976	DOID:10976	membranous glomerulonephritis	9/1506	15/4740	0.0222898	0.0222898	0.683989	ADAM10/AKR1B1/CXCL16/HLA-DQA1/IL6/PRKCA/PRKCB/SERPINE1/SOD2
DOID:11724	DOID:11724	limb-girdle muscular dystrophy	9/1506	15/4740	0.0222898	0.0222898	0.683989	AQP4/CFLAR/EMD/FKRP/LMNA/SPATA18/SYTL2/TRIM32/VCP
DOID:6364	DOID:6364	migraine	20/1506	42/4740	0.0226104	0.0226104	0.683989	ADRA2B/AGT/APOE/ATP1A2/CACNA1A/HLA-DRB1/ICAM1/IL1A/IL1B/IL6/ITGAL/ITGB2/KCNN3/LDLR/MEP1A/NFKB1/NOTCH3/RAMP1/S100B/VEGFA
DOID:11162	DOID:11162	respiratory failure	14/1506	27/4740	0.0234865	0.0234865	0.683989	ABCA3/ANGPT2/CXCL8/HSPA1A/IL10/IL1B/IL6/MYH10/NFKB1/SERPINE1/SOD2/TGFB1/TNFRSF6B/VEGFA
DOID:255	DOID:255	hemangioma	13/1506	25/4740	0.027903	0.027903	0.683989	CDKN1C/CTNNB1/EPAS1/HIF1A/IL1B/IL6/NFKB1/PDGFA/PDGFB/PDGFRB/PLAGL1/TUBA1A/VEGFA
DOID:13976	DOID:13976	peptic esophagitis	7/1506	11/4740	0.0295867	0.0295867	0.683989	CXCL8/ERCC2/GSTM1/GSTP1/GSTT1/IL1B/XRCC1
DOID:14791	DOID:14791	Leber congenital amaurosis	7/1506	11/4740	0.0295867	0.0295867	0.683989	CEP290/CRB1/IQCB1/LRAT/NUB1/RPGRIP1/SPATA7
DOID:10283	DOID:10283	prostate cancer	111/1506	301/4740	0.0296607	0.0296607	0.683989	ABCC4/ABCE1/ACAT2/ACO2/ACVR2A/ADAM10/AMACR/APOE/AREG/ARG2/BAG1/BCL2A1/CAPN1/CD82/CDCP1/CDK5R1/CDKN1B/CEBPB/CEBPD/CFLAR/CPNE3/CXCL16/CXCL8/CYR61/EGR1/EPHA2/FASN/FGF1/FLNA/GSTM1/GSTP1/GSTT1/HBP1/HIF1A/HIPK3/HSD17B1/HSPA1A/HSPB1/HSPD1/ICAM1/IFI16/IGF1R/IGF2R/IGFBP3/IGFBP5/IGFBP7/IL10/IL15/IL6/ITGA2/ITGB4/JUND/KLF6/MAOA/MAPK9/MCAM/MCL1/MCM7/MKI67/MSH3/MXI1/NFKB1/NPM1/NUDT1/OSM/PA2G4/PBX1/PCBP2/PCNA/P…
DOID:11394	DOID:11394	adult respiratory distress syndrome	10/1506	18/4740	0.0310637	0.0310637	0.683989	ANGPT2/CXCL8/IL10/IL1B/IL6/NFKB1/SERPINE1/TGFB1/TNFRSF6B/VEGFA
DOID:0050737	DOID:0050737	autosomal recessive disease	84/1506	223/4740	0.0324593	0.0324593	0.683989	ABCB1/ABCC4/AK7/AP3B1/ARG2/ARID1B/ARSB/ATRX/BBS1/BBS4/BBS5/BBS9/BEST1/CCL3/CCL4/CD83/CEP290/CLCA1/CSK/CXCL8/DHX9/DKK1/DNAH11/DNAH5/DNAH7/DNAL1/EMD/ENTPD1/FLNA/GSTM1/GSTP1/GSTT1/HIF1A/HLA-DQB1/HLA-DRB1/HPS4/HSPBP1/ICAM1/IFRD1/IGF1R/IGFBP3/IL10/IL1A/IL1B/IL6/ITGA4/ITGAL/ITGB2/JMJD6/LMNA/MCM7/MKKS/NFE2L2/NFKB1/NME2/PARP1/PEPD/PMS2/POLB/PPARA/PRKCE/PRKDC/PRPF19/PTGS2/RAD50/RAP1A/SBDS/SCD/SCD5/STAT3/S…
DOID:9884	DOID:9884	muscular dystrophy	31/1506	73/4740	0.0342363	0.0342363	0.683989	AQP4/BAG3/BCLAF1/CAPN1/CFLAR/COL6A1/COL6A2/CTGF/DNAJA1/DTNA/EMD/FHL1/FKRP/FXR1/HNRNPA1/LAMA2/LMNA/MTMR1/PAMR1/SLC25A4/SPATA18/SSPN/SYNE1/SYNM/SYTL2/TGM2/TRIM32/VCP/VEGFA/VWF/YTHDC1
DOID:3856	DOID:3856	male reproductive organ cancer	113/1506	309/4740	0.0362101	0.0362101	0.683989	ABCC4/ABCE1/ACAT2/ACO2/ACVR2A/ADAM10/AMACR/APOE/AREG/ARG2/BAG1/BCL2A1/CAPN1/CD82/CDCP1/CDK5R1/CDKN1B/CEBPB/CEBPD/CFLAR/CPNE3/CXCL16/CXCL8/CYR61/EGR1/EPHA2/FASN/FGF1/FLNA/GSTM1/GSTP1/GSTT1/HBP1/HIF1A/HIPK3/HSD17B1/HSPA1A/HSPB1/HSPD1/ICAM1/IFI16/IGF1R/IGF2R/IGFBP3/IGFBP5/IGFBP7/IL10/IL15/IL6/ITGA2/ITGB4/JUND/KLF6/MAOA/MAPK9/MCAM/MCL1/MCM7/MKI67/MSH3/MXI1/NFKB1/NPM1/NUDT1/OSM/PA2G4/PBX1/PCBP2/PCNA/P…
DOID:1342	DOID:1342	congenital hypoplastic anemia	9/1506	16/4740	0.0368271	0.0368271	0.683989	HSP90AA1/RPL11/RPL35A/RPL5/RPS17/RPS19/RPS24/SBDS/SPTAN1
DOID:0080000	DOID:0080000	muscular disease	99/1506	268/4740	0.036837	0.036837	0.683989	ABCC9/AGT/APBB1/APOE/AQP4/ATP2A2/B4GALT1/BAG3/BCLAF1/CACNA1A/CAPN1/CAST/CD83/CDH2/CFLAR/COL6A1/COL6A2/CRYAB/CTGF/CXCL8/DNAJA1/DNM3/DPP6/DTNA/EFNB1/EMD/ETFDH/FHL1/FKRP/FLNC/FXR1/GARS/GJA1/GSN/HLA-DPB1/HLA-DQB1/HLA-DRB1/HMGB1/HNRNPA1/HSPD1/IGF1R/IGFBP3/IL10/IL15/IL1A/IL1B/IL6/ISCU/JUND/LAMA2/LAMP2/LMNA/MAOA/MAOB/MTMR1/MTMR14/NCAM1/NEBL/NFKB1/PAMR1/PDGFA/POLRMT/PRKAG2/PRKCA/PTPN11/PYGB/RAF1/SDC2/SDH…
DOID:4989	DOID:4989	pancreatitis	30/1506	71/4740	0.0395227	0.0395227	0.683989	ABCF1/CTSB/CXCL8/GCH1/GSTM1/GSTP1/GSTT1/HLA-DQB1/HLA-DRB1/HMGB1/HSF1/HSPA1B/HSPB1/HSPE1/ICAM1/IL10/IL1B/IL6/LAMP2/NRAS/PDGFB/PPP3CA/PROS1/PTGS2/RELA/SOD2/TF/TGFB1/TREM1/VEGFA
DOID:423	DOID:423	myopathy	97/1506	263/4740	0.0401127	0.0401127	0.683989	ABCC9/APBB1/APOE/AQP4/ATP2A2/B4GALT1/BAG3/BCLAF1/CACNA1A/CAPN1/CAST/CD83/CDH2/CFLAR/COL6A1/COL6A2/CRYAB/CTGF/CXCL8/DNAJA1/DNM3/DPP6/DTNA/EMD/ETFDH/FHL1/FKRP/FLNC/FXR1/GARS/GJA1/GSN/HLA-DPB1/HLA-DQB1/HLA-DRB1/HMGB1/HNRNPA1/HSPD1/IGF1R/IGFBP3/IL10/IL15/IL1A/IL1B/IL6/ISCU/JUND/LAMA2/LAMP2/LMNA/MAOA/MAOB/MTMR1/MTMR14/NCAM1/NEBL/NFKB1/PAMR1/PDGFA/POLRMT/PRKAG2/PRKCA/PTPN11/PYGB/RAF1/SDC2/SDHA/SERPINE1…
DOID:66	DOID:66	muscle tissue disease	97/1506	263/4740	0.0401127	0.0401127	0.683989	ABCC9/APBB1/APOE/AQP4/ATP2A2/B4GALT1/BAG3/BCLAF1/CACNA1A/CAPN1/CAST/CD83/CDH2/CFLAR/COL6A1/COL6A2/CRYAB/CTGF/CXCL8/DNAJA1/DNM3/DPP6/DTNA/EMD/ETFDH/FHL1/FKRP/FLNC/FXR1/GARS/GJA1/GSN/HLA-DPB1/HLA-DQB1/HLA-DRB1/HMGB1/HNRNPA1/HSPD1/IGF1R/IGFBP3/IL10/IL15/IL1A/IL1B/IL6/ISCU/JUND/LAMA2/LAMP2/LMNA/MAOA/MAOB/MTMR1/MTMR14/NCAM1/NEBL/NFKB1/PAMR1/PDGFA/POLRMT/PRKAG2/PRKCA/PTPN11/PYGB/RAF1/SDC2/SDHA/SERPINE1…
DOID:9538	DOID:9538	multiple myeloma	76/1506	202/4740	0.0415661	0.0415661	0.683989	ABCB1/AGO2/ANG/APEX1/AREG/BAG6/BCL2L11/CCL3/CCL4/CCNK/CD74/CD9/CDKN1B/CEBPB/CFLAR/CTNNB1/CYLD/CYP1B1/DAZAP2/DDX5/DKK1/DNMT1/EGR1/EIF4E/FLT4/GAB1/GAB2/GDE1/GRK6/GSTM1/GSTP1/GSTT1/HSP90AA1/HSPB1/ICAM1/IGF1R/IL10/IL1A/IL1B/IL6/INHBA/ITGA4/JAG1/LRP1/MAPKAPK2/MCL1/NCAM1/NFKB1/NFKBIA/NPM1/NQO1/NRAS/OSM/PCNA/PIK3CA/PLAUR/PMAIP1/PRDM1/PTGS2/PTPRC/PTTG1/RANBP2/RHOA/SFRP1/SMAD2/SOD2/SRGN/STAT3/TGFB1/TLR3/T…
DOID:438	DOID:438	autoimmune disease of the nervous system	18/1506	39/4740	0.0416719	0.0416719	0.683989	ABCB1/APOE/AQP4/C3/CACNA1A/CTSV/GFAP/HLA-DQA1/HLA-DQB1/HLA-DRA/HLA-DRB1/IL10/IL1B/IL6/PTPRC/TGFB1/TNFSF13B/YWHAQ
DOID:229	DOID:229	female reproductive system disease	41/1506	102/4740	0.0428478	0.0428478	0.683989	AGT/ANGPT2/BCKDHB/CAT/CDKN1B/CFI/CTSB/CXCL8/CYR61/FOXO3/GALT/GPR3/GSTP1/HSD17B1/ICAM1/IGFBP3/IL10/IL12RB1/IL15/IL1A/IL1B/IL6/KITLG/LEPR/LMNA/MALAT1/MAN1B1/MKI67/MSH5/PCMT1/PDGFA/POU5F1/PRKCA/PTGS2/RELA/SNCA/SOD2/STS/TGFBR3/VEGFA/XRCC1
DOID:0002116	DOID:0002116	pterygium	8/1506	14/4740	0.0436882	0.0436882	0.683989	ERCC2/GSTM1/ICAM1/PLAUR/PTGS2/TGFB1/VEGFA/XRCC1
DOID:10139	DOID:10139	conjunctival degeneration	8/1506	14/4740	0.0436882	0.0436882	0.683989	ERCC2/GSTM1/ICAM1/PLAUR/PTGS2/TGFB1/VEGFA/XRCC1
DOID:10526	DOID:10526	conjunctival pterygium	8/1506	14/4740	0.0436882	0.0436882	0.683989	ERCC2/GSTM1/ICAM1/PLAUR/PTGS2/TGFB1/VEGFA/XRCC1
DOID:750	DOID:750	peptic ulcer disease	19/1506	42/4740	0.0458187	0.0458187	0.683989	APOBEC3G/CXCL8/ERCC2/GSTM1/GSTP1/GSTT1/HIF1A/HLA-DQB1/HSPA1A/IL10/IL1B/IL6/NFE2L2/POU5F1/PTGS2/TGFB1/TREM1/VEGFA/XRCC1
DOID:1040	DOID:1040	chronic lymphocytic leukemia	58/1506	151/4740	0.0469167	0.0469167	0.683989	ANG/ANGPT2/BCL2A1/BCL2L11/BGN/CCL3/CCL4/CD83/CDK4/CDKN1B/CSNK2B/CXCL8/DKK1/EFNA4/EPHA2/FLT4/FOXO3/FOXP1/GSTM1/GSTP1/GSTT1/HSP90AA1/HSPA1A/HSPB1/IL1B/IL6/ITGA4/JUNB/LAIR1/LDOC1/MCL1/MKI67/NCAM1/NFE2L2/NOTCH2/PDE4B/PDE4D/PDGFB/PEG10/PHLPP1/PMAIP1/PREP/PRKCB/PTGS2/RELA/RHOH/SERPINE1/SFRP1/SLC29A2/SYK/SYNJ2/TFRC/TGFB1/TNFAIP3/TNFRSF13C/TNFSF13/TNFSF13B/VEGFA
DOID:11981	DOID:11981	morbid obesity	10/1506	19/4740	0.047311	0.047311	0.683989	FTO/ICAM1/IRS2/MFN2/NTRK2/PTPN1/SCD/SERPINE1/TGFB1/TNFSF12

## Sheet: brown4
	ID	Description	GeneRatio	BgRatio	pvalue	p.adjust	qvalue	geneID
DOID:1019	DOID:1019	osteomyelitis	2/33	12/4740	0.00297024	0.00297024	0.421151	BAX/KMT2A
DOID:8923	DOID:8923	skin melanoma	2/33	13/4740	0.00349503	0.00349503	0.421151	BAX/CEACAM1
DOID:2871	DOID:2871	endometrial carcinoma	3/33	54/4740	0.00599034	0.00599034	0.481224	CCND3/CEACAM1/P2RX7
DOID:1380	DOID:1380	endometrial cancer	3/33	66/4740	0.0104432	0.0104432	0.524482	CCND3/CEACAM1/P2RX7
DOID:363	DOID:363	uterine cancer	3/33	67/4740	0.0108814	0.0108814	0.524482	CCND3/CEACAM1/P2RX7
DOID:0060084	DOID:0060084	cell type benign neoplasm	6/33	291/4740	0.0137858	0.0137858	0.535367	BAX/CCND3/CEACAM1/LAT2/PLXNA1/THRA
DOID:3713	DOID:3713	ovary adenocarcinoma	2/33	33/4740	0.0216936	0.0216936	0.535367	BAX/CCND3
DOID:0060072	DOID:0060072	benign neoplasm	6/33	345/4740	0.0294815	0.0294815	0.535367	BAX/CCND3/CEACAM1/LAT2/PLXNA1/THRA
DOID:50	DOID:50	thyroid gland disease	3/33	99/4740	0.0306566	0.0306566	0.535367	BAX/CCND3/THRA
DOID:3459	DOID:3459	breast carcinoma	5/33	268/4740	0.0359865	0.0359865	0.535367	BAX/CEACAM1/EPHB6/PLXNA1/SATB1
DOID:2645	DOID:2645	benign mesothelioma	2/33	46/4740	0.0402094	0.0402094	0.535367	CEACAM1/PLXNA1
DOID:3342	DOID:3342	bone inflammation disease	7/33	486/4740	0.0461902	0.0461902	0.535367	BAX/CCND3/KLF12/KMT2A/NLRP1/P2RX7/P4HA1

## Sheet: coral1
	ID	Description	GeneRatio	BgRatio	pvalue	p.adjust	qvalue	geneID
DOID:3953	DOID:3953	adrenal gland cancer	9/1013	14/4740	0.000630754	0.000630754	0.28604	ACADVL/CCND1/DCUN1D1/ERCC1/FAS/GHRL/SMARCA2/TGFBR2/TP53
DOID:660	DOID:660	adrenal cortex cancer	8/1013	12/4740	0.000916271	0.000916271	0.28604	ACADVL/CCND1/DCUN1D1/ERCC1/GHRL/SMARCA2/TGFBR2/TP53
DOID:8857	DOID:8857	lupus erythematosus	23/1013	59/4740	0.00148859	0.00148859	0.28604	ADAR/CASP3/CCL2/CD4/CXCL12/CXCR2/FAS/IFNGR1/IFNGR2/IL16/IL18/IL1RN/IRF5/ITGB3/KCNA3/KDR/LCN2/P2RY12/PROCR/PTK2/SERPINB2/SIGLEC1/SNRNP70
DOID:9074	DOID:9074	systemic lupus erythematosus	22/1013	56/4740	0.00166544	0.00166544	0.28604	ADAR/CASP3/CCL2/CD4/CXCL12/CXCR2/FAS/IFNGR1/IFNGR2/IL16/IL18/IL1RN/IRF5/ITGB3/KCNA3/KDR/LCN2/P2RY12/PROCR/PTK2/SERPINB2/SIGLEC1
DOID:1107	DOID:1107	esophageal carcinoma	31/1013	89/4740	0.00218236	0.00218236	0.299856	AKAP12/ARL6IP5/ATM/AXIN1/BRE/CCL2/CCNA2/CCND1/CD46/EBAG9/ERCC1/FAS/G3BP1/HLTF/IL18/KRAS/MAN2C1/MDC1/MDM2/MLH1/MTHFR/MYC/NOTCH1/PXN/RUNX3/S100A4/S100A8/S100A9/SKI/TP53/XPA
DOID:3748	DOID:3748	esophagus squamous cell carcinoma	19/1013	49/4740	0.00401994	0.00401994	0.428305	ARL6IP5/ATM/AXIN1/CCND1/EBAG9/FAS/HLTF/IL18/KRAS/MDM2/MLH1/MTHFR/PXN/RUNX3/S100A8/S100A9/SKI/TP53/XPA
DOID:10534	DOID:10534	stomach cancer	56/1013	190/4740	0.00456178	0.00456178	0.428305	ADIPOR2/ANXA1/ARL6IP5/BAK1/BID/BIRC2/BNIP3/BTRC/CASP1/CASP3/CASP6/CASP7/CBFB/CCL2/CCNA2/CCND1/CCND2/CDC73/CLDN9/CXCL12/DLC1/EFNA1/F2R/FAS/HLTF/IFNGR2/IL11RA/IL18/IL1RN/ITGB3/KCMF1/KCNA5/KDR/KRAS/LGALS3BP/LOX/MDM2/MLH1/MTHFR/MUTYH/MYC/MYCT1/PBX2/PTEN/PTK2/RB1/RUNX1/RUNX3/S100A6/S100A8/SKP2/ST3GAL6/TGFA/TP53/WNT2B/WNT5A
DOID:5683	DOID:5683	hereditary breast ovarian cancer	53/1013	179/4740	0.00515388	0.00515388	0.428305	ACACA/ATM/ATR/AURKA/BABAM1/BARD1/BCCIP/BRAP/CASP10/CCAR2/CCND1/CDC27/CSTF1/DAZAP1/E2F4/E2F6/EPHB2/ERCC1/ERCC4/ERCC5/FAM175A/FANCD2/FANCG/FOXC1/HERC2/HNRNPA2B1/ISG15/ITGB3/KAT2A/MAP3K1/MBD2/MDC1/MDM2/MEN1/MLH1/MTHFR/MYC/NCOA3/PAXIP1/POU2F1/PTEN/PTK2/RAD51D/RASSF1/RB1/SKP2/STAT1/TP53/UBE2N/VHL/XPO1/XRCC3/ZNF350
DOID:2871	DOID:2871	endometrial carcinoma	20/1013	54/4740	0.0058902	0.0058902	0.428305	ATM/BIRC2/CCND1/DDR1/EBAG9/FAS/JUP/KRAS/MDM2/MLH1/MME/MTHFR/MUTYH/MYC/RB1/RUNX3/S100A4/S100A8/SERPINB2/SKP2
DOID:5041	DOID:5041	esophageal cancer	34/1013	106/4740	0.00623443	0.00623443	0.428305	AKAP12/ARL6IP5/ATM/AXIN1/BRE/CCL2/CCNA2/CCND1/CD46/EBAG9/ERCC1/FAS/G3BP1/HLTF/IL18/KRAS/MAN2C1/MDC1/MDM2/MLH1/MTHFR/MYC/NOTCH1/PXN/RB1/RNF34/RUNX3/S100A4/S100A8/S100A9/SKI/TP53/WNT2B/XPA
DOID:0050735	DOID:0050735	X-linked disease	9/1013	21/4740	0.021719	0.021719	0.999788	ABCD1/CASK/CXCL12/DICER1/NCK1/PORCN/PTK2/RPS6KA3/WIPF1
DOID:986	DOID:986	alopecia areata	8/1013	18/4740	0.0237324	0.0237324	0.999788	CCL2/FAS/FCGR1B/IL16/IL1RN/MICA/PTPN22/TRAF1
DOID:5082	DOID:5082	liver cirrhosis	39/1013	136/4740	0.0253583	0.0253583	0.999788	ABCB4/ADAMTS13/ADIPOR2/ATM/B2M/CASP3/CCNA2/CCND1/CCR1/CD180/CHUK/CNTNAP2/CXCL12/DDR1/FAS/FGF2/GHRL/GLS/IL18/IL1RN/IL7R/ILK/KDR/MDM2/MTHFR/NOD2/NUP210/PGF/PIAS3/PROCR/PTPN22/RASSF1/SIGLEC1/SLC40A1/TGFA/TGFBR2/THBD/TP53/VIPR1
DOID:5517	DOID:5517	stomach carcinoma	32/1013	109/4740	0.0293771	0.0293771	0.999788	ANXA1/BID/BNIP3/CASP1/CASP3/CCL2/CCND1/CCND2/CDC73/CLDN9/CXCL12/EFNA1/F2R/IL11RA/IL18/IL1RN/ITGB3/KDR/LOX/MLH1/MTHFR/MYC/MYCT1/PBX2/PTEN/PTK2/RB1/RUNX3/S100A8/SKP2/TGFA/TP53
DOID:3007	DOID:3007	breast ductal carcinoma	8/1013	19/4740	0.0335055	0.0335055	0.999788	DYRK1B/EBAG9/KRAS/MLH1/PXN/S100A8/S100A9/S100PBP
DOID:12704	DOID:12704	ataxia telangiectasia	11/1013	30/4740	0.0396212	0.0396212	0.999788	ATM/ATR/BAK1/CASP3/DCLRE1C/E2F3/MCM3/MLH1/PPP1CC/RPS6KA3/TP53
DOID:2706	DOID:2706	synovium cancer	9/1013	23/4740	0.0401636	0.0401636	0.999788	CRK/MDM2/MLH1/NCOA3/PIAS4/PTEN/RASSF1/SS18/SS18L1
DOID:5485	DOID:5485	synovial sarcoma	9/1013	23/4740	0.0401636	0.0401636	0.999788	CRK/MDM2/MLH1/NCOA3/PIAS4/PTEN/RASSF1/SS18/SS18L1
DOID:421	DOID:421	hair disease	15/1013	45/4740	0.0421145	0.0421145	0.999788	ATP7A/CCL2/CD34/EDA2R/FAS/FCGR1B/IL16/IL1RN/IL6ST/MBTPS2/MICA/PTPN22/SLC29A3/TRAF1/TRPS1
DOID:3737	DOID:3737	verrucous carcinoma	5/1013	10/4740	0.0425555	0.0425555	0.999788	CCND1/MDM2/RB1/TGFA/TP53

## Sheet: darkmagenta
	ID	Description	GeneRatio	BgRatio	pvalue	p.adjust	qvalue	geneID
DOID:5113	DOID:5113	nutritional deficiency disease	7/602	14/4740	0.00078852	0.00078852	0.524573	EDN1/ETFA/MCM2/MTHFD1/PCM1/PEMT/SLC44A1
DOID:1936	DOID:1936	atherosclerosis	42/602	220/4740	0.00368717	0.00368717	0.680595	ABCA1/ADAM17/ALDH2/APOBR/APOC1/BSG/CA2/CAPG/CCL5/CD59/CDKN2B/CHI3L1/CHIT1/CSF1/CX3CL1/CYP27A1/EDN1/ELAVL1/FN1/GRN/GSTO1/HGF/HMOX1/ITGAV/LGALS1/LPL/MMP14/MMP2/NCEH1/NR1H3/OSBPL8/PALLD/PDGFC/PECAM1/PLAU/PPARG/PSMA6/RTN4/SCARB2/TLR4/TNFRSF11B/TNFSF4
DOID:2348	DOID:2348	arteriosclerotic cardiovascular disease	42/602	221/4740	0.00401701	0.00401701	0.680595	ABCA1/ADAM17/ALDH2/APOBR/APOC1/BSG/CA2/CAPG/CCL5/CD59/CDKN2B/CHI3L1/CHIT1/CSF1/CX3CL1/CYP27A1/EDN1/ELAVL1/FN1/GRN/GSTO1/HGF/HMOX1/ITGAV/LGALS1/LPL/MMP14/MMP2/NCEH1/NR1H3/OSBPL8/PALLD/PDGFC/PECAM1/PLAU/PPARG/PSMA6/RTN4/SCARB2/TLR4/TNFRSF11B/TNFSF4
DOID:1192	DOID:1192	peripheral nervous system neoplasm	49/602	270/4740	0.00512338	0.00512338	0.680595	ADAM17/ALCAM/BACE1/BCL2L1/CDKN2B/CTSD/CX3CL1/DPYSL2/DR1/EGFR/ELAVL1/ELAVL4/FOXA1/FZD1/GAS7/GNAS/HEYL/HGF/HMOX1/IFNB1/IGF2/IL6R/ITGB1/KDM1A/LGALS1/LIF/LMO1/MAPK3/MATK/MMP14/MMP2/NAV2/NBN/NDRG1/NF2/NFATC1/OAZ2/PDPN/PIK3CG/PSEN1/RAP1GDS1/SP3/SPRY2/TLR4/TRPC1/UHMK1/VIM/XRCC6/ZNF622
DOID:2349	DOID:2349	arteriosclerosis	42/602	226/4740	0.00607091	0.00607091	0.680595	ABCA1/ADAM17/ALDH2/APOBR/APOC1/BSG/CA2/CAPG/CCL5/CD59/CDKN2B/CHI3L1/CHIT1/CSF1/CX3CL1/CYP27A1/EDN1/ELAVL1/FN1/GRN/GSTO1/HGF/HMOX1/ITGAV/LGALS1/LPL/MMP14/MMP2/NCEH1/NR1H3/OSBPL8/PALLD/PDGFC/PECAM1/PLAU/PPARG/PSMA6/RTN4/SCARB2/TLR4/TNFRSF11B/TNFSF4
DOID:3093	DOID:3093	nervous system cancer	66/602	389/4740	0.00659117	0.00659117	0.680595	ACHE/ADAM17/ALCAM/AXL/BACE1/BCL2L1/BMPR2/CDKN2B/COL1A2/CTSD/CTSL/CX3CL1/DAPK1/DPP4/DPYSL2/DR1/EGFR/ELAVL1/ELAVL4/FOXA1/FZD1/GAS7/GNAS/HDAC1/HEYL/HGF/HMOX1/IFNB1/IGF2/IL6R/ITGB1/JAK1/KDM1A/LGALS1/LIF/LMO1/MAP3K5/MAPK3/MATK/MMP14/MMP2/MSLN/NAV2/NBN/NDRG1/NF2/NFATC1/OAZ2/PDPN/PIK3CG/PLAU/PSEN1/RAC1/RAP1GDS1/REST/RFC1/SP3/SPRY2/TLR4/TRPC1/UHMK1/VIM/XRCC5/XRCC6/YWHAG/ZNF622
DOID:2621	DOID:2621	autonomic nervous system neoplasm	46/602	258/4740	0.00917452	0.00917452	0.680595	ADAM17/ALCAM/BACE1/BCL2L1/CTSD/CX3CL1/DPYSL2/DR1/EGFR/ELAVL1/ELAVL4/FOXA1/FZD1/GAS7/GNAS/HEYL/HGF/HMOX1/IFNB1/IGF2/IL6R/ITGB1/KDM1A/LGALS1/LIF/LMO1/MAPK3/MATK/MMP14/MMP2/NAV2/NBN/NDRG1/NFATC1/OAZ2/PDPN/PIK3CG/PSEN1/RAP1GDS1/SP3/SPRY2/TLR4/TRPC1/VIM/XRCC6/ZNF622
DOID:769	DOID:769	neuroblastoma	46/602	258/4740	0.00917452	0.00917452	0.680595	ADAM17/ALCAM/BACE1/BCL2L1/CTSD/CX3CL1/DPYSL2/DR1/EGFR/ELAVL1/ELAVL4/FOXA1/FZD1/GAS7/GNAS/HEYL/HGF/HMOX1/IFNB1/IGF2/IL6R/ITGB1/KDM1A/LGALS1/LIF/LMO1/MAPK3/MATK/MMP14/MMP2/NAV2/NBN/NDRG1/NFATC1/OAZ2/PDPN/PIK3CG/PSEN1/RAP1GDS1/SP3/SPRY2/TLR4/TRPC1/VIM/XRCC6/ZNF622
DOID:374	DOID:374	nutrition disease	35/602	186/4740	0.00967758	0.00967758	0.680595	ABCA1/ADCY3/APOC1/CEBPA/CTNNBL1/DPP4/EDN1/ETFA/GNAQ/GNAS/GRN/HGF/IGF2/ITGAX/KLF7/LGALS3/LPL/MAP3K5/MCM2/MMP14/MMP2/MTHFD1/MTPAP/NR1H3/NR3C1/PCM1/PEMT/PFKP/PNPLA4/PPARG/PTER/SERPINF1/SLC44A1/TLR4/TNFRSF11B
DOID:3627	DOID:3627	aortic aneurysm	11/602	41/4740	0.0110438	0.0110438	0.680595	CD59/CX3CL1/FN1/ITGB1/MMP2/PPARG/PRDX1/RTN4/TIMP2/TNFRSF11B/XYLT1
DOID:1091	DOID:1091	tooth disease	22/602	106/4740	0.0123848	0.0123848	0.680595	ALDH2/CCL20/CCL5/CDKN2B/COL1A1/COL1A2/CSF1/EDN1/HGF/MMP2/MPZ/MSN/NFATC1/PAFAH1B1/PDLIM7/PDPN/PECAM1/PLAU/PPARG/SMC3/TLR4/TNFRSF11B
DOID:127	DOID:127	leiomyoma	16/602	70/4740	0.0126127	0.0126127	0.680595	ABI2/COL1A1/DAPK1/EGFR/IGF2/KLF11/LGALS1/MAPK3/MMP2/OPN3/PDGFC/PECAM1/PLAU/PPARG/RXRA/YWHAG
DOID:520	DOID:520	aortic disease	11/602	42/4740	0.0132996	0.0132996	0.680595	CD59/CX3CL1/FN1/ITGB1/MMP2/PPARG/PRDX1/RTN4/TIMP2/TNFRSF11B/XYLT1
DOID:10584	DOID:10584	retinitis pigmentosa	10/602	38/4740	0.0173019	0.0173019	0.771784	CANX/CC2D2A/CDH23/EDN1/MDH1/RP9/RPGR/SMC1A/SMC3/TTC8
DOID:1826	DOID:1826	epilepsy syndrome	23/602	116/4740	0.0182301	0.0182301	0.771784	ANKH/ANXA7/AP4E1/ARHGEF9/CHRNA7/CSTB/CTSD/DAPK1/DPYSL2/EGFR/EMP1/FAM3C/GABRB2/GABRE/KCNMA1/KCNMB1/KCTD7/LGI2/MEF2C/PHLDA1/RTN4/SCARB2/WASL
DOID:10652	DOID:10652	Alzheimer's disease	51/602	304/4740	0.0197515	0.0197515	0.771784	A2M/ABCA1/ABL1/ACHE/ADAM17/ALAS1/ALDH2/APOC1/BACE1/BLMH/BSG/CDKN2B/CHRNA7/COX10/CSF1/CTSD/CXCL9/DAPK1/FABP3/GNAS/GRN/GSK3A/GSTO1/HMOX1/HSPB8/HTRA2/ITGAV/ITGB1/LPL/MAP2K2/MAPK3/MTHFD1/PLAU/PLD2/PPARG/PPID/PRDX1/PSEN1/PTGS1/PURA/QPCT/RAB7A/RFC1/RTN4/RXRA/SERPINF1/SORL1/SOS2/TIMP2/TLR4/TREM2
DOID:3620	DOID:3620	central nervous system cancer	18/602	87/4740	0.0230862	0.0230862	0.771784	ACHE/CDKN2B/COL1A2/CTSL/DPP4/EGFR/IGF2/JAK1/MATK/MMP14/MMP2/MSLN/NF2/PLAU/RAC1/REST/RFC1/YWHAG
DOID:680	DOID:680	tauopathy	51/602	307/4740	0.0234497	0.0234497	0.771784	A2M/ABCA1/ABL1/ACHE/ADAM17/ALAS1/ALDH2/APOC1/BACE1/BLMH/BSG/CDKN2B/CHRNA7/COX10/CSF1/CTSD/CXCL9/DAPK1/FABP3/GNAS/GRN/GSK3A/GSTO1/HMOX1/HSPB8/HTRA2/ITGAV/ITGB1/LPL/MAP2K2/MAPK3/MTHFD1/PLAU/PLD2/PPARG/PPID/PRDX1/PSEN1/PTGS1/PURA/QPCT/RAB7A/RFC1/RTN4/RXRA/SERPINF1/SORL1/SOS2/TIMP2/TLR4/TREM2
DOID:10283	DOID:10283	prostate cancer	50/602	301/4740	0.024737	0.024737	0.771784	ACHE/ANXA2/ASAH1/BCL2L1/BIRC3/BMPR2/BRCA1/CCL5/COL1A1/CXCL10/DAB2IP/EGFR/HGF/IFNB1/IGF2/IGFBP4/ITGAV/ITGB1/JAK1/KCNMA1/LGALS1/LGALS3/LIMK1/MAPK3/MGAT5/MMP14/MMP2/MSR1/NDRG1/NF2/NR1H3/PEBP1/PIK3CG/PLAU/PPARG/PURA/RAC1/RAD21/RAP2A/RAPGEF3/RND3/RXRA/SET/SMAD3/SMAD7/SPRY2/SUPT20H/TMBIM6/USP2/VIM
DOID:4450	DOID:4450	renal cell carcinoma	41/602	239/4740	0.0247812	0.0247812	0.771784	ALCAM/APOC1/AXL/BCL2L1/BMPR2/BRK1/BSG/CDR2/CLDN1/DAPK1/DIABLO/EDN1/EDNRA/EGFR/ELAVL1/HGF/HSPA4/HTRA2/IFNAR2/IGFBP4/ITGB1/JAK1/KHDRBS1/LRIG1/MAPK3/MITF/MMP14/MMP2/MSLN/NBN/NF2/NKIRAS1/NR3C2/PECAM1/PIK3CG/PLAU/PPARG/PRKCH/RXRA/S100A1/SETD2
DOID:1967	DOID:1967	leiomyosarcoma	7/602	24/4740	0.0255226	0.0255226	0.771784	BRCA1/CD68/CSF1/GRN/LGALS1/LGALS3/MMP2
DOID:4230	DOID:4230	smooth muscle cancer	7/602	24/4740	0.0255226	0.0255226	0.771784	BRCA1/CD68/CSF1/GRN/LGALS1/LGALS3/MMP2
DOID:14504	DOID:14504	Niemann-Pick disease	4/602	10/4740	0.0288159	0.0288159	0.779552	ABCA1/CHIT1/NPC2/TLR4
DOID:2256	DOID:2256	osteochondrodysplasia	4/602	10/4740	0.0288159	0.0288159	0.779552	COL1A1/COL1A2/COL9A2/CRTAP
DOID:161	DOID:161	keratosis	8/602	30/4740	0.0295263	0.0295263	0.779552	CDKN2B/EGFR/MAPK3/MCM2/PEBP1/SNAP29/SSH1/TRPC1
DOID:3996	DOID:3996	urinary system cancer	55/602	340/4740	0.0306564	0.0306564	0.779552	ADAM17/ALCAM/APOC1/AXL/BCL2L1/BIRC3/BMPR2/BRK1/BSG/CDKN2B/CDR2/CLDN1/CTCF/DAPK1/DIABLO/EDN1/EDNRA/EGFR/ELAVL1/FUBP3/HGF/HSPA4/HTRA2/IFNAR2/IGF2/IGFBP4/ITGB1/JAK1/KHDRBS1/LGALS3/LRIG1/MAPK3/MGAT5/MITF/MMP14/MMP2/MSLN/NBN/NDRG1/NF2/NKIRAS1/NR3C2/PECAM1/PIK3CG/PLAU/PPARG/PREPL/PRKCH/RALB/RXRA/S100A1/SETD2/TNFRSF11B/TRIM37/VIM
DOID:4451	DOID:4451	renal carcinoma	44/602	264/4740	0.0322069	0.0322069	0.779552	ADAM17/ALCAM/APOC1/AXL/BCL2L1/BMPR2/BRK1/BSG/CDR2/CLDN1/DAPK1/DIABLO/EDN1/EDNRA/EGFR/ELAVL1/FUBP3/HGF/HSPA4/HTRA2/IFNAR2/IGFBP4/ITGB1/JAK1/KHDRBS1/LRIG1/MAPK3/MITF/MMP14/MMP2/MSLN/NBN/NDRG1/NF2/NKIRAS1/NR3C2/PECAM1/PIK3CG/PLAU/PPARG/PRKCH/RXRA/S100A1/SETD2
DOID:4254	DOID:4254	osteosclerosis	5/602	15/4740	0.0328102	0.0328102	0.779552	CSF1/FAM20C/OSTM1/PLEK/TNFRSF11B
DOID:3856	DOID:3856	male reproductive organ cancer	50/602	309/4740	0.038037	0.038037	0.78952	ACHE/ANXA2/ASAH1/BCL2L1/BIRC3/BMPR2/BRCA1/CCL5/COL1A1/CXCL10/DAB2IP/EGFR/HGF/IFNB1/IGF2/IGFBP4/ITGAV/ITGB1/JAK1/KCNMA1/LGALS1/LGALS3/LIMK1/MAPK3/MGAT5/MMP14/MMP2/MSR1/NDRG1/NF2/NR1H3/PEBP1/PIK3CG/PLAU/PPARG/PURA/RAC1/RAD21/RAP2A/RAPGEF3/RND3/RXRA/SET/SMAD3/SMAD7/SPRY2/SUPT20H/TMBIM6/USP2/VIM
DOID:4138	DOID:4138	bile duct disease	11/602	49/4740	0.0398868	0.0398868	0.78952	ABCC3/CCL5/CLDN1/EDN1/HGF/HLA-E/HMOX1/HSD3B7/ITGAV/NR1H3/PPARG
DOID:9741	DOID:9741	biliary tract disease	11/602	49/4740	0.0398868	0.0398868	0.78952	ABCC3/CCL5/CLDN1/EDN1/HGF/HLA-E/HMOX1/HSD3B7/ITGAV/NR1H3/PPARG
DOID:9408	DOID:9408	acute myocardial infarction	12/602	55/4740	0.0399503	0.0399503	0.78952	ANXA5/EDN1/FABP3/FN1/HMOX1/HSPA4/MMP14/MMP2/PECAM1/PPARG/TLR4/TNFRSF11B
DOID:403	DOID:403	mouth disease	23/602	125/4740	0.0405468	0.0405468	0.78952	ALDH2/CCL20/CCL5/CDKN2B/COL1A1/COL1A2/CSF1/EDN1/HGF/MMP2/MPZ/MSN/NFATC1/PAFAH1B1/PDLIM7/PDPN/PECAM1/PLAU/PPARG/SMC3/TBK1/TLR4/TNFRSF11B
DOID:4330	DOID:4330	non-langerhans-cell histiocytosis	4/602	11/4740	0.0408397	0.0408397	0.78952	ABCA1/CHIT1/NPC2/TLR4
DOID:3388	DOID:3388	periodontal disease	18/602	93/4740	0.0423948	0.0423948	0.78952	ALDH2/CCL20/CCL5/CDKN2B/CSF1/EDN1/HGF/MMP2/MSN/NFATC1/PAFAH1B1/PDPN/PECAM1/PLAU/PPARG/SMC3/TLR4/TNFRSF11B
DOID:299	DOID:299	adenocarcinoma	20/602	106/4740	0.042724	0.042724	0.78952	ASAH1/BRCA1/CAPG/CDKN2B/CLDN1/EGFR/HTR7/ITGB1/LGALS3/MITF/MMP19/MMP2/MSLN/NDRG1/PDPN/PEBP1/PLAU/SHMT1/SKAP2/USP2
DOID:9970	DOID:9970	obesity	30/602	173/4740	0.0441424	0.0441424	0.792938	ABCA1/ADCY3/APOC1/CEBPA/CTNNBL1/DPP4/EDN1/GNAQ/GNAS/GRN/HGF/IGF2/ITGAX/KLF7/LGALS3/LPL/MAP3K5/MMP14/MMP2/MTPAP/NR1H3/NR3C1/PEMT/PFKP/PNPLA4/PPARG/PTER/SERPINF1/TLR4/TNFRSF11B
DOID:3612	DOID:3612	retinitis	10/602	44/4740	0.0452928	0.0452928	0.792938	CANX/CC2D2A/CDH23/EDN1/MDH1/RP9/RPGR/SMC1A/SMC3/TTC8
DOID:263	DOID:263	kidney cancer	48/602	299/4740	0.0468359	0.0468359	0.798928	ADAM17/ALCAM/APOC1/AXL/BCL2L1/BMPR2/BRK1/BSG/CDKN2B/CDR2/CLDN1/CTCF/DAPK1/DIABLO/EDN1/EDNRA/EGFR/ELAVL1/FUBP3/HGF/HSPA4/HTRA2/IFNAR2/IGF2/IGFBP4/ITGB1/JAK1/KHDRBS1/LRIG1/MAPK3/MITF/MMP14/MMP2/MSLN/NBN/NDRG1/NF2/NKIRAS1/NR3C2/PECAM1/PIK3CG/PLAU/PPARG/PRKCH/RXRA/S100A1/SETD2/TRIM37
DOID:2377	DOID:2377	multiple sclerosis	21/602	114/4740	0.0483187	0.0483187	0.803615	A2M/AXL/BCL2L1/BIRC3/CCL5/CD47/CD6/CHI3L1/CHIT1/CX3CL1/CXCL10/GRN/HMOX1/HSPA4/IFIH1/IFNB1/IL6R/MPZ/NR3C1/PTPRCAP/RTN4
DOID:3713	DOID:3713	ovary adenocarcinoma	8/602	33/4740	0.049884	0.049884	0.809414	BRCA1/CAPG/EGFR/ITGAV/MCM2/MMP2/PDPN/USP2

## Sheet: darkorange2
	ID	Description	GeneRatio	BgRatio	pvalue	p.adjust	qvalue	geneID
DOID:12858	DOID:12858	Huntington's disease	3/50	36/4740	0.00617432	0.00617432	0.402432	GAPDH/SIRT2/SOD1
DOID:6364	DOID:6364	migraine	3/50	42/4740	0.00949761	0.00949761	0.402432	ADM/ENO2/HNMT
DOID:750	DOID:750	peptic ulcer disease	3/50	42/4740	0.00949761	0.00949761	0.402432	HNMT/LDHA/MIF
DOID:5419	DOID:5419	schizophrenia	10/50	412/4740	0.00955463	0.00955463	0.402432	ACTB/ADM/ALDOA/ENO2/GAPDH/PARK7/PGK1/PSAT1/SOD1/TPI1
DOID:2468	DOID:2468	psychotic disorder	10/50	415/4740	0.0100364	0.0100364	0.402432	ACTB/ADM/ALDOA/ENO2/GAPDH/PARK7/PGK1/PSAT1/SOD1/TPI1
DOID:3083	DOID:3083	chronic obstructive pulmonary disease	5/50	130/4740	0.0113307	0.0113307	0.402432	ADM/PARK7/SIRT2/SOD1/SPP1
DOID:0050890	DOID:0050890	synucleinopathy	5/50	132/4740	0.0120529	0.0120529	0.402432	PARK7/PRDX3/SIRT2/SOD1/SPP1
DOID:1575	DOID:1575	rheumatic disease	5/50	135/4740	0.0131945	0.0131945	0.402432	CXCR4/MIF/SOD1/SPP1/TMSB10
DOID:418	DOID:418	systemic scleroderma	5/50	135/4740	0.0131945	0.0131945	0.402432	CXCR4/MIF/SOD1/SPP1/TMSB10
DOID:419	DOID:419	scleroderma	5/50	135/4740	0.0131945	0.0131945	0.402432	CXCR4/MIF/SOD1/SPP1/TMSB10
DOID:6432	DOID:6432	pulmonary hypertension	3/50	48/4740	0.0136913	0.0136913	0.402432	ADM/MIF/SOD1
DOID:2723	DOID:2723	dermatitis	4/50	94/4740	0.016659	0.016659	0.402432	ANOS1/ENO1/HNMT/MIF
DOID:854	DOID:854	collagen disease	5/50	145/4740	0.0175266	0.0175266	0.402432	CXCR4/MIF/SOD1/SPP1/TMSB10
DOID:4451	DOID:4451	renal carcinoma	7/50	264/4740	0.0196045	0.0196045	0.402432	ADM/CXCR4/MT1G/PARK7/PLIN2/SPP1/ZFP36L1
DOID:26	DOID:26	pancreas disease	4/50	99/4740	0.019791	0.019791	0.402432	ADM/MIF/SOD1/SPP1
DOID:9471	DOID:9471	meningitis	2/50	22/4740	0.0220214	0.0220214	0.402432	ENO2/MIF
DOID:552	DOID:552	pneumonia	3/50	58/4740	0.0226976	0.0226976	0.402432	CXCR4/MIF/SPP1
DOID:3996	DOID:3996	urinary system cancer	8/50	340/4740	0.0243768	0.0243768	0.402432	ADM/ARHGDIB/CXCR4/MT1G/PARK7/PLIN2/SPP1/ZFP36L1
DOID:936	DOID:936	brain disease	7/50	276/4740	0.0243888	0.0243888	0.402432	ACTB/ADM/ENO2/HNMT/SLC6A8/SOD1/UBC
DOID:16	DOID:16	integumentary system disease	6/50	222/4740	0.0279862	0.0279862	0.402432	ANOS1/ENO1/HNMT/MIF/PSIP1/SOD1
DOID:14330	DOID:14330	Parkinson's disease	4/50	112/4740	0.0295626	0.0295626	0.402432	PARK7/PRDX3/SIRT2/SOD1
DOID:4079	DOID:4079	heart valve disease	2/50	26/4740	0.0301664	0.0301664	0.402432	CXCR4/SPP1
DOID:850	DOID:850	lung disease	7/50	290/4740	0.0309352	0.0309352	0.402432	ADM/CXCR4/MIF/PARK7/SIRT2/SOD1/SPP1
DOID:2320	DOID:2320	obstructive lung disease	5/50	170/4740	0.0322451	0.0322451	0.402432	ADM/PARK7/SIRT2/SOD1/SPP1
DOID:1555	DOID:1555	urticaria	2/50	27/4740	0.0323634	0.0323634	0.402432	HNMT/SOD1
DOID:3310	DOID:3310	atopic dermatitis	3/50	67/4740	0.032996	0.032996	0.402432	ANOS1/ENO1/HNMT
DOID:0050161	DOID:0050161	lower respiratory tract disease	7/50	297/4740	0.0346206	0.0346206	0.402432	ADM/CXCR4/MIF/PARK7/SIRT2/SOD1/SPP1
DOID:263	DOID:263	kidney cancer	7/50	299/4740	0.0357257	0.0357257	0.402432	ADM/CXCR4/MT1G/PARK7/PLIN2/SPP1/ZFP36L1
DOID:3717	DOID:3717	gastric adenocarcinoma	3/50	70/4740	0.0368883	0.0368883	0.402432	MIF/SOD1/SPP1
DOID:4989	DOID:4989	pancreatitis	3/50	71/4740	0.0382363	0.0382363	0.402432	MIF/SOD1/SPP1
DOID:2030	DOID:2030	anxiety disorder	2/50	30/4740	0.0393162	0.0393162	0.402432	LDHA/PKM
DOID:5158	DOID:5158	pleural cancer	2/50	31/4740	0.0417495	0.0417495	0.402432	PKM/SPP1
DOID:7474	DOID:7474	malignant pleural mesothelioma	2/50	31/4740	0.0417495	0.0417495	0.402432	PKM/SPP1
DOID:1205	DOID:1205	hypersensitivity reaction type I disease	3/50	78/4740	0.048369	0.048369	0.402432	ADM/HNMT/SOD1
DOID:3969	DOID:3969	papillary thyroid carcinoma	3/50	79/4740	0.0499148	0.0499148	0.402432	CXCR4/MT1G/SPP1

## Sheet: darkred
		ID	Description	GeneRatio	BgRatio	pvalue	p.adjust	qvalue	geneID
	DOID:10003	DOID:10003	sensorineural hearing loss	2/46	22/4740	0.0188148	0.0188148	0.939946	AK2/GJB6
	DOID:2952	DOID:2952	inner ear disease	2/46	30/4740	0.0337383	0.0337383	0.939946	AK2/GJB6
	DOID:4451	DOID:4451	renal carcinoma	6/46	264/4740	0.0405709	0.0405709	0.939946	DAG1/KLF8/NOV/SFRP2/SLC4A4/XRCC4

## Sheet: darkseagreen4
		ID	Description	GeneRatio	BgRatio	pvalue	p.adjust	qvalue	geneID
	DOID:3973	DOID:3973	thyroid medullary carcinoma	2/25	25/4740	0.00743907	0.00743907	0.567316	CDK5/FLT1
	DOID:12858	DOID:12858	Huntington's disease	2/25	36/4740	0.0150787	0.0150787	0.567316	CDK5/DNM1L
	DOID:3962	DOID:3962	follicular thyroid carcinoma	2/25	37/4740	0.0158892	0.0158892	0.567316	CDK5/FLT1
	DOID:9351	DOID:9351	diabetes mellitus	6/25	407/4740	0.0167385	0.0167385	0.567316	FADS1/FADS2/FLT1/INSIG1/PPARGC1B/SLC2A3
	DOID:3393	DOID:3393	coronary artery disease	4/25	209/4740	0.0224256	0.0224256	0.567316	CLDN5/FADS2/HMGCR/INSIG1
	DOID:0050013	DOID:0050013	carbohydrate metabolism disease	6/25	448/4740	0.0257871	0.0257871	0.567316	FADS1/FADS2/FLT1/INSIG1/PPARGC1B/SLC2A3
	DOID:4194	DOID:4194	glucose metabolism disease	6/25	448/4740	0.0257871	0.0257871	0.567316	FADS1/FADS2/FLT1/INSIG1/PPARGC1B/SLC2A3

## Sheet: darkslateblu
		ID	Description	GeneRatio	BgRatio	pvalue	p.adjust	qvalue	geneID
	DOID:9778	DOID:9778	irritable bowel syndrome	10/471	44/4740	0.00949483	0.00949483	0.997252	ABCC1/CARD9/CD14/COMT/CTLA4/DLG5/NOD1/TLR2/TNFRSF1A/XBP1
	DOID:3133	DOID:3133	acute porphyria	4/471	10/4740	0.0124171	0.0124171	0.997252	ABCG2/HAMP/HFE/PPOX
	DOID:1089	DOID:1089	tethered spinal cord syndrome	4/471	11/4740	0.0180062	0.0180062	0.997252	ABCC2/PCYT1A/SLC19A1/SLC2A1
	DOID:13268	DOID:13268	porphyria	4/471	11/4740	0.0180062	0.0180062	0.997252	ABCG2/HAMP/HFE/PPOX
	DOID:2916	DOID:2916	hypersensitivity reaction type IV disease	11/471	59/4740	0.0285401	0.0285401	0.997252	AGER/CD14/CDKN1A/IL4R/MRC1/NOD1/SLC11A1/TIMP1/TLR2/TLR9/TYK2
	DOID:883	DOID:883	parasitic helminthiasis infectious disease	6/471	25/4740	0.0321107	0.0321107	0.997252	FCGR2A/STAT6/TAP1/TAP2/TLR2/TLR9
	DOID:2473	DOID:2473	opportunistic mycosis	6/471	26/4740	0.0383673	0.0383673	0.997252	CARD9/FCGR2A/FCGR3A/TLR2/TLR9/TNFRSF1A
	DOID:11077	DOID:11077	brucellosis	7/471	33/4740	0.0399286	0.0399286	0.997252	CD14/FCGR2A/SLC11A1/TAP1/TAP2/TLR2/TNFRSF1A
	DOID:11335	DOID:11335	sarcoidosis	10/471	55/4740	0.0418654	0.0418654	0.997252	AGER/CD14/CDKN1A/IL4R/MRC1/NOD1/SLC11A1/TLR2/TLR9/TYK2
	DOID:3113	DOID:3113	papillary carcinoma	6/471	27/4740	0.0453494	0.0453494	0.997252	AKAP9/EIF2S1/RUNX2/SLC2A1/SRF/TIMP1

[truncated: 11 more sheets: grey, honeydew1, ivory, lightcyan, lightsteelblue1, navajowhite2, paleturquoise, purple, skyblue, thistle2, yellow4]
