# Supplementary material for: Transcriptional profiling of human microglia reveals grey–white matter heterogeneity and multiple sclerosis-associated changes
Source: Nat Commun. 2019 Mar 13;10:1139. doi: 10.1038/s41467-019-08976-7 (PMC6416318; doi:10.1038/s41467-019-08976-7)
Supplement: Supplementary file 10 — Supplementary Data 7 [file 41467_2019_8976_MOESM10_ESM.xlsx]

## Sheet: HubGenes
		hubs
	antiquewhite4	CACNB2
	bisque4	SERPINB8
	black	GPM6B
	brown4	PLXNA1
	coral1	PSMA3-AS1
	darkmagenta	NAP1L1
	darkorange2	GAPDH
	darkred	NOV
	darkseagreen4	PPARGC1B
	darkslateblue	LOC729737
	honeydew1	RIN3
	ivory	MRPL44
	lightcyan	ANPEP
	lightsteelblue1	SND1
	navajowhite2	RPS6KA5
	paleturquoise	SSBP1
	purple	ELK2AP
	skyblue	RHOB
	thistle2	PDE4A
	yellow4	SDF2L1

## Sheet: black
		MEblack	connectivity
	EEF1A1	0.901734	157.021
	EEF2	0.922116	152.514
	GLTSCR2	0.910974	148.668
	RPL10	0.893375	146.533
	RPL3	0.902302	146.182
	CADM1	0.924688	143.072
	GPM6B	0.941557	142.432
	RPL15	0.874141	141.521
	PABPC1	0.927306	139.423
	RPS2	0.92205	138.891
	SLC25A6	0.901194	138.527
	RPL4	0.872568	138.062
	LDLRAD3	0.918828	137.162
	PADI2	0.921701	135.864
	COBL	0.937587	134.387
	RPL18A	0.879459	133.753
	PABPC4	0.904948	131.783
	HLA-DOA	0.890846	128.359
	NFKBIA	0.903299	128.267
	EEF1G	0.850423	128.022
	DOPEY2	0.901463	123.725
	RPL13A	0.832191	123.354
	CD83	0.88622	123.209
	IQGAP2	0.894616	123.199
	RPLP0	0.865083	123.189
	DDI2	0.902995	122.411
	RPL18	0.875909	121.76
	AKR1B1	0.889637	121.456
	EIF3L	0.831259	121.265
	SLIT2	0.911242	120.793
	MAFF	0.891133	120.79
	TIPARP	0.909634	120.674
	RPL12	0.842525	119.875
	DPYSL3	0.900767	119.439
	GNA13	0.878088	118.263
	DVL2	0.884914	118.103
	SLC3A2	0.894632	117.929
	KLF6	0.892065	117.759
	RPL7A	0.817186	116.254
	HES1	0.847154	116.135
	ZFAND5	0.860027	115.647
	RPS14	0.847112	114.5
	MAP1A	0.895744	113.113
	JUND	0.890992	112.976
	RPL13	0.850181	112.714
	GNAI2	0.874469	112.628
	PLP1	0.867778	112.585
	IFRD1	0.859467	111.261
	MYO10	0.863506	110.479
	MAPRE1	0.869216	110.391
	SEC11A	0.795385	110.041
	FKBP8	0.862228	109.79
	AP2M1	0.848718	109.773
	PPP1R15A	0.857461	109.711
	PTMA	0.84904	109.668
	TOP2B	0.875805	109.481
	KLF5	0.900076	108.507
	BRD2	0.88407	108.105
	RPSAP58	0.847786	107.835
	RPS5	0.848778	107.75
	TAGAP	0.839983	107.681
	RPL32	0.800112	106.912
	MID1IP1	0.864317	106.523
	CD9	0.813029	106.097
	GLMP	0.823976	105.989
	HSPA8	0.853059	105.91
	MLF1	0.840487	105.321
	NR4A1	0.876085	105.308
	GNB2L1	0.786291	105.031
	DUSP10	0.875862	105.009
	TMBIM1	0.845211	104.927
	RPS8	0.798638	104.85
	NFKBIZ	0.883157	104.607
	RPL7	0.762413	104.202
	CXCL16	0.844901	103.455
	NFIL3	0.855756	103.355
	PTPRF	0.854932	103.288
	APOE	0.863611	102.215
	KLF4	0.853141	101.993
	USF2	0.842924	101.913
	RPS9	0.836811	100.906
	RPS3	0.777967	100.893
	CSRNP1	0.835268	100.745
	TANC2	0.866362	100.697
	RPL19	0.776675	100.634
	KLHL15	0.861995	100.493
	OLR1	0.832258	100.446
	ZFAS1	0.806208	100.437
	SYK	0.864624	100.081
	PTGER4	0.858223	99.8843
	YWHAZ	0.847768	99.6843
	AHCTF1	0.822266	99.5786
	KCNJ5	0.857884	99.3448
	CTNNA1	0.841808	99.3184
	JUNB	0.849952	99.1802
	NR4A2	0.847817	99.1477
	GFAP	0.844956	99.1247
	LOC285074	0.869128	98.5885
	VPS35	0.86395	98.482
	SHMT2	0.832768	98.1644
	RPS13	0.799045	98.0272
	EPB41L2	0.829791	97.9813
	HIST3H2A	0.844453	97.5661
	ARL5A	0.830018	97.4712
	TNFAIP3	0.85718	97.4559
	DEK	0.847129	97.4273
	EIF3C	0.857365	97.3521
	HADHA	0.816866	97.2161
	NAF1	0.810125	96.5682
	RAPGEF1	0.838148	96.2824
	FEZ1	0.841274	96.1443
	RHOA	0.779415	96.0285
	RAB31	0.828725	95.8118
	APPL1	0.856881	95.6974
	KLF10	0.84098	95.3666
	RPS12	0.752274	95.3093
	GPR161	0.845217	94.9443
	ETV3	0.827026	94.8434
	SH3KBP1	0.859817	94.5034
	EIF4B	0.789757	94.4879
	GAB2	0.833553	94.2109
	IL1A	0.845815	93.9666
	IPO7	0.838441	93.7065
	RGS1	0.84724	93.5918
	RPL13AP5	0.805046	92.9646
	FAU	0.778352	92.9218
	BZW1	0.838468	92.8233
	POLR1A	0.850427	92.6379
	LRBA	0.857733	92.4262
	TNFSF12	0.795674	92.2339
	HNRNPUL1	0.846551	92.2016
	STAT5A	0.848487	91.2017
	RPL24	0.741905	90.9978
	PHB2	0.827656	90.9268
	FTH1	0.835755	90.4489
	ALDH5A1	0.791331	90.4034
	SMARCA5	0.820234	89.5502
	WDFY4	0.831128	89.4191
	RPL10A	0.734381	89.0871
	RPS7	0.761861	89.0059
	RPL35	0.77128	88.9804
	SOX2	0.823268	88.8876
	SETD9	0.837826	88.8798
	DYNC2H1	0.826192	88.6995
	TPT1	0.710522	88.6973
	RPL14	0.705657	88.6521
	ALKBH5	0.816095	88.5216
	CCNI	0.788393	88.1507
	STX4	0.818776	88.0322
	LRRC75A-AS1	0.761997	87.9753
	FOSB	0.832781	87.5376
	KHSRP	0.827443	87.2895
	TRAPPC6A	0.842783	87.2329
	RALBP1	0.818311	87.007
	TSC22D2	0.848595	87.0033
	GPRC5B	0.809723	86.7436
	RPS16	0.757351	86.6887
	SEC23B	0.803984	86.4765
	CNP	0.81922	86.2167
	RSL1D1	0.792195	86.0393
	SLC7A5	0.820157	85.958
	ANXA11	0.843978	85.8962
	MROH7	0.835473	85.4478
	HEXB	0.797126	85.2314
	TMEM52B	0.800719	85.09
	NBEA	0.837994	84.9404
	C12orf57	0.807366	84.6994
	RPL8	0.757537	84.6818
	PRPS2	0.800944	84.4161
	ETF1	0.816934	84.013
	CTDNEP1	0.807202	83.8277
	ZNF703	0.800062	83.6874
	RPL35A	0.766041	83.6449
	LDHB	0.76458	83.6117
	RPL17	0.701177	83.5493
	RAB20	0.801771	82.8915
	MAN1A1	0.802945	82.8258
	SERPINE1	0.797182	82.5074
	FTO	0.834627	82.3444
	SRP72	0.799606	82.3269
	RPS19	0.756929	82.0742
	CMTM3	0.801875	81.905
	FOXJ1	0.788716	81.3839
	EIF1	0.79644	81.2875
	RAB3GAP2	0.805084	81.262
	RPS10	0.729246	80.8059
	LYRM9	0.770429	80.651
	BHLHE40	0.800901	80.4143
	RPL41	0.714548	80.4104
	ZNF451	0.830215	80.3299
	USP35	0.826727	80.2545
	ATP1B1	0.757413	80.1402
	DNAJC6	0.787145	79.9841
	ODC1	0.786117	79.9567
	TGFB1	0.830312	79.9214
	PGLS	0.821532	79.8726
	BTBD2	0.83025	79.5935
	MAP4	0.787434	79.3267
	APRT	0.821502	79.2493
	MCMBP	0.809705	79.2059
	ATP1A1	0.801147	79.0486
	C6orf48	0.803114	78.5972
	RPL5	0.695617	78.576
	CCNL1	0.786337	78.5269
	CNTN2	0.783043	78.3737
	TLN1	0.800741	78.0594
	DNER	0.800754	77.8397
	RPL11	0.660315	77.8186
	HSP90AB1	0.797433	77.7944
	SLC35B2	0.8239	77.79
	RPSA	0.741955	77.5388
	MOBP	0.784866	77.2941
	ECM2	0.831278	77.2863
	SERBP1	0.760038	77.2675
	SHF	0.818903	77.0041
	GPX1	0.777764	76.9686
	HSD17B11	0.82145	76.8434
	TPPP3	0.768154	76.8318
	PPP1R15B	0.789417	76.7333
	SOD2	0.814652	76.662
	RPS3A	0.692915	76.5238
	SNX29	0.786423	76.2751
	IRS2	0.775838	76.1309
	PCDH9	0.774209	75.8302
	RPS21	0.754329	75.6255
	DUSP2	0.779806	75.3692
	MZT2B	0.806618	75.265
	ARL5B	0.805102	75.0986
	MBP	0.760278	75.0104
	EGR1	0.813589	74.7278
	TAF10	0.804194	74.5691
	C19orf43	0.784145	74.4859
	CARNS1	0.796536	74.464
	NFKBIE	0.802422	74.3357
	ZBTB10	0.801269	74.2926
	FAH	0.796942	74.2702
	TAF5L	0.796939	74.2484
	GAMT	0.780063	74.1126
	ZXDB	0.80799	74.0248
	RPL6	0.672794	74.0097
	EIF3E	0.684788	73.976
	LONRF3	0.770866	73.9434
	RPL29	0.765588	73.9098
	CREBL2	0.750072	73.6583
	MRPL9	0.814979	73.587
	ZC3H12A	0.810059	73.3966
	PHLPP1	0.783671	73.3626
	TUBB2B	0.80256	73.2736
	SLC2A9	0.776333	73.2389
	SH3BGRL	0.743758	73.2265
	RPS6	0.662065	73.083
	APLP1	0.762821	73.0169
	TUBB4A	0.779515	73.0089
	GPR183	0.768412	72.9797
	ACO2	0.792774	72.521
	HNRNPA0	0.786457	72.4349
	CDKN1C	0.820151	72.1474
	IQCA1	0.755238	71.9791
	EEF1D	0.666324	71.925
	PTGS2	0.792603	71.8564
	MAN2A1	0.779785	71.7815
	TF	0.768077	71.7755
	ANP32E	0.803706	71.4317
	GNB4	0.752875	71.2178
	TTLL12	0.777206	70.8791
	DUSP28	0.805865	70.863
	RPS17	0.649554	70.7378
	DNASE2	0.773924	70.5988
	HNRNPU	0.766659	70.5948
	HIF1A	0.723095	70.263
	AMER2	0.77147	70.2351
	HEXIM1	0.77334	70.2254
	CORO2B	0.757356	69.9679
	MXI1	0.765195	69.8544
	SNCA	0.732917	69.8171
	C5AR1	0.741888	69.7861
	CCL3	0.778802	69.6581
	IL5RA	0.779386	69.5338
	ANKRD37	0.742433	69.3879
	TTLL7	0.788062	69.2789
	DDX3X	0.763056	68.94
	NPM1	0.703764	68.8825
	MATN2	0.754342	68.7848
	UHRF2	0.806908	68.5747
	RPL27	0.721221	68.4289
	WASF2	0.789416	68.3561
	TULP2	0.70533	68.2992
	KTN1	0.750304	68.1524
	SIRT1	0.772762	68.1235
	FRMPD2	0.697381	68.0944
	NEDD9	0.722058	68.0728
	NCR3LG1	0.766051	67.8923
	EPHA2	0.798717	67.8378
	CXCL8	0.784161	67.8109
	SGK1	0.760986	67.6882
	DNAH5	0.718657	67.6841
	SDCBP	0.757101	67.6624
	PTP4A2	0.751282	67.4907
	DPY19L1	0.765567	67.399
	RPS27A	0.671736	67.323
	MYH10	0.793038	67.2795
	ATXN10	0.767808	67.0918
	KDM6B	0.707064	66.9101
	JMY	0.783689	66.8016
	LOC100289511	0.788915	66.7658
	RASA3	0.793613	66.6372
	PYCARD	0.766806	66.5947
	UCHL1	0.746975	66.4542
	IGF1R	0.768465	66.3984
	FNIP2	0.734245	66.3765
	FAM213A	0.774216	66.3009
	ATG10	0.762209	66.2165
	CCL4	0.7646	66.1933
	UBL7	0.773653	66.1879
	PLCD1	0.776762	66.1013
	ACSM5	0.777778	66.001
	INTS6	0.772166	65.9942
	RPL22	0.616493	65.9361
	FAM206A	0.797018	65.7967
	DSCAM	0.752009	65.6763
	FAM195B	0.759735	65.6054
	ROR2	0.793551	65.3155
	UQCRC2	0.728305	65.3136
	PPM1A	0.791592	65.262
	PAQR6	0.79855	65.0042
	RSPH4A	0.784434	64.9433
	USP9X	0.761232	64.9224
	GABRG1	0.718569	64.8839
	CCL3L1	0.77028	64.7257
	KNDC1	0.732786	64.6855
	SEPT2	0.722325	64.5341
	CD69	0.728092	64.4787
	EFCAB1	0.687629	64.4441
	AZIN1	0.768592	64.4049
	MYADM	0.763436	64.2132
	RNASEH2A	0.789296	64.1746
	TMEM144	0.768258	63.7288
	MAOB	0.761637	63.7007
	GRWD1	0.761327	63.5637
	UXT	0.795659	63.4949
	GALE	0.754677	63.4661
	EMC10	0.76077	63.3642
	SDHB	0.764289	63.2661
	PRKCSH	0.786655	63.2276
	PANK4	0.760612	63.2119
	FUCA2	0.77147	63.1899
	AGPS	0.77248	62.9007
	REL	0.732045	62.8505
	AGFG1	0.775287	62.8442
	CLIP4	0.767011	62.7532
	H1FX	0.757928	62.7193
	DNAH2	0.697516	62.5965
	DFFA	0.742491	62.5604
	NWD1	0.698878	62.5064
	MYRF	0.757369	62.4616
	EIF3A	0.777532	62.4302
	SCIN	0.77307	62.405
	PDLIM5	0.731789	62.3442
	LOC400043	0.72757	62.3417
	NUAK2	0.747519	62.333
	PHB	0.733834	62.2931
	LINC01420	0.71019	62.2784
	PPM1H	0.768266	62.2766
	TOMM20	0.672465	62.2089
	BRCC3	0.777511	62.187
	SWAP70	0.686216	61.8152
	GNB1	0.697375	61.7874
	BCL7A	0.750056	61.6359
	RBM15	0.763939	61.6352
	RUVBL1	0.757304	61.4926
	UBXN1	0.725629	61.4568
	COX4I1	0.692319	61.4549
	MAPK8IP1	0.757058	61.371
	IER5	0.717212	61.2887
	PEPD	0.725759	61.2724
	BBS5	0.770634	61.1775
	ITPKB	0.717995	61.1658
	FAM53B	0.712251	61.1169
	ANK2	0.771373	60.9232
	ZNF34	0.74843	60.598
	GEM	0.723403	60.4891
	CRB1	0.725779	60.4876
	CDKN2AIPNL	0.763182	60.4687
	KIF5B	0.752781	60.0137
	NFKBIB	0.734579	59.9941
	SSPN	0.761182	59.9782
	ASTN2	0.742084	59.9495
	CCDC115	0.749582	59.8867
	SMG9	0.745246	59.7345
	EIF4A1	0.764071	59.7141
	CCL4L1	0.714186	59.6883
	HYDIN	0.659795	59.6864
	KPNA2	0.768839	59.6597
	GSTP1	0.667215	59.6451
	MED26	0.750321	59.5973
	DBP	0.758543	59.5774
	PCDH10	0.713141	59.5339
	METRN	0.734245	59.3713
	SLC47A2	0.698399	59.3562
	ALDH9A1	0.760495	59.3498
	SLC25A5	0.749528	59.1909
	SCD	0.728337	59.1731
	H3F3B	0.703765	59.1478
	SUCLG2	0.789614	59.142
	DNAH9	0.683897	59.1091
	RPL21	0.714752	59.0204
	MAG	0.731438	58.9617
	DNASE1L1	0.748964	58.8463
	PSAP	0.695424	58.8288
	VAMP3	0.743845	58.6973
	ZBBX	0.683709	58.5449
	COL5A3	0.733762	58.141
	ICAM1	0.715182	58.0457
	EGR2	0.748824	57.9224
	TIMM13	0.765262	57.811
	DNAJA1	0.740227	57.7427
	SMARCC1	0.745107	57.3195
	FOXO4	0.753722	57.1351
	RPL37A	0.612708	57.0674
	SNHG5	0.748558	57.0363
	ARMC3	0.62614	56.9935
	ABHD12	0.733396	56.982
	SF3B3	0.758727	56.9147
	WNK1	0.749395	56.892
	DNAAF1	0.673147	56.862
	RPS23	0.670019	56.8097
	MSH3	0.72023	56.7887
	RPL36	0.641626	56.6274
	PARD3	0.761698	56.3961
	WWC1	0.674634	56.1734
	ITGB8	0.712555	56.0838
	PRDM1	0.717326	56.0804
	DSEL	0.727855	55.6785
	PLEKHA2	0.687027	55.6724
	ELL2	0.703963	55.6511
	ANXA4	0.743937	55.4934
	MBNL1-AS1	0.748033	55.4181
	DPP6	0.718627	55.3842
	NCAM1	0.713935	55.374
	TMEM102	0.76549	55.1197
	UBTD1	0.736312	55.0596
	APH1A	0.75434	55.0379
	SNORA48	0.75621	54.9981
	RHOC	0.674426	54.8989
	TGFB2	0.742165	54.898
	NDUFA13	0.724097	54.8956
	DBNDD2	0.73311	54.8237
	NME2	0.71822	54.7944
	PBRM1	0.738158	54.4908
	PTPN11	0.736098	54.4219
	DDX21	0.686952	54.3519
	TUBA1B	0.760967	54.2952
	DNAH12	0.69781	54.2947
	EIF5	0.680721	54.1811
	ENPP2	0.734343	54.1057
	UBXN6	0.738595	54.0981
	RPS11	0.614897	54.0208
	KIAA0430	0.757968	54.0069
	FAM13B	0.708762	53.9641
	FERMT2	0.710601	53.9054
	OGDH	0.742165	53.8423
	PDE4B	0.696909	53.7435
	STX11	0.680613	53.7213
	FLII	0.728827	53.7152
	SQSTM1	0.684751	53.6608
	NXF1	0.73001	53.5924
	SAMD1	0.736159	53.5385
	HUWE1	0.725793	53.5113
	CHMP3	0.690942	53.3776
	ZNF503	0.733415	53.355
	GSN	0.724859	53.3431
	SS18L2	0.745624	53.3075
	DUSP1	0.721019	53.1885
	PAQR4	0.726637	53.116
	PGM5	0.715474	52.9997
	RPS15	0.700313	52.9504
	YBX3	0.723937	52.9125
	CCL3L3	0.714903	52.9064
	TPD52L2	0.71289	52.8008
	PACS1	0.731775	52.7842
	ANO6	0.718535	52.7604
	WDR45B	0.692709	52.7155
	CADM3	0.677571	52.6256
	MAF1	0.740924	52.6141
	FSD1L	0.72545	52.6129
	S100B	0.741847	52.5735
	STAG2	0.688855	52.5065
	VPS41	0.758687	52.5061
	MAP1LC3B	0.694183	52.4503
	FOXO3	0.723067	52.4356
	RPL31	0.624017	52.4217
	SOX2-OT	0.697305	52.3399
	ZMYND10	0.702538	52.3146
	EIF4G2	0.71477	52.3068
	MYH14	0.724217	52.306
	CTSB	0.747178	52.2305
	PHGDH	0.743314	52.1579
	UAP1L1	0.750697	52.0689
	IFNLR1	0.714792	52.0367
	PCBP2	0.715505	52.0287
	EIF3CL	0.727008	51.8638
	FBL	0.667557	51.7453
	FEM1C	0.718412	51.7052
	CCDC114	0.65834	51.6063
	CEP126	0.719275	51.5157
	RASGEF1B	0.639763	51.4847
	PCK2	0.719265	51.4838
	BTG3	0.705006	51.3309
	KANSL1	0.707994	51.2933
	CFAP46	0.639485	51.2572
	NACAD	0.737862	51.22
	METTL16	0.734346	51.1308
	CFAP65	0.617243	51.0125
	AHCY	0.659928	50.9865
	ORAI3	0.724162	50.8866
	CD24	0.692768	50.8553
	HNRNPA1L2	0.732774	50.8539
	FAM216B	0.61892	50.8483
	IFFO2	0.689177	50.7349
	CFAP52	0.594144	50.697
	RPL23	0.565741	50.6825
	SBF2	0.704224	50.6537
	ECHS1	0.741064	50.572
	RHOG	0.715296	50.5503
	TBC1D1	0.707821	50.5124
	PLXDC2	0.745901	50.3976
	C20orf27	0.696842	50.3422
	FBLN1	0.68871	50.2902
	GPAA1	0.68885	50.183
	CITED4	0.735821	50.1467
	RPL23A	0.610249	50.1049
	HMGXB3	0.725687	50.0821
	AMD1	0.729251	50.0271
	GLUD1	0.72704	49.9203
	GPX4	0.658233	49.9193
	CELSR2	0.713898	49.9155
	EGR3	0.712461	49.8191
	PAMR1	0.632471	49.8188
	DNAH3	0.663591	49.7689
	IER2	0.684243	49.7548
	DBNL	0.718498	49.6945
	CETN2	0.737359	49.6116
	ITGA2	0.702463	49.609
	KIF13B	0.718433	49.5807
	MTMR2	0.721336	49.5794
	PUF60	0.715248	49.5593
	DNAH11	0.626339	49.5527
	MFGE8	0.691564	49.5405
	STRAP	0.703419	49.5264
	HSP90AA1	0.652409	49.4151
	YME1L1	0.729175	49.3653
	DLX2	0.681587	49.3435
	TRA2B	0.685676	49.3098
	NQO1	0.743778	49.1524
	RPS18	0.5563	49.1467
	ITGA3	0.693461	49.1438
	PLOD2	0.726884	49.0611
	PNRC1	0.696259	49.0328
	RPL27A	0.527256	48.8546
	TAOK1	0.723832	48.804
	GINM1	0.709016	48.7429
	NKD1	0.683172	48.7218
	ABL2	0.638984	48.7139
	LILRA2	0.681421	48.4578
	SYTL2	0.743116	48.4562
	HNRNPA1	0.701763	48.423
	DKK3	0.740288	48.3887
	RASSF5	0.687763	48.3351
	CFAP43	0.645662	48.2953
	WIPF3	0.718462	48.2647
	NPM3	0.669283	48.2318
	DTHD1	0.683228	48.1952
	PLD4	0.719423	48.185
	RPL30	0.554646	48.1312
	LOC729867	0.711455	47.9601
	DTNA	0.691811	47.9076
	TUFT1	0.700913	47.7913
	TMEM67	0.710271	47.685
	SCRN1	0.701096	47.6567
	ZMIZ1	0.664171	47.6338
	VTI1B	0.72049	47.5474
	ZDHHC4	0.713013	47.5051
	CHP1	0.680076	47.4841
	ZNF165	0.727318	47.2928
	APOA1BP	0.723623	47.1526
	ELOVL3	0.701917	47.1283
	ARF1	0.678528	47.049
	RPS20	0.556346	46.9313
	ARHGEF6	0.709224	46.7874
	HSPB1	0.621789	46.4335
	GPATCH3	0.716653	46.3594
	DRAM2	0.642229	46.2765
	TSPO	0.702781	46.0599
	LOC284648	0.657009	46.0527
	NCL	0.709675	46.0504
	AK7	0.628968	46.0409
	POLR2E	0.666387	45.9314
	MGST1	0.678294	45.9307
	HLA-DRA	0.677984	45.8862
	ATP6V0E2	0.664893	45.8852
	ADGRV1	0.656481	45.8762
	ASTL	0.660459	45.8452
	PARP1	0.663818	45.8252
	UMAD1	0.688249	45.7989
	BTF3	0.522435	45.7446
	EIF3G	0.681897	45.6603
	RPL13P5	0.702308	45.6457
	CSNK2B	0.69205	45.5196
	FAM222A	0.62239	45.5172
	PPP1R26	0.690437	45.5011
	TARS	0.729038	45.4049
	LRRC23	0.697367	45.2288
	RANBP2	0.624741	45.2225
	C9orf24	0.637511	45.1717
	ACOT11	0.718599	45.1684
	CLIC4	0.697392	45.0571
	RPL26	0.521895	44.987
	RPS15A	0.511751	44.9387
	LRRIQ1	0.605698	44.8068
	WBSCR16	0.719608	44.7651
	CLASP2	0.676753	44.7368
	ZDHHC9	0.697864	44.6703
	CAST	0.685212	44.468
	MSX2	0.700713	44.3934
	PLEKHG2	0.719707	44.2783
	TOMM34	0.679009	44.1936
	TSGA10	0.657166	44.1475
	WHSC1L1	0.701302	44.1385
	NCOR1	0.718888	44.1164
	TGFBRAP1	0.657993	43.9801
	MYLK3	0.621764	43.9641
	DNAJB1	0.657407	43.9385
	TRIM28	0.699165	43.9235
	DNAAF3	0.592052	43.856
	ZNF672	0.690942	43.7214
	ATP6AP1	0.682952	43.6513
	RFTN1	0.649927	43.5994
	FCHO2	0.683129	43.5816
	MAGED2	0.669887	43.5802
	MRPL21	0.669229	43.5236
	SULT1C4	0.697679	43.487
	ECI2	0.678384	43.4795
	C5orf49	0.680347	43.4422
	XRCC1	0.685514	43.4316
	PPP1CB	0.658125	43.4272
	LOC100130476	0.693631	43.4229
	CRYAB	0.66202	43.4212
	ZFHX3	0.699901	43.4037
	GM2A	0.686583	43.3975
	PSD	0.679962	43.3537
	LINC00526	0.704933	43.233
	RPLP2	0.583264	43.2308
	SRGAP3	0.62418	43.1967
	FAM110B	0.687799	43.1789
	RNASE4	0.689807	43.1781
	MAPK15	0.613953	43.1771
	LSM1	0.691964	43.1439
	SFR1	0.661902	43.1363
	MAP3K4	0.686914	43.0402
	DENND5A	0.689223	43.0017
	USP38	0.689688	42.955
	PPP2R1A	0.646985	42.9393
	EEF1B2	0.567415	42.9381
	FAM129A	0.682183	42.9191
	NEMP2	0.682297	42.8309
	APTX	0.688382	42.7865
	NTRK2	0.672069	42.7756
	HNRNPK	0.669609	42.7597
	COMMD6	0.611997	42.7509
	TRIM47	0.665329	42.7394
	BAIAP3	0.610322	42.6982
	PLCE1	0.676321	42.6874
	HS6ST1	0.640622	42.6493
	MOG	0.656713	42.6224
	BAG3	0.670683	42.6068
	AMIGO2	0.666759	42.5236
	PLEKHM3	0.693246	42.3578
	KPNB1	0.664008	42.271
	LINC01094	0.705606	42.2457
	B3GNT5	0.678833	42.1829
	NIPBL	0.663276	42.1684
	ADAMTS15	0.68623	42.1454
	STRBP	0.676698	42.1307
	DEPDC5	0.653996	42.1006
	PAPSS1	0.640907	42.0758
	GNG12	0.69497	42.0285
	NFKB1	0.613144	41.9959
	CHMP2B	0.67929	41.9418
	EIF2S3	0.625692	41.8695
	MAPKAPK2	0.619403	41.7851
	INPP4A	0.690956	41.774
	EIF1B	0.663741	41.7089
	SNRPA	0.70075	41.6971
	PHF3	0.698408	41.6217
	EIF4H	0.662745	41.5726
	SMG1P1	0.638445	41.5172
	ALDH1A1	0.707113	41.502
	CCDC113	0.589946	41.4972
	RAD51B	0.672731	41.4868
	TONSL	0.716562	41.4394
	POLR2K	0.700796	41.4103
	ALDH3B1	0.663001	41.4031
	DDX6	0.649991	41.2855
	MRPL53	0.656828	41.2403
	LAMP1	0.672128	41.1324
	PUS10	0.681159	41.1022
	IL1B	0.666676	41.0093
	NPRL3	0.703487	41.0058
	HERPUD1	0.629862	40.925
	SLC38A2	0.667625	40.9162
	ZNF71	0.695041	40.91
	TUBB4B	0.649003	40.8833
	RGS2	0.631801	40.8133
	CACNA1F	0.687224	40.8084
	BCAS3	0.689612	40.7533
	C19orf70	0.69577	40.7031
	VPS37A	0.690427	40.6336
	SPAG17	0.588753	40.6054
	EZR	0.604078	40.6021
	SIK1	0.622982	40.5902
	AVPI1	0.654771	40.5797
	MFNG	0.685171	40.5693
	TMCC1	0.646289	40.5137
	DDX18	0.64857	40.2942
	TVP23C-CDRT4	0.684347	40.2026
	NAALAD2	0.68011	40.1205
	FBXO21	0.647065	40.0708
	LOC148696	0.620594	40.047
	NR4A3	0.659899	40.0308
	HMGB3	0.663559	39.9624
	TSPAN6	0.639474	39.9503
	HK2	0.649884	39.9002
	CNNM2	0.68584	39.8823
	SLC25A1	0.675996	39.8275
	RPS28	0.617683	39.8126
	PLAUR	0.639671	39.7207
	USP43	0.654051	39.7116
	SLC16A10	0.633657	39.7083
	DENND1B	0.704426	39.6318
	ITGB4	0.650074	39.6228
	ABHD8	0.683	39.5897
	ELF1	0.562819	39.5693
	DHX9	0.671719	39.5433
	TAF9B	0.649533	39.4245
	H1F0	0.611024	39.3469
	GTF2H4	0.657764	39.2936
	ROCK1	0.654244	39.2838
	PSMC3	0.658346	39.1939
	KIAA1456	0.583649	39.1325
	EDF1	0.671392	39.0574
	PATL1	0.676297	39.0545
	ADRA2B	0.658333	39.022
	KIAA1683	0.610944	39.0136
	CALM1	0.644019	39.0062
	DHRS4-AS1	0.642064	38.9887
	CFAP157	0.505473	38.9847
	CERCAM	0.675387	38.8593
	SLC29A1	0.64503	38.8356
	RPL34	0.563707	38.826
	BRD4	0.632353	38.6898
	SRSF3	0.609691	38.5708
	TRERF1	0.652301	38.5532
	ZNF331	0.657153	38.5157
	VPS51	0.630832	38.493
	GPATCH4	0.687134	38.3812
	CHMP1B	0.638642	38.3699
	RPS4X	0.500875	38.3508
	LY86	0.604626	38.3437
	SPEF2	0.659796	38.319
	CENPBD1P1	0.653135	38.3009
	NIPSNAP1	0.667476	38.2083
	TBC1D9	0.667921	38.1788
	SLC25A32	0.63533	38.1675
	ZMYND15	0.6674	38.152
	CTTN	0.607683	38.1279
	AP3B1	0.651715	37.8646
	UBAP2L	0.633526	37.8389
	MCL1	0.578429	37.8229
	HAAO	0.653831	37.7515
	LOC440311	0.636146	37.7187
	QDPR	0.672344	37.7184
	CCDC149	0.668894	37.709
	ESYT1	0.634731	37.6813
	GRASP	0.581462	37.6517
	TFRC	0.551501	37.6378
	FAM198A	0.631968	37.6187
	RBBP6	0.666769	37.6122
	EIF3H	0.57495	37.5094
	FAM227A	0.537786	37.5007
	YPEL5	0.558929	37.4962
	WBP2	0.6761	37.4908
	UTP18	0.643167	37.4868
	UBB	0.559064	37.4627
	ABCC4	0.617218	37.442
	ARIH1	0.652838	37.3636
	PZP	0.615485	37.3617
	NSA2	0.535742	37.3476
	RSPH1	0.584821	37.3394
	FAIM2	0.617922	37.3334
	ARHGEF12	0.649676	37.3091
	RNF217	0.676921	37.2342
	SGTA	0.602272	37.2139
	FAM179A	0.468402	37.0957
	TSPYL2	0.677221	37.069
	DDX58	0.68048	37.0217
	HHATL	0.659605	36.9981
	SDC2	0.547488	36.9723
	CSK	0.633577	36.9279
	EPHX2	0.666175	36.9276
	POMGNT1	0.663227	36.9104
	ZCRB1	0.630527	36.9069
	VWA1	0.679362	36.8641
	RBL2	0.692556	36.7795
	DNAH10	0.503727	36.7626
	B3GALT4	0.681319	36.6678
	PRMT3	0.698951	36.6269
	SF3A1	0.64451	36.6255
	SON	0.556668	36.6141
	LOC646214	0.679571	36.5947
	ETHE1	0.662715	36.4556
	ZDHHC2	0.62897	36.3799
	PRPF19	0.67187	36.3628
	CIART	0.642892	36.3471
	ENDOD1	0.67026	36.3358
	AQP4	0.561048	36.2253
	PIFO	0.490032	36.1819
	CLDN11	0.587516	36.1263
	SIPA1L1	0.665882	36.1063
	ZNF581	0.666913	36.101
	USP51	0.670099	36.1002
	HOMER1	0.57499	35.9946
	TRAPPC5	0.662181	35.9692
	GPR37	0.658357	35.9659
	RPS27	0.496854	35.9163
	PAF1	0.662496	35.7365
	CPNE3	0.636952	35.6734
	MTHFD1L	0.669735	35.6728
	FAM120AOS	0.670542	35.6222
	FHL1	0.675099	35.5241
	EFHD1	0.68042	35.4845
	ULBP2	0.641589	35.4629
	LRFN1	0.698687	35.4285
	ACBD6	0.654028	35.3748
	PTPRZ1	0.60811	35.3746
	ZBTB21	0.656614	35.3584
	GLA	0.643668	35.3254
	GBAS	0.655801	35.2676
	HSPA9	0.577565	35.2565
	CBX4	0.663476	35.2239
	SPIB	0.594611	35.1753
	RPL39	0.470045	35.1666
	OVOL1	0.645898	35.1654
	PEG10	0.645805	35.1147
	C8orf33	0.641433	35.1036
	ZNF800	0.63584	35.1001
	PRPF6	0.643679	35.0721
	BORCS7	0.622706	34.968
	PPP1CA	0.635641	34.918
	IFITM10	0.620156	34.8809
	AEBP1	0.641262	34.8071
	CERS4	0.666164	34.7762
	SLF2	0.656166	34.7729
	RBM3	0.620824	34.7306
	REXO4	0.662113	34.7159
	CTSF	0.624158	34.7087
	TSC22D3	0.653843	34.6959
	DUSP23	0.613948	34.6859
	LRP1	0.646013	34.6827
	PDS5B	0.653406	34.6769
	EDIL3	0.631875	34.6706
	RAB6A	0.59993	34.6206
	ANO10	0.663006	34.5878
	PRKCE	0.643876	34.5854
	CALY	0.651479	34.5651
	ARFGEF3	0.651014	34.5067
	PI4K2A	0.585162	34.4852
	TYROBP	0.59192	34.458
	AFF4	0.640622	34.4053
	YBX1	0.598777	34.2631
	UBE2D3	0.628981	34.2099
	B4GALT1	0.564041	34.179
	CHD1	0.552968	34.1435
	CFD	0.630529	34.0897
	PRRG1	0.61864	34.076
	TRIM2	0.606865	34.0003
	TPMT	0.634752	33.9697
	LSM14A	0.659697	33.9589
	FAM84B	0.674172	33.9502
	NEIL2	0.654357	33.8555
	LHPP	0.586366	33.8287
	ITIH5	0.629326	33.787
	SH3RF3-AS1	0.587274	33.6646
	MAPRE2	0.598418	33.6553
	TLE1	0.638174	33.6414
	TRMT1L	0.641303	33.5765
	ENAH	0.635153	33.5753
	LILRB4	0.64502	33.5507
	SYNDIG1	0.590526	33.5506
	SSFA2	0.609951	33.5032
	FER	0.631747	33.4888
	GRB2	0.655391	33.4149
	SLC19A2	0.629156	33.4138
	CCDC12	0.594322	33.4036
	PLOD3	0.637859	33.3175
	LRRC16A	0.624453	33.3031
	EPB41L4A	0.674156	33.2935
	DNTTIP2	0.623175	33.2583
	SLC6A1	0.655435	33.2512
	BCOR	0.641095	33.1998
	DHCR7	0.647993	33.198
	LYPD3	0.6464	33.1963
	PTPN9	0.61235	33.1825
	IGFBP7	0.618056	33.1441
	RAP2B	0.638255	33.1252
	FCGR2B	0.684219	33.0019
	CRYBB2P1	0.638468	32.9394
	CYTH1	0.560748	32.9128
	ABCA2	0.605248	32.8294
	DRAP1	0.622683	32.7997
	DTWD2	0.669852	32.7085
	UBQLN1	0.583259	32.6926
	IFT88	0.62832	32.6858
	ALOX5	0.59869	32.6776
	ZNF853	0.645611	32.6208
	TMEM106C	0.617319	32.5849
	FOSL2	0.580549	32.562
	EIF2AK4	0.670997	32.5479
	DNAH7	0.515986	32.5194
	ARL4C	0.610311	32.5138
	GAS5	0.530373	32.4867
	POU3F3	0.555437	32.4861
	C17orf107	0.597708	32.4655
	SDSL	0.642526	32.4251
	PLXNB1	0.630758	32.4248
	HNRNPUL2-BSCL2	0.635291	32.3945
	NR1H2	0.577136	32.364
	ING3	0.645693	32.3571
	KLF13	0.652766	32.3321
	LMNA	0.546869	32.2833
	ZNF559-ZNF177	0.593137	32.2745
	ZSCAN12P1	0.656497	32.2242
	SPOCK3	0.615495	32.1224
	CADM4	0.609456	32.0528
	RFC2	0.662855	31.9749
	HS3ST3B1	0.64262	31.8996
	PRX	0.654573	31.8821
	GLUL	0.543268	31.8589
	ADAM9	0.588257	31.8518
	UBA52	0.503405	31.8112
	RPS25	0.464754	31.7936
	RTKN	0.649824	31.7593
	SLU7	0.603471	31.751
	MIDN	0.551866	31.75
	HACD2	0.620385	31.721
	FARS2	0.626596	31.7048
	NFKBID	0.559801	31.6946
	SPINT1	0.648916	31.6818
	DRC1	0.55611	31.6194
	ALDH1B1	0.665023	31.598
	CASP2	0.628776	31.5525
	C4orf46	0.566944	31.5415
	YTHDC1	0.562481	31.48
	ZBTB2	0.607687	31.4779
	H2AFY	0.605299	31.4586
	GSTT1	0.644084	31.4474
	EFNB1	0.629747	31.3997
	BAG1	0.651296	31.391
	AP2S1	0.655219	31.3775
	METTL23	0.622373	31.3326
	MNS1	0.573098	31.3031
	PINK1	0.619932	31.2834
	COL4A5	0.627541	31.2442
	GHITM	0.65436	31.2411
	RIPK2	0.619572	31.1904
	FAM210B	0.635025	31.1455
	TMEM107	0.639952	31.1127
	CYP51A1	0.561794	31.0776
	ACAT2	0.632423	30.9748
	DOCK10	0.615407	30.9609
	CFAP54	0.605183	30.9122
	LRRC70	0.622288	30.875
	HSPA6	0.583591	30.8689
	MCM5	0.588295	30.8424
	C1orf122	0.62337	30.7804
	FOS	0.578313	30.7739
	NFASC	0.592562	30.7667
	HSD17B7	0.621832	30.7612
	PPL	0.600216	30.6874
	FOCAD	0.643686	30.6732
	HSF1	0.650563	30.6723
	DCXR	0.620706	30.6598
	MPDZ	0.625269	30.645
	NEO1	0.63574	30.619
	PRR29	0.509413	30.5916
	AGA	0.634631	30.5884
	ENPP1	0.582981	30.5653
	GFPT2	0.661138	30.545
	NMD3	0.641479	30.5034
	SUN2	0.600718	30.491
	USP16	0.492672	30.3798
	HLA-DPA1	0.545672	30.3661
	TNFRSF1B	0.582664	30.328
	MORF4L1	0.596103	30.2689
	SGIP1	0.605079	30.2308
	YWHAQ	0.591268	30.19
	STK24	0.624134	30.1607
	ARFGEF1	0.616678	30.1041
	KCNJ16	0.530909	30.0354
	CLK1	0.51347	29.992
	CHD2	0.512131	29.9863
	PLA2G7	0.631473	29.9048
	COX6B1	0.582075	29.831
	PFKL	0.59367	29.7979
	PLXNB3	0.608097	29.7817
	CFI	0.624957	29.776
	EGR4	0.638501	29.7659
	PTDSS1	0.624738	29.7623
	RTN1	0.636657	29.6643
	DCTN1	0.545547	29.6563
	WSB2	0.545203	29.65
	SRP14	0.53722	29.5801
	LYNX1	0.57668	29.539
	ST18	0.584941	29.5375
	ATP5B	0.603652	29.534
	SERTAD2	0.619193	29.5159
	ABCE1	0.532635	29.5047
	TPGS1	0.609339	29.4966
	TEKT1	0.453925	29.4395
	ACSL1	0.61722	29.378
	TCP1	0.509388	29.3747
	ZNF786	0.593419	29.3404
	ZFAND3	0.659069	29.3235
	WIPI2	0.597445	29.3043
	DEDD2	0.591024	29.3025
	RLF	0.500667	29.2815
	MB21D2	0.588052	29.2475
	CSPG4	0.636556	29.2042
	AP1B1	0.638173	29.1981
	CDH6	0.633422	29.1692
	HIVEP1	0.548523	29.1667
	EIF4A3	0.525476	29.1573
	STARD8	0.586305	29.1455
	SIPA1L2	0.617966	29.0825
	ST6GALNAC2	0.632416	29.0318
	SPN	0.568514	29.004
	LAMTOR1	0.554132	29.0011
	TCEB2	0.5546	29.0004
	ZNF417	0.62565	28.9664
	PARP4	0.631449	28.9581
	IKZF5	0.628704	28.9449
	TAX1BP1	0.622964	28.9285
	COX7B	0.601395	28.9035
	ANLN	0.59624	28.8907
	COL16A1	0.552886	28.8586
	PDGFB	0.563277	28.8586
	MEPCE	0.558808	28.83
	RNASE3	0.610501	28.7763
	APIP	0.586762	28.7243
	IFT57	0.601343	28.7168
	ZBTB22	0.6068	28.7087
	SEPT4	0.55704	28.7061
	TUBGCP2	0.642334	28.7008
	SNAPC2	0.60305	28.6651
	FZD8	0.616961	28.6455
	GSTCD	0.628869	28.637
	UNC93B1	0.589484	28.6325
	CDC20	0.631618	28.596
	CNTLN	0.649403	28.5839
	PI4KA	0.579729	28.5702
	MRPL33	0.615169	28.5665
	MAP1B	0.616758	28.5253
	USP25	0.543961	28.5201
	SYNJ2	0.568934	28.4611
	EIF2S2	0.595048	28.4316
	DESI2	0.627103	28.3994
	ATP9B	0.601062	28.3893
	RAPGEF5	0.611463	28.3694
	MAATS1	0.618929	28.3128
	HCG4B	0.610774	28.3043
	OSER1	0.53225	28.2911
	EML1	0.640944	28.287
	GJA1	0.580078	28.2674
	PRKAR1A	0.559796	28.2418
	HSPD1	0.521878	28.2291
	PRPF8	0.598543	28.2242
	MPG	0.521873	28.1959
	C21orf33	0.610458	28.1332
	GCC1	0.641438	28.0802
	UQCRH	0.613293	28.0192
	CYBRD1	0.596027	28.0132
	SRGN	0.47033	28.0044
	ST14	0.616535	27.9909
	SFRP1	0.565921	27.9869
	CCDC170	0.590482	27.9855
	TXNIP	0.492342	27.976
	MYOF	0.611722	27.9574
	BPTF	0.581698	27.9198
	ARF3	0.598958	27.8031
	TXNL1	0.561218	27.7428
	BCLAF1	0.492056	27.7276
	EAF1	0.625311	27.7254
	KMT2E	0.519283	27.7162
	AK1	0.54841	27.6908
	HNRNPDL	0.525242	27.5654
	KIAA0040	0.5684	27.556
	EIF2AK3	0.52235	27.5131
	MED13L	0.579797	27.462
	MFSD14A	0.625814	27.4163
	CHMP1A	0.642356	27.41
	SORT1	0.597642	27.3749
	TCOF1	0.587798	27.3572
	LAPTM4A	0.542103	27.3286
	GNB2	0.578921	27.3166
	THAP9-AS1	0.604816	27.2975
	FARP2	0.627197	27.2876
	COG8	0.6181	27.2837
	COPS8	0.605929	27.2768
	PTBP1	0.527289	27.2661
	CFL1	0.623511	27.2288
	LINC00641	0.567442	27.2208
	ARPC1B	0.592545	27.1991
	CLIP3	0.620966	27.1733
	ABCF1	0.551268	27.1545
	TMEM9B	0.561654	27.1099
	AIFM3	0.586843	27.0893
	GAS2L3	0.606699	27.0838
	NACA	0.40389	27.078
	ARHGAP23	0.548843	26.9992
	EIF3K	0.560503	26.968
	CKB	0.609473	26.8448
	TANC1	0.580321	26.8404
	DAAM2	0.613254	26.7909
	DDIT3	0.556128	26.7801
	GABARAPL1	0.547665	26.7328
	SCML1	0.568507	26.7079
	SCN4B	0.533834	26.7041
	CD74	0.596142	26.6859
	DYNC1I2	0.597463	26.4639
	BBC3	0.643708	26.4138
	RAD23A	0.600358	26.3875
	TGM2	0.555966	26.341
	SNX15	0.619902	26.2853
	PPIA	0.529977	26.2198
	C17orf58	0.595029	26.2179
	PTPDC1	0.555216	26.1883
	RECK	0.569602	26.124
	GYS1	0.573938	26.0948
	PSMD2	0.61891	26.0786
	YWHAE	0.453245	26.0498
	RBM15B	0.558762	26.0193
	NOC2L	0.539276	26.0098
	TUFM	0.579992	26.0034
	RARRES2	0.461547	25.9994
	ZFP36	0.540127	25.9954
	PEX11B	0.584898	25.9411
	ZC3H14	0.650556	25.8877
	ARF4	0.582042	25.8278
	L3MBTL4-AS1	0.594582	25.8256
	TRAPPC12	0.579353	25.7938
	CRIP1	0.625476	25.7785
	SPATA7	0.555824	25.7703
	CMIP	0.591137	25.7676
	DOCK2	0.554929	25.7161
	PIGA	0.493312	25.6744
	TRAPPC9	0.585301	25.6642
	SH3PXD2A	0.573872	25.6072
	FLNB	0.52042	25.6002
	ADGRA3	0.576249	25.5823
	COX14	0.567253	25.5812
	FRRS1	0.577428	25.5627
	BTG2	0.448183	25.5056
	ETFB	0.620584	25.4846
	COX7A2L	0.543844	25.4723
	ABHD18	0.562509	25.4637
	PCBP1	0.5198	25.4549
	GUK1	0.577592	25.4497
	MZT2A	0.585738	25.4461
	ZER1	0.577519	25.4324
	MAP2K4	0.588949	25.4085
	SPSB2	0.572592	25.395
	GPN2	0.577775	25.3903
	UBA1	0.556883	25.3843
	NLRP3	0.512874	25.3833
	SASH3	0.560395	25.353
	TBL3	0.617394	25.3237
	CHST6	0.577288	25.2963
	CD300LF	0.628378	25.2942
	NHP2	0.590859	25.2935
	SMYD2	0.556179	25.2246
	UACA	0.637318	25.204
	EDEM1	0.417663	25.1877
	FOXP1	0.580578	25.1768
	PIGT	0.60257	25.0227
	WDR82	0.603051	25.0226
	TCTEX1D1	0.534664	25.001
	ATIC	0.563722	24.9768
	SNHG8	0.546176	24.946
	HSPA1B	0.548837	24.9342
	MTSS1L	0.600007	24.9261
	EBP	0.640381	24.8932
	TBL1X	0.561307	24.8692
	KCTD12	0.602185	24.862
	FAM49A	0.52842	24.8093
	BCL9L	0.57545	24.7889
	TBXAS1	0.546449	24.7788
	NXT2	0.57019	24.7655
	ZUFSP	0.5753	24.7172
	FBXL14	0.571487	24.6157
	LOC100506585	0.59734	24.5441
	DSC2	0.596773	24.4952
	SDHC	0.582714	24.4946
	EIF4E2	0.543623	24.457
	CCT2	0.521026	24.4312
	CUX1	0.598102	24.4042
	MRGBP	0.56198	24.3602
	MIF-AS1	0.585148	24.3384
	KHDRBS3	0.5386	24.2972
	EMX2OS	0.565307	24.2927
	KIAA1211L	0.579424	24.214
	TLCD2	0.606611	24.2049
	HLA-DMB	0.577197	24.1388
	GCDH	0.576133	24.1354
	FKBP7	0.610138	24.1203
	ANKRD50	0.519069	24.1089
	FUNDC2	0.597031	24.0745
	PTTG1	0.572476	24.0395
	PML	0.597376	24.0208
	SPTAN1	0.568682	24.0138
	CLDND1	0.534774	24.0045
	SCAMP1-AS1	0.583038	23.9777
	SCP2	0.556314	23.9745
	DHX40	0.536772	23.9251
	NDRG4	0.566652	23.8943
	TBC1D22A	0.597428	23.8893
	CDK19	0.564959	23.8451
	ACSF3	0.535778	23.8282
	CDCP1	0.548545	23.8198
	C7orf50	0.533477	23.8143
	VWF	0.564266	23.8023
	CHM	0.55561	23.7794
	MRC2	0.608689	23.778
	HLA-DPB1	0.569555	23.7624
	MAP6	0.542394	23.7518
	RBM22	0.576859	23.7421
	YWHAEP1	0.610134	23.6703
	INHBA	0.586618	23.5874
	TMEM219	0.516311	23.5481
	SDE2	0.583481	23.5405
	PLXNA3	0.560865	23.5385
	ERMN	0.522084	23.5324
	KCTD11	0.524209	23.509
	ACTN4	0.579959	23.4662
	TCEAL1	0.576297	23.4443
	MFN2	0.582898	23.3871
	SNX7	0.577481	23.3238
	XRN1	0.57725	23.3088
	STK32B	0.550914	23.3062
	PPP1R1B	0.562219	23.2951
	CAMTA1	0.568498	23.26
	GABARAP	0.478095	23.2034
	MSX1	0.503403	23.1785
	H6PD	0.603702	23.1553
	NAPSB	0.506629	23.1485
	HSPA1A	0.526228	23.1265
	PHLDB1	0.550576	23.1115
	HECA	0.526453	23.1079
	RAP1A	0.556897	23.0935
	SMAD2	0.537103	23.0923
	CCDC85B	0.561616	23.0846
	TMOD1	0.54293	23.0721
	CHSY1	0.593121	23.0617
	RNF122	0.524602	22.9762
	POLR2J4	0.559036	22.9499
	UBE2S	0.48784	22.9171
	DIXDC1	0.622154	22.8907
	SUCLG1	0.510749	22.8185
	ENOX2	0.589741	22.7879
	NDFIP1	0.545263	22.7621
	MIS18BP1	0.597277	22.7421
	XYLB	0.580519	22.7418
	SNIP1	0.556293	22.7367
	SPTY2D1	0.547439	22.7181
	RRN3P3	0.561793	22.6832
	TSSC1	0.50121	22.6431
	RPS6KA2	0.597198	22.6351
	PMS2	0.579424	22.595
	PNMA2	0.439451	22.5918
	A1BG	0.594657	22.5782
	IL10	0.444004	22.5395
	FAT1	0.552801	22.4625
	MTA3	0.510027	22.4586
	NDE1	0.554635	22.4466
	NBAS	0.579569	22.4457
	CAMSAP1	0.579366	22.4329
	MASTL	0.599073	22.4251
	JMJD1C	0.439717	22.4161
	ENPP4	0.572795	22.3655
	PAPOLG	0.467853	22.3641
	DLD	0.596836	22.2613
	CCDC174	0.563824	22.2612
	TOB1	0.492298	22.2424
	RIOK3	0.60118	22.2377
	CXorf40B	0.510617	22.2141
	BCL2L13	0.533944	22.2101
	HIBADH	0.515361	22.2066
	CMC2	0.554462	22.1707
	PHACTR1	0.557492	22.1531
	SPOCK1	0.51409	22.1333
	C1orf27	0.580754	22.1277
	MCM6	0.596287	22.1247
	KMT2E-AS1	0.578503	22.0611
	NORAD	0.536759	22.0568
	ABI1	0.571597	22.0533
	TXNDC16	0.518628	22.0406
	ENY2	0.558635	22.0352
	ZFAND2A	0.498394	21.9492
	DNALI1	0.459019	21.9478
	SERINC1	0.493308	21.942
	IMP4	0.57459	21.9342
	ZNF296	0.602765	21.9307
	SMOC1	0.439956	21.92
	DLGAP4	0.510942	21.8537
	SOAT1	0.547064	21.8511
	SHC2	0.587539	21.8449
	UBE2E2	0.541958	21.8357
	CMPK1	0.519365	21.8044
	WEE1	0.526746	21.786
	NID1	0.550521	21.777
	RPLP1	0.391858	21.7005
	GLIDR	0.515241	21.6684
	CIB1	0.565592	21.6469
	BAMBI	0.501787	21.6457
	FRYL	0.556917	21.6248
	ASCC1	0.549021	21.6231
	CMC4	0.575721	21.6188
	SCLT1	0.554822	21.5806
	HEXA	0.546332	21.572
	C1orf56	0.550443	21.5583
	NUDCD2	0.577001	21.5093
	PARGP1	0.519228	21.4902
	BASP1	0.472206	21.4627
	DUSP4	0.451788	21.4554
	GLDN	0.534417	21.4435
	HSPH1	0.472985	21.4375
	CHST12	0.48273	21.3488
	CRAT	0.53887	21.3303
	CROT	0.56944	21.3184
	BZRAP1	0.477139	21.2769
	TCTN1	0.589437	21.2705
	C10orf105	0.471649	21.1169
	HNRNPL	0.501498	21.0365
	RBBP4	0.568349	20.9727
	ADIPOR1	0.564698	20.9513
	ZFYVE9	0.588089	20.9111
	UGCG	0.512236	20.911
	DKK1	0.562736	20.9106
	ADD1	0.547976	20.9004
	TMEM187	0.5877	20.8872
	RPS24	0.365037	20.8651
	PAXBP1-AS1	0.529036	20.8622
	LRAT	0.535649	20.8554
	IPO11	0.559837	20.8424
	SMURF2	0.483591	20.8279
	VEGFA	0.503472	20.8161
	KLHL24	0.572202	20.8051
	PPP3CA	0.510897	20.7813
	NEK11	0.470714	20.7787
	RILPL2	0.494654	20.7265
	TMEM88	0.525756	20.7167
	PALM	0.487773	20.7139
	ITGB2	0.541933	20.6824
	C9orf78	0.550826	20.6454
	ABCD3	0.524628	20.5857
	ARL6IP4	0.516154	20.5711
	CREM	0.412292	20.5488
	CCHCR1	0.608177	20.5339
	ARHGAP5-AS1	0.502369	20.5129
	HIST1H3D	0.484931	20.4906
	GPX3	0.520921	20.4762
	RPS29	0.396565	20.4745
	TASP1	0.552915	20.4632
	HIST2H2BF	0.52141	20.4626
	RBBP5	0.538592	20.4468
	SLC25A24	0.568893	20.4188
	VCP	0.537723	20.4017
	GNPTG	0.59503	20.3867
	CAT	0.525525	20.3604
	IL13RA1	0.535598	20.3166
	SLCO1A2	0.567594	20.2916
	SAMM50	0.563095	20.2853
	LLGL1	0.546854	20.2761
	LOC284454	0.429632	20.268
	RHEB	0.503529	20.2657
	COX6A1	0.582417	20.2356
	ABCF2	0.598369	20.2298
	TUBA1A	0.574628	20.2267
	TPGS2	0.573825	20.2252
	CCDC146	0.561628	20.2131
	KCNQ1	0.518435	20.2001
	COL6A1	0.571913	20.192
	RBPJ	0.415827	20.1871
	NECAP2	0.454182	20.1786
	VWA8	0.571867	20.1597
	SCAND1	0.534736	20.141
	ACKR3	0.519859	20.1395
	FCF1	0.558648	20.1168
	LRP10	0.537036	20.077
	SNORA20	0.516684	20.0757
	SNRK	0.560421	20.0748
	OGFRL1	0.476369	20.0225
	NELL2	0.441236	20.0055
	USP22	0.519516	19.9815
	FTH1P3	0.514268	19.9656
	RPL36AL	0.406538	19.9552
	TUBB1	0.555897	19.9461
	DSTNP2	0.55647	19.9443
	GBGT1	0.511051	19.9386
	ANP32B	0.318144	19.9164
	TRIM35	0.575849	19.9082
	MAML3	0.519915	19.8903
	NFAM1	0.480471	19.8653
	FAM43A	0.535113	19.8531
	TCAF1	0.522307	19.8363
	PTPRA	0.550878	19.7946
	ZNF407	0.564643	19.7713
	PPP1R8	0.498467	19.6498
	TPP1	0.530001	19.6201
	ANAPC16	0.545423	19.619
	UQCRB	0.475637	19.6149
	PAPSS2	0.577305	19.5977
	NEK4	0.511925	19.5792
	L3MBTL1	0.515138	19.5606
	KIAA0355	0.575357	19.531
	HIST1H1D	0.48826	19.5082
	PITHD1	0.484987	19.4856
	C6orf1	0.523013	19.4388
	C1orf64	0.539047	19.4248
	ACP1	0.576241	19.3857
	CTNNBIP1	0.503375	19.374
	LNPEP	0.515221	19.3599
	LTBP1	0.555693	19.3533
	GPC2	0.569217	19.2908
	OSER1-AS1	0.562333	19.2753
	TTYH1	0.586148	19.2665
	COPG2	0.489303	19.1592
	AREL1	0.540325	19.1275
	ZNF117	0.475283	19.1215
	NDUFS8	0.506041	19.1129
	TBX2	0.567751	19.111
	MFSD6	0.542046	19.1097
	HIGD2A	0.508722	19.0785
	YBEY	0.546419	19.016
	CYBA	0.518824	19.0049
	OSM	0.479536	18.9754
	ZNF358	0.51936	18.8989
	GTPBP1	0.511988	18.8506
	STK10	0.586862	18.8416
	BBS1	0.519008	18.83
	KATNAL1	0.563949	18.825
	TNS3	0.536676	18.8116
	CCDC71L	0.555673	18.8066
	STXBP1	0.441977	18.766
	DDX43	0.569171	18.7383
	SPINT2	0.500028	18.7014
	NUB1	0.569973	18.6952
	LRRC14	0.570403	18.6777
	SNX3	0.477984	18.6701
	ELL3	0.525146	18.6605
	RALGAPA1	0.516613	18.6605
	SKIL	0.529877	18.6565
	MAP3K12	0.516324	18.6561
	CDC42EP4	0.485775	18.6171
	VWA3A	0.285535	18.6169
	LINC01578	0.469034	18.5873
	RAB3A	0.563941	18.563
	NOTCH2	0.55116	18.5608
	ALDH1L2	0.522887	18.5415
	IAH1	0.51665	18.5339
	NSF	0.524537	18.5306
	PFKFB3	0.355904	18.529
	METRNL	0.500642	18.5209
	NLK	0.458838	18.5191
	ZBTB25	0.492912	18.4968
	CREBBP	0.420629	18.4942
	LINC00847	0.529901	18.4601
	CLDN23	0.558043	18.4573
	KIAA1033	0.500283	18.4554
	COPE	0.516982	18.4177
	ACLY	0.539984	18.4059
	REPS1	0.50794	18.3849
	TMEM109	0.515004	18.3664
	KIAA0196	0.543552	18.3535
	UBE2F	0.492222	18.353
	LDOC1	0.44551	18.3511
	SPATA5	0.539815	18.3443
	PRSS12	0.534272	18.3262
	PPP1R11	0.530163	18.3
	CYB5R4	0.511427	18.2893
	SLC25A25	0.425493	18.2756
	COX7C	0.481686	18.2371
	DPEP2	0.501219	18.2317
	TUBGCP3	0.466772	18.2114
	FGF1	0.529454	18.2057
	LDLR	0.42671	18.2008
	PRKCB	0.519426	18.1811
	DERA	0.496076	18.1644
	CDK5R1	0.51199	18.1522
	PPFIBP2	0.52602	18.1417
	TAF7	0.538261	18.0796
	LOC101927752	0.501238	18.0164
	FAM83H	0.540257	18.0075
	HTT	0.504502	17.9857
	ARPC3	0.51281	17.983
	PRIM2	0.529123	17.9751
	SLC41A1	0.509526	17.9468
	TMTC4	0.499842	17.9274
	ATP8B4	0.465423	17.9247
	INAFM2	0.395363	17.9145
	CIPC	0.549564	17.8742
	CEBPD	0.495746	17.8411
	HIPK2	0.470807	17.8292
	SPRYD3	0.543758	17.7349
	FLNC	0.546303	17.7336
	ATAD1	0.575705	17.7321
	SFPQ	0.449036	17.7298
	CLIP1	0.543807	17.72
	ALDH7A1	0.520141	17.7154
	ACTR2	0.449756	17.6876
	RPL37	0.319454	17.6833
	NFATC2	0.443723	17.6727
	TMEM231	0.549404	17.657
	KIF1A	0.502014	17.6518
	CWC25	0.55127	17.6392
	ABAT	0.4911	17.5692
	PELI2	0.494326	17.5349
	RPL36A	0.345509	17.4967
	CAP1	0.463414	17.496
	NRAS	0.487974	17.4949
	CD99	0.549884	17.4815
	HNRNPAB	0.517131	17.4756
	PDXDC1	0.493092	17.4617
	AOC3	0.472168	17.4122
	TIGD3	0.540188	17.4116
	RPL38	0.363469	17.403
	INTS7	0.463302	17.396
	CARD19	0.485806	17.3876
	PTPRS	0.553121	17.3719
	NLRP4	0.491902	17.3642
	HOTAIRM1	0.48433	17.3478
	VPRBP	0.433984	17.3117
	ISG20L2	0.467135	17.3057
	EPAS1	0.522986	17.3026
	SPAG9	0.429132	17.2927
	RALY	0.449767	17.2842
	RPAP3	0.554134	17.2669
	KAT2B	0.434933	17.2647
	ARNT2	0.514864	17.2484
	ZNF844	0.437993	17.2267
	TRIP10	0.521556	17.2192
	HAUS2	0.490529	17.2168
	CLIC6	0.445611	17.2109
	MRPS18A	0.516319	17.1952
	DPH1	0.504763	17.1777
	NXT1	0.503824	17.1713
	ELK1	0.498311	17.1205
	MPLKIP	0.531877	17.1171
	DZIP3	0.487592	17.0958
	NR1D1	0.492923	17.054
	SNHG6	0.525635	17.0328
	GNGT2	0.526302	16.9811
	FAM217B	0.500967	16.9546
	PNO1	0.494094	16.9463
	TMEM147	0.47953	16.9406
	CCDC86	0.473076	16.9184
	CCNG2	0.459252	16.8916
	KAT7	0.489654	16.8636
	CYB5R1	0.530021	16.8528
	NTN4	0.463582	16.8304
	IL6	0.50152	16.827
	TOR1A	0.512555	16.778
	FOXN3	0.535816	16.7724
	MAPKAPK5	0.537674	16.7656
	KIFAP3	0.449551	16.7584
	TSNAX-DISC1	0.577157	16.7525
	FLOT2	0.434244	16.7338
	GTF2B	0.379869	16.7156
	BTD	0.435289	16.7109
	ZGPAT	0.525438	16.7047
	LMAN2L	0.440133	16.6945
	METAP1D	0.515123	16.6774
	R3HDM2	0.525549	16.6621
	RASSF8	0.395674	16.6447
	SDHA	0.455724	16.6291
	MLC1	0.40579	16.6146
	RAP2C	0.474776	16.6009
	FAM65C	0.428896	16.5895
	FAM131A	0.451503	16.5767
	NBPF12	0.482748	16.5635
	UBXN10	0.522255	16.5613
	NSMCE1	0.443781	16.5352
	STK16	0.537816	16.507
	COG7	0.425878	16.5033
	ETV5	0.540959	16.4435
	SH3BGRL2	0.504375	16.4378
	RSF1	0.55899	16.4338
	CHMP6	0.512636	16.4287
	TBCC	0.423673	16.3869
	ZNF385C	0.53593	16.3836
	SOCS3	0.488266	16.3552
	SERINC3	0.480979	16.3265
	ICOSLG	0.472544	16.3223
	CYCS	0.319668	16.315
	RABAC1	0.533179	16.2679
	HIST1H2BK	0.449083	16.2604
	KIAA1107	0.514013	16.2565
	AHCTF1P1	0.527631	16.2507
	DRC3	0.421532	16.2302
	MOB3B	0.476609	16.1605
	DHRS3	0.506897	16.1504
	ANKRD40	0.504431	16.1362
	NONO	0.503849	16.128
	LOC100506639	0.516749	16.1054
	ACADM	0.498436	16.0851
	APBA2	0.45547	16.0729
	PRPF4	0.432579	16.0438
	RGS13	0.401785	16.0294
	COL6A2	0.504193	16.0291
	DHX32	0.480555	16.018
	TSTA3	0.52144	16.0094
	IFT27	0.509346	16.0057
	AGAP4	0.546866	15.9827
	CFAP126	0.449959	15.9492
	RC3H2	0.452907	15.9387
	KAT5	0.489263	15.9315
	GNPTAB	0.539292	15.8892
	KRT10	0.48287	15.8774
	BEST1	0.486656	15.8575
	GLRX3	0.516742	15.8413
	FSTL1	0.46282	15.8363
	IGFLR1	0.489097	15.8188
	GAS1	0.456557	15.8063
	RIT1	0.43495	15.7884
	GMPR	0.51214	15.7857
	USP5	0.485959	15.7635
	VPS13C	0.435852	15.7085
	BTBD19	0.440706	15.7074
	IKZF1	0.459814	15.655
	NFIX	0.486097	15.652
	SUMF2	0.511069	15.6253
	USP37	0.490244	15.6195
	ZNF219	0.558528	15.6188
	TMEM59	0.510781	15.6108
	SIAH1	0.417463	15.597
	LOC102724297	0.532422	15.5703
	ARSB	0.473694	15.5697
	TSPAN3	0.501163	15.5392
	MSTO2P	0.484656	15.5225
	CKAP5	0.514052	15.5221
	ATP5O	0.49793	15.5148
	TMEM208	0.520343	15.4981
	DDX46	0.474812	15.4861
	ANGPTL4	0.541662	15.4765
	C7orf73	0.46902	15.4617
	SLC44A2	0.530699	15.4452
	KLHL7	0.496016	15.4265
	RGP1	0.468637	15.4133
	CTDSP2	0.511835	15.3757
	EFNA4	0.49326	15.3652
	ARRB1	0.487782	15.3486
	ARFIP1	0.400912	15.3225
	ITPRIP	0.301607	15.3151
	CNOT1	0.527395	15.3039
	FZD5	0.455535	15.3031
	PANK3	0.515516	15.3019
	IRF2BP2	0.476096	15.2817
	ZEB1	0.510825	15.2759
	POLA1	0.45946	15.2564
	COL14A1	0.487117	15.2475
	DDX28	0.496709	15.246
	DNAH6	0.355702	15.245
	HERC6	0.455767	15.2392
	RBM14-RBM4	0.542987	15.236
	PIGG	0.490675	15.2221
	AGT	0.431082	15.2184
	FUBP1	0.42159	15.213
	TMEM255B	0.473259	15.1771
	EGLN2	0.527345	15.1631
	TSG101	0.460135	15.16
	USP54	0.495958	15.1532
	GDAP1	0.518876	15.1301
	POLR3D	0.50991	15.1221
	SRD5A3	0.476504	15.1066
	OSMR	0.524553	15.0809
	LSM14B	0.5132	15.0666
	THRAP3	0.519961	15.0649
	AP5S1	0.449501	15.0561
	CD109	0.389215	15.0446
	IRAK2	0.298572	15.0299
	ZIC1	0.494433	15.025
	THOC2	0.515161	15.0184
	COPS3	0.489485	15.0074
	SARNP	0.471643	14.999
	RARG	0.430093	14.9565
	ST5	0.483393	14.9357
	SRSF5	0.336778	14.9305
	MADD	0.466606	14.9103
	DDX60	0.469512	14.8954
	LSM10	0.428365	14.865
	ARPIN	0.524024	14.8647
	TNFSF9	0.320829	14.8582
	THBS1	0.508833	14.8517
	HIST1H2BD	0.446371	14.8451
	ZNF471	0.442965	14.8248
	COX8A	0.358429	14.8133
	OAT	0.455531	14.8028
	TREM1	0.44411	14.791
	CEP152	0.511282	14.7788
	NAP1L3	0.452285	14.7763
	CHPT1	0.445927	14.761
	ATP6V0C	0.500917	14.7509
	KIF1B	0.464566	14.7299
	IQCK	0.47318	14.7247
	PRRC2A	0.276616	14.7229
	HMGN2	0.410444	14.6897
	SLC25A36	0.399637	14.6883
	TREX1	0.478584	14.6793
	RAB5A	0.427692	14.6756
	FCF1P2	0.501502	14.6663
	KDM4A	0.478909	14.6483
	FAM53C	0.368189	14.6477
	CDKN1B	0.359097	14.646
	RPS19BP1	0.449029	14.6421
	TMX4	0.466816	14.6304
	AREG	0.381629	14.6274
	C17orf96	0.435568	14.6256
	TCEA2	0.465837	14.6145
	TTC37	0.483561	14.6064
	TRAPPC8	0.456479	14.6009
	COL5A2	0.526661	14.5972
	RAF1	0.458199	14.5722
	ABLIM1	0.508772	14.5665
	LOC643072	0.442033	14.5571
	GLYR1	0.491013	14.5375
	UQCR11	0.461032	14.5041
	INPP5F	0.457585	14.4887
	WDR19	0.412548	14.485
	FAM71A	0.453883	14.4793
	ATPAF1	0.390549	14.4347
	USP27X	0.42209	14.4067
	METTL14	0.455464	14.402
	WDR24	0.435993	14.3916
	MOCS1	0.486837	14.391
	GSTM5	0.489389	14.3683
	CARS2	0.53232	14.3643
	SEC31A	0.443692	14.3493
	RBMX2	0.467277	14.3458
	SERTAD1	0.366994	14.3397
	ACY3	0.435085	14.3372
	MRPL54	0.469518	14.3261
	MYCL	0.444573	14.32
	ASCC3	0.485897	14.3153
	NME4	0.523692	14.3076
	VASN	0.527358	14.2814
	SEC23IP	0.478258	14.281
	OGFOD3	0.530619	14.2498
	SERP1	0.432525	14.1916
	ADAMTSL4-AS1	0.510681	14.1836
	TMEM230	0.495501	14.1833
	EFHC2	0.412316	14.1791
	MGAT1	0.462193	14.1634
	PNPLA8	0.377555	14.1561
	KIAA1586	0.490862	14.1253
	TULP4	0.503398	14.1236
	ZCCHC2	0.453044	14.0703
	RGPD8	0.468202	14.0599
	NDST1	0.518611	14.0486
	HNRNPM	0.51582	14.0422
	MAN1B1	0.44853	14.0383
	HPRT1	0.428033	14.0346
	APOPT1	0.487171	14.0106
	ATP6V1H	0.461179	14.01
	GSPT1	0.46636	14.0045
	SLC25A3	0.351955	14.0017
	CDIPT	0.373851	13.9778
	ZNF579	0.379285	13.9703
	GNAO1	0.42389	13.9476
	ZNFX1	0.367309	13.9367
	GTF2IRD2B	0.438791	13.9354
	CDK4	0.409381	13.9339
	TIMM9	0.502272	13.9067
	DENND4A	0.347651	13.882
	HDAC11	0.494486	13.8805
	RWDD2A	0.50607	13.8772
	SMU1	0.438268	13.8733
	EBLN3	0.446149	13.8693
	SNAPC1	0.468364	13.8318
	LEPR	0.457822	13.827
	SEPHS1	0.495277	13.8148
	PPP3CB	0.472818	13.8033
	JAGN1	0.453677	13.7987
	SYNGR1	0.492949	13.7889
	ACTRT3	0.429828	13.7726
	ALMS1	0.509129	13.7722
	EIF6	0.389651	13.7685
	ALAD	0.447864	13.7672
	MAD2L2	0.454257	13.7558
	SLC25A11	0.381663	13.755
	CXorf57	0.424036	13.7502
	C9orf16	0.481351	13.7398
	TMEM119	0.455331	13.7243
	NEU4	0.479871	13.721
	RAB5B	0.428192	13.7113
	MIEF2	0.450219	13.7086
	SLC2A13	0.489321	13.7034
	UBA2	0.425408	13.6936
	MFSD2A	0.450582	13.6779
	XRN2	0.389648	13.6556
	GBF1	0.363374	13.6064
	ATG4C	0.455554	13.6003
	DHX8	0.455491	13.5665
	GALT	0.47841	13.562
	HACD4	0.466345	13.5486
	TM7SF3	0.427146	13.5482
	MAPK6	0.349686	13.5306
	DDX10	0.474732	13.5213
	TK2	0.490496	13.4788
	FOXD1	0.491346	13.4736
	INTS12	0.487603	13.4557
	SLC12A2	0.462838	13.4485
	SUPT4H1	0.415767	13.4389
	SLC2A4RG	0.541701	13.4366
	MTFR1	0.509136	13.4267
	AIP	0.507304	13.3963
	LOC153684	0.462428	13.3959
	ADGRL2	0.389439	13.3917
	APBB1IP	0.410264	13.3259
	PPM1N	0.446941	13.3257
	TAF1A	0.44638	13.3152
	ZNRF2	0.436128	13.2818
	FAXDC2	0.399613	13.2728
	FTSJ3	0.471095	13.2538
	NDUFB5	0.341689	13.2521
	ASL	0.519024	13.2343
	EIF4E3	0.42314	13.2338
	SNAPC3	0.471183	13.2277
	SLCO3A1	0.468454	13.2236
	HLA-DRB6	0.421569	13.2214
	MRPS25	0.457491	13.2157
	POLE3	0.482224	13.1925
	CEP89	0.450588	13.1841
	TTC26	0.463051	13.1803
	S100Z	0.463169	13.161
	TNFSF13	0.46855	13.1219
	FAM46A	0.388506	13.112
	LRG1	0.421941	13.0935
	PSMB6	0.481597	13.0575
	KIAA1324L	0.447548	13.0533
	ID4	0.416166	13.0501
	PLGRKT	0.5149	13.0499
	PEX14	0.421528	13.0166
	CP	0.44611	12.9978
	SRSF7	0.266703	12.9711
	SUPT3H	0.490383	12.9689
	SUCLA2	0.416886	12.9674
	FLYWCH2	0.462522	12.9654
	TWISTNB	0.460123	12.9649
	GBP2	0.36263	12.9495
	NUFIP2	0.422236	12.94
	TMLHE	0.498427	12.9294
	CDS1	0.505064	12.9233
	ARL2	0.412686	12.9179
	ANG	0.43216	12.8966
	ALG1	0.464398	12.8925
	PMP22	0.475421	12.8589
	EIF4E	0.297218	12.8436
	HBP1	0.381086	12.7784
	PPP1R32	0.342021	12.7607
	FBN1	0.350341	12.7582
	PRAM1	0.35336	12.7431
	EPB41L1	0.392163	12.7242
	RELA	0.468023	12.7173
	MRPS28	0.43236	12.6992
	ZFAT	0.427664	12.6879
	VWA3B	0.452057	12.6874
	MFSD12	0.464689	12.6682
	PLXND1	0.477249	12.6484
	BCL7B	0.485982	12.6458
	IFT81	0.454618	12.6386
	MRPL48	0.428467	12.6343
	UBE3C	0.452445	12.6299
	MAP3K9	0.434374	12.623
	DYNLT3	0.406739	12.6183
	PTBP3	0.37026	12.6134
	RALGDS	0.472225	12.5814
	GPHN	0.418422	12.5629
	SLC4A5	0.475959	12.5624
	CACNA1D	0.375169	12.5597
	BVES	0.484322	12.5546
	C14orf166	0.439427	12.5371
	ZC3H8	0.451048	12.5313
	ZGRF1	0.491642	12.5281
	ATP8A1	0.42992	12.5269
	MICAL1	0.382953	12.5089
	CALM2	0.327422	12.4908
	FLNA	0.418279	12.4776
	FZD4	0.434908	12.4503
	XPOT	0.431	12.445
	NDUFA8	0.479138	12.4431
	FAM193A	0.52829	12.4247
	SLC22A17	0.430185	12.4153
	RNF208	0.463374	12.4017
	AKT2	0.448931	12.3958
	RGS5	0.468246	12.3791
	MDM1	0.430158	12.3731
	FRMD6	0.428628	12.3665
	PRKAG1	0.386397	12.3253
	C15orf38-AP3S2	0.487731	12.3188
	RPL9	0.349615	12.3069
	TMED5	0.413206	12.2983
	CCDC18-AS1	0.416971	12.2805
	GPANK1	0.44338	12.2793
	TMEM47	0.460494	12.2744
	C12orf73	0.440329	12.255
	CHKB-CPT1B	0.478139	12.2141
	NFIC	0.435815	12.1671
	QPCTL	0.47641	12.1632
	TOMM7	0.171784	12.135
	IRF2BPL	0.354417	12.1324
	NCOA2	0.488158	12.1226
	OLIG1	0.455903	12.1214
	SLC25A38	0.454783	12.1181
	BLZF1	0.488584	12.1084
	KCNQ1OT1	0.399845	12.101
	CDC42BPA	0.473329	12.0523
	BRE-AS1	0.466055	12.0349
	NGRN	0.422199	12.0293
	ATP5D	0.478029	12.0184
	IQCB1	0.425762	12.0154
	LRRC32	0.418128	11.9969
	CRIM1	0.468282	11.9925
	AGO2	0.467091	11.9727
	CTGF	0.429048	11.9572
	OGFOD1	0.395228	11.9518
	RGS9	0.465449	11.9471
	RAB4B	0.4186	11.9159
	ARID1B	0.360474	11.8846
	CPEB2	0.493055	11.8723
	RUFY1	0.450749	11.8651
	ERLEC1	0.416799	11.8336
	ANXA2R	0.466439	11.8299
	C14orf28	0.431914	11.8282
	UNC5B	0.415186	11.7911
	NDUFS1	0.483297	11.7655
	TRIM56	0.393668	11.7639
	PPARA	0.366353	11.7608
	TLE3	0.380012	11.7565
	NUP205	0.436662	11.7419
	DENND6B	0.431035	11.7405
	COQ10A	0.37128	11.7315
	NAGLU	0.47355	11.7244
	FYB	0.366713	11.7112
	ITGA6	0.455578	11.6861
	KSR1	0.463196	11.6849
	REV3L	0.397174	11.6805
	ARHGAP15	0.439308	11.6756
	GNAI1	0.438501	11.6745
	RDH10	0.446329	11.6701
	MAGI2-AS3	0.429531	11.664
	SMG1P5	0.416704	11.6608
	BISPR	0.409547	11.6593
	TEAD1	0.422746	11.6543
	CHAC1	0.474227	11.6224
	TTC28	0.48873	11.6222
	PPP1R10	0.455207	11.6099
	TCHH	0.463578	11.6022
	TUBGCP5	0.460023	11.5973
	PES1	0.470546	11.5785
	ASB3	0.427338	11.5754
	MED9	0.412145	11.5508
	PYGB	0.432125	11.5483
	IFIT2	0.46016	11.5259
	GPSM1	0.417696	11.5087
	ARSD	0.423913	11.5072
	NUDT2	0.444444	11.5017
	DUSP8	0.377399	11.4881
	CHIC1	0.451874	11.4812
	SLC39A3	0.42486	11.4783
	TNFRSF13C	0.426658	11.4737
	GOLGA6L4	0.451744	11.4649
	LMNB2	0.405077	11.453
	LRRC59	0.422418	11.4462
	RASGEF1C	0.45037	11.4425
	APBA1	0.488595	11.4325
	ALPK3	0.467731	11.4197
	DDX54	0.396282	11.4038
	ARMT1	0.417653	11.4009
	RANBP9	0.339898	11.3894
	KIF3B	0.464899	11.3885
	PCYT2	0.423496	11.3866
[truncated: 1,493 more rows]

## Sheet: darkmagenta
		MEdarkmagenta	connectivity
	PHLDA1	0.917796	70.252
	GPNMB	0.924516	69.7733
	CAPG	0.90311	67.6185
	NAP1L1	0.925895	64.3236
	ALCAM	0.917888	64.0041
	DFNA5	0.887952	63.0203
	SCARB2	0.920764	62.7779
	VAT1	0.881993	61.9541
	RGCC	0.879224	61.2651
	MITF	0.885251	59.1933
	ABHD2	0.882236	58.9861
	TIMP2	0.867324	58.9692
	LGALS1	0.884448	58.4425
	RNF130	0.870654	57.4603
	TWSG1	0.900918	55.6679
	ANXA7	0.856138	55.6066
	NUPR1	0.845849	55.3501
	CRTAP	0.825472	54.8773
	GALNT1	0.890158	54.4611
	MYO1E	0.873353	54.3959
	LPL	0.903019	53.9638
	SLC15A3	0.856554	53.6054
	HGF	0.87133	53.4193
	SLC44A1	0.860117	53.3159
	APOC1	0.85268	52.5492
	ASAH1	0.83052	51.308
	PTPRG	0.854018	51.2246
	CTSD	0.839003	50.5558
	ALDH1A2	0.852856	50.456
	SLC37A2	0.909038	50.0746
	MSR1	0.850606	49.0892
	MSN	0.863703	48.8095
	ITGB1	0.830053	48.4467
	DIRAS1	0.814653	48.4283
	TSKU	0.873093	48.4155
	TRIQK	0.842784	47.7598
	GSR	0.874024	47.1186
	RRAGD	0.853752	47.0865
	CEBPA	0.828532	47.0714
	RASAL2	0.850735	46.6535
	GYPC	0.863805	46.6063
	IARS2	0.838126	46.3536
	USP2	0.808207	46.2681
	SPIRE1	0.808087	46.0433
	RAB10	0.836078	45.0403
	RAB7A	0.836454	44.9805
	LINC00346	0.840915	44.9615
	SHOX2	0.831782	44.8503
	MMP2	0.796895	44.7765
	WDR1	0.824868	44.6388
	ST13	0.871825	44.0891
	MINK1	0.814244	44.0838
	CSDE1	0.828043	43.7028
	CDKN2B	0.866676	43.6223
	TEX2	0.795686	43.4298
	FABP3	0.847735	43.3793
	KIAA0930	0.839335	43.009
	ADCY3	0.832297	42.9428
	MFI2	0.867671	42.8922
	PLPP3	0.803176	42.496
	LILRA4	0.784898	42.3401
	VIM	0.798742	42.1218
	SORL1	0.763747	41.9767
	CCL20	0.830936	41.4846
	ELAVL1	0.838622	41.3593
	TMBIM6	0.806816	41.2793
	SLC47A1	0.807686	41.0179
	RAB3GAP1	0.805134	40.8236
	SUPT16H	0.818308	40.7085
	CCRL2	0.83342	40.5939
	MGLL	0.871184	40.5381
	PDE8A	0.82766	40.3982
	XRCC5	0.818701	40.3942
	CBX1	0.840828	40.2079
	DOCK3	0.79831	40.0206
	JAK1	0.817147	39.99
	LTA4H	0.83642	39.8255
	ARC	0.808291	39.7907
	FAM135B	0.797682	39.0129
	MYOZ1	0.839011	38.4997
	GOLIM4	0.812217	38.4704
	RTN4	0.806178	38.1013
	XPR1	0.804566	37.6606
	CHRNA1	0.81835	37.6553
	RAB5C	0.782208	37.5551
	MAP4K3	0.856235	37.491
	DCTD	0.80533	37.4769
	FLJ41200	0.823646	36.5772
	EIF5B	0.81131	36.2461
	CD68	0.761236	35.9546
	BMPR2	0.822645	35.8766
	DENND4C	0.782728	35.2505
	SUMO3	0.78338	35.1837
	CD81	0.75996	35.1351
	VEGFB	0.746817	35.0566
	PRR5L	0.81508	34.9978
	CDV3	0.803432	34.9506
	PGBD5	0.813837	34.8922
	ZNF669	0.795989	34.8416
	TMEM192	0.786569	34.7514
	ATP6V1E1	0.810345	34.5682
	ASAP1	0.816064	34.5087
	HS2ST1	0.788845	34.1201
	DDB1	0.753569	33.779
	KLF11	0.770327	33.763
	OSBPL8	0.790126	33.7625
	GABRB2	0.785177	33.7319
	SNX12	0.749829	33.5591
	TRHDE	0.794434	33.4921
	CCDC28A	0.806047	33.3544
	NAB2	0.78465	33.1282
	UBL3	0.770763	33.1149
	OXR1	0.793821	33.1049
	HSD17B14	0.753728	32.9558
	CHMP4B	0.793415	32.8188
	IDS	0.776517	32.7586
	XYLT1	0.749926	32.7492
	ATP6V1F	0.764091	32.6335
	STRN	0.768294	32.5892
	ICAM4	0.755142	32.2689
	DOCK4	0.784932	32.0156
	FARP1	0.803123	31.3808
	NPY1R	0.75398	30.9327
	EFL1	0.778524	30.8608
	XRCC6	0.785505	30.8436
	SLC35F6	0.792088	30.8232
	OLFM2	0.755119	30.7217
	UBL4A	0.73698	30.7154
	LRP12	0.781897	30.6341
	LGALS3	0.803335	30.5874
	LIMS1	0.80067	30.4454
	FAM21A	0.751995	30.2819
	GNAS	0.778608	30.2462
	PPT1	0.71917	30.0318
	EPS8	0.738164	29.9511
	NRCAM	0.763903	29.79
	SNX24	0.748474	29.4734
	ACAA2	0.72719	29.4505
	CLTC	0.776292	29.1232
	LMO1	0.782466	29.1029
	NPEPPS	0.781301	29.0552
	MAMLD1	0.762755	29.0153
	MALT1	0.755296	28.8402
	APOBEC3C	0.732527	28.7322
	PPP2CB	0.76344	28.5605
	TREM2	0.722487	28.5443
	A2M	0.735389	28.5418
	NR1H3	0.749469	28.4313
	MLPH	0.73891	28.1865
	ANXA5	0.768046	27.9379
	LIPA	0.790809	27.8702
	PROSC	0.755904	27.8189
	LIF	0.734668	27.8054
	TNS1	0.750462	27.767
	ESYT2	0.740605	27.7297
	RTTN	0.761112	27.7158
	COPRS	0.783252	27.7093
	S100A1	0.758135	27.7008
	GAS7	0.705775	27.4373
	TDRD6	0.756952	27.4261
	COLEC12	0.742615	27.3108
	CABIN1	0.724777	27.1599
	CAMSAP2	0.756062	27.1299
	ZNF436	0.721072	27.0638
	ZYX	0.781516	27.0432
	CXCL10	0.728199	27.0168
	LMO4	0.750216	26.9908
	FBP1	0.716595	26.9873
	PLAU	0.736385	26.8525
	CNOT6	0.75669	26.8352
	EEPD1	0.777043	26.5332
	SMC3	0.738051	26.4794
	FABP5	0.733723	26.0051
	RNF19B	0.778415	25.9474
	ANXA2	0.710412	25.9203
	EDNRA	0.737025	25.8639
	TMEM251	0.752945	25.81
	IL23A	0.722086	25.6631
	SLAIN2	0.736284	25.5117
	EIF2D	0.716664	25.5025
	MYH9	0.734094	25.4981
	ATG7	0.711462	25.4539
	RNH1	0.726571	25.3939
	NR3C1	0.774698	25.1904
	G0S2	0.734464	25.0819
	SNX9	0.77333	25.0387
	EPB41L4A-AS1	0.691127	24.6763
	UQCRQ	0.751729	24.6044
	PPP2R4	0.746945	24.2215
	PPP2R5A	0.759734	24.2141
	MMP14	0.726764	24.1464
	ABT1	0.716211	24.1286
	SARAF	0.738529	24.1088
	HADH	0.771649	24.0923
	ACTG1	0.697136	24.0825
	FTL	0.688811	23.9993
	SLC38A6	0.763954	23.9964
	HAVCR2	0.639891	23.9743
	PTMS	0.742622	23.8426
	PEBP1	0.724546	23.6204
	HMGCL	0.732146	23.5754
	KPNA3	0.691988	23.5485
	PRCP	0.665551	23.3195
	SNAP29	0.719248	23.3087
	FGD5-AS1	0.709429	23.2547
	MAP3K5	0.717518	23.0112
	RAD21	0.728544	22.985
	HNRNPF	0.728019	22.9849
	PTGS1	0.708906	22.9782
	TSPAN4	0.70453	22.8839
	SORBS1	0.661585	22.621
	SNRPC	0.731979	22.6045
	PPP2R5D	0.676089	22.5725
	PRKAA2	0.747743	22.4863
	CPM	0.69651	22.249
	KHDRBS1	0.741356	22.2435
	CCDC109B	0.710723	21.9168
	RAB4A	0.699245	21.8371
	WDR35	0.723839	21.7808
	TRIM44	0.701182	21.7031
	CD59	0.706222	21.6052
	LIX1L	0.73823	21.5785
	ABCA1	0.728414	21.5689
	DPYSL2	0.690778	21.5416
	LRIG3	0.719522	21.46
	NFATC1	0.690416	21.4482
	RNF11	0.715702	21.404
	SPRY2	0.703037	21.338
	LGALS9	0.711139	21.3359
	CCT4	0.7278	21.2927
	C1orf198	0.709654	21.2458
	SCCPDH	0.719613	21.2081
	MRPS30	0.700783	21.1887
	MRPS36	0.68739	21.1408
	SVIL-AS1	0.702956	21.1312
	SEMA5A	0.722192	21.1309
	CERS6	0.69844	21.0375
	CORO1C	0.697508	20.8234
	NDUFB2	0.715721	20.6901
	SEC63	0.669961	20.6733
	MARCH8	0.701982	20.6156
	WARS	0.694359	20.5553
	PRKAR2A	0.675441	20.5228
	GABARAPL2	0.706858	20.4822
	PEA15	0.731385	20.4514
	RFX2	0.670256	20.4306
	CDS2	0.708831	20.3802
	FAM107B	0.734263	20.3681
	FBXO32	0.734931	20.1917
	ANKH	0.746317	20.1688
	PRKCH	0.685254	20.0947
	MPP1	0.697065	19.992
	DPP4	0.713915	19.7854
	KLHDC8B	0.689041	19.7461
	GPC4	0.701416	19.7344
	WDTC1	0.670345	19.7172
	UBE2E1	0.728092	19.7148
	RASSF3	0.684426	19.5698
	ITPK1	0.65332	19.4835
	ARID5B	0.700405	19.4612
	ZNF777	0.671472	19.3927
	APOBR	0.637707	19.3748
	CYFIP1	0.666512	19.3458
	QPCT	0.702472	19.2876
	RNFT1	0.697717	19.2266
	VDAC2	0.715358	19.0563
	HSPB8	0.704048	19.039
	PERP	0.713114	18.9359
	BLOC1S2	0.704229	18.8546
	MOAP1	0.677306	18.8035
	PRR15	0.712679	18.797
	HNRNPUL2	0.711823	18.7794
	NUAK1	0.725534	18.6719
	NUDC	0.703045	18.5648
	PDPN	0.719918	18.5267
	HSDL2	0.656197	18.4967
	PSMA2	0.70255	18.4943
	FNTA	0.666927	18.4513
	PCLO	0.667128	18.4187
	LYST	0.689118	18.4141
	SKP1	0.703458	18.4094
	SLC17A5	0.655081	18.305
	COL1A1	0.65895	18.2622
	XIRP1	0.704839	18.1894
	TNFAIP8L3	0.691538	18.0989
	ALDH2	0.660026	18.0429
	VAV2	0.679004	17.9884
	KANK1	0.659921	17.9446
	PPID	0.683731	17.8906
	C1orf226	0.691895	17.8674
	PITPNB	0.697516	17.7737
	TUBB6	0.652534	17.7655
	CPNE8	0.66869	17.7638
	AMZ2	0.639327	17.7424
	CDC5L	0.677742	17.7241
	CPSF2	0.670337	17.7011
	PLEKHB2	0.713825	17.6985
	MRPS2	0.678121	17.5111
	CTDSPL	0.708579	17.4717
	MGST3	0.700658	17.4333
	ARL13B	0.696261	17.3666
	BCL2L1	0.715424	17.3368
	SOS1	0.717546	17.3306
	SMAD7	0.68523	17.2878
	S100A13	0.652398	17.286
	AKR7A2	0.65207	17.125
	NDUFA4	0.670832	17.035
	SUSD1	0.722927	16.9134
	MAP3K2	0.662435	16.7995
	ATRAID	0.689473	16.7171
	WAC	0.643592	16.7059
	TBC1D2	0.696845	16.6737
	CD37	0.580395	16.653
	FAM195A	0.63537	16.6061
	RAP2A	0.657479	16.5228
	PRDX1	0.666193	16.4532
	RCSD1	0.619406	16.4048
	GABRE	0.664617	16.3534
	SEMA6D	0.661861	16.2396
	SNU13	0.627353	16.2354
	ZNF395	0.671452	16.215
	USP13	0.693295	16.1679
	ZNF639	0.648765	16.0761
	ST3GAL1	0.647333	16.0449
	TNFRSF11B	0.637737	16.0448
	CSNK1A1	0.594936	16.0255
	ARRDC4	0.627698	15.9538
	PILRA	0.661663	15.9138
	GNG7	0.67728	15.8995
	SRPRB	0.631083	15.7627
	PPARG	0.649471	15.7544
	GUCY1A3	0.678506	15.7345
	C14orf169	0.620345	15.6747
	SEPW1	0.643734	15.612
	PJA2	0.661204	15.6044
	GALNT11	0.68232	15.2985
	CAPRIN1	0.634801	15.2002
	KIAA1143	0.644	15.1969
	UBE3A	0.687113	14.9551
	SEC14L1P1	0.657587	14.932
	DCUN1D4	0.6565	14.9056
	RXRA	0.682915	14.8943
	POLR2L	0.6223	14.893
	TXNRD1	0.647666	14.8844
	PTGR1	0.639804	14.8551
	PPM1M	0.654243	14.8379
	ADRBK2	0.675878	14.6957
	RASD2	0.626604	14.6348
	CHCHD10	0.627273	14.6112
	HNRNPLL	0.62774	14.6082
	PDE4DIP	0.6836	14.5823
	ETFA	0.659407	14.5574
	MBNL2	0.59533	14.5498
	CAMK1D	0.616258	14.5465
	BRMS1	0.616818	14.5217
	SGPP1	0.638827	14.4768
	CSTB	0.656761	14.4355
	RSU1	0.620633	14.3642
	DNAJC21	0.641046	14.3384
	CRYZ	0.623023	14.2763
	FAM20C	0.63233	14.2737
	SEPT10	0.629598	14.1954
	LASP1	0.628301	14.1851
	SMC2	0.619732	14.1584
	TMEM167B	0.626743	14.1321
	ZNF765	0.621836	14.1012
	CD6	0.683066	14.0229
	STARD13	0.6704	14.0006
	FIS1	0.594187	13.9751
	FOXO3B	0.584603	13.8933
	AKIP1	0.610825	13.8655
	ZAK	0.589637	13.8336
	CYP27A1	0.621511	13.7926
	COX10	0.654762	13.7455
	TRAF7	0.602594	13.6876
	DENND2C	0.630569	13.613
	ABCC3	0.636569	13.5556
	SYF2	0.636436	13.4923
	UFC1	0.627623	13.486
	SSRP1	0.622352	13.4144
	PDS5A	0.667608	13.3287
	UBE2R2	0.598996	13.3281
	USPL1	0.60252	13.2785
	CSF1	0.628232	13.257
	TMEM169	0.644866	13.1478
	MRPL14	0.6641	13.1466
	ALDH3A2	0.614139	13.1448
	KIRREL	0.59243	13.1445
	CD84	0.605869	13.1211
	CREBRF	0.623411	13.0824
	CELSR1	0.631766	13.0745
	PSMD13	0.650908	13.0243
	SDC4	0.677739	13.0106
	DNAJC19	0.63015	12.9881
	C11orf58	0.640786	12.9455
	HMOX1	0.581974	12.9004
	PLBD2	0.62658	12.8447
	TBK1	0.599501	12.8423
	HTR7	0.626422	12.8054
	LRIG1	0.635491	12.724
	PLEKHH3	0.545551	12.678
	PIK3C2A	0.595526	12.6104
	C15orf48	0.620997	12.5667
	RND3	0.631109	12.5396
	PREPL	0.603982	12.5157
	FAM49B	0.584737	12.5145
	PCBD1	0.58145	12.5019
	ZNF582	0.589801	12.4856
	STX6	0.612606	12.4193
	PLEK	0.591602	12.3829
	ASTE1	0.544712	12.3682
	UBE2I	0.626149	12.3369
	BLCAP	0.567187	12.2927
	LARP7	0.631411	12.2725
	ALAS1	0.577808	12.2644
	CA2	0.593967	12.2265
	SLC7A1	0.639369	12.1969
	ARHGAP10	0.605998	12.1847
	HIPK1	0.565976	12.1444
	WASL	0.612639	12.116
	MAT2B	0.61735	12.0431
	ZKSCAN5	0.561718	12.043
	PJA1	0.608592	12.0209
	GTF2H3	0.568653	11.9413
	WDFY1	0.626995	11.9274
	SHOC2	0.602364	11.8759
	PADI1	0.615187	11.8314
	PCNP	0.580013	11.6901
	TCEA1	0.617246	11.6286
	MAP4K4	0.579493	11.5743
	ISOC1	0.601742	11.5524
	BIRC3	0.599461	11.463
	TMEM64	0.574494	11.463
	ARPC4	0.611364	11.4393
	ULBP1	0.550244	11.4352
	MYEOV2	0.61166	11.423
	PAPD4	0.606866	11.4217
	CH17-340M24.3	0.550745	11.4174
	CD63	0.570001	11.4143
	MED21	0.609494	11.3988
	MRPL45	0.579788	11.3262
	C6orf106	0.600176	11.3169
	HSPA4	0.628429	11.2912
	PALLD	0.62558	11.2833
	SET	0.607105	11.2667
	LPAR1	0.566128	11.25
	NUDT21	0.602473	11.2305
	GFM1	0.569245	11.221
	PTER	0.618385	11.1877
	LMBR1	0.602213	11.1173
	HS3ST1	0.635057	11.0704
	FBXO8	0.589458	11.0578
	HLCS	0.5789	11.0272
	C4orf32	0.572888	10.9977
	SUMF1	0.566116	10.9616
	KIF26B	0.536785	10.9535
	JAM2	0.575934	10.9519
	BCAR1	0.562874	10.9223
	TAB2	0.522668	10.8939
	TNPO1	0.609208	10.8691
	ERC1	0.598933	10.8653
	PDCD4	0.547848	10.8537
	EIF4EBP2	0.533774	10.8188
	ATP6V1D	0.563967	10.7634
	CENPB	0.579585	10.7466
	PURA	0.560095	10.7394
	CHIT1	0.581651	10.6567
	TMOD3	0.608503	10.6314
	CXCL2	0.600082	10.6087
	SNX5	0.565938	10.5636
	ZNF470	0.575915	10.5631
	RHOQ	0.598474	10.5501
	SOS2	0.603122	10.5413
	TMEM129	0.528379	10.4922
	LITAF	0.474323	10.4686
	CD3EAP	0.610176	10.401
	WRN	0.569711	10.2977
	FEZ2	0.560466	10.2812
	CDR2	0.550078	10.2779
	SF3B4	0.603377	10.2465
	CNKSR3	0.591417	10.2256
	ASF1A	0.571346	10.2038
	UHMK1	0.587475	10.1916
	MDH1	0.578888	10.1903
	OAZ2	0.59542	10.1825
	LRRCC1	0.562903	10.123
	LOC105378047	0.595644	10.1058
	SETD2	0.574732	10.0917
	AP1S2	0.604987	10.083
	PTGES3	0.554058	10.0574
	DR1	0.557608	10.0538
	LIMK1	0.573894	10.0531
	PRKACB	0.494123	10.0167
	ACHE	0.57838	10.0069
	RIF1	0.539234	9.98053
	NR3C2	0.57182	9.96846
	NDUFA9	0.55227	9.95663
	COQ4	0.596641	9.89993
	RNF220	0.560523	9.88564
	LINC00963	0.568853	9.88543
	SLC9A7	0.574102	9.87513
	RRAGC	0.549532	9.87352
	KPNA4	0.584187	9.87039
	STK40	0.582188	9.85079
	SOCS6	0.54209	9.84839
	SEPT7	0.578978	9.83742
	NF2	0.55282	9.81538
	GPRASP1	0.549721	9.77206
	TAOK3	0.577805	9.76781
	ADAM17	0.518247	9.74965
	ALKBH7	0.561569	9.7416
	PIGU	0.55262	9.70319
	CNPPD1	0.578081	9.69775
	CABLES1	0.596231	9.68186
	PAIP2	0.57812	9.6717
	H2AFY2	0.492936	9.65185
	ITGAV	0.595732	9.6091
	IFNB1	0.552356	9.59827
	AKT1S1	0.534803	9.53507
	RNF167	0.553422	9.50719
	CXXC5	0.539759	9.43479
	PFDN1	0.570537	9.42628
	PRPF40A	0.566819	9.42199
	KLF7	0.553432	9.41085
	UBR7	0.582287	9.3908
	TMEM184C	0.560379	9.35205
	FXYD5	0.580458	9.34789
	SULT1C2	0.559463	9.30743
	NAA20	0.534055	9.30202
	PRICKLE2	0.54635	9.29053
	CLCN3	0.53501	9.28801
	MTCL1	0.541094	9.28116
	RNF125	0.457313	9.25167
	NCS1	0.567929	9.23314
	DCUN1D3	0.525094	9.20059
	EPN1	0.554428	9.20044
	USP6NL	0.594706	9.13582
	DHRS9	0.560949	9.12186
	ZHX1	0.573782	9.11417
	MATR3	0.552393	9.03866
	MLLT4	0.536072	9.01796
	MTIF2	0.570744	8.99793
	FZD1	0.572846	8.99219
	GBE1	0.521096	8.98297
	FAM76A	0.538888	8.96959
	RRAD	0.520432	8.94929
	FAM118B	0.542678	8.94762
	SUMO1	0.55422	8.94578
	AGAP3	0.552223	8.92859
	CC2D2A	0.581997	8.92193
	MFAP1	0.512478	8.84399
	FBXO27	0.575844	8.79889
	AGO1	0.488926	8.76993
	SPG20	0.55593	8.72647
	CCDC82	0.535263	8.68932
	SAMHD1	0.563868	8.68258
	LRRC42	0.557669	8.68258
	DENND2D	0.560274	8.68031
	FHL3	0.577241	8.66267
	MFHAS1	0.574886	8.6609
	ARFGAP2	0.551235	8.63902
	CFAP97	0.530052	8.60871
	FAM134A	0.553719	8.60205
	CHST1	0.561653	8.59935
	HEBP1	0.542272	8.55639
	SEMA3C	0.531403	8.49092
	ACADS	0.56239	8.41599
	SLC36A4	0.493127	8.41494
	PLEKHF2	0.530452	8.34118
	AASDHPPT	0.515756	8.32356
	LOC389641	0.513988	8.30171
	SFXN3	0.524773	8.30144
	CTTNBP2NL	0.539304	8.29684
	ILDR2	0.491103	8.28284
	CRKL	0.52398	8.2736
	EMC4	0.571457	8.25117
	GRHPR	0.579409	8.21771
	SAMSN1	0.508815	8.20639
	SMIM10L1	0.567687	8.1926
	EDN1	0.532986	8.17908
	SGCB	0.569607	8.1553
	DYNLL1	0.527454	8.14258
	SMAP1	0.539209	8.1399
	ANKHD1-EIF4EBP3	0.464887	8.13399
	LSP1	0.497244	8.12978
	RPA1	0.538902	8.12612
	NEK6	0.489794	8.09153
	AKTIP	0.574143	8.08812
	MAML2	0.54876	8.08651
	NAV2	0.513172	8.08014
	TTC7B	0.508113	8.04238
	ABL1	0.505286	8.01956
	LYPLA2	0.503887	7.98503
	ATP9A	0.59199	7.96841
	RPL36A-HNRNPH2	0.505971	7.95511
	COL1A2	0.544827	7.95433
	OSBPL1A	0.505759	7.94619
	BACE1	0.471388	7.94119
	ZNF576	0.543652	7.93962
	LGI2	0.551055	7.93103
	ATP13A3	0.531847	7.87207
	PITPNM3	0.454666	7.81561
	GNA12	0.542087	7.81257
	EXOC5	0.546498	7.80981
	KCNMA1	0.52445	7.73103
	LOC100129203	0.505711	7.68061
	OPTN	0.518866	7.61932
	ATP6V1B2	0.452351	7.58109
	CEP41	0.434116	7.5681
	CUL3	0.524083	7.56784
	C21orf91	0.522985	7.56062
	TSN	0.470458	7.54068
	TXNDC17	0.520159	7.52779
	RALB	0.538724	7.51076
	GHDC	0.505549	7.49439
	COPA	0.519049	7.48924
	PLEKHO2	0.548096	7.48644
	FN1	0.486643	7.48605
	TMED2	0.536893	7.47621
	CYTH3	0.448274	7.47509
	MRPL4	0.507501	7.47111
	FOXA1	0.550105	7.43379
	PPP2R5C	0.505046	7.43273
	PPP1R3F	0.515693	7.43053
	AK3	0.525554	7.42374
	C12orf49	0.506584	7.4124
	TRIM37	0.501473	7.40348
	ERBB2IP	0.469732	7.38744
	KCNK13	0.515403	7.37848
	CLIP2	0.476948	7.36781
	BRK1	0.510564	7.35376
	RGPD4	0.495888	7.33641
	TSR3	0.536367	7.33295
	SNRNP27	0.540709	7.317
	NETO2	0.491087	7.29619
	EML5	0.531707	7.28955
	MTHFD1	0.490011	7.25177
	MEX3D	0.529774	7.22566
	BEX5	0.427003	7.21964
	STIP1	0.472807	7.20177
	NCKAP5	0.514271	7.19848
	CLEC17A	0.529401	7.18337
	DSTN	0.514576	7.1766
	DBI	0.551655	7.17435
	HGH1	0.478775	7.16817
	NR1D2	0.534335	7.16503
	RND1	0.546156	7.1623
	ALS2CL	0.467204	7.16209
	TRIB2	0.536471	7.15832
	SECISBP2L	0.483839	7.14312
	SLC15A4	0.509443	7.14169
	EMP1	0.492157	7.1375
	SMC6	0.515715	7.1285
	CA11	0.556719	7.12744
	ZFR	0.478495	7.12395
	FUBP3	0.552522	7.11955
	DIABLO	0.495796	7.1036
	NPC2	0.458984	7.05625
	LRRC39	0.524884	7.0455
	ZNF106	0.430455	7.02866
	ZNF271P	0.492288	7.02192
	USP1	0.5072	7.01855
	YIPF5	0.453967	6.9965
	INADL	0.523002	6.99398
	NELFCD	0.496187	6.98782
	RABGAP1	0.499052	6.9692
	SAV1	0.480154	6.96447
	TLR4	0.412633	6.96369
	TMEM127	0.534943	6.96224
	ESCO1	0.496951	6.9501
	SLC25A20	0.48714	6.92142
	MRPL57	0.500336	6.89659
	REST	0.504233	6.87327
	MMRN1	0.505567	6.86927
	SKAP2	0.440859	6.8666
	COL4A3BP	0.504477	6.84429
	BANP	0.518275	6.82709
	LPIN2	0.530004	6.82409
	CPNE2	0.49677	6.81622
	ARCN1	0.489842	6.7915
	MIER3	0.53217	6.76428
	RHOBTB2	0.498176	6.76035
	TCEAL8	0.529475	6.75817
	CTSL	0.500466	6.72413
	TRO	0.507168	6.71873
	SUMO2	0.498332	6.71788
	NDUFS7	0.494558	6.71039
	BCAP31	0.46563	6.70309
	NUDT15	0.501595	6.7026
	MKL2	0.502836	6.67539
	SPICE1	0.483421	6.67177
	ZFYVE16	0.505935	6.60559
	BAZ1B	0.571217	6.58565
	RECQL	0.495902	6.58524
	SDHD	0.496483	6.57526
	PC	0.499813	6.56506
	ZC3H10	0.472257	6.56489
	NDUFAF3	0.454606	6.55877
	AP4E1	0.458418	6.53932
	COIL	0.515187	6.51654
	HDAC1	0.506304	6.48775
	ZNF510	0.447343	6.48313
	SPR	0.490609	6.47247
	ZC3H15	0.488085	6.42657
	EGFR	0.498614	6.41234
	MYO1D	0.526738	6.41138
	CEP128	0.44234	6.39579
	NAA30	0.518742	6.36349
	OLA1	0.46763	6.30861
	SLC12A6	0.450379	6.28551
	TRAM1	0.372651	6.26885
	UQCRC1	0.495414	6.26491
	KAT8	0.415656	6.26297
	NDUFA4L2	0.524562	6.24593
	POLR2G	0.506575	6.24284
	RAP1GDS1	0.419874	6.23476
	OSBPL3	0.492587	6.22468
	SEC62	0.455447	6.17545
	LOC648987	0.475082	6.14964
	EHBP1	0.516874	6.14687
	SDHAF1	0.517819	6.13565
	TXN2	0.490732	6.12126
	CTSZ	0.45445	6.10694
	MYO9A	0.439655	6.10667
	TFDP2	0.470776	6.09623
	COL9A2	0.483535	6.08978
	EMCN	0.454746	6.07892
	PAQR5	0.467683	6.07717
	FAM168B	0.481864	6.05955
	RYK	0.488902	6.05442
	IL6R	0.449245	6.02322
	NVL	0.440199	6.0156
	GRINA	0.500375	6.01166
	LOC100507424	0.442697	5.99198
	GTF2IRD1	0.485142	5.97936
	CCDC106	0.495191	5.96207
	GPR137B	0.524134	5.94861
	CNST	0.523224	5.91237
	HM13	0.455271	5.91006
	GNPDA1	0.44902	5.90549
	RASGRP3	0.459716	5.88646
	MRPL49	0.506654	5.87651
	PDAP1	0.435054	5.85888
	ZDHHC5	0.485703	5.85009
	ARAP1	0.46078	5.84365
	HN1L	0.475864	5.83846
	PSMD4	0.454078	5.82659
	PMFBP1	0.483649	5.8118
	HERPUD2	0.488768	5.81131
	DNAJB5	0.506741	5.80677
	PTPN7	0.47786	5.79445
	ST6GALNAC6	0.499655	5.78359
	ARMC1	0.477873	5.77176
	TBCE	0.444395	5.76413
	BRINP2	0.463626	5.74087
	NMT2	0.4676	5.72705
	TEX261	0.517588	5.72324
	RAB32	0.511394	5.72255
	CCDC66	0.517475	5.69807
	DUSP16	0.43146	5.66904
	RNF10	0.416776	5.65226
	ELK3	0.457584	5.61944
	COL8A2	0.443656	5.60115
	AHCYL1	0.396898	5.59809
	TMA7	0.439452	5.58952
	GPR89A	0.515419	5.57627
	SHMT1	0.415316	5.57599
	LCA5	0.479582	5.57482
	CCDC151	0.457842	5.5608
	MSLN	0.386855	5.53632
	SCO1	0.488473	5.52819
	DCAF12	0.376631	5.4802
	EI24	0.429231	5.47469
	ATP5J2	0.419821	5.45477
	SNX30	0.451106	5.44762
	AXL	0.497188	5.43978
	ARMCX5	0.381574	5.43483
	TAF6	0.444714	5.42112
	A4GALT	0.487581	5.40764
	TCF7L1	0.533765	5.40224
	CFAP58-AS1	0.440677	5.39858
	PEMT	0.421369	5.37444
	P2RX4	0.467253	5.34951
	BRI3	0.477128	5.33909
	PCM1	0.457173	5.32258
	ZNF697	0.501284	5.29752
	DDX23	0.500448	5.29648
	RRP1B	0.420972	5.29504
	FMO2	0.467117	5.293
	ECHDC1	0.45908	5.29079
	KLHDC1	0.423587	5.28685
	CMTM6	0.314714	5.25501
	DDX52	0.490585	5.25374
	LOC100129034	0.421878	5.2449
	PSMC1	0.471261	5.24068
	ACAT1	0.368882	5.22522
	ESD	0.476258	5.20135
	VPS33B	0.477483	5.19404
	BPHL	0.47191	5.1841
	MYL6B	0.497363	5.18386
	DHX29	0.449122	5.17436
	CHRNB1	0.461694	5.17204
	UNC13B	0.433658	5.16862
	LAMA3	0.4781	5.16138
	KDM1A	0.464909	5.1537
	APOC2	0.411404	5.14694
	PAFAH1B1	0.403423	5.14535
	FAM3C	0.445082	5.14163
	TRMT5	0.391099	5.12817
	PID1	0.461967	5.10382
	AZIN2	0.460678	5.08854
	PARVA	0.478295	5.08556
	PSMA6	0.418615	5.0801
	SLC26A11	0.383509	5.07744
	ATG4D	0.411064	5.07083
	EXOSC5	0.43003	5.04427
	LTBP2	0.480429	5.01429
	HSD17B12	0.425721	5.00655
	MATK	0.444041	4.99698
	ANKRD13C	0.452078	4.99406
	PFKP	0.448733	4.98958
	PSMC5	0.425336	4.9792
	GPRIN3	0.459298	4.97685
	NEMP1	0.409139	4.97345
	STARD7	0.427765	4.97093
	SPDL1	0.430292	4.95009
	CYB561A3	0.435783	4.94804
	VEZF1	0.452576	4.93246
	RAPH1	0.422506	4.9232
	BMF	0.465341	4.90164
	PEX3	0.491072	4.89125
	LRRC8B	0.395984	4.88677
	MPC1	0.447516	4.87226
	PRELP	0.492491	4.85539
	IGF2	0.433149	4.82774
	LOC101928304	0.460072	4.82657
	MTURN	0.442758	4.82173
	OLFML2A	0.489286	4.81345
	IMPACT	0.462036	4.81262
	SMC4	0.465832	4.80431
	FAM173B	0.448939	4.80143
	HTRA2	0.399689	4.79853
	TP53RK	0.338539	4.78168
	LRRC4	0.358957	4.78008
	ZNF620	0.40031	4.77309
	CTNNBL1	0.415849	4.77262
	ZNF227	0.458043	4.76995
	CHCHD4	0.496937	4.75472
	CERK	0.424218	4.75004
	PLEKHG4	0.413277	4.73799
	PNPLA4	0.352252	4.72054
	RNASEK	0.416799	4.71315
	H2AFV	0.3819	4.70708
	RPIA	0.450701	4.70516
	FAM212A	0.406447	4.69858
	PITPNC1	0.358725	4.6984
	WDR44	0.346219	4.6967
	PIK3CG	0.402125	4.69398
	PPP4R3B	0.410388	4.69298
	KBTBD3	0.439082	4.68027
	EXOC2	0.425245	4.67634
	SHARPIN	0.431348	4.67461
	SLC25A33	0.408253	4.64374
	CHI3L1	0.376368	4.64093
	ATP1B3	0.419242	4.63562
	CDC42	0.406373	4.62289
	TOR3A	0.418022	4.61895
	CPVL	0.444409	4.61453
	PTRHD1	0.355222	4.60624
	PDGFC	0.475974	4.59103
	COPB2	0.429597	4.58416
	SALL1	0.428071	4.56225
	NUP107	0.465149	4.54894
	CHRNA7	0.46122	4.54688
	KIF16B	0.37393	4.52663
	RBM42	0.41383	4.49738
	LINC00997	0.377732	4.49237
	SACM1L	0.293552	4.45651
	SGPL1	0.335913	4.45417
	PAIP2B	0.425717	4.45174
	BCAT1	0.39687	4.44006
	ADGRD1	0.443376	4.43871
	PLEKHM2	0.438237	4.4088
	GDI1	0.377052	4.3984
	MEF2C	0.377879	4.39823
	RFC5	0.450305	4.38673
	CALCOCO2	0.422929	4.38592
	ZNF37A	0.43579	4.37849
	CLDN1	0.443337	4.37002
	CHIC2	0.373379	4.36896
	TMEM154	0.387634	4.36847
	DAGLA	0.438249	4.35285
	GLCE	0.335733	4.34635
	KIAA2026	0.454519	4.33299
	ITGAX	0.38775	4.32432
	ANAPC5	0.424208	4.29185
	MAPK3	0.394677	4.24898
	RFC1	0.41651	4.24626
	SMC1A	0.374062	4.23474
	IRAK1	0.386775	4.23255
	CS	0.434782	4.22472
	UBR5	0.411028	4.21146
	TMEM19	0.448108	4.2025
	ASNA1	0.437111	4.1885
	RAB22A	0.371509	4.18049
	RAC1	0.435893	4.16368
	CXCL3	0.415811	4.14604
	VAPB	0.380859	4.13883
	ZNF204P	0.429959	4.13545
	UBE2D1	0.335592	4.12826
	ATP6V1A	0.401827	4.11669
	MKRN2	0.443888	4.1109
	CCNDBP1	0.403025	4.10984
	KIAA1429	0.464418	4.10821
	PDLIM7	0.390995	4.10525
	LINC01003	0.408868	4.10418
	ARFGEF2	0.43268	4.08902
	KBTBD8	0.455988	4.07065
	USMG5	0.386704	4.05896
	LONRF1	0.421222	4.03718
	PCYOX1	0.34295	4.03631
	ZFYVE1	0.43214	4.0155
	MAP2K2	0.41317	4.00921
	TGIF2-C20orf24	0.431771	3.99973
	CCT5	0.272207	3.97593
	RWDD4	0.447653	3.97514
	COQ10B	0.373351	3.95344
	ADAL	0.387119	3.94941
	COPS4	0.335705	3.93704
	CNRIP1	0.421202	3.93603
	SGF29	0.431963	3.93542
	PPIE	0.447852	3.93414
	LYSMD4	0.352254	3.91753
	KCNN4	0.332946	3.91254
	NPIPA1	0.455152	3.90484
	GSK3A	0.407984	3.9033
	ACTN1	0.399948	3.89449
	ENKD1	0.332125	3.89264
	WWP1	0.437398	3.87646
	CANX	0.325887	3.87636
	YWHAG	0.363146	3.85699
	ARHGEF9	0.324806	3.84789
	GID4	0.356831	3.84157
	NCEH1	0.439269	3.83744
	RIN2	0.369735	3.83684
	LOC728613	0.294932	3.82645
	RBM23	0.442278	3.80928
	VLDLR	0.456879	3.78881
	VPS45	0.365907	3.78264
	SUGT1	0.281138	3.77707
	ARHGAP18	0.390345	3.76699
	ITPR1	0.295844	3.74808
	PINX1	0.402551	3.74767
	BTN2A2	0.327511	3.74692
	TRMT112	0.412248	3.74471
	THAP4	0.347785	3.73756
	ASH2L	0.339056	3.73693
	ARHGAP6	0.429286	3.73429
	KLHL28	0.368247	3.734
	PIH1D1	0.348386	3.73196
	HVCN1	0.41264	3.72993
	ARL14EP	0.378424	3.71525
	NUP62	0.34874	3.70393
	ACTL6A	0.442661	3.7034
	CCDC71	0.39476	3.70214
	C16orf72	0.353459	3.68183
	MAPK12	0.405469	3.6791
	ELAC1	0.387716	3.67649
	BCAR3	0.329245	3.67238
	XXYLT1	0.381433	3.65969
	NDUFC2	0.329244	3.65411
	OPN3	0.37006	3.65109
	LRPPRC	0.448168	3.64721
	PECAM1	0.3479	3.64519
	NOP10	0.44627	3.63564
	SYTL3	0.380991	3.60782
	CX3CL1	0.32453	3.59392
	FAM199X	0.36463	3.59256
	MDFIC	0.46802	3.58075
	HPGDS	0.248387	3.56206
	POR	0.348871	3.55209
	CWF19L2	0.38582	3.54609
	CXCL9	0.38199	3.52669
	HINT1	0.332024	3.52327
	CIR1	0.381272	3.5177
	DCUN1D5	0.3096	3.49763
	MFSD14B	0.369017	3.4972
	CPED1	0.327666	3.48503
	LINC01024	0.426792	3.47953
	GMEB2	0.353897	3.47727
	ADM5	0.350801	3.46802
	ABHD17A	0.369862	3.44663
	TRAF3IP2	0.36585	3.43911
	PPP2R5E	0.377133	3.43455
	PSMB5	0.370813	3.42509
	FAM96A	0.300228	3.41616
	RFC3	0.388501	3.4064
	CACNB1	0.420874	3.39394
	AKAP2	0.399963	3.39335
	TMEM134	0.417136	3.39318
	CD47	0.396889	3.39081
	SRPK2	0.42283	3.3904
	FPR3	0.401773	3.38633
	AGPAT5	0.383212	3.36684
	CHTOP	0.376582	3.35852
	BBS7	0.379367	3.35208
	GCC2	0.3559	3.34872
	LOC100996455	0.350026	3.34364
	BYSL	0.422916	3.33622
	HTATSF1	0.38337	3.33216
	GATM	0.315341	3.32522
	SCAF11	0.377832	3.32455
	AP2B1	0.30176	3.31539
	USP42	0.401257	3.3005
	ADGRL1	0.396583	3.27253
	GSTO1	0.345313	3.24991
	ZBTB7A	0.386721	3.24506
	ACRBP	0.305876	3.24165
	ELAVL4	0.318801	3.23855
	SRP68	0.278551	3.22896
	BCL7C	0.298358	3.22501
	LRRC37A	0.42467	3.22207
	CUL2	0.311896	3.21778
	INPP5A	0.370605	3.20973
	NDRG1	0.365923	3.20962
	ZFYVE21	0.385	3.20556
	SMG1P2	0.404508	3.20062
	MBIP	0.402894	3.19984
	SCOC	0.361102	3.19439
	MYL6	0.396083	3.18845
	CDC14A	0.377739	3.18305
	PLD2	0.319674	3.17816
	TOPBP1	0.425722	3.17439
	ZNF674-AS1	0.364751	3.17076
	ABI2	0.326086	3.16637
	UQCRBP1	0.337352	3.15539
	CYP2U1	0.3549	3.13723
	KIAA1191	0.354904	3.10209
	STRA13	0.368972	3.09406
	MTCH2	0.345566	3.08083
	SUSD3	0.335554	3.07135
	B3GALNT1	0.385953	3.06792
	PLSCR4	0.3795	3.06672
	TNFSF4	0.358835	3.0504
	GLTP	0.397127	3.05019
	FRMD4B	0.336564	3.04833
	CNBP	0.239939	3.04722
	ZNF28	0.352199	3.04406
	FASTKD2	0.308245	3.04084
	NKIRAS1	0.353384	3.02628
	WWP2	0.354524	3.0178
	BMS1	0.364294	3.01032
	N4BP1	0.30331	3.0082
	RMND5B	0.410807	2.99714
	KCTD7	0.417737	2.98816
	MCM2	0.357898	2.96844
	EGLN1	0.356351	2.96344
	SORD	0.246514	2.95615
	ARHGAP20	0.340072	2.95553
	LDHD	0.306443	2.94575
	FGD1	0.312349	2.93996
	IFNAR2	0.303318	2.93617
	SMARCAL1	0.36034	2.93266
	PET100	0.256698	2.92339
	GATAD2A	0.33563	2.91683
	TTC1	0.37963	2.88866
	MMP19	0.399194	2.87461
	TRNAU1AP	0.364089	2.87164
	ASB2	0.228795	2.86696
	TTC8	0.353965	2.86222
	HSD3B7	0.298662	2.85997
	ELP4	0.323695	2.85608
	PUDP	0.293912	2.85393
	CWC22	0.362019	2.85131
	SQRDL	0.40219	2.85014
	CDADC1	0.30891	2.84939
	UROD	0.322707	2.84201
	RSRC1	0.32098	2.84181
	TPT1-AS1	0.344854	2.84055
	SMAD3	0.360894	2.83618
	SDF2	0.387879	2.81856
	ARAP3	0.360139	2.81804
	ZNHIT3	0.316099	2.8131
	CARNMT1	0.414522	2.81154
	RAPGEF3	0.275086	2.80744
	UBFD1	0.398205	2.80465
	CORO1B	0.30942	2.77559
	C7orf26	0.307963	2.7707
	TCEAL4	0.38082	2.75904
	GRN	0.225843	2.75601
	MRPL39	0.323088	2.74866
	SNTA1	0.337635	2.74015
	MGC57346	0.343277	2.73665
	SNX6	0.30759	2.73267
	CTCF	0.332092	2.71923
	RNASEH1	0.333666	2.71133
	ASCL2	0.373332	2.70779
	CCNY	0.36784	2.6993
	G6PC3	0.328723	2.69514
	DNAJC27	0.386913	2.68925
	DAB2IP	0.31914	2.67108
	TMEM218	0.374101	2.65627
	OSTM1	0.387102	2.6517
	TMEM237	0.253833	2.63771
	TPCN1	0.35205	2.63317
	RRAGB	0.264991	2.61936
	URGCP	0.309296	2.59871
	FBXL17	0.337237	2.57782
	LOC100294145	0.355383	2.56232
	MTF2	0.299523	2.54032
	ZNF189	0.339978	2.52034
	SRSF8	0.304949	2.51881
	NBN	0.270258	2.50302
	SMG5	0.253597	2.50117
	RPL23AP7	0.357009	2.48564
	HADHB	0.311228	2.47317
	METTL8	0.340616	2.45652
	YEATS4	0.343002	2.44896
	MGST2	0.294226	2.43573
	MPZ	0.392069	2.42703
	ANKRD54	0.244866	2.42474
	BSG	0.35004	2.38894
	STK17A	0.311044	2.38404
	WDR60	0.328219	2.36767
	FMO5	0.275003	2.36234
	C2orf47	0.29714	2.35979
	THOP1	0.333989	2.35945
	SHROOM1	0.340809	2.35003
	REEP3	0.256186	2.33872
	TEX30	0.304092	2.33329
	POLR2F	0.358724	2.32935
	UBR2	0.322306	2.3143
	NTPCR	0.318304	2.31384
	VIPAS39	0.315168	2.30965
	BNC2	0.345261	2.29825
	WIPF2	0.273837	2.28435
	BLOC1S5-TXNDC5	0.291934	2.26846
	LCMT1	0.298773	2.26445
	MESDC2	0.318084	2.25371
	TNFAIP8	0.254976	2.22225
	PRMT6	0.312937	2.21838
	FCMR	0.323353	2.21295
	MTPAP	0.229756	2.19101
	GKAP1	0.22059	2.17259
	HAUS8	0.248549	2.15581
	LYSMD2	0.204142	2.15175
	ZNF622	0.31586	2.14531
	KCNMB1	0.362776	2.14422
	RPRD1B	0.27131	2.14327
	SCYL1	0.317295	2.13307
	CHST7	0.262773	2.125
	GLOD4	0.304407	2.11588
	RAB2B	0.278883	2.11317
	DNAJC15	0.253715	2.10999
	A2M-AS1	0.210113	2.10785
	BLMH	0.265639	2.10637
	SEC61B	0.270416	2.10441
	IFT46	0.264271	2.10366
	GXYLT1	0.192804	2.09349
	RUFY2	0.288838	2.09152
	CBX7	0.272275	2.08111
	FAM172A	0.231598	2.0732
	ARHGAP17	0.257344	2.06797
	EFEMP1	0.274531	2.06757
	ARHGEF10L	0.35974	2.04605
	GNAQ	0.369273	2.043
	ARHGAP35	0.325338	2.0399
	TMEM106B	0.348718	2.0387
	APMAP	0.106056	2.0323
	PAG1	0.202084	2.01723
	ZCCHC10	0.353629	1.9886
	LOC100240735	0.327498	1.98528
	TPP2	0.156214	1.98395
	PSEN1	0.260516	1.98183
	RABEPK	0.24937	1.95949
	AP5M1	0.188648	1.9594
	MRPL22	0.309771	1.95806
	RP9P	0.245422	1.95369
	SLC35F5	0.283512	1.95003
	TPRG1L	0.253234	1.93496
	LANCL2	0.131164	1.93075
	AMFR	0.309105	1.92892
	CPD	0.274587	1.92096
	C6orf89	0.237324	1.9199
	PRKRA	0.211419	1.91823
	PRMT9	0.236359	1.91733
	RYBP	0.250023	1.90457
	TVP23B	0.294665	1.90349
	DGKH	0.342814	1.89897
	TLK2	0.275553	1.89192
	SDPR	0.125235	1.86746
	RP9	0.243108	1.86306
	LOC100499489	0.225305	1.85633
	TRIM14	0.220697	1.85615
	MLLT10	0.292693	1.85602
	LZTFL1	0.230033	1.84656
	IPO13	0.291807	1.84632
	ST6GALNAC3	0.0901795	1.84399
	SCAMP1	0.217344	1.84382
	SERPINF1	0.176707	1.84058
	UROS	0.302025	1.83667
	MSI2	0.219494	1.81816
	SSH1	0.239184	1.8052
	KLHL20	0.270958	1.80367
	PIP4K2B	0.16477	1.79692
	ANKRD10	0.297762	1.7794
	C11orf54	0.316089	1.77454
	PEX12	0.320772	1.73453
	CEP112	0.218826	1.72362
	MGAT5	0.0135046	1.72073
	MOV10L1	0.253093	1.70227
	SP3	0.284659	1.69119
	DYRK3	0.121591	1.69095
	CDK17	0.289386	1.69013
	DNAJA2	0.255587	1.68858
	NRDE2	0.144419	1.68831
	BRCA1	0.217534	1.67402
	ZNF74	0.213181	1.66867
	DAPK1	0.279392	1.66344
	UQCC1	0.156784	1.6626
	TDRD3	0.121154	1.65995
	C15orf41	0.133247	1.64593
	FIG4	0.073333	1.64412
	FBXO31	0.205424	1.63866
	KDSR	0.266613	1.62682
	HEYL	0.265265	1.61885
	OSGIN2	0.0950301	1.5732
	CCL5	0.302804	1.56829
	PTPRCAP	0.280832	1.56583
	ALG10	0.187476	1.54828
	LOC100996255	0.233498	1.53962
	TIMM10	0.184727	1.53929
	DUSP22	0.125432	1.53824
	PRKX	0.168347	1.52776
	YDJC	0.212259	1.52335
	FBXO6	0.00533813	1.51719
	MGAT2	0.220261	1.514
	PSD3	0.242881	1.51083
	LOC101927550	0.106018	1.49092
	KMT5B	0.162494	1.4825
	PIBF1	0.262307	1.47518
	IFIH1	0.241239	1.46769
	TSTD1	0.229784	1.45766
	TPR	0.119742	1.43431
	PANK2	0.285135	1.43234
	HGSNAT	0.224545	1.42846
	PCMTD2	0.116979	1.4083
	TRAF3IP1	0.0279958	1.39672
	SYNCRIP	0.225555	1.39471
	SEC22A	0.239912	1.38729
	RNF7	0.0403226	1.38632
	MESDC1	0.217583	1.37664
	PDCD2	0.291661	1.37547
	HLA-H	0.28613	1.37402
	IGFBP4	0.114943	1.36686
	HLA-E	0.148606	1.35316
	MST1	0.144363	1.3417
	ENSA	0.223636	1.32664
	LOXL3	0.068722	1.32012
	NDUFA6	0.184536	1.31605
	RDH13	0.25623	1.3157
	SSU72	0.186493	1.3139
	MINOS1	0.110328	1.28548
	SDHAF3	0.0130245	1.28396
	TANGO2	0.139894	1.27917
	NME6	0.218088	1.26798
	HAUS1	0.238363	1.25967
	BTBD3	0.11504	1.22183
	TCF12	0.182061	1.219
	HNRNPA3	0.0239204	1.21028
	GAN	0.155332	1.19086
	TKFC	0.208274	1.18477
	NPTN	0.122989	1.18264
	ATRIP	0.204519	1.18208
	TRPC1	0.104111	1.16017
	RAB4B-EGLN2	0.0880717	1.15681
	DBR1	0.107916	1.13855
	MANBA	0.208841	1.13235
	CPAMD8	0.0170241	1.12432
	RNASEK-C17orf49	0.065851	1.09086
	OXSR1	0.145482	1.06452
	ANKRD17	0.0773106	1.06325
	EDC4	0.0728547	1.05697
	RPGR	0.192851	1.05252
	RB1CC1	0.139996	1.03045
	UBAC2	0.161873	1.02917
	MAP7	0.137251	0.987102
	SUPT20H	0.0311502	0.985616
	ZNF32	0.00033448	0.860312
	MTSS1	0.131373	0.84822
	SLC2A11	0.137235	0.828318
	DBT	0.167018	0.78334
	SNRPG	0.0328631	0.781075
	CDH23	0.0524516	0.697759
	ZDHHC24	0.0323377	0.648831

## Sheet: coral1
		MEcoral1	connectivity
	CAPN15	0.867959	100.489
	CDK5RAP3	0.888301	107.371
	CELF1	0.869703	88.1625
	CPSF3L	0.872989	101.088
	CPSF7	0.879156	88.2953
	FAF2	0.900877	92.8984
	FKBP11	0.88098	93.1068
	FKBP2	0.880476	93.1467
	GIMAP7	0.913725	102.316
	MTO1	0.889488	90.394
	PKN2	0.870732	92.1458
	PLEKHG5	0.873387	105.237
	PLXDC1	0.896044	100.234
	PPP6R2	0.872301	101.451
	PSMA3-AS1	0.931372	120.306
	PTAR1	0.877676	90.1583
	RGL2	0.894759	102.317
	SAP25	0.864634	89.3944
	SLC7A6	0.886076	100.172
	SMPD3	0.919391	107.556
	STAT2	0.845961	96.8461
	STX16	0.853364	103.832
	TLR6	0.85872	91.9221
	TNFRSF25	0.881473	102.144
	TP53INP1	0.913046	108.655
	ZDHHC21	0.86195	95.3392
	ZNF24	0.888324	89.5443
	ZNF549	0.890885	91.9459
	ZNF558	0.843564	92.735
	ZNF655	0.86333	89.8766
	JAML	0.842397	88.1372
	AGAP6	0.835363	87.8028
	MXD4	0.863184	87.4068
	NCF4	0.857732	86.6958
	SKP2	0.877007	86.2856
	STAB1	0.810853	84.8139
	TET3	0.859387	84.6169
	POGZ	0.861874	84.5617
	DGCR8	0.831103	84.5108
	TRIM27	0.842255	84.4759
	CFAP74	0.857517	84.4091
	UPF3A	0.841392	84.1826
	GLT1D1	0.833104	84.0146
	CDRT4	0.874428	83.4679
	KIAA0226L	0.872656	82.787
	CCL2	0.859137	82.5417
	ENGASE	0.817243	82.3654
	FAM193B	0.789732	82.0199
	MS4A14	0.868883	81.9966
	CHCHD7	0.826587	81.8768
	MSL3	0.838689	81.6755
	KAT2A	0.820273	81.3892
	EDA2R	0.877885	81.2553
	AHSA2	0.833863	81.1168
	TTC13	0.817977	80.8332
	NOL8	0.867141	80.4931
	STOM	0.812975	80.4092
	ZNF137P	0.873233	79.6608
	PLCXD3	0.852979	79.547
	SLC25A34	0.865187	79.4199
	FAM122B	0.863376	79.4052
	ZNF83	0.843116	78.7433
	LOC100505771	0.8117	78.3374
	ZNF568	0.819047	78.0538
	MKNK1	0.802412	77.8223
	TSPAN7	0.843209	77.8077
	LRRC45	0.818405	77.6212
	GOLGA1	0.836331	77.5189
	BRD8	0.842115	76.9688
	LUC7L3	0.827407	76.7522
	TIAL1	0.860239	76.6685
	AIM2	0.83109	76.4767
	ZNF710	0.825717	76.4225
	LIME1	0.813073	75.8827
	SEMA4B	0.853922	75.8803
	WNT2B	0.812517	75.861
	MAF	0.856368	75.5615
	CD93	0.793197	75.5297
	GNL3	0.809627	75.5021
	SUCNR1	0.841862	75.3427
	TAF1C	0.808188	75.3238
	C20orf197	0.827526	75.2301
	OGT	0.795187	75.2099
	ZNF225	0.844796	75.2027
	ARID3B	0.828903	74.3064
	CCR1	0.831011	73.7706
	PCDH12	0.84256	73.7334
	FAM73B	0.836844	73.2897
	ARHGAP9	0.801577	72.8536
	MYD88	0.805202	72.6569
	ATP13A1	0.78084	72.5926
	ADAT2	0.825919	72.5746
	RUBCN	0.804114	72.2215
	EIF2B1	0.824863	71.8786
	ATP6V1G2	0.806298	71.3818
	SLC25A19	0.80989	71.3771
	SLC16A4	0.815451	71.1041
	MAFG	0.809995	70.7803
	USP20	0.817372	70.7527
	PISD	0.83621	70.387
	TAL1	0.796164	70.3059
	LAT	0.806041	70.0773
	NDST2	0.776491	70.0388
	PSMB8-AS1	0.827486	69.9846
	GNL3L	0.820534	69.8602
	BIN2	0.797969	69.4928
	ZNF518B	0.839389	69.3216
	DISP1	0.800678	69.0217
	PBX2	0.83659	68.9997
	RNF19A	0.827929	68.9391
	RNF215	0.814416	68.5014
	CTU1	0.792999	68.1563
	ZNF326	0.832081	68.0673
	IRF9	0.803633	67.7435
	VHL	0.821623	67.7251
	GNRH1	0.807481	67.4618
	GGT7	0.824324	67.4048
	RBM6	0.797698	67.3837
	ZNF26	0.821179	67.2065
	ABHD3	0.81483	67.1419
	HERC2P9	0.809576	66.891
	SLC38A7	0.817053	66.8123
	FAHD1	0.808482	66.5536
	C7orf43	0.81834	66.3859
	TTC14	0.800692	66.3033
	ZNF507	0.811145	66.0553
	GUSBP4	0.786873	65.8631
	N4BP2L2-IT2	0.814815	65.3809
	ZNF211	0.830214	65.2649
	KIAA0895L	0.796938	65.237
	PNPT1	0.803082	65.2238
	CLK2	0.750276	65.2234
	RASA2	0.812726	64.4501
	DNAJC3-AS1	0.822587	64.3954
	ZKSCAN8	0.811655	64.3298
	NDUFV3	0.793771	64.314
	TXLNA	0.764088	64.2904
	DERL3	0.781327	64.0904
	WDR75	0.798951	63.9401
	DDX56	0.795039	63.866
	SKIV2L	0.80449	63.7344
	CYTH4	0.798202	63.5644
	POLE	0.804042	63.4424
	PHF10	0.800255	63.3399
	POP5	0.792104	63.1836
	LOC644285	0.822149	63.1241
	DGKZ	0.769094	62.9503
	PDE6D	0.787778	62.9219
	NFS1	0.810859	62.7265
	MKNK1-AS1	0.774519	62.2663
	ZNF808	0.791727	62.2531
	MAK16	0.802919	62.0976
	NOC3L	0.806942	61.6735
	DENND4B	0.73106	61.6399
	KDELR2	0.807427	61.2108
	PPM1K	0.795499	60.9651
	TMEM199	0.821418	60.5736
	AMY2B	0.766196	60.5707
	SLC26A6	0.795608	60.3584
	SF3B1	0.801089	60.2477
	U2AF2	0.767302	59.9361
	NICN1	0.77766	59.9318
	TFEC	0.79393	59.8461
	SLC30A7	0.786646	59.6015
	ITPRIPL2	0.818184	59.572
	MRPS21	0.768352	59.536
	LLGL2	0.810903	59.4099
	GDPD5	0.726809	59.1864
	TRMU	0.786288	59.1405
	LINC01268	0.785238	59.0678
	SPG7	0.746062	58.7883
	CLK4	0.792023	58.408
	ZNF254	0.769303	58.3359
	KIAA0141	0.765703	58.2322
	ZBTB8A	0.791862	58.1638
	SEC61A1	0.804892	57.9981
	ST8SIA4	0.765697	57.7896
	PROCR	0.789562	57.781
	NIPSNAP3B	0.763811	57.6959
	RAP1GAP2	0.748793	57.3887
	ZNF641	0.774118	57.3632
	TRIM5	0.77379	57.3367
	TMEM165	0.807148	57.3119
	SAP30BP	0.784801	57.3051
	DOCK6	0.794801	57.2816
	NDOR1	0.757179	56.853
	MDM4	0.783645	56.6974
	TJAP1	0.773851	56.6958
	ZNF783	0.726565	56.655
	PRDX4	0.781697	56.6073
	TMEM41B	0.801607	56.4749
	ZNF276	0.732348	56.4165
	NCOA5	0.788511	56.3169
	G2E3	0.77598	56.1924
	COQ7	0.784105	56.1379
	SLC6A6	0.788266	56.047
	DEF8	0.739883	55.9741
	IFI44	0.771875	55.9698
	SPATS2	0.781174	55.864
	POLR1C	0.779256	55.8635
	AFF1	0.79406	55.8557
	NDUFV2	0.788188	55.8544
	LPAR2	0.777642	55.8313
	ZNF302	0.758626	55.7573
	SLC15A2	0.7597	55.7361
	PTCD3	0.74736	55.5899
	BRICD5	0.783191	55.3995
	DEDD	0.788717	55.277
	ATPIF1	0.779442	55.0575
	MAP4K2	0.777426	55.0253
	FCN1	0.718441	54.9916
	INPP5B	0.785194	54.9652
	PNISR	0.74469	54.7494
	COA5	0.751809	54.7387
	NAA40	0.723317	54.6946
	AGK	0.778791	54.6396
	SH3BP2	0.739574	54.3877
	ZNF322	0.788399	54.2004
	MIR34AHG	0.754436	54.1968
	HKR1	0.792847	54.1939
	ZNF337	0.74879	54.1514
	PRKY	0.752461	54.0946
	NPIPB5	0.730622	54.0448
	GIMAP4	0.781717	54.0164
	DUOX1	0.772498	53.8612
	RBM5	0.729162	53.8426
	TARDBP	0.757348	53.8368
	SPTBN5	0.736988	53.6972
	HMG20A	0.763317	53.6841
	CENPT	0.695561	53.6684
	PLPP5	0.785329	53.3665
	IRF5	0.775074	53.3194
	SYTL1	0.77174	53.2016
	TPM2	0.761938	53.0684
	FAM65B	0.733475	53.0396
	MED15	0.748922	52.8401
	LRRC8D	0.782232	52.8086
	FANCL	0.763323	52.798
	SLC4A7	0.761009	52.7513
	RECQL5	0.716993	52.7175
	WDR6	0.734916	52.6621
	SLC2A8	0.7666	52.611
	MPDU1	0.776633	52.5347
	EWSR1	0.717246	52.4719
	FHOD1	0.75686	52.3805
	MAP10	0.760261	52.2986
	LOC401261	0.765802	52.2971
	DUSP27	0.774801	52.2203
	CMTR1	0.77076	52.1933
	SEC11C	0.753131	52.146
	TRMT2A	0.706429	52.1375
	FOLR2	0.777824	52.0112
	DCAF15	0.698964	51.9107
	DENND1C	0.730707	51.9
	DMTF1	0.754945	51.7427
	DDX17	0.742545	51.6812
	TCHP	0.698775	51.6538
	SNAI3-AS1	0.78242	51.6044
	PCGF3	0.743074	51.5519
	PPP2R5B	0.774046	51.542
	NUDT22	0.732582	51.5383
	FCGR1B	0.752134	51.522
	CDK5RAP1	0.71012	51.3869
	NRGN	0.73827	51.2178
	TAF11	0.760035	50.9583
	CCDC154	0.744719	50.9186
	ZNF764	0.751345	50.6881
	RCBTB1	0.748715	50.6026
	SASS6	0.764759	50.5356
	PDIA4	0.75797	50.5
	CD300E	0.695195	50.4878
	FCER1A	0.764688	50.4844
	IER3IP1	0.741525	50.3431
	ZKSCAN3	0.772744	50.2362
	CDC7	0.757251	50.2175
	FAM117B	0.7716	50.1817
	TRIM25	0.757791	50.1187
	RPL32P3	0.765494	50.0902
	CYP27C1	0.743418	49.9139
	LARP4	0.770892	49.8415
	IDH1	0.749864	49.7677
	AARS2	0.722186	49.707
	MRPL52	0.755437	49.4224
	PUS3	0.752834	49.376
	RBM12B	0.756215	49.2884
	ZNF7	0.772421	49.1647
	RASA4	0.773037	49.1516
	TFCP2	0.775021	49.1438
	CD34	0.740788	48.999
	TRIM65	0.759977	48.9832
	RGL1	0.736173	48.9036
	ZSWIM1	0.738566	48.8999
	MSRB2	0.745661	48.7623
	LINC00294	0.755609	48.6587
	GBA2	0.728903	48.3093
	RNF121	0.718389	48.166
	RPRD1A	0.75284	48.1454
	VAMP4	0.763102	48.1054
	VPS16	0.706782	48.076
	MFSD8	0.745714	48.0654
	PARP9	0.727613	48.0111
	OTUD6B	0.740582	47.8897
	COG4	0.732074	47.8362
	CHFR	0.709485	47.8194
	PIAS3	0.758232	47.7955
	SUFU	0.765328	47.73
	IL11RA	0.732247	47.5702
	GLRX	0.749704	47.5536
	MNDA	0.765081	47.4475
	NR2C2	0.750168	47.225
	BTRC	0.768899	47.072
	TBC1D7	0.734562	47.0126
	SAMD8	0.726568	47.003
	MSANTD2	0.765469	46.9026
	ENTHD2	0.683622	46.8017
	OS9	0.729149	46.7973
	IRAK4	0.705488	46.7804
	B4GALT4	0.722527	46.7353
	ECHDC2	0.711896	46.7021
	PRKD2	0.762709	46.6986
	ARHGAP32	0.71473	46.5937
	ZNF652	0.768339	46.4375
	NPPA-AS1	0.753409	46.424
	PNN	0.700696	46.4092
	FAM134C	0.747793	46.4008
	TBC1D24	0.739992	46.376
	SS18	0.734619	46.0239
	ST3GAL6	0.754939	45.932
	ARFGAP1	0.697834	45.7725
	LRRC24	0.706316	45.6756
	E2F6	0.73722	45.6278
	GAK	0.701456	45.6083
	UTP3	0.756055	45.4587
	ZASP	0.737557	45.2669
	ZNF518A	0.708726	45.1605
	SMG1	0.717947	45.0134
	AURKA	0.740479	44.9543
	SOCS4	0.721349	44.8703
	PRPF38B	0.739368	44.8568
	IDE	0.700962	44.8335
	MSL1	0.715772	44.7647
	CARD8	0.709809	44.639
	SRSF10	0.727069	44.5853
	ACOT7	0.738083	44.5436
	CRELD1	0.69864	44.5047
	COMMD3	0.724155	44.4742
	FAM222B	0.750549	44.4001
	CCDC93	0.726729	44.3193
	ARPC1A	0.737946	44.2771
	MROH6	0.744297	44.2616
	POMT1	0.721602	44.1357
	UNKL	0.72317	44.0754
	DCUN1D1	0.745414	44.0051
	NIT1	0.760412	43.9754
	VIMP	0.752592	43.9097
	DRAM1	0.741556	43.904
	MIS12	0.710759	43.8546
	DIDO1	0.733303	43.8542
	RAB24	0.6503	43.7959
	C3orf70	0.727304	43.7792
	SCARF1	0.750755	43.7628
	CCBL1	0.662563	43.6953
	JRK	0.71654	43.6104
	ZNF350	0.75388	43.5092
	SNAP25	0.693173	43.429
	ZNF607	0.745565	43.3904
	CCND1	0.735305	43.2837
	MS4A7	0.727537	43.2531
	DPH7	0.703807	43.2086
	ACADVL	0.707154	43.191
	ANKRD22	0.697285	43.1603
	PDLIM2	0.720615	43.0797
	PGS1	0.6872	43.0411
	E4F1	0.67462	42.9803
	CCDC14	0.693394	42.939
	ISG20	0.715095	42.926
	ATAT1	0.694245	42.9005
	FASTKD3	0.730152	42.7974
	ZNF646	0.70764	42.7614
	FGFR1OP2	0.7354	42.753
	SKI	0.706822	42.7468
	TOR2A	0.72879	42.7335
	FAM109A	0.718798	42.6729
	YPEL3	0.687276	42.6544
	ZNF248	0.715493	42.5698
	GSK3B	0.731887	42.4195
	ACIN1	0.71725	42.2777
	ZNF320	0.709356	42.2031
	ZFP3	0.744582	42.1719
	NEDD4L	0.737617	42.0004
	FLCN	0.71156	41.9609
	CALCOCO1	0.724168	41.929
	RUNX1	0.68792	41.9104
	MAVS	0.659365	41.873
	GHRLOS	0.718524	41.86
	IRAK3	0.72149	41.8412
	ZNF345	0.706765	41.769
	PAXIP1-AS1	0.734838	41.7295
	RAB12	0.717644	41.6457
	FBLN2	0.705732	41.5973
	ICT1	0.715804	41.4109
	TAF6L	0.64709	41.4025
	FBLN5	0.727126	41.3795
	ZNF587B	0.713467	41.3222
	PIP5K1B	0.714379	41.1997
	PPP2R2A	0.732342	41.1756
	YTHDC2	0.692728	41.1251
	KANK2	0.737216	41.0411
	KCNA3	0.722887	40.9881
	ZNF195	0.708406	40.8079
	AP1G1	0.726756	40.8073
	SCO2	0.64876	40.772
	SNPH	0.676871	40.7646
	ASPHD2	0.714721	40.7431
	CPT1B	0.686941	40.7356
	CDK6	0.721882	40.7062
	DCUN1D2	0.739941	40.6751
	CCNT2	0.715742	40.5371
	FAM221A	0.700337	40.4906
	DUS1L	0.653726	40.4408
	FBXO34	0.733683	40.3851
	ING4	0.744491	40.1286
	SLC37A3	0.726122	40.0948
	SLC1A2	0.703406	39.9656
	WNT5A	0.741935	39.9451
	TFDP1	0.739024	39.9055
	MARS	0.649565	39.8429
	MUTYH	0.694031	39.7912
	LRIG2	0.671266	39.784
	SGMS1	0.72217	39.7769
	CHST2	0.710584	39.7339
	ZFP62	0.705033	39.7325
	SCAI	0.708998	39.7273
	TBP	0.692718	39.7248
	PSPC1	0.708648	39.666
	CNTNAP2	0.719893	39.5822
	TTC31	0.716925	39.5352
	E2F4	0.703316	39.4754
	TMPO	0.713255	39.3604
	ZNF600	0.715707	39.2683
	CDK11A	0.711256	39.1581
	CISH	0.649023	39.0171
	TOP3B	0.639046	39.0153
	MSH5-SAPCD1	0.689718	39.0136
	SNRNP70	0.663811	38.9419
	NUP50	0.721775	38.9277
	ZNF780B	0.662649	38.8995
	EIF2AK2	0.72553	38.8508
	PHC3	0.726461	38.8151
	ELMOD3	0.710195	38.7396
	CD320	0.695476	38.7061
	RAB33B	0.715282	38.6703
	GHRL	0.650305	38.6606
	CBX8	0.670116	38.6107
	CHKB	0.619098	38.5806
	ARIH2	0.717853	38.5799
	ASS1	0.704263	38.5232
	GRPEL2	0.702591	38.4713
	CNOT11	0.723515	38.4368
	HMGN3	0.686769	38.4264
	DDX42	0.701752	38.4004
	NEK3	0.691026	38.3066
	MCTP1	0.720589	38.3052
	AKAP10	0.654812	38.2769
	UTP6	0.699918	38.2503
	SPRED1	0.701205	38.1206
	ZNF766	0.682877	38.118
	EMB	0.671919	38.0682
	ZSCAN18	0.661858	38.0218
	LOC100507373	0.714913	37.8395
	MIER1	0.718517	37.8298
	C2orf68	0.703675	37.8099
	KMT2D	0.662498	37.7914
	CGGBP1	0.699764	37.742
	XAF1	0.692382	37.7014
	FAN1	0.669727	37.5656
	AIFM2	0.716613	37.5535
	KLHL17	0.687074	37.5524
	MANBAL	0.72005	37.5296
	FLAD1	0.683864	37.4923
	PAN2	0.655191	37.4732
	BAG4	0.716558	37.4561
	IFFO1	0.645632	37.2735
	ZNF594	0.650427	37.2258
	SAMD9L	0.683247	37.1563
	HDAC7	0.647898	37.1492
	ANKRD29	0.667818	37.1339
	COX10-AS1	0.666428	37.111
	C22orf46	0.696132	36.9906
	IFI44L	0.709565	36.8643
	MEF2A	0.685316	36.8589
	ATM	0.63001	36.7955
	TRAPPC13	0.7008	36.7022
	BTBD10	0.672306	36.5567
	URI1	0.686727	36.4252
	AGFG2	0.681312	36.4135
	SGSM3	0.678839	36.3759
	SUPT7L	0.70363	36.352
	TMEM57	0.674028	36.2528
	SIRT3	0.628726	36.2466
	HARS2	0.661037	36.1884
	ZNF785	0.678736	36.1859
	ZSCAN32	0.696072	36.1116
	PIAS4	0.671089	36.0821
	CCDC126	0.697481	35.8914
	TM2D3	0.659725	35.8788
	ZNF589	0.704174	35.8062
	EXOSC6	0.681816	35.8003
	CAMK2D	0.713257	35.7704
	ECE1	0.671603	35.6649
	IPO5P1	0.708617	35.6259
	IL21R-AS1	0.697461	35.6239
	MED4	0.696776	35.6068
	MOCS3	0.683878	35.5985
	SCFD2	0.647792	35.5689
	TBC1D20	0.694486	35.5642
	PDIK1L	0.691874	35.4853
	CEPT1	0.66464	35.4752
	EGFL8	0.68077	35.4529
	EED	0.636205	35.4495
	F2R	0.688409	35.4334
	ADCY7	0.638586	35.2992
	RANBP6	0.692673	35.2822
	PPCS	0.672776	35.2677
	CERS5	0.69002	35.2382
	TRPT1	0.692078	35.2207
	MBD1	0.717373	35.2172
	FAM175B	0.692364	35.2132
	EDEM3	0.677884	35.2057
	BCAT2	0.715225	35.1431
	ZNF788	0.704871	35.1349
	NCLN	0.670166	35.1206
	S100A9	0.65359	35.1118
	ZSCAN29	0.696988	35.1025
	RBPMS	0.639999	35.0536
	SPCS3	0.650331	35.0516
	SYT6	0.666484	35.0231
	BLOC1S5	0.705198	34.8993
	LOC102724814	0.644007	34.7935
	ZBTB34	0.682245	34.7688
	TBKBP1	0.637377	34.766
	PCNX3	0.670335	34.7586
	POLR3K	0.693865	34.7001
	AUP1	0.628506	34.6777
	LILRB2	0.636401	34.6757
	GOLGA8K	0.686996	34.6267
	CDC14B	0.701167	34.6201
	FBXO11	0.677351	34.6113
	ZNF512	0.679433	34.5618
	ZNF281	0.680943	34.493
	DEPTOR	0.678575	34.487
	MTUS1	0.687252	34.3908
	LRP8	0.637264	34.3293
	DERL2	0.663034	34.3279
	GAB3	0.667882	34.3099
	ZNF595	0.642074	34.1863
	SLC9A5	0.643471	34.1497
	MARCH7	0.683145	34.0815
	CDK13	0.683749	34.0419
	YIPF1	0.677275	33.9547
	N4BP2L2	0.638016	33.9233
	MTA2	0.671438	33.904
	SPIN3	0.67907	33.8809
	WDR36	0.695772	33.8684
	SIGLEC1	0.649452	33.8174
	NDUFAB1	0.67223	33.7923
	WDR12	0.686908	33.6804
	ERP44	0.654493	33.588
	ALOX5AP	0.682606	33.5473
	PMPCA	0.702128	33.4887
	PDK4	0.672578	33.4281
	NPIPB11	0.667976	33.4125
	PRDM2	0.659541	33.3025
	TGFB3	0.663965	33.2185
	ARHGEF10	0.676791	33.1546
	MZF1	0.621351	33.1375
	UBE4A	0.630256	33.1232
	POLI	0.649757	33.077
	TRIM38	0.628929	33.0356
	SDCCAG3	0.695748	33.0299
	RARS	0.670374	33.0155
	ERLIN2	0.680349	33.0109
	MCEE	0.675484	32.9141
	GIMAP8	0.656744	32.8552
	SYVN1	0.666423	32.8194
	TXLNGY	0.627485	32.808
	LYZ	0.648793	32.7342
	NCBP3	0.676323	32.6968
	ITGB3	0.661727	32.6482
	USF1	0.617916	32.6478
	CORO6	0.61476	32.6471
	MAGI1	0.643554	32.595
	MGAT4A	0.674168	32.594
	PROCA1	0.696459	32.5685
	ZFYVE27	0.675503	32.5443
	ZNF564	0.643602	32.4309
	CASP4	0.643127	32.2912
	AP3S2	0.651187	32.2393
	MPV17L2	0.645672	32.1256
	PGP	0.650959	32.0058
	BRPF3	0.677864	31.9909
	SRM	0.648644	31.9646
	CCDC50	0.685476	31.924
	C1QTNF3-AMACR	0.690487	31.9086
	ATP2A3	0.600724	31.844
	BMPR1A	0.661642	31.775
	NRIR	0.6634	31.7613
	KCMF1	0.622486	31.7029
	MTERF4	0.658483	31.5991
	SSR1	0.654003	31.5184
	STX8	0.665733	31.5112
	ZNF562	0.620448	31.4764
	OTUD6B-AS1	0.650304	31.4587
	SRSF1	0.61639	31.428
	ETNK1	0.679008	31.3549
	FRMD8	0.693387	31.3233
	C19orf52	0.64626	31.2674
	ACCS	0.637747	31.1123
	USP21	0.672061	31.0727
	ANKS6	0.673283	31.0705
	ANXA6	0.629259	30.9795
	METTL17	0.667603	30.9541
	UBN2	0.651439	30.8591
	NAPEPLD	0.638175	30.8434
	TNRC6A	0.666865	30.8334
	TIA1	0.63683	30.7574
	ACTR3B	0.640156	30.6994
	HAX1	0.634426	30.6935
	FIGNL1	0.673664	30.6499
	SETMAR	0.690802	30.647
	DPY19L3	0.645786	30.64
	DYRK1B	0.685699	30.5458
	ZNF280D	0.634104	30.4811
	FNBP1L	0.651219	30.4558
	C20orf196	0.649854	30.4275
	PDCL	0.68299	30.3996
	KIN	0.640009	30.3676
	KATNBL1	0.621964	30.3605
	PSMD6-AS2	0.669466	30.3499
	CRTC2	0.686099	30.3152
	RFWD3	0.657402	30.1416
	FES	0.60773	30.1143
	PPHLN1	0.664382	30.0469
	MYBPH	0.670455	30.0207
	GPR107	0.667295	29.9351
	HCG8	0.64689	29.932
	APOL1	0.648442	29.9293
	DLG4	0.665827	29.855
	PDE7A	0.679982	29.8402
	CKAP4	0.651461	29.8319
	C5orf15	0.632372	29.8211
	CMTR2	0.648835	29.7551
	P3H1	0.611713	29.736
	DCTN4	0.619065	29.6857
	MACF1	0.623357	29.6602
	DNAJC7	0.621947	29.4408
	ZNF185	0.666971	29.4386
	ZNF879	0.610397	29.3815
	DTX3L	0.62647	29.3559
	EXOC6	0.651907	29.327
	LIG4	0.685534	29.3107
	ZNF124	0.644967	29.2375
	ZC3H7B	0.649192	29.1624
	CMPK2	0.657359	29.1601
	ZNF805	0.592747	29.0739
	TMTC3	0.684945	29.0333
	TRAPPC10	0.639531	29.0106
	PCNT	0.629277	28.998
	CGRRF1	0.607185	28.9595
	TRUB2	0.619008	28.9561
	TRIM41	0.642893	28.9336
	WIPF1	0.660234	28.9146
	OAS2	0.660036	28.9135
	GUSBP11	0.582795	28.8991
	SRGAP2B	0.615813	28.8944
	ARPC4-TTLL3	0.636626	28.8777
	METTL3	0.604904	28.8416
	CD46	0.677121	28.8307
	TBC1D10C	0.628043	28.6982
	ASPSCR1	0.63009	28.6976
	MARCH9	0.644173	28.6772
	GPR137	0.640002	28.6597
	SRRT	0.656572	28.6079
	ALG2	0.64301	28.5984
	MFAP3	0.642373	28.5912
	WDR73	0.652335	28.5681
	IL2RG	0.645039	28.5576
	ASB8	0.652101	28.5554
	CD58	0.647396	28.5436
	DHFRL1	0.62997	28.5143
	APPL2	0.630624	28.4759
	ABCA7	0.610845	28.4537
	WWC3	0.65916	28.3852
	SERPINB6	0.645418	28.263
	ZNF532	0.634191	28.246
	BCL2L2	0.623659	28.2351
	GPATCH8	0.656124	28.1634
	C1QTNF3	0.643774	28.1274
	ABHD16A	0.588769	28.0928
	PIK3CD	0.562521	28.0866
	STARD3	0.602054	28.0178
	LUC7L	0.587658	27.9684
	EZH1	0.606102	27.9434
	CD244	0.661507	27.9414
	CYP4V2	0.639729	27.8763
	ZNF81	0.600328	27.868
	GPR89B	0.634773	27.8624
	LOC155060	0.665576	27.8561
	CAPRIN2	0.630595	27.8102
	MTX3	0.62072	27.7857
	MAN2C1	0.620216	27.7596
	PSMC2	0.664421	27.6914
	ZNF43	0.655171	27.6753
	THAP1	0.615273	27.6101
	TIFA	0.658249	27.6051
	SMAD9	0.645636	27.604
	SYPL1	0.624234	27.602
	HMGXB4	0.627181	27.5532
	ZFAND2B	0.644924	27.5002
	PSME2	0.602956	27.4388
	ZNF563	0.630143	27.42
	GPR75	0.619533	27.4005
	WNT5B	0.656908	27.3862
	VAMP5	0.609702	27.3397
	RHOJ	0.664422	27.3382
	ARHGEF2	0.636554	27.3221
	CEP170B	0.623918	27.2582
	C5orf28	0.648948	27.2577
	DIP2A	0.629586	27.2456
	TRPV1	0.63041	27.2034
	SFXN4	0.663119	27.1842
	ACTR10	0.623697	27.0713
	GPER1	0.604193	27.0016
	SRR	0.640339	26.9853
	LRRC8C	0.587515	26.9812
	DSN1	0.632733	26.9319
	LRP5L	0.647528	26.8487
	ZNF629	0.642126	26.8348
	DNAJC2	0.610654	26.8114
	RACGAP1	0.645626	26.7864
	RBMS2	0.602232	26.7662
	USP45	0.640442	26.7151
	FERMT3	0.619379	26.6491
	CAMK2A	0.598483	26.6414
	PRIM1	0.611592	26.6253
	RPL7L1	0.616818	26.6163
	PWWP2A	0.630147	26.6058
	RABGGTA	0.564501	26.5843
	FNIP1	0.606429	26.4989
	PLEKHJ1	0.661868	26.468
	NDUFS2	0.639966	26.4446
	CLPB	0.623691	26.4433
	UBE2W	0.609313	26.4123
	THUMPD3	0.680622	26.3982
	TREML1	0.62176	26.3667
	ZNF662	0.633572	26.2817
	CARD14	0.609318	26.2772
	ZNF45	0.651022	26.2158
	SETD1A	0.608922	26.1881
	ZNF502	0.650211	26.1852
	STIM2	0.617686	26.1366
	MCF2L	0.590309	26.1124
	LINC00888	0.607212	26.1117
	HCST	0.589292	26.1003
	CASP1	0.621074	26.0644
	TPRN	0.637015	26.028
	REV1	0.620335	25.9998
	TTC27	0.62223	25.9873
	PRPF3	0.653357	25.9658
	GIMAP1	0.585976	25.9612
	NOP16	0.565478	25.9553
	LMAN2	0.639821	25.8161
	THUMPD2	0.637123	25.8024
	SLC17A9	0.632941	25.7864
	MMD	0.603997	25.7679
	VMP1	0.519813	25.7049
	LOC283922	0.639845	25.6844
	CALML4	0.582931	25.6586
	KIAA0922	0.53936	25.61
	ATL2	0.624835	25.591
	KCNAB3	0.59499	25.5466
	CXorf56	0.616502	25.5341
	ZNF440	0.626162	25.5267
	UPK3BL	0.616195	25.5192
	CLCN5	0.602799	25.5149
	C11orf24	0.577001	25.488
	MYO6	0.621789	25.4574
	TESK2	0.625726	25.4378
	ZBED6	0.597187	25.4338
	IFITM3	0.552205	25.4309
	LTBP4	0.596867	25.4213
	CRLF3	0.624793	25.3645
	CAB39L	0.633497	25.339
	GALNT12	0.618326	25.3185
	HECTD2	0.606095	25.2802
	SMARCE1	0.560851	25.2691
	AK6	0.57153	25.2573
	CDK2AP2	0.594242	25.2469
	DDX39B	0.560149	25.2055
	S100A8	0.554354	25.2005
	GCNT2	0.619133	25.1777
	KCNAB1	0.62618	25.1614
	FLVCR1	0.619272	25.1412
	APOL3	0.636226	25.0951
	WDR37	0.559852	25.0394
	CCDC43	0.619482	25.028
	ZBTB6	0.638566	24.9772
	LINC-PINT	0.650607	24.9497
	LYVE1	0.600393	24.9373
	ENTPD4	0.599368	24.9363
	TRANK1	0.630581	24.9211
	TBC1D13	0.592378	24.9142
	C9orf114	0.579501	24.8872
	KGFLP2	0.56467	24.8545
	SLC40A1	0.646528	24.8533
	PCAT19	0.625451	24.7758
	GPS2	0.61408	24.7508
	IST1	0.597318	24.7229
	NIPA1	0.618492	24.6965
	C15orf39	0.619063	24.6905
	ZNF668	0.610294	24.6878
	ERCC3	0.599635	24.6832
	MAP3K13	0.604657	24.6
	BACH1	0.608832	24.5169
	ZNF23	0.602037	24.4634
	ZBTB48	0.580569	24.46
	MITD1	0.608313	24.4558
	DNAJB14	0.595195	24.4303
	PTEN	0.60022	24.3243
	OGFR	0.560643	24.2973
	RABGAP1L	0.631901	24.2956
	SLIT1	0.584826	24.2932
	PI4KAP1	0.590513	24.2871
	SH2D3C	0.632405	24.2812
	LINC01176	0.650012	24.2545
	NOD2	0.521545	24.201
	FAM212B	0.623787	24.1693
	TNFRSF11A	0.628084	24.1659
	TLE4	0.59255	24.1441
	PHF12	0.580088	24.1261
	EMID1	0.606097	24.1024
	ZNF738	0.594429	24.1001
	GOSR2	0.546508	24.0662
	ERCC5	0.58133	24.0573
	C1orf112	0.596732	24.0366
	S100A6	0.609281	24.0206
	NOL4L	0.591812	24.0173
	C8orf58	0.63163	23.9965
	LRRC37A3	0.620745	23.9734
	C16orf52	0.582106	23.953
	ZNF354B	0.599863	23.9428
	EARS2	0.549274	23.8364
	TSHZ1	0.605786	23.8184
	C19orf47	0.57921	23.8083
	ZRANB2	0.587967	23.7825
	CAMTA2	0.567128	23.7263
	SERPINF2	0.599844	23.7073
	TRAF2	0.613305	23.6845
	SETD6	0.602968	23.6815
	ARMCX2	0.598925	23.6648
	STAG3L5P-PVRIG2P-PILRB	0.581436	23.641
	FFAR4	0.63474	23.6283
	GCOM1	0.600812	23.6197
	LOC146880	0.643609	23.557
	F8A1	0.639653	23.5434
	AEN	0.588697	23.4913
	MED20	0.593188	23.4559
	ANTXR2	0.498997	23.4427
	PLEKHH2	0.613357	23.3897
	KLHL9	0.604443	23.2854
	C10orf128	0.539657	23.2771
	DOLK	0.615903	23.2678
	RWDD3	0.619759	23.2587
	FAM126B	0.594217	23.2516
	MYDGF	0.57832	23.2225
	SMG1P7	0.552271	23.2151
	TGFA	0.587538	23.2087
	OSGEPL1	0.653484	23.156
	TRPM4	0.530711	23.1546
	ZNF692	0.571989	23.1317
	SLX1A-SULT1A3	0.584509	23.1208
	SLX1B-SULT1A4	0.584509	23.1208
	MX2	0.613029	23.1194
	BNIP2	0.592637	23.1153
	AMMECR1L	0.633093	23.1051
	ZNF177	0.584527	23.0965
	ZNF605	0.554979	23.0831
	RAB38	0.559776	23.0816
	ZNF17	0.55569	23.0608
	LIN52	0.593038	23.0523
	DCANP1	0.600881	23.0502
	BCL2L2-PABPN1	0.58794	23.0274
	NAPG	0.603098	23.0096
	SMIM13	0.589419	23.0048
	NOTCH1	0.503683	22.9595
	BLNK	0.600704	22.9503
	PYGO2	0.614641	22.9219
	SHCBP1	0.617416	22.9041
	LINC01410	0.556826	22.8777
	NFRKB	0.617685	22.8262
	FANCD2	0.612258	22.8165
	SLC31A2	0.584275	22.8132
	ISG15	0.584316	22.7884
	PVR	0.619674	22.7768
	PDCL3P4	0.594985	22.7347
	AMPD3	0.562701	22.7304
	TBC1D23	0.577412	22.7043
	GBP5	0.559526	22.6821
	MAGEF1	0.593342	22.6816
	LCP2	0.554467	22.6678
	CCS	0.606206	22.6243
	HERC2	0.535767	22.6227
	TRAK1	0.557465	22.6158
	APOL2	0.57197	22.5958
	ACAP2	0.622546	22.5668
	GOLGA8M	0.61797	22.5572
	GTF3C2	0.584718	22.5398
	OSBPL7	0.575402	22.5105
	LOC100507006	0.582603	22.4992
	TCF7L2	0.586411	22.457
	FAS	0.590263	22.4392
	PAXIP1	0.611727	22.4079
	FAM192A	0.603249	22.4067
	LIMD1	0.568827	22.3693
	RCC2	0.54567	22.3629
	GCFC2	0.6147	22.357
	SLC4A8	0.54007	22.3532
	BTBD7	0.591555	22.3347
	PRPF4B	0.595284	22.3285
	SNW1	0.623095	22.2685
	ZNF140	0.568153	22.249
	MARCKS	0.52843	22.2466
	ZSCAN22	0.527401	22.2311
	PXN	0.557404	22.2242
	ZNF551	0.611051	22.1531
	GET4	0.557147	22.1275
	LINC01529	0.579745	22.1127
	PCOLCE	0.6117	22.1122
	USP32P1	0.585763	22.0948
	RBM14	0.590834	22.0902
	ELK4	0.56045	22.0872
	FAM219B	0.566646	22.0681
	MIR22HG	0.59543	22.0621
	CTSK	0.585146	22.0615
	TMUB2	0.585746	22.0489
	TMEM260	0.520937	22.0389
	MTMR4	0.580908	22.0082
	CA5B	0.585595	21.9892
	PSMA4	0.537905	21.9889
	PFDN6	0.554405	21.9797
	FOXP4	0.597238	21.9308
	COMTD1	0.535931	21.9255
	SH3BP5-AS1	0.597589	21.9081
	ZDHHC14	0.537606	21.888
	UGDH	0.565205	21.8463
	FAM98B	0.586265	21.7525
	AATBC	0.576133	21.7203
	MAPK13	0.619988	21.72
	TRIM26	0.609018	21.7157
	PGPEP1	0.62164	21.7157
	RBM25	0.532375	21.7119
	NBPF9	0.606482	21.7095
	SEPT5	0.582459	21.6951
	MSS51	0.546069	21.6909
	SAFB2	0.558261	21.6824
	FAM120B	0.567772	21.6553
	ZNF740	0.613316	21.6185
	UMPS	0.630721	21.5707
	SRA1	0.542043	21.5354
	ZNF354A	0.610653	21.5246
	MCTS1	0.527389	21.5074
	TEN1-CDK3	0.56197	21.4965
	TMEM44	0.561873	21.4848
	RAD9A	0.604408	21.4808
	MLYCD	0.593267	21.4799
	BCS1L	0.601367	21.4695
	LEPROTL1	0.588169	21.4564
	PCGF1	0.56093	21.4282
	MLKL	0.598895	21.4239
	S100PBP	0.612044	21.4147
	LOC100288637	0.567512	21.4043
	PORCN	0.598341	21.4031
	NUCB2	0.60042	21.3949
	ELF4	0.582318	21.3906
	ZNF512B	0.561477	21.3561
	CCDC152	0.552117	21.3398
	RANGAP1	0.578821	21.3247
	ZNF263	0.575179	21.2974
	SAAL1	0.596567	21.244
	SULT1A3	0.584262	21.2123
	SULT1A4	0.584262	21.2123
	ALG6	0.607879	21.1988
	SAR1B	0.598465	21.1822
	NOTCH2NL	0.546876	21.1742
	NGDN	0.571944	21.1676
	DGAT1	0.570557	21.1506
	IL32	0.59374	21.1476
	MAMDC4	0.567931	21.1379
	SMN1	0.584947	21.1212
	NRROS	0.569586	21.1176
	CNIH1	0.546356	21.096
	USP46	0.555449	21.0547
	AMMECR1	0.54294	21.0467
	TNIP2	0.531055	21.0456
	HACE1	0.543659	21.0443
	ZNF3	0.582268	21.0381
	ASB1	0.616628	20.9835
	IBA57	0.529651	20.9579
	KRBA2	0.584602	20.9228
	TMEM50B	0.59523	20.9177
	DGKA	0.574314	20.9144
	QSER1	0.536903	20.8886
	VENTX	0.559763	20.8827
	SLFN13	0.581904	20.852
	EPC2	0.548025	20.8515
	MBD2	0.5657	20.8388
	TIE1	0.547234	20.8295
	POU6F1	0.569439	20.8233
	MLLT1	0.536273	20.7637
	HRNR	0.562745	20.7624
	MRPS23	0.531813	20.7586
	UPRT	0.56515	20.6068
	TROVE2	0.60526	20.5522
	GGA3	0.512218	20.5077
	IFNGR2	0.559402	20.4928
	FAM188A	0.595661	20.4926
	CDH13	0.56617	20.4706
	MBD4	0.565602	20.4556
	STT3A	0.55412	20.4499
	DTNBP1	0.552349	20.4393
	RORA	0.599732	20.41
	WBP4	0.598718	20.3935
	KLHL18	0.514189	20.3421
	DNAJC1	0.520444	20.2936
	KIF22	0.587919	20.2885
	DCP2	0.569576	20.2746
	NLRC4	0.495158	20.274
	SLC35B4	0.58994	20.2716
	APOC4-APOC2	0.580369	20.2691
	ZNF317	0.578436	20.2671
	BSDC1	0.540405	20.2285
	RNF166	0.555982	20.2267
	KNSTRN	0.578806	20.2184
	MOV10	0.517439	20.1944
	FAM98A	0.591484	20.1785
	DEPDC7	0.588525	20.1452
	PHKG2	0.542955	20.1217
	AAK1	0.56379	20.0976
	ZADH2	0.524579	20.0604
	C19orf38	0.559891	20.0576
	ATP6V1C2	0.546152	20.0571
	EDA	0.577959	20.0539
	ZNF572	0.569482	20.0364
	HSPBAP1	0.570663	20.0358
	FAM21C	0.57955	19.9974
	MTX2	0.576595	19.9919
	BOLA2	0.581553	19.9853
	BOLA2B	0.581553	19.9853
	ST3GAL5	0.571928	19.8878
	ACAD8	0.583279	19.8602
	MUM1	0.542048	19.8576
	LSM8	0.570363	19.8512
	GFM2	0.58135	19.8413
	EPSTI1	0.564207	19.8391
	TP53I3	0.604101	19.8359
	SELENBP1	0.57908	19.8162
	GALNT6	0.571357	19.8114
	MRPL13	0.555683	19.7767
	CDC27	0.537765	19.7451
	PDIA5	0.520512	19.738
	MAU2	0.525358	19.7209
	ZMYM2	0.521339	19.6896
	SMO	0.532209	19.6876
	CXCR2	0.541054	19.6772
	EXOSC2	0.591172	19.6607
	SNX27	0.517527	19.6279
	ZNF35	0.53728	19.601
	FAM219A	0.577095	19.5983
	RNF170	0.614541	19.5963
	SEC24C	0.606225	19.584
	CD276	0.506494	19.5327
	WDR20	0.536692	19.5286
	GTF2H2C_2	0.529725	19.5024
	ATP7A	0.590306	19.4901
	NAGPA	0.540527	19.425
	PLA2G12A	0.568957	19.42
	PLCXD1	0.558198	19.3941
	BIN3	0.570093	19.3877
	DYRK1A	0.495394	19.3877
	WASH2P	0.557885	19.2522
	MTG1	0.529285	19.2466
	SUPT5H	0.585411	19.1231
	IL1RAP	0.561536	19.1154
	TRAPPC6B	0.555799	19.1129
	STK19	0.566913	19.0923
	PRDM10	0.524402	19.0111
	CNOT3	0.545554	19.0109
	ZNF414	0.507397	19.0002
	FILIP1L	0.605496	18.9822
	ZNF517	0.541949	18.9647
	CRYBB1	0.580624	18.9551
	RPP30	0.593591	18.917
	TNFRSF10D	0.540294	18.9027
	ISYNA1	0.607996	18.9009
	ADAM1A	0.509221	18.8887
	GPCPD1	0.563501	18.845
	EIF2B5	0.482305	18.8245
	EPS15	0.550274	18.7978
	ABCB4	0.51552	18.7939
	CDC42SE1	0.554482	18.7887
	MTRF1	0.585971	18.7719
	ZBTB44	0.56603	18.7629
	SUZ12P1	0.603452	18.7397
	TSSK3	0.531248	18.7268
	TMEM186	0.562085	18.7096
	STAM2	0.537516	18.6423
	AIDA	0.513758	18.631
	KLHL12	0.590865	18.6216
	P2RY12	0.575969	18.5704
	MNT	0.564859	18.5533
	SNRNP35	0.572263	18.5431
	NUFIP1	0.508884	18.5107
	ZNF57	0.489595	18.4942
	TM9SF2	0.531604	18.4408
	SDR39U1	0.546976	18.436
	ARHGEF11	0.475498	18.4352
	C10orf88	0.54406	18.4242
	AMT	0.477353	18.384
	NDUFAF5	0.574658	18.3816
	PMF1	0.569079	18.3648
	COG3	0.59769	18.3544
	SLC37A4	0.571634	18.2914
	LRSAM1	0.492198	18.2803
	HENMT1	0.570133	18.2748
	ZNF234	0.553386	18.2718
	PNMAL2	0.570132	18.2701
	CROCCP2	0.545074	18.2692
	RAB11FIP2	0.590536	18.2591
	CABLES2	0.574252	18.2393
	EID1	0.493304	18.239
	SEL1L	0.544807	18.2342
	YTHDF1	0.551627	18.2298
	QRSL1	0.513719	18.1984
	VPS36	0.582152	18.1358
	FAM117A	0.552311	18.1323
	WDR53	0.556413	18.1075
	RALGAPB	0.586393	18.0773
	NSUN5P2	0.511731	18.0751
	RASSF1	0.522932	18.0377
	GID8	0.548969	18.0313
	RBMS3	0.509355	18.021
	THOC1	0.538727	17.9801
	THSD1	0.541523	17.9448
	PDXDC2P	0.513324	17.9417
	FRS2	0.465842	17.9182
	RANBP10	0.497692	17.9114
	NIP7	0.561607	17.8637
	ZNF181	0.577388	17.8546
	RCBTB2	0.500639	17.8534
	S1PR2	0.515097	17.8415
	ZNF768	0.550945	17.8414
	TMEM204	0.586559	17.8246
	ALG12	0.556846	17.8201
	LINC00899	0.520661	17.8113
	C2orf42	0.593149	17.7846
	ZNF136	0.445442	17.766
	FIP1L1	0.52964	17.718
	RSAD1	0.535368	17.7032
	NR6A1	0.560415	17.6877
	FNBP4	0.540843	17.6866
	ZNF154	0.503691	17.6795
	COL6A4P2	0.540146	17.6719
	GPKOW	0.536621	17.6502
	RASGRF2	0.510776	17.6391
	SMARCA1	0.547215	17.6371
	RBM17	0.566675	17.6303
	PVRIG2P	0.494834	17.6145
	MRPL51	0.526053	17.5959
	CLEC4E	0.467713	17.5629
	YOD1	0.542149	17.5315
	RPL17-C18orf32	0.514441	17.5143
	OCLN	0.513815	17.5098
	CFP	0.517566	17.4826
	CEP70	0.55865	17.4809
	SLC35E2	0.521309	17.4794
	CFB	0.514414	17.423
	ATXN7	0.47616	17.4229
	HYLS1	0.547589	17.4018
	OXLD1	0.530653	17.3754
	SERPINB2	0.533154	17.3475
	PHTF2	0.573894	17.3468
	PIK3R5	0.485844	17.3128
	ADCY6	0.524074	17.3026
	ZSWIM8-AS1	0.56586	17.2813
	TRAF3IP2-AS1	0.499494	17.2675
	FOXF1	0.534181	17.2556
	USP12	0.511523	17.2513
	CCDC92	0.585707	17.2278
	TUG1	0.499121	17.2229
	HSBP1	0.546322	17.2117
	SYNPO	0.525025	17.21
	PHKA2	0.552954	17.2059
	PEF1	0.514806	17.1971
	LOC727751	0.495102	17.1795
	IL18RAP	0.473852	17.1509
	ERI3	0.480143	17.1372
	TEFM	0.531644	17.1157
	MICAL2	0.517981	17.1151
	ARL1	0.523969	17.0969
	PSMD10	0.564641	17.0869
	ZNF611	0.555204	17.0757
	ARL16	0.503826	17.0656
	GSE1	0.524663	17.064
	EPB41	0.519051	17.0384
	GMEB1	0.517792	17.0223
	ZNF321P	0.555302	17.0164
	ZDHHC3	0.528676	16.9778
	SPECC1	0.494106	16.9501
	THBD	0.476486	16.9287
	C14orf93	0.503711	16.8705
	ZNF814	0.548607	16.8437
	BCL10	0.517641	16.8412
	LINC00894	0.505929	16.8239
	AKAP8	0.541381	16.8023
	RAB30	0.546997	16.7856
	KIAA0907	0.46707	16.7819
	ZCCHC7	0.503482	16.7811
	IFITM1	0.532993	16.7648
	IL18BP	0.538077	16.7125
	DGKD	0.536678	16.6229
	DYNLRB1	0.524307	16.6128
	ZNF737	0.534074	16.5963
	HMCES	0.536792	16.5867
	ZNF623	0.495318	16.5775
	GDPD3	0.497994	16.5723
	NUP85	0.533333	16.5463
	TBC1D4	0.469501	16.5354
	ZNF830	0.494804	16.5297
	TMEM170B	0.575029	16.5294
	MNAT1	0.522258	16.5115
	RRP9	0.554156	16.4741
	DHX30	0.491591	16.4611
	HERC4	0.485553	16.455
	ANKRD46	0.560858	16.4525
	LOC100129550	0.491035	16.4466
	GIMAP2	0.514481	16.438
	GFPT1	0.514494	16.4373
	PTOV1	0.553142	16.4309
	C10orf2	0.519808	16.42
	SPPL2B	0.52828	16.4183
	DDX11	0.490085	16.4156
	FLJ31104	0.563997	16.4073
	ACP6	0.460743	16.4001
	ZFPL1	0.49551	16.3929
	CYB561D1	0.524414	16.3867
	NOL12	0.481943	16.3687
	FAM105A	0.514469	16.3465
	LRRC37BP1	0.530372	16.3316
	LEF1	0.492573	16.326
	PRR5	0.525973	16.3153
	TMEM189-UBE2V1	0.485786	16.3039
	LIMD2	0.446933	16.3027
	GGCT	0.550644	16.2641
	SEMA3F	0.501064	16.2578
	LOC401320	0.558854	16.2564
	LLPH	0.495171	16.2535
	RBM4	0.507942	16.2495
	HGS	0.556031	16.2352
	TCF25	0.533139	16.2226
	UBTD2	0.535758	16.2175
	PHLPP2	0.571915	16.2126
	RBM33	0.5156	16.1853
	RECQL4	0.490849	16.1846
	CARD16	0.562853	16.1773
	GIGYF1	0.489366	16.159
	DGCR2	0.566735	16.1366
	GPD1L	0.519179	16.123
	HAUS5	0.494529	16.1213
	ZNF791	0.542011	16.0115
	RPP21	0.543942	15.9958
	RAD17	0.540569	15.9931
	FKBPL	0.535785	15.9704
	CNTNAP1	0.520465	15.9649
	SEMA4C	0.493007	15.9301
	SPIN2B	0.473425	15.9123
	SNRPB2	0.504473	15.8916
	NSUN5P1	0.523624	15.8912
	M6PR	0.511169	15.8871
	ZNF174	0.570145	15.8796
	TAPBPL	0.511431	15.8694
	MIER2	0.476085	15.858
	ZNF682	0.521705	15.8104
	TRMT12	0.542909	15.7979
	ING5	0.522712	15.7979
	LINC01355	0.487479	15.7976
	LRRC25	0.551505	15.7929
	CXCL12	0.518403	15.7809
	VCPIP1	0.556619	15.7707
	ZNF226	0.514064	15.7651
	COPS7B	0.515618	15.7382
	UBXN11	0.42647	15.7361
	STX1A	0.468249	15.7337
	USP4	0.48589	15.7107
	ZCCHC3	0.502247	15.707
	CBFB	0.445499	15.7055
	FBXO22	0.46631	15.6803
	SRRD	0.488039	15.6476
	SSX2IP	0.555232	15.6443
	GIT1	0.519309	15.6258
	ZNF132	0.531674	15.5924
	DOLPP1	0.49316	15.5504
	TMCO6	0.489399	15.4638
	ADCK5	0.494503	15.4571
	SNHG10	0.475531	15.4563
	TLR10	0.523009	15.4375
	TXNDC11	0.507042	15.4051
	TIMELESS	0.555167	15.4025
	GGPS1	0.480119	15.3997
	SLC24A4	0.490875	15.3818
	BRF2	0.544522	15.3584
	RPS10-NUDT3	0.377354	15.345
	CCDC137	0.480303	15.3273
	ITGA10	0.51683	15.318
	KIAA1462	0.478972	15.3138
	TMEM33	0.490425	15.3009
	NEU3	0.515574	15.281
	CATSPER2	0.544969	15.2509
	ZGLP1	0.540975	15.2449
	LYSMD3	0.443034	15.2272
	HEXDC	0.443312	15.2138
	ZC3H12D	0.53831	15.2058
	RIPK3	0.502525	15.1925
	RREB1	0.45292	15.1774
	SEC24D	0.436223	15.1672
	LFNG	0.458566	15.1629
	NUP210	0.442033	15.1513
	NFYB	0.479239	15.1265
	ATXN2L	0.52299	15.1013
	CPSF6	0.521942	15.0948
	ANKRD39	0.488723	15.0652
	MRFAP1L1	0.482771	15.0287
	NAPA	0.482718	15.0188
	PDRG1	0.549101	15.0129
	TIGD6	0.462342	14.9854
	PPP1CC	0.430755	14.9772
	SGSM1	0.498885	14.9708
	NUP35	0.526351	14.9431
	PLD6	0.528934	14.9358
	TTC19	0.497156	14.916
	LCN2	0.518909	14.9152
	SMAD6	0.484652	14.9062
	SLC52A2	0.52983	14.9021
	ZNF789	0.494907	14.8732
	DAZAP1	0.514907	14.848
	RERGL	0.552336	14.8408
	SFXN2	0.525223	14.8113
	C11orf71	0.432408	14.7722
	ZFX	0.556249	14.7577
	CARF	0.463728	14.7323
	NMRAL1	0.553745	14.7323
	ERI2	0.520221	14.7179
	CLDN9	0.453647	14.7154
	CASP10	0.477454	14.715
	IVNS1ABP	0.520095	14.7133
	ERAL1	0.493649	14.6826
	LMTK2	0.499184	14.6742
	SNHG17	0.469843	14.6719
	MIA3	0.488849	14.6693
	BLOC1S4	0.55825	14.66
	NEMF	0.440429	14.6569
	ADI1	0.452303	14.6512
	LOC115110	0.514126	14.6418
	PPM1D	0.485881	14.6317
	KCNJ2	0.501763	14.6194
	CCND2	0.514778	14.5953
	ZNF480	0.492517	14.5873
	USP3	0.504168	14.5716
	ZNF660	0.503451	14.5633
	GTF2H2B	0.540628	14.5471
	ZNF182	0.540255	14.545
	FOXF2	0.486387	14.5446
	REPS2	0.456422	14.5141
	SLC5A3	0.534114	14.474
	ZNF597	0.538821	14.4558
	SH3GLB2	0.477152	14.3639
	CSTF1	0.487847	14.3499
	FBXO44	0.55591	14.3454
	MRO	0.520194	14.3446
	CAPN2	0.493444	14.344
	AMOTL1	0.509287	14.3349
	SBNO1	0.488868	14.322
	ZSCAN12	0.450345	14.3148
	SLC45A4	0.509161	14.3135
	PRRG4	0.516323	14.3078
	ZNF747	0.537006	14.3032
	UBQLN4	0.535459	14.2967
	TACO1	0.509798	14.2781
	LGALS3BP	0.504391	14.2649
	GLS	0.460127	14.2586
	FAM65A	0.504008	14.2557
	ZNF680	0.465121	14.2531
	CEMP1	0.53081	14.251
	DNLZ	0.491371	14.2334
	LIG1	0.483555	14.2272
	ANKRD13A	0.491507	14.2251
	TERF2	0.51332	14.225
	NT5DC2	0.533064	14.2167
	IP6K2	0.502509	14.2043
	ZNRF1	0.455545	14.1801
	RBM43	0.517357	14.1745
	HNRNPA2B1	0.480515	14.1658
	RNF6	0.546001	14.1645
	CMKLR1	0.428842	14.1468
	LPAR5	0.455379	14.1221
	LOC101929718	0.487527	14.1155
	CDKN2B-AS1	0.49621	14.1059
	DDX55	0.492006	14.1034
	IQCH-AS1	0.42801	14.0906
	PTPRJ	0.532452	14.0797
	KPNA1	0.374544	14.0734
	TOMM5	0.453025	14.0523
	ZMAT1	0.46837	14.0508
	FAM189B	0.445754	14.0507
	NQO2	0.551777	14.0391
	TTC28-AS1	0.450135	14.0359
	POLD3	0.49761	14.0357
	USP28	0.469391	14.0277
	ZNF100	0.476206	14.0043
	MDN1	0.488693	14.0016
	ZNF542P	0.463303	13.971
	LOC100130357	0.481419	13.9455
	SRXN1	0.489331	13.94
	ITCH	0.486927	13.9384
	RBFA	0.459415	13.9376
	CEBPG	0.453773	13.9364
	SAR1A	0.524765	13.934
	TMEM223	0.516284	13.9299
	RUNDC1	0.455277	13.8937
	ZNF133	0.440652	13.881
	FAM126A	0.45755	13.8703
	PDCD6IPP2	0.448513	13.8689
	C1orf174	0.460602	13.8336
	MAST2	0.431587	13.8248
	FAM120C	0.479373	13.8199
	ARHGAP21	0.537846	13.8168
	TXNRD3	0.520505	13.8083
	LINC00174	0.46978	13.7939
	INO80D	0.43697	13.7901
	MEN1	0.474593	13.7875
	NAT8L	0.455076	13.7825
	POMGNT2	0.472052	13.7678
	YKT6	0.486726	13.7645
	TRUB1	0.510762	13.7382
	TMEM201	0.478448	13.728
	KIAA1551	0.497521	13.6929
	BIVM	0.428808	13.6908
	LTB4R	0.420265	13.686
	DPH3	0.513757	13.6839
	ERCC8	0.398779	13.6752
	MKLN1	0.48111	13.668
	OLFML2B	0.412201	13.6599
	ZNF557	0.512987	13.6543
	DIEXF	0.447047	13.6228
	FAM83D	0.502819	13.6122
	PIM1	0.479102	13.6096
	ANKRD52	0.517819	13.603
	ARPC2	0.499916	13.5552
	ZDHHC6	0.338282	13.5535
	CACNA2D4	0.433283	13.5396
	ALKBH8	0.406857	13.5306
	PPM1L	0.452141	13.4987
	TMEM254	0.532226	13.4926
	USP19	0.533126	13.4774
	DTD1	0.467997	13.4241
	CWC15	0.48355	13.3862
	XRRA1	0.46446	13.3367
	MMAA	0.452983	13.3137
	PATZ1	0.459599	13.2838
	ZNF79	0.443308	13.2808
	AMN1	0.499317	13.2584
	THOC7	0.471783	13.2555
	HNRNPH2	0.46083	13.2035
	CCT8	0.435958	13.2019
	ZNF18	0.457608	13.2017
	TFPT	0.457213	13.1951
	CCDC51	0.437375	13.1865
	IQGAP3	0.47339	13.1824
	ZDHHC7	0.455355	13.1516
	ABCC5	0.383385	13.1481
	SLC46A1	0.476485	13.1281
	PGRMC2	0.50634	13.1261
	TYW1B	0.508703	13.122
	ZBTB38	0.392799	13.0852
	TBL2	0.430419	13.0663
	GNPDA2	0.523584	13.0628
	CYB561D2	0.419311	13.056
	CYSLTR1	0.499868	13.048
	ZNF555	0.459985	13.0439
	WDR33	0.479387	13.0415
	TMEM147-AS1	0.464622	13.0123
	SENP5	0.491721	13.0021
	PLA2R1	0.491624	13.0013
	METTL22	0.475702	12.9983
	IGIP	0.466295	12.9837
	ANKRD27	0.514327	12.9605
	ZNF700	0.506153	12.9427
	OTUD7B	0.459539	12.9231
	GATSL3	0.479635	12.908
	METTL1	0.496069	12.8865
	OSBPL6	0.445512	12.8858
	RFNG	0.507992	12.88
	PIKFYVE	0.510189	12.8646
	SPCS2	0.419535	12.8443
	FAM114A2	0.469472	12.838
	SEPSECS	0.429732	12.829
	SOX7	0.497266	12.8267
	TDRKH	0.493688	12.8222
	SATB2	0.493652	12.8191
	DNMT3A	0.43291	12.8168
	GNA11	0.462707	12.8139
	NSUN3	0.403314	12.8023
	INO80C	0.416614	12.7909
	SCAND2P	0.540727	12.7796
	MOGS	0.440958	12.7713
	RETSAT	0.488553	12.7676
	P3H2	0.466211	12.7642
	TOR4A	0.482748	12.7565
	ZNF155	0.488758	12.7421
	HUS1	0.470183	12.7392
	ATP6V0D1	0.517336	12.7336
	FAM160A2	0.462072	12.7118
	TMEM167A	0.415818	12.6721
	GOLGA2	0.501025	12.6639
	CCAR2	0.466355	12.6609
	TRPM7	0.427582	12.6604
	SLFN12	0.534579	12.6379
	LIG3	0.495089	12.6361
	ZNF816	0.468108	12.6307
	FAM228B	0.461031	12.5439
	C19orf66	0.470306	12.5317
	THOC6	0.39092	12.5286
	WIZ	0.488989	12.5231
	SHQ1	0.42555	12.5211
	NDUFB4	0.423911	12.5135
	XPNPEP3	0.489893	12.5121
	MPHOSPH10	0.485601	12.4888
	SMG8	0.466852	12.4656
	PUS1	0.465028	12.4635
	SIMC1	0.496348	12.4457
	SCAMP3	0.504929	12.4445
	SYNE2	0.494931	12.4401
	VASH1	0.459937	12.4319
	FAM35A	0.513967	12.4168
	ACRC	0.498857	12.4103
	SDAD1	0.46693	12.3994
	CDK10	0.475467	12.3866
	CD180	0.448339	12.3708
	DKFZP586I1420	0.476806	12.3649
	MYSM1	0.479217	12.3525
	MIB2	0.470583	12.3376
	SS18L1	0.39891	12.3368
	LINC00265	0.467395	12.3299
	ZNF493	0.473226	12.3231
	ELMO3	0.429448	12.2907
	UNC119	0.498209	12.2898
	PLOD1	0.448166	12.2539
	BNIP1	0.500778	12.2538
	TCTN3	0.453333	12.233
	DCLRE1C	0.475168	12.2242
	IL1RN	0.456638	12.2041
	ZBTB18	0.464305	12.1902
	INO80B-WBP1	0.506279	12.1893
	LTB	0.455564	12.1887
	COA6	0.436973	12.1835
	FUS	0.457056	12.1817
	PVRIG	0.493925	12.1715
	PDXK	0.470039	12.1712
	JTB	0.428898	12.1131
	ATAD3A	0.392543	12.0782
	UBA3	0.450562	12.0778
	PHF20L1	0.430693	12.0721
	U2SURP	0.528391	12.0472
	CPLX2	0.394544	12.0457
	ENOSF1	0.412764	12.0182
	TSPAN13	0.426233	12.0045
	TAF13	0.519825	11.9944
	PSME1	0.439945	11.9754
	GAREM2	0.488105	11.9739
	RRP7A	0.394171	11.9577
	NBPF8	0.50616	11.9576
	FBF1	0.479556	11.9563
	STAT1	0.483243	11.9562
	STK17B	0.437382	11.9545
	CBX6	0.484987	11.9216
	UBL5	0.419377	11.9204
	EDC3	0.424897	11.88
	CMAS	0.467634	11.8786
	JUP	0.451757	11.8601
	STAU2	0.458884	11.8536
	PP7080	0.389502	11.8507
	DUSP18	0.511648	11.8383
	SCAF4	0.498728	11.8346
	CHRFAM7A	0.475811	11.8278
	DPP3	0.412589	11.8214
	KIF5A	0.422808	11.8143
	FAM220A	0.369666	11.8114
	HTATSF1P2	0.458752	11.8093
	GMDS	0.469759	11.808
	ASGR2	0.410308	11.8065
	WDR27	0.44319	11.7907
	LPIN1	0.466752	11.787
	ANO8	0.430866	11.7857
	ERVK13-1	0.446068	11.7684
	BTN2A1	0.512403	11.7638
	BRAP	0.457304	11.7378
	NAP1L4	0.458754	11.7206
	RNF126	0.337154	11.6977
	SRP54	0.404566	11.6935
	TOR1AIP2	0.396524	11.675
	RNASE6	0.469118	11.6672
	RCN3	0.469067	11.6657
	SESN3	0.376135	11.6618
	LHFPL2	0.425648	11.6601
	SUPV3L1	0.405051	11.6483
	SLC5A6	0.437978	11.6451
	OPHN1	0.431272	11.6438
	VGLL4	0.475106	11.633
	ST3GAL2	0.43769	11.6005
	THOC3	0.477516	11.5762
	TMEM189	0.475626	11.5695
	SEMA4A	0.44802	11.5654
	SVIP	0.459377	11.5557
	KDM2A	0.458798	11.5405
	AP5Z1	0.395077	11.5325
	TEX264	0.425325	11.5237
	FAM149B1	0.449249	11.5219
	FAM208B	0.481994	11.505
	INSIG2	0.439544	11.4897
	LMNTD2	0.438877	11.4471
	UBE2D4	0.310971	11.4101
	AXIN1	0.458763	11.374
	CDIP1	0.433861	11.3682
	SMAGP	0.500741	11.3673
	SMARCA2	0.478496	11.3564
	CUL4A	0.434476	11.3406
	WDR4	0.469923	11.3382
	ZNF841	0.415092	11.3222
	CTNND1	0.407201	11.3115
	PCTP	0.388412	11.2933
	VMAC	0.40329	11.2786
	LPCAT3	0.383571	11.267
	G3BP1	0.484966	11.2632
	ZNHIT6	0.533618	11.2602
	VPS33A	0.486495	11.2568
	FAM72B	0.420517	11.256
	KIAA0513	0.443813	11.2528
	DND1	0.453139	11.224
	DCBLD2	0.464025	11.1884
	PPP2R3C	0.414752	11.1799
	HIRIP3	0.420334	11.1754
	MYC	0.455194	11.1747
	KLF3	0.425519	11.1597
	P2RY11	0.42267	11.1299
	COX20	0.41233	11.1241
	LRRC56	0.412287	11.1193
	MAEA	0.42169	11.1147
	ADGRG6	0.462128	11.1055
	ASB14	0.460126	11.1032
	KCTD6	0.437606	11.0923
	ATG16L1	0.43703	11.0919
	AUH	0.479774	11.0869
	ZBTB3	0.471712	11.0735
	DONSON	0.474917	11.0537
	ADPRH	0.445627	11.0461
	TMEM5	0.464472	11.04
	ASB13	0.434132	11.0364
	FRAT2	0.468113	11.0307
	RBBP9	0.487448	11.0244
	C18orf25	0.443024	11.0188
	CSTF2	0.389188	11.0082
	TBC1D22B	0.440727	10.9975
	GPAT2	0.485969	10.9888
	FAM73A	0.437822	10.9811
	KANSL2	0.505242	10.9719
	EPHB3	0.371828	10.9676
	ZNF41	0.461161	10.9642
	WASH3P	0.473709	10.9609
	PIK3R4	0.485602	10.9607
	TRIM16	0.385389	10.948
	NUDT9	0.437768	10.9469
	TFIP11	0.463415	10.9238
	LOC613037	0.437749	10.9076
	RAB8B	0.300657	10.8732
	HINT3	0.482555	10.8698
	MFSD13A	0.339606	10.862
	UPF2	0.449564	10.8605
	TFB1M	0.446574	10.8568
	NAGK	0.437958	10.8548
	SLC25A35	0.454558	10.8535
	DLC1	0.410087	10.8405
	PIK3R3	0.444571	10.8325
	TMEM170A	0.420517	10.8323
	SEMA6A	0.394461	10.8196
	SMUG1	0.472378	10.8142
	PUS7L	0.457199	10.8118
	TIPRL	0.314785	10.8086
	TNFSF12-TNFSF13	0.524796	10.7972
	IRGQ	0.403335	10.773
	ZNF580	0.415081	10.7702
	NLRP6	0.440797	10.756
	TRIM62	0.471027	10.7511
	ANKDD1A	0.486073	10.7181
	PWP1	0.402588	10.7172
	ZNF275	0.384115	10.7144
	IFT74	0.430502	10.7077
	NCOA3	0.426805	10.705
	LY6G5B	0.389639	10.7029
	LOC100506123	0.403215	10.6994
	BTN3A1	0.441707	10.6844
	ZNF486	0.451567	10.6841
	PPP2R2D	0.435608	10.6642
	NUTM2B-AS1	0.428165	10.6525
	KMO	0.416694	10.6402
	DDX1	0.445417	10.6311
	ZNF121	0.413561	10.6278
	EXOSC7	0.333598	10.6029
	ADIRF	0.393239	10.5783
	TMEM150A	0.365781	10.5764
	NBPF15	0.419176	10.571
	OFD1	0.431638	10.5705
	RNF135	0.467696	10.5557
	C5orf58	0.440769	10.5556
	IFIT3	0.431534	10.5356
	RABIF	0.477397	10.5191
	ZNF565	0.403337	10.5065
	PSMD5	0.416742	10.4935
	KIF1C	0.463689	10.4874
	IL7R	0.485931	10.4769
	ZNF567	0.419559	10.4705
	EIF4ENIF1	0.358945	10.4628
	PRKRIP1	0.467631	10.4437
	FAM122A	0.333877	10.4308
	CNOT8	0.389388	10.4292
	IL16	0.417159	10.424
	PEX2	0.406431	10.4239
	ZNF501	0.489783	10.4213
	MCCC2	0.386728	10.4128
	SLC25A17	0.390964	10.4097
	SH3BP5L	0.427153	10.4014
	ORC4	0.418248	10.3977
	DPP8	0.407292	10.3949
	ZNF702P	0.366019	10.3915
	CD274	0.393593	10.3855
	COX19	0.337553	10.3852
	NDUFA1	0.487791	10.3839
	PHF23	0.426747	10.3699
	TMEM41A	0.422327	10.3548
	CYYR1	0.436587	10.3316
	WBSCR22	0.39349	10.3155
	SGTB	0.456672	10.2925
	NPIPB3	0.376665	10.2877
	RBMXL1	0.407381	10.2867
	TICAM2	0.398301	10.2542
	CDC40	0.425747	10.2523
	SF3A3	0.355665	10.249
	C2orf49	0.423015	10.2473
	CASP6	0.391777	10.2428
	NARS2	0.333326	10.2407
	ZNF354C	0.457037	10.2405
	PNPLA2	0.39554	10.2288
	KRBA1	0.417724	10.2271
	DNAJC16	0.319133	10.2136
	C2CD3	0.427865	10.2108
	ATP2C1	0.354969	10.2095
	CSNK1D	0.409944	10.2004
	MRPS34	0.390094	10.1977
	ZBED5	0.434377	10.1568
	STRADA	0.443238	10.1482
	RDH11	0.346392	10.1331
	CBWD6	0.438727	10.1287
	AEBP2	0.494028	10.1252
	C11orf68	0.434339	10.0946
	XPO5	0.351362	10.0911
	NDUFAF7	0.333682	10.0816
	SDHAP3	0.406404	10.0714
	ZNF559	0.422301	10.0687
	ZBTB5	0.379452	10.062
	CCDC84	0.397123	10.0452
	NBPF1	0.395784	10.0372
	PGBD1	0.390551	10.0365
	COMMD10	0.456271	10.034
	ZNF419	0.468088	10.0308
	RGL4	0.442022	10.0293
	ZNF22	0.432312	10.0237
	ARMCX4	0.458678	10.0106
	RALGAPA1P	0.433439	9.99693
	RIC8B	0.404617	9.97607
	SLC36A1	0.445309	9.97525
	ZCWPW1	0.49197	9.94444
	ARL15	0.446102	9.93254
	TIAF1	0.417913	9.90586
	THAP5	0.41782	9.90516
	DDX60L	0.451944	9.90421
	FAM156A	0.42119	9.89578
	CBLB	0.402327	9.88721
	PSMA5	0.493276	9.8818
	ZNF277	0.476117	9.86978
	PPT2	0.45444	9.86602
	SOX13	0.423707	9.85565
	KLRA1P	0.451581	9.85199
	MFSD5	0.354057	9.82507
	PRRT3	0.462878	9.82175
	FAM104A	0.371222	9.8091
	MED12L	0.399165	9.80549
	FANCF	0.452481	9.80272
	RPF2	0.387815	9.80058
	SMA4	0.447231	9.79938
	EVL	0.452453	9.79935
	MAP9	0.449572	9.79585
	MFSD4B	0.41343	9.79229
	CRTC1	0.435011	9.77996
	IMPDH1	0.335428	9.77345
	MRPL35	0.458305	9.76536
	CLIC2	0.424791	9.76065
	PPP1R12C	0.424556	9.74918
	PTTG1IP	0.358057	9.73832
	FBXO45	0.345258	9.73544
	ROGDI	0.439619	9.72387
	DHFR	0.460308	9.70213
	PGGT1B	0.418988	9.69913
	RAPGEF6	0.441998	9.69072
	PRAF2	0.440397	9.68091
	PCED1B-AS1	0.410103	9.67957
	CRACR2A	0.450317	9.67223
	RAD18	0.466774	9.66393
	RB1	0.417508	9.65794
	C12orf76	0.468515	9.65427
	WTAP	0.381957	9.64492
	NOB1	0.437555	9.64145
	GTF2IRD2	0.494188	9.63906
	PPP1R13B	0.372578	9.63721
	NCBP2	0.339222	9.6261
	CTBP1-AS	0.36495	9.62415
	DBIL5P	0.446288	9.62374
	NOL9	0.47855	9.61796
	ATG13	0.390805	9.60894
	MOB1B	0.421926	9.59244
	ZKSCAN4	0.439609	9.59212
	BSCL2	0.437672	9.5782
	ADPRM	0.39743	9.56214
	PDE6B	0.428701	9.55754
	SETDB2	0.334652	9.5535
	VPS50	0.399991	9.55222
	VBP1	0.46339	9.54299
	IPO11-LRRC70	0.447537	9.53038
	ABTB1	0.381601	9.52399
	PHLDB3	0.381766	9.50116
	FBXL3	0.401744	9.49932
	PLA2G15	0.472713	9.48738
	ACVR2B	0.418434	9.48271
	PRTFDC1	0.467361	9.46967
	TJP2	0.375159	9.46608
	VRK1	0.412114	9.46573
	BEX2	0.3698	9.46111
	ICAM2	0.429826	9.45706
	ABCF3	0.47639	9.45605
	ZNF613	0.455048	9.4527
	LOC653653	0.471062	9.45122
	UCP3	0.368526	9.44867
	C3orf62	0.39761	9.42534
	CACNB3	0.410056	9.41974
	SURF4	0.437182	9.41218
	NAA10	0.423708	9.40784
	WDR26	0.38746	9.39068
	GPR146	0.405132	9.3882
	NFATC3	0.429122	9.38401
	TOMM40	0.407787	9.37379
	TSC22D4	0.393447	9.35609
	ZSWIM6	0.344741	9.35586
	FCGR1CP	0.384519	9.35498
	ZSCAN26	0.426809	9.35337
	ZNF251	0.395418	9.34911
	LCAT	0.432516	9.34473
	MAP2K1	0.328136	9.34409
	ACACA	0.437751	9.33609
	RANBP3	0.408725	9.32592
	FAM127C	0.432466	9.29822
	EPC1	0.343028	9.28258
	HNRNPH1	0.406367	9.27925
	LRRC40	0.33378	9.2769
	MRS2	0.39568	9.27175
	CHST10	0.366221	9.2696
	CLCN7	0.35071	9.259
	ZNF845	0.279906	9.25409
	RUSC2	0.454812	9.25057
	HS3ST4	0.367067	9.24548
	POLR3GL	0.430754	9.23897
	RNF123	0.33875	9.23684
	TTC3	0.436735	9.23509
	ACER2	0.337572	9.23206
	ATP8B2	0.402938	9.21728
	B4GALT2	0.426592	9.18004
	TBC1D25	0.321077	9.16926
	MGC27345	0.375531	9.14944
	MME	0.416139	9.13544
	MAGED1	0.496489	9.13045
	CASP7	0.442477	9.12823
	TTC39C	0.410592	9.12591
	ZNF721	0.328071	9.12589
	LOC653160	0.385462	9.11618
	NRBP1	0.413817	9.099
	ZNF333	0.458587	9.09834
	TXNDC9	0.425558	9.078
	HID1	0.41988	9.06826
	NSRP1	0.36276	9.06466
	BIRC2	0.33261	9.06281
	PRR11	0.45462	9.05556
	CX3CR1	0.352313	9.05552
	ZKSCAN1	0.411822	9.05091
	USP31	0.388361	9.02487
	CDAN1	0.424757	9.02438
	EFCAB13	0.443584	9.00953
	ZCCHC9	0.320744	9.00318
	BAHD1	0.373197	8.98903
	ATG9A	0.373702	8.98278
	PDIA3P1	0.397578	8.982
	PABPN1	0.415644	8.95813
	FAM214A	0.404721	8.95276
	TRIM11	0.392647	8.95051
	XPO6	0.414269	8.9421
	ATXN2	0.355894	8.94082
	ELOVL1	0.371588	8.91941
	SRBD1	0.479942	8.91355
	C5orf63	0.439245	8.91052
	HELZ	0.389619	8.90881
	XPO1	0.328231	8.90798
	ITGB5	0.332527	8.88716
	FADS3	0.414254	8.87713
	EPS15L1	0.364154	8.87043
	TSFM	0.387452	8.85549
	MED22	0.397108	8.84417
	CLEC2D	0.403915	8.83616
	GAPVD1	0.428446	8.83159
	SLC35E2B	0.47821	8.8255
	TMEM120A	0.337211	8.81372
	RNF24	0.373036	8.81262
	C2CD2L	0.398281	8.80935
	STK3	0.407421	8.80746
	FCAR	0.334596	8.80006
	MTAP	0.38898	8.79294
	TAPBP	0.41975	8.78056
	ZC3H11A	0.374902	8.75852
	RNF146	0.340722	8.75132
	SMAD5	0.435075	8.74703
	ANKRD44	0.467988	8.74684
	BMS1P6	0.3665	8.74422
	POLR3F	0.386622	8.72485
	ADAT1	0.437643	8.70744
	BCL2L12	0.421052	8.7071
	RBM41	0.42776	8.67644
	KIF5C	0.354205	8.66387
	ADCK3	0.39692	8.64557
	ADAR	0.441874	8.64315
	ANAPC4	0.311545	8.64222
	GOSR1	0.260004	8.63853
	TUBG2	0.345657	8.61141
	IL18	0.420247	8.60146
	LINC01347	0.29072	8.58856
	GINS1	0.37266	8.57611
	PRPF18	0.463014	8.56099
	BOD1	0.2749	8.53306
	XPA	0.340589	8.53095
	TNFRSF21	0.402632	8.5283
	STAG3	0.265931	8.52594
	NAA16	0.252304	8.51292
	ZNF84	0.363376	8.51187
	KBTBD12	0.354174	8.49432
	CCT3	0.339216	8.48345
	POU2F1	0.4104	8.48082
	CECR5	0.315183	8.45783
	ZBTB9	0.316527	8.45585
	HDX	0.309432	8.43927
	TMEM220	0.270531	8.43245
	CTBP2	0.249866	8.42411
	GABPA	0.337343	8.42361
	RIPK1	0.369456	8.42212
	FAM45BP	0.429697	8.40388
	FAM89B	0.281594	8.40214
	LINC00869	0.393241	8.39494
	ITGB2-AS1	0.417441	8.39077
	CDC25B	0.391911	8.38422
	SUOX	0.391048	8.38304
	TAOK2	0.365399	8.37853
	MTERF2	0.286241	8.37174
	CRK	0.383175	8.35938
	ZNF398	0.34225	8.35895
	SBF2-AS1	0.284845	8.35327
	ATP10D	0.347783	8.34921
	HCP5	0.334888	8.3406
[truncated: 1,131 more rows]

## Sheet: lightsteelblue1
		MElightsteelblue1	connectivity
	AAMP	0.577433	1.70191
	ADRM1	0.75181	4.79391
	AHI1	0.592535	1.51782
	ALKBH3	0.688992	2.72334
	ANAPC13	0.647166	2.27775
	ARHGEF3	0.527996	0.93098
	ARMCX3	0.623829	2.0534
	ARRDC1-AS1	0.349424	0.463978
	ASNSD1	0.393907	0.584294
	ATG101	0.586319	1.31379
	ATP1B2	0.692607	2.43962
	ATRN	0.459564	0.74557
	B4GALT3	0.465728	0.931772
	BAHCC1	0.306261	0.434141
	BRCA2	0.45427	0.775868
	BRD9	0.561893	1.09438
	C12orf10	0.584354	1.5543
	C6orf120	0.726237	2.87814
	CAPNS1	0.754711	4.90297
	CASC3	0.54747	1.41596
	CCNJ	0.540235	1.74699
	CD99L2	0.711865	3.14713
	CDC42BPB	0.705998	3.3918
	CEP104	0.644062	2.70866
	CHTF8	0.461233	0.718005
	CISD1	0.594381	1.20277
	COX6C	0.537435	0.9911
	CREB3L2	0.173932	0.147197
	CTH	0.541921	1.33256
	DDHD2	0.656716	3.32665
	DDN	0.745699	4.10433
	DDX41	0.656005	2.33184
	DGKG	0.661425	3.02722
	DGUOK	0.664599	3.19406
	DIS3L2	0.745855	3.75631
	DVL1	0.436794	1.07141
	DYNLL2	0.820535	6.27543
	ECD	0.483436	1.29911
	ECI1	0.600993	2.46984
	EMC8	0.466865	0.768858
	ENOPH1	0.750447	5.45268
	EXOC6B	0.466751	0.752123
	FAM156B	0.659311	2.32571
	FBXO48	0.578887	1.39279
	FKBP14	0.675312	2.51268
	FRZB	0.597452	2.45312
	FUCA1	0.53614	1.41729
	FYN	0.173147	0.329482
	GAS2L1	0.654224	2.88298
	GAS8	0.486918	0.809827
	GIGYF2	0.79133	4.55691
	GLYCTK	0.479135	0.900324
	GOLGA5	0.738884	3.55742
	HEG1	0.553593	0.864042
	HMBS	0.426103	0.826592
	HNRNPR	0.265028	0.379873
	HOXA1	0.602225	1.98248
	HTR7P1	0.728719	3.65421
	IARS	0.591645	1.9568
	ICA1L	0.354202	0.378023
	ICAM5	0.693735	2.56574
	IMPDH2	0.855318	6.61553
	ISLR	0.570292	1.68756
	ITSN1	0.528714	1.18327
	KIAA1161	0.259763	0.208926
	KIAA1715	0.530978	1.17143
	LAGE3	0.637231	2.9313
	LARP1	0.781656	4.90451
	LDAH	0.673436	3.91994
	LMAN1	0.757061	3.69346
	LOC341056	0.652196	2.38126
	LUC7L2	0.474918	1.25787
	LYN	0.611264	2.40004
	MAGI3	0.406832	0.956945
	MAP1LC3B2	0.358303	0.438764
	MINA	0.440995	1.08239
	MLF2	0.763498	3.60502
	MLX	0.772999	3.52169
	MMACHC	0.466833	0.97785
	MPND	0.64844	3.82003
	MRPL3	0.33413	0.278393
	MRPS10	0.772322	4.37978
	MRPS18C	0.546021	0.969132
	MRPS26	0.842396	6.35883
	MSRA	0.708802	3.35726
	MVK	0.244161	0.397939
	NAT10	0.0866965	0.252343
	NBEAL1	0.661963	2.88191
	NDUFB8	0.802114	5.40275
	NDUFB9	0.461121	0.756334
	NEDD1	0.535264	0.856968
	NFE2L1	0.816085	4.56441
	NOC4L	0.62923	1.90022
	NUP153	0.480935	0.924808
	OXA1L	0.567417	2.1848
	P4HB	0.66691	1.97125
	PARD3B	0.721123	4.21922
	PARL	0.447946	1.32201
	PHF20	0.613083	1.72154
	PLCB3	0.515671	0.993201
	PLS3	0.64443	2.66231
	PLTP	0.534508	1.04509
	PNMA1	0.753196	5.26008
	POLD1	0.389625	0.708832
	POLR3B	0.575953	1.55848
	PPP1R2	0.751055	3.72757
	PSMB4	0.659868	2.289
	PSMD8	0.394378	0.35276
	PSMD9	0.681377	2.28996
	PTN	0.685113	3.0696
	PVRL1	0.410655	0.584347
	RABGGTB	0.635272	1.55025
	RDX	0.597696	1.53659
	RNF111	0.686051	2.90765
	RNF168	0.630788	1.6189
	ROCK2	0.464993	1.05289
	RPL28	0.58151	2.29207
	S100A10	0.227766	0.3162
	SAP130	0.296549	0.22919
	SARM1	0.516957	1.00467
	SARS	0.804068	5.82528
	SELM	0.749265	3.33945
	SHPRH	0.696324	2.82869
	SLC10A3	0.45331	0.582406
	SLC20A2	0.558757	1.83176
	SLC31A1	0.570425	1.0937
	SLC39A7	0.50554	1.4482
	SND1	0.880278	6.92533
	SNORA70	0.55716	0.95741
	SORBS3	0.664418	2.59087
	SOX12	0.629399	1.92892
	SSR2	0.459652	0.667436
	STOML1	0.667576	1.96036
	SULF1	0.75798	3.38749
	TAF1B	0.658387	2.01338
	TANGO6	0.587998	1.39601
	TAX1BP3	0.650356	4.47371
	TDP1	0.47078	0.94151
	TGOLN2	0.553318	1.8772
	THAP9	0.603948	1.39317
	TIMM17B	0.756648	3.91924
	TIMM22	0.529888	1.33332
	TIMM23	0.674204	2.53565
	TMED7	0.461388	0.779478
	TMUB1	0.420785	0.56611
	TNIP1	0.511174	2.23929
	TOLLIP	0.627753	2.07323
	TTLL4	0.37875	0.6538
	UTP15	0.709486	2.98579
	UTP23	0.457675	0.619532
	VRK3	0.819446	6.05509
	XIST	0.514039	1.45043
	ZC3H7A	0.651572	1.99111
	ZNF584	0.707033	3.5866
	ZNF865	0.506314	0.798335

## Sheet: darkslateblue
		MEdarkslateblue	connectivity
	DENND3	0.945544	63.0464		Interferon gamma
	SLC12A9	0.907998	59.3651
	ARHGAP4	0.90449	59.1284
	LOC729737	0.938025	56.023
	UBA7	0.920514	55.9738
	PLCB2	0.885012	53.5257
	ARHGEF1	0.875951	52.7687
	LINC01002	0.910087	50.53
	FAM157A	0.883794	50.1553
	MYO15B	0.893414	49.3468
	UNC13D	0.872849	48.1289
	JAK3	0.857302	47.6702
	LOC100133331	0.888863	47.5696
	LTBR	0.887727	47.2731
	LOC100132062	0.88045	46.4204
	LOC100132287	0.88045	46.4204
	NLRC5	0.861226	45.9255
	MAPKBP1	0.87936	45.2998
	TBC1D8	0.891974	44.8496
	SUGP2	0.854923	43.8232
	DEF6	0.87596	43.4275
	SH3RF3	0.830374	42.9697
	SLC12A7	0.815268	42.5035
	PSTPIP2	0.858228	42.4463
	LZTR1	0.873333	40.8593
	TRABD	0.869424	40.601
	LINC01000	0.843225	40.3092
	SLC38A10	0.810861	39.7562
	TNRC6C-AS1	0.832395	39.723
	FGD2	0.812109	39.5098
	ITGA9	0.817669	39.1875
	RABEP2	0.831329	39.0043
	CHTF18	0.844919	38.9963
	MLXIP	0.803059	38.9571
	RASSF4	0.812785	38.8478
	ARHGAP27	0.804229	38.8002
	RNF149	0.826402	38.7323
	CSAD	0.84232	38.3826
	PALD1	0.785815	37.7724
	CD14	0.824539	37.5335
	CCDC57	0.816334	37.0457
	FPR1	0.854236	36.4617
	VCAN	0.822926	36.3607
	SETBP1	0.806238	36.1533
	MLXIPL	0.805716	35.6096
	RHBDF2	0.82826	35.5594
	SRGAP1	0.803026	35.0718
	ZNF346	0.810859	35.0533
	SIGLEC9	0.835412	34.5434
	HDAC6	0.832443	34.3968
	MAPK8IP3	0.784105	34.3151
	TRPM2	0.753134	34.1383
	SSPO	0.776866	34.1299
	RTEL1	0.832463	34.0881
	FANCA	0.797568	33.9842
	TLR2	0.83683	33.6743
	NHLRC2	0.794417	33.6397
	TBC1D14	0.811074	33.5401
	CUL9	0.80169	33.4463
	CCDC88B	0.776534	33.4293
	ZDHHC8	0.829621	33.374
	LOC729218	0.791865	33.3127
	CEACAM21	0.81231	33.1336
	MYO7A	0.768403	33.0475
	ADCY10P1	0.791932	33.0116
	GMIP	0.825021	32.8592
	HRH2	0.807558	32.76
	SH3TC1	0.794903	32.633
	SRGAP2	0.777747	32.1642
	IGSF21	0.801523	32.0513
	IRF7	0.766476	31.9209
	RHOT2	0.823184	31.8196
	MROH1	0.793531	31.8163
	ANKS1A	0.79855	31.7697
	RYR1	0.750859	31.633
	CLASRP	0.802443	31.6017
	SPTLC2	0.821271	31.5864
	GAS6	0.786477	31.4103
	DNAH1	0.7924	31.0569
	TNRC18	0.794702	30.9517
	CROCCP3	0.79613	30.5836
	ACAP3	0.78121	30.5374
	PFKFB2	0.781679	30.4807
	HDAC10	0.799312	30.4665
	SZT2	0.772956	30.451
	NADSYN1	0.789651	30.4116
	LINC01001	0.798277	30.3639
	ADRBK1	0.778957	30.2781
	MAP3K6	0.800869	29.9813
	TLDC2	0.772583	29.9638
	COLGALT1	0.801684	29.8909
	ZNF335	0.814448	29.7063
	SGSM2	0.785369	29.6902
	TRIM22	0.748753	29.6817
	SLC2A5	0.807641	29.6337
	BAZ2A	0.801412	29.5062
	PHYKPL	0.809216	29.4739
	THOC5	0.771011	29.4498
	DNHD1	0.798468	29.3801
	ADGRG1	0.762101	29.1981
	PLXNB2	0.750368	28.9757
	USP15	0.784928	28.9584
	DOK3	0.776984	28.6156
	CCNL2	0.796053	28.5886
	LIMK2	0.800364	28.5417
	GCA	0.764593	28.466
	AANAT	0.784356	27.551
	NAIP	0.780747	27.4709
	C1RL	0.769967	27.4412
	PTPN6	0.753705	27.4292
	RAI1	0.753009	27.2971
	AGO4	0.778824	27.2893
	SPATA6	0.780437	27.2777
	ARID1A	0.780671	27.1968
	KIF3C	0.79468	27.1609
	SIGLEC10	0.793223	26.8658
	C1QB	0.739058	26.8579
	ZC3H18	0.724592	26.8035
	PCYOX1L	0.751792	26.7463
	MORC2	0.793595	26.5973
	SNORD10	0.783482	26.4018
	MSTO1	0.743994	26.0483
	LOC100288069	0.755299	26.0298
	RAB3IL1	0.735673	26.0011
	ERC2	0.756059	25.8865
	STK36	0.789346	25.8742
	CARD9	0.716504	25.8537
	TNK2	0.718229	25.8449
	ITIH4	0.73012	25.783
	AKNA	0.740121	25.5028
	SP140L	0.750925	25.4355
	GPR155	0.72956	25.4096
	MRC1	0.73625	25.3436
	DUS3L	0.71911	25.2363
	LOC441081	0.729721	25.1991
	FCGR3A	0.742258	25.1433
	CTSA	0.784675	25.0017
	KIFC2	0.716503	24.9609
	MAP4K1	0.752526	24.7783
	MOSPD3	0.735911	24.7113
	ZNF397	0.748409	24.4979
	ETV1	0.739026	24.4353
	TECPR2	0.748495	24.3285
	ANKRD36	0.78204	24.2807
	NISCH	0.747913	24.2585
	SYMPK	0.727078	24.228
	VAMP1	0.70812	24.1993
	SLCO2B1	0.70477	24.1906
	IFI35	0.740122	24.1304
	IL10RA	0.699411	24.082
	PLK3	0.672985	24.0248
	RASAL3	0.761427	24.0207
	ANKS3	0.726604	23.9889
	TAZ	0.77164	23.9881
	JAG2	0.769877	23.8101
	WAS	0.747078	23.7895
	COX18	0.732326	23.7213
	DZIP1L	0.716569	23.7116
	FAM157B	0.719278	23.5713
	C1QC	0.697704	23.4777
	TCIRG1	0.74042	23.3454
	PLXNA2	0.73047	23.2589
	DHX34	0.705092	22.9549
	TMEM63C	0.716324	22.7824
	MYO1F	0.714836	22.7732
	TRMT1	0.677678	22.7718
	PTPN4	0.768848	22.5605
	PRMT7	0.740294	22.5233
	BTAF1	0.742034	22.4584
	LINGO3	0.72273	22.3894
	SH3PXD2B	0.76085	22.2902
	PLA2G4B	0.73756	22.118
	ABCB8	0.74117	22.0677
	DGKQ	0.762392	22.0279
	RING1	0.755313	22.0231
	HAMP	0.720916	21.9617
	SBNO2	0.708844	21.8786
	SLC2A14	0.741553	21.8447
	SIN3B	0.705517	21.7357
	PKD1P1	0.703369	21.595
	PRKCD	0.724847	21.5027
	LENG8	0.693602	21.4682
	WDR59	0.717067	21.4602
	NAA25	0.748531	21.4547
	BOP1	0.70858	21.4526
	HCLS1	0.684443	21.4116
	TELO2	0.726676	21.4095
	TUBGCP6	0.748964	21.3809
	BMS1P5	0.730559	21.3654
	C9orf142	0.707557	21.2815
	C17orf62	0.687406	21.2218
	IKZF2	0.693709	21.0614
	BRAT1	0.688419	21.0344
	BTN3A3	0.704129	21.0179
	HMHA1	0.679634	20.9937
	SELO	0.758825	20.9923
	DDX12P	0.754045	20.9425
	ODF3B	0.695709	20.8896
	PNKP	0.712692	20.8816
	SEC61A2	0.709551	20.8715
	IFT172	0.708345	20.7999
	ZNF224	0.706486	20.7466
	KIAA1468	0.717689	20.5915
	NEIL1	0.70638	20.5061
	VARS2	0.691571	20.4235
	IKBKE	0.745405	20.3983
	LOC100288123	0.705816	20.3126
	PVRL2	0.731874	20.2616
	TMEM259	0.71502	20.2314
	GSTM2	0.746096	20.0863
	PRDM15	0.692352	20.0192
	C19orf35	0.709472	20.0152
	LOC100128288	0.689266	19.9774
	AGTPBP1	0.694127	19.9475
	LAP3	0.686535	19.8898
	FAM111A	0.713932	19.8296
	PPARD	0.676803	19.811
	GRAMD1A	0.71664	19.7632
	SRRM2	0.726942	19.7594
	IL4R	0.700908	19.7567
	IL21R	0.725181	19.7013
	VSIG4	0.689071	19.6544
	AGAP5	0.713521	19.6282
	GATSL2	0.719734	19.609
	MCM3AP	0.702549	19.5782
	OTUB1	0.72812	19.525
	ZBTB17	0.702202	19.5219
	XYLT2	0.716731	19.4155
	EML4	0.703134	19.3852
	SLC9A3R1	0.69303	19.3007
	TMEM175	0.730223	19.2653
	STAT6	0.671038	19.0665
	TYK2	0.709434	19.003
	C10orf54	0.705471	18.9829
	FAAP100	0.698068	18.9692
	ORMDL1	0.676531	18.9432
	C4B	0.693385	18.8567
	C4B_2	0.693385	18.8567
	C1QA	0.668524	18.8472
	TMEM176A	0.682412	18.7467
	CROCC	0.695423	18.7156
	PKD1	0.675408	18.7148
	CNOT10	0.706359	18.7106
	NARFL	0.695751	18.6071
	EBI3	0.675919	18.5794
	TMEM176B	0.698882	18.5358
	CELF2-AS1	0.724083	18.5319
	KANK3	0.720248	18.5043
	FOXRED1	0.68371	18.4647
	SLC8B1	0.695911	18.4598
	PLB1	0.713271	18.4491
	FAM157C	0.669096	18.4123
	CD163	0.697755	18.3362
	CLUH	0.640041	18.2535
	PLAC8	0.688488	18.1853
	GSDMD	0.653791	18.1515
	KRI1	0.715807	18.15
	SERPING1	0.693452	18.1209
	HECTD4	0.671241	18.0277
	TMEM173	0.686192	17.8696
	ZBED4	0.66007	17.746
	CCDC144B	0.691784	17.7382
	SNHG15	0.679689	17.6466
	CARD11	0.573429	17.645
	INPPL1	0.613558	17.6076
	KMT2B	0.698418	17.4207
	ARGLU1	0.682111	17.4189
	FEN1	0.697383	17.3827
	PIP5K1A	0.669514	17.3122
	PDCD1LG2	0.63708	17.2408
	ITPR2	0.671905	17.1996
	TAP2	0.680579	17.1735
	SUGP1	0.628969	17.1365
	THEMIS2	0.672278	17.1217
	CTNS	0.662826	17.1113
	CIT	0.694686	17.1039
	GRIPAP1	0.674135	17.0223
	CSNK1G2	0.681243	16.9854
	NASP	0.672303	16.9498
	DDX19A	0.690993	16.8938
	RPS6KA1	0.664365	16.795
	CSF1R	0.698871	16.7467
	PNKD	0.68399	16.6725
	PKD2	0.672034	16.6474
	FRAT1	0.594359	16.6328
	PLEKHM1P1	0.705595	16.6185
	SIPA1	0.616878	16.5882
	S1PR3	0.652006	16.5474
	NSUN4	0.701379	16.4785
	MLLT6	0.595693	16.4582
	EHBP1L1	0.657959	16.433
	NOL6	0.677946	16.4047
	ULK1	0.679518	16.192
	NRDC	0.639772	16.1864
	MTA1	0.7098	16.1801
	NEAT1	0.689787	16.1752
	RRBP1	0.679294	16.1703
	GIMAP1-GIMAP5	0.661585	16.1103
	SBF1	0.662664	16.1031
	TNPO2	0.700428	16.0929
	SF3B5	0.688243	16.0365
	ESRRA	0.6634	15.984
	C11orf45	0.671866	15.9436
	AGAP9	0.640244	15.9147
	LIMS2	0.612997	15.876
	CNTROB	0.718181	15.8312
	APOL6	0.697481	15.8302
	CST3	0.652359	15.8137
	MAST3	0.649163	15.7396
	IGHMBP2	0.635789	15.6301
	PWP2	0.6749	15.6275
	ZNF236	0.668315	15.5942
	SEMA4D	0.655068	15.5703
	B3GAT3	0.643257	15.5354
	MVB12B	0.589145	15.5064
	DTX3	0.696897	15.5019
	C1orf228	0.655851	15.4743
	ANKFY1	0.690857	15.4679
	LRMP	0.679435	15.4306
	ARHGEF39	0.677898	15.3194
	LRCH4	0.67269	15.3154
	TNRC6B	0.642988	15.2517
	RNF213	0.608332	15.1418
	SETD7	0.639638	15.0908
	ARSA	0.659921	15.039
	PABPC1L	0.629335	14.9941
	ANAPC2	0.648626	14.9647
	PIDD1	0.650407	14.8644
	TLN2	0.651043	14.7938
	FPR2	0.562752	14.7788
	TMC6	0.645264	14.6417
	CSF2RB	0.609381	14.5031
	PRICKLE3	0.655549	14.4825
	RELL2	0.654206	14.4597
	SERPINB9	0.563435	14.4306
	LOC100289230	0.588931	14.3867
	RRP7BP	0.632803	14.3609
	FBXO3	0.61722	14.3312
	PIP5K1C	0.602604	14.2935
	RGL3	0.65713	14.2874
	DPH2	0.631233	14.2185
	MYO1G	0.629931	14.2181
	NCKAP5L	0.574728	14.1953
	ADGRG5	0.584244	14.1747
	VPS13B	0.643641	14.1703
	FAM160B2	0.665097	14.0884
	FAM122C	0.672387	14.0786
	SLC35C2	0.651456	14.0598
	FANCI	0.680416	14.0334
	EPHB4	0.67185	14.0169
	RNPC3	0.647428	14.0137
	LOC646471	0.656471	13.925
	LRRC20	0.62858	13.8885
	MS4A4A	0.657842	13.7751
	VPS53	0.64334	13.7089
	POLR1B	0.601184	13.5212
	RUFY3	0.608089	13.5125
	ZNF621	0.605259	13.3846
	RFT1	0.698813	13.3402
	PHC2	0.637432	13.3273
	DDX49	0.64019	13.3232
	ZNF736	0.630414	13.3085
	PPP1R3E	0.636743	13.1936
	C5orf66	0.639459	13.186
	CERS6-AS1	0.660077	13.1256
	KDM5C	0.621903	13.1019
	MED12	0.626461	13.0881
	VPS52	0.622015	13.0356
	OCRL	0.657492	12.9777
	CD40	0.580462	12.9276
	C1orf162	0.621301	12.907
	ENTPD6	0.652252	12.8738
	TET2	0.611723	12.7834
	ZNF593	0.656391	12.7497
	PUM1	0.559757	12.745
	GZF1	0.56761	12.7278
	C17orf89	0.643776	12.703
	LINC00865	0.612234	12.6875
	TSSC4	0.613898	12.6359
	POP1	0.623224	12.5847
	PPA1	0.619349	12.5835
	SP140	0.516423	12.5713
	CAPN3	0.623738	12.5621
	ATP2B4	0.589165	12.5463
	PRPF31	0.589562	12.5135
	SNX19	0.587071	12.4724
	ASMTL-AS1	0.610685	12.4064
	ZFP41	0.609066	12.3641
	TLR5	0.60416	12.3619
	NPHP4	0.638368	12.3616
	BTK	0.609542	12.2588
	SYNGAP1	0.633703	12.2464
	ABHD11	0.655652	12.192
	POMT2	0.589108	12.1208
	ZSWIM8	0.590155	12.0806
	APCDD1	0.587064	12.0396
	FZD6	0.535595	12.0126
	TYMP	0.587233	11.9829
	DHTKD1	0.649896	11.968
	KLC2	0.631312	11.9613
	ZNF497	0.635263	11.8608
	FCGBP	0.600754	11.8452
	MOB3C	0.616837	11.805
	CHKA	0.537053	11.8041
	ARHGAP1	0.635017	11.79
	PARP10	0.630218	11.7785
	OVGP1	0.552192	11.7112
	ZSCAN30	0.616224	11.7079
	TMEM94	0.551781	11.7033
	HDAC4	0.586781	11.6625
	AMPD2	0.553507	11.6537
	RRM2	0.596413	11.6426
	SETDB1	0.593491	11.6246
	CEP131	0.597735	11.6144
	CECR6	0.614281	11.5962
	LINC01128	0.630994	11.5869
	PCNX1	0.506503	11.5698
	CSGALNACT1	0.551027	11.5617
	LILRB3	0.599562	11.5588
	ULK2	0.637431	11.4755
	RHOBTB3	0.599283	11.4637
	IL15RA	0.590803	11.4337
	SGK494	0.57881	11.3938
	MAP3K8	0.517124	11.3344
	RASSF2	0.539811	11.3326
	PODXL	0.522158	11.3301
	LMF2	0.597397	11.3274
	EPM2AIP1	0.61416	11.3029
	CDK16	0.590826	11.301
	PLEC	0.584562	11.2316
	FMNL1	0.619058	11.194
	NSD1	0.583328	11.1286
	LINC01061	0.629542	11.1005
	CHD7	0.61224	11.0684
	XBP1	0.581104	11.0661
	NPEPL1	0.635271	11.0192
	TM9SF4	0.61372	11.0176
	GRAMD3	0.619296	10.9876
	HSPG2	0.579799	10.9617
	LOC100288152	0.576298	10.9607
	CD163L1	0.56828	10.958
	SLCO4A1	0.618101	10.9457
	CACUL1	0.644322	10.942
	ATHL1	0.568304	10.9357
	SLFN5	0.615179	10.9319
	LOC100190986	0.595243	10.9204
	CASP8AP2	0.56788	10.9168
	TMEM214	0.547604	10.8536
	FAM160B1	0.586333	10.8377
	TEP1	0.484547	10.8074
	CUL7	0.598842	10.7402
	PODXL2	0.548817	10.7308
	HCAR2	0.575834	10.6958
	ACSS2	0.57708	10.6943
	PAOX	0.595637	10.6765
	MAP1LC3A	0.608081	10.6711
	RFXAP	0.630545	10.6318
	TSPAN33	0.609519	10.6302
	TMEM163	0.584156	10.5989
	FAM109B	0.630639	10.5684
	RDH10-AS1	0.631041	10.5602
	NAT9	0.518344	10.5423
	PTPN2	0.57058	10.5125
	PIGN	0.61063	10.5112
	FBXO10	0.571735	10.5047
	CDK11B	0.554263	10.501
	LOC101927069	0.603161	10.4954
	HIST1H2BF	0.601226	10.4874
	CA8	0.610737	10.4778
	MTHFSD	0.526006	10.4647
	BDH2	0.530536	10.4537
	CBWD5	0.597104	10.4505
	TDRD9	0.508638	10.4301
	IFT140	0.604104	10.4261
	ZNF341	0.624716	10.4112
	TBX19	0.601449	10.4105
	IFT80	0.556548	10.3994
	MT2A	0.490168	10.3695
	PCNX2	0.602141	10.36
	ADAM15	0.498921	10.3546
	WDFY3	0.567046	10.3159
	SUV39H2	0.620768	10.3018
	PPP1R35	0.568076	10.28
	UNK	0.553427	10.278
	LARS	0.573325	10.2528
	PHOSPHO1	0.575603	10.2521
	ABCC1	0.5805	10.18
	C16orf58	0.524341	10.16
	TACC3	0.589771	10.1515
	PARP6	0.553625	10.1008
	LINC00936	0.592222	10.0179
	TNFRSF10B	0.437458	9.91966
	C15orf57	0.539828	9.91661
	MYBBP1A	0.587157	9.89421
	MEGF8	0.607185	9.89031
	ATF6	0.548238	9.88793
	ZNF839	0.593445	9.88292
	HIVEP3	0.562304	9.88096
	ARRDC5	0.54212	9.83049
	WWTR1	0.447196	9.80608
	GTF3C5	0.563655	9.7702
	TNFRSF1A	0.537683	9.76572
	IL17RA	0.583594	9.75199
	ORC2	0.548237	9.71318
	TAP1	0.542985	9.69027
	IDUA	0.56561	9.67857
	SUSD6	0.460858	9.58382
	KCND1	0.555243	9.56227
	THBS3	0.569822	9.55567
	PLCG2	0.519785	9.53153
	SP100	0.582116	9.51575
	TAB3	0.532004	9.51469
	PLCG1	0.54533	9.50166
	DNAJC5	0.565028	9.48213
	NUP43	0.509599	9.34552
	TMEM63A	0.524887	9.33633
	TP53I13	0.576007	9.3211
	GOLGA2P5	0.548502	9.28203
	HIST2H2BC	0.569499	9.28189
	LPIN3	0.576386	9.26032
	FCGR1A	0.572041	9.22953
	LOC100507577	0.57976	9.22536
	ACD	0.55304	9.21837
	GNLY	0.561961	9.18205
	IRF3	0.526256	9.17109
	LZTS2	0.509988	9.15516
	C9orf72	0.61806	9.13281
	MIOS	0.500329	9.09941
	LINC00893	0.478439	9.09735
	CLSTN3	0.578598	9.07012
	CCDC130	0.527185	9.06169
	SLC11A1	0.518346	9.0505
	N4BP2L1	0.579618	9.02111
	CEP250	0.564564	9.01034
	SCYL3	0.464452	8.99331
	SEC16B	0.474083	8.963
	DCAF6	0.543838	8.93246
	NECAP1	0.572338	8.92955
	ELL	0.51598	8.90002
	EFHD2	0.583628	8.87978
	HHIPL1	0.549793	8.83513
	ADGRE2	0.504368	8.83391
	CIDEB	0.554249	8.8326
	RASSF1-AS1	0.539201	8.82755
	SREBF1	0.532183	8.78925
	TMC8	0.538229	8.77785
	FAAP20	0.59049	8.77715
	ZNF571	0.575275	8.75435
	SUN1	0.540837	8.75365
	GALK1	0.495126	8.73342
	LRPAP1	0.581847	8.68225
	PMS1	0.597266	8.64385
	PTPRE	0.524123	8.64066
	ALG10B	0.581013	8.62016
	TNS2	0.610261	8.61632
	INTS3	0.474392	8.61456
	C5AR2	0.512105	8.5806
	SNHG7	0.577473	8.57862
	RELT	0.453733	8.57495
	ARHGAP12	0.536441	8.54973
	PLSCR1	0.542038	8.53022
	ULK3	0.518331	8.49932
	NUDT16	0.518715	8.49534
	TSEN34	0.518256	8.42596
	AIF1L	0.403927	8.39305
	SLC7A11	0.565135	8.38812
	MUS81	0.495927	8.38496
	BEND3P3	0.558167	8.36317
	NMNAT1	0.504894	8.35118
	SLC16A3	0.536379	8.34489
	SLC25A25-AS1	0.517919	8.34325
	MST1P2	0.577784	8.33344
	C1GALT1C1	0.523656	8.29843
	TTF2	0.514517	8.29178
	SPATA13	0.566085	8.28023
	FBRSL1	0.530542	8.27477
	HIGD1A	0.485048	8.25467
	JAZF1	0.560384	8.23721
	LINC01480	0.533685	8.2214
	LYSMD1	0.546436	8.21163
	TRIM52-AS1	0.566606	8.17845
	ACVRL1	0.53406	8.17303
	PRC1	0.545585	8.16589
	DPP9	0.494653	8.16164
	DNM2	0.508054	8.15879
	IFITM2	0.570437	8.14905
	ITGA7	0.422695	8.1314
	BRWD1	0.580456	8.13003
	STX16-NPEPL1	0.550169	8.11897
	HYI	0.498927	8.11393
	BICD2	0.425092	8.11384
	STARD9	0.500753	8.03081
	ATXN7L3	0.553067	7.98492
	RAD51-AS1	0.522011	7.97544
	POLM	0.447112	7.96541
	PRSS23	0.511002	7.96078
	NINJ2	0.540259	7.9423
	PTBP2	0.477534	7.94215
	ZNF496	0.533886	7.92863
	PTGER4P2-CDK2AP2P2	0.498941	7.9061
	ADRB1	0.534736	7.88224
	CORO7	0.502813	7.84519
	CABP4	0.550138	7.82773
	SEC13	0.42743	7.82247
	BET1	0.55215	7.73618
	C1orf35	0.51105	7.71992
	RFPL1S	0.439572	7.69273
	NEB	0.521832	7.63494
	OPRL1	0.46969	7.61292
	MAP3K14	0.543211	7.61206
	PMS2P9	0.516598	7.60919
	LOC100419170	0.498029	7.60565
	PLAT	0.492846	7.59323
	DCAF5	0.51456	7.54047
	TMIGD3	0.509482	7.52551
	IDI2-AS1	0.505764	7.52049
	SPSB3	0.471097	7.51342
	RNF44	0.476857	7.51032
	AKAP17A	0.473829	7.51017
	SRSF6	0.509501	7.47712
	SPNS2	0.443425	7.47015
	GSTM3	0.570118	7.41845
	CCM2	0.510628	7.41114
	KCNK6	0.503252	7.40599
	PRELID1	0.516321	7.4
	ADAMTSL4	0.468641	7.33739
	TIMP1	0.456679	7.32902
	SRGAP2D	0.50621	7.31583
	RNMT	0.501177	7.28407
	ABI3	0.457589	7.2831
	DIAPH2	0.533208	7.20406
	DLG5	0.572265	7.20406
	TPM1	0.458298	7.20236
	LGALS8	0.423696	7.1943
	LOC100130992	0.512712	7.17593
	ASXL1	0.501053	7.15938
	ENO3	0.486411	7.1398
	RNF144B	0.476046	7.10221
	FAM114A1	0.435005	7.08787
	CARM1	0.509014	7.08003
	CC2D1B	0.462621	7.07897
	TRIM3	0.440742	7.05118
	GDF9	0.422647	7.04213
	RALGPS2	0.532519	7.02542
	CMAHP	0.542197	7.00972
	ARID5A	0.433674	7.00592
	P2RY13	0.487754	7.00546
	RGS18	0.545169	6.99966
	SEMA3G	0.445093	6.99908
	ANKRD36BP1	0.498652	6.96425
	MIB1	0.433885	6.94226
	MCPH1	0.512603	6.94201
	PYROXD2	0.507855	6.89376
	DNAAF2	0.504035	6.88732
	PPT2-EGFL8	0.535147	6.87924
	FAM234B	0.445508	6.86269
	CD55	0.512312	6.86156
	C5orf42	0.564183	6.85181
	CCDC78	0.54506	6.84717
	MEGF6	0.476777	6.79358
	ITGAM	0.436402	6.79252
	IRF6	0.560007	6.79249
	PITRM1-AS1	0.523836	6.74224
	VILL	0.524797	6.71931
	SEC14L1	0.501473	6.71069
	CPEB4	0.47208	6.69393
	ZNF444	0.513921	6.672
	NKTR	0.478724	6.66526
	SNAPIN	0.409572	6.65777
	DUSP5	0.508943	6.6365
	REXO1	0.577599	6.63441
	PIK3R6	0.456276	6.62699
	GTPBP2	0.45752	6.60026
	PEX13	0.489485	6.59395
	SRF	0.520042	6.58686
	PARN	0.474353	6.57962
	CPSF1	0.525076	6.57641
	CCDC144CP	0.467102	6.57534
	PIGO	0.445205	6.55863
	QRICH1	0.534598	6.5316
	TIMM44	0.545758	6.53131
	MAP3K3	0.425557	6.52614
	ZNF432	0.537321	6.5106
	SYT17	0.47497	6.50851
	LETM1	0.442021	6.48499
	ZMIZ2	0.444513	6.48123
	ACSS1	0.431128	6.47594
	ZW10	0.489809	6.44931
	AVIL	0.494724	6.42648
	EXTL3	0.429712	6.42359
	C5orf51	0.542372	6.41918
	DHX38	0.451833	6.39584
	C21orf2	0.469963	6.38705
	PSRC1	0.523852	6.36711
	RCOR3	0.459682	6.36299
	LINC00115	0.505145	6.36195
	SEMA6B	0.446067	6.32915
	DHDDS	0.530914	6.32364
	FRMD4A	0.473744	6.3198
	ARHGAP22	0.420124	6.30715
	WFS1	0.504988	6.28961
	MAN2A2	0.465027	6.27755
	GIMAP6	0.413189	6.27095
	FAM231D	0.548979	6.27059
	ACOX1	0.392029	6.26339
	SLC9A3R2	0.352468	6.25923
	PPP4R1L	0.466282	6.25859
	ELN	0.454376	6.24198
	CYB561	0.503426	6.24184
	ARL4D	0.466781	6.22166
	PPOX	0.45488	6.2127
	ZNF180	0.514611	6.18554
	CDK2	0.48663	6.18122
	FCGR2A	0.401188	6.16412
	SLC19A1	0.495052	6.16361
	FBXO41	0.476764	6.14561
	EIF1AD	0.498438	6.14087
	NAV3	0.526929	6.13879
	NHLRC3	0.487949	6.09262
	XKR8	0.49435	6.07877
	RRN3P2	0.531543	6.04552
	SLC2A1	0.441557	6.0398
	GATAD1	0.50839	6.01811
	POLG2	0.502284	5.99502
	VPS9D1	0.505995	5.99206
	WDR3	0.472491	5.98983
	MIIP	0.477893	5.96017
	PHPT1	0.397422	5.95887
	ADGRF5	0.393075	5.95543
	NEURL4	0.4045	5.95437
	GATAD2B	0.487525	5.93284
	SMARCA4	0.512068	5.89901
	SLF1	0.478085	5.89088
	TUBGCP4	0.499394	5.88243
	TBRG4	0.420135	5.86379
	ARHGAP33	0.416102	5.84417
	SDHAP1	0.528016	5.83848
	MAST4	0.348881	5.81918
	SRRM1	0.374466	5.7996
	LRRFIP2	0.435907	5.76031
	TRIP6	0.426275	5.7475
	PHRF1	0.484145	5.71229
	PDZD2	0.413116	5.70533
	THSD4	0.37725	5.69271
	DHX58	0.464585	5.67335
	MBLAC2	0.462592	5.65835
	GOLGA8A	0.515745	5.6572
	VPS11	0.507097	5.65106
	ARAF	0.423724	5.6453
	FAM63A	0.52529	5.64325
	LMF1	0.446135	5.64247
	PPAN	0.477973	5.60566
	OXSM	0.485171	5.60106
	MON1A	0.353527	5.58541
	TEKT4P2	0.491499	5.581
	CCNE1	0.469787	5.5457
	TYSND1	0.49837	5.5417
	ADPGK	0.418166	5.53534
	SPNS1	0.46047	5.53403
	TTC38	0.48548	5.51459
	TDRD10	0.510981	5.49914
	ERAP2	0.493048	5.49146
	FAM168A	0.427043	5.49104
	PLAG1	0.452829	5.48832
	AGPAT3	0.443962	5.48768
	ATG4B	0.472642	5.4832
	CDK9	0.37998	5.48221
	UBE2V2	0.374549	5.47826
	PDDC1	0.461198	5.47371
	PPM1F	0.434606	5.45924
	ADGRE1	0.417822	5.44354
	GLI4	0.497668	5.41516
	SLC11A2	0.479485	5.39158
	DDX47	0.435244	5.38307
	OTUD3	0.438444	5.3615
	GNG10	0.445741	5.3553
	WDYHV1	0.367244	5.35369
	NCDN	0.452686	5.33788
	QSOX1	0.486074	5.33288
	WDR17	0.468414	5.32123
	C2	0.336561	5.31947
	IFI27	0.356067	5.29003
	RFX1	0.402686	5.28315
	CSF3R	0.486289	5.28085
	NAA38	0.425656	5.20152
	ECRP	0.445194	5.19948
	CCDC61	0.451174	5.19794
	THTPA	0.39177	5.19422
	GOLGA4	0.45447	5.15177
	BOD1L1	0.45141	5.14534
	SIGLEC7	0.400437	5.12836
	CTC1	0.508863	5.10984
	CRISPLD2	0.412523	5.10747
	C10orf10	0.498677	5.10534
	LOC284023	0.467072	5.06152
	TPCN2	0.327644	5.05218
	KLF9	0.43109	5.04528
	EXT1	0.475795	5.04164
	HACL1	0.44625	5.03001
	HHEX	0.316791	5.02209
	NT5C3B	0.386122	5.01603
	TINAGL1	0.439896	5.01568
	LINS1	0.386887	5.01437
	NPC1	0.352776	4.99785
	LOC100499484-C9ORF174	0.386026	4.99539
	STON2	0.420401	4.98474
	MVB12A	0.402712	4.97349
	CLEC4A	0.453865	4.94636
	SNORA31	0.401482	4.94039
	EBNA1BP2	0.428423	4.9282
	DOCK5	0.374097	4.92664
	ITPKC	0.417079	4.9081
	DSE	0.390279	4.8969
	PIM3	0.320808	4.87586
	MFSD10	0.394383	4.85683
	MRPL27	0.399739	4.84895
	CDK3	0.431558	4.82565
	SLX4	0.408034	4.82452
	SLC30A1	0.324704	4.8174
	LOC101927730	0.452751	4.78315
	CC2D1A	0.453059	4.77546
	LRRC37A4P	0.368116	4.74045
	RBM8A	0.376893	4.71108
	ZNF516	0.455058	4.70714
	OSTC	0.413674	4.7043
	TPK1	0.462392	4.69318
	ARHGEF17	0.383522	4.68505
	GPATCH11	0.423824	4.66825
	ZNF746	0.448744	4.66449
	SF1	0.37581	4.65065
	GTF2A2	0.214409	4.64757
	PGBD4	0.494947	4.63758
	AES	0.415824	4.6268
	HMBOX1	0.427306	4.62661
	ASB16-AS1	0.48485	4.60961
	COG2	0.459256	4.58753
	SLC12A4	0.396701	4.58249
	PTPN13	0.446851	4.55693
	ZNF92	0.330481	4.55499
	SNHG3	0.450575	4.55014
	DHODH	0.379999	4.54046
	DAPK3	0.437111	4.52419
	RRP8	0.451367	4.50889
	SMCO4	0.383735	4.50513
	MOCOS	0.439861	4.50512
	SOCS1	0.420106	4.50294
	NLN	0.41388	4.49604
	ERCC6-PGBD3	0.456464	4.49119
	KLC1	0.349035	4.48563
	NUMB	0.372448	4.4595
	KDM8	0.501895	4.45782
	NECAB3	0.494041	4.39561
	VPS13A	0.430855	4.39376
	HLA-F	0.463025	4.38655
	TMIGD2	0.446969	4.37342
	HSD17B7P2	0.418394	4.37313
	CKS2	0.263595	4.35217
	BET1L	0.458423	4.35086
	C4orf33	0.459448	4.34538
	RERE	0.358286	4.34037
	ZNF615	0.384754	4.33339
	WRAP53	0.471868	4.32835
	MVP	0.457498	4.32666
	ZNF862	0.358486	4.31899
	KHNYN	0.420389	4.31223
	CNN3	0.325087	4.29169
	SLC25A12	0.43034	4.28891
	DTX2	0.425583	4.25447
	PLA2G6	0.355638	4.24489
	VWA2	0.401766	4.24205
	STXBP5	0.319393	4.24142
	TMEM86A	0.317348	4.23876
	SWSAP1	0.446589	4.23175
	HEATR3	0.459318	4.2268
	ZNF490	0.451777	4.21891
	SIRPB2	0.419707	4.20553
	MRPL36	0.39269	4.17176
	TLR9	0.399315	4.16127
	SECISBP2	0.446335	4.15082
	SMARCD3	0.402312	4.14616
	POLR2J2	0.443421	4.13014
	GCN1	0.390194	4.11946
	U2AF1L4	0.33085	4.10851
	SLC8A1	0.385973	4.10756
	FBXO33	0.451051	4.09866
	TTC17	0.390328	4.09766
	ELP5	0.433491	4.09711
	PELP1	0.375158	4.0859
	CDPF1	0.460659	4.0826
	NFE2L3	0.380235	4.07109
	DDOST	0.395557	4.06508
	ATP11C	0.379902	4.06255
	SMOX	0.420327	4.05712
	CDH5	0.178385	4.03812
	NANP	0.394339	4.01061
	TTC12	0.425564	4.00284
	P4HTM	0.431102	3.99721
	SHE	0.323676	3.9946
	TMEM168	0.370957	3.99182
	SHKBP1	0.335559	3.98575
	MYO1C	0.414714	3.98394
	STXBP2	0.400691	3.98131
	PARVB	0.309635	3.9792
	NMI	0.395379	3.97739
	PI4KB	0.362011	3.97316
	FASTKD1	0.377716	3.95599
	PCBP4	0.431765	3.95583
	CAND2	0.468993	3.9507
	BIN1	0.451921	3.9474
	NUDT19	0.360168	3.94
	FAM107A	0.373082	3.93278
	NSUN6	0.42237	3.91384
	PARP16	0.3879	3.90256
	MCRS1	0.444183	3.90068
	CUL1	0.416259	3.89714
	SFT2D3	0.419557	3.87945
	ADGRL4	0.245416	3.8767
	MKNK2	0.271974	3.86901
	LOC729603	0.42079	3.86874
	ZNF701	0.440892	3.86277
	MTHFD2	0.328645	3.85594
	RUNX2	0.385159	3.85521
	UVSSA	0.43042	3.84987
	RAB3D	0.159259	3.84844
	LOC100129917	0.240562	3.80663
	MARCH2	0.358541	3.79587
	GGTA1P	0.407504	3.78736
	LSM11	0.451508	3.77951
	PDCD11	0.426682	3.77919
	SARS2	0.374156	3.77748
	CCDC96	0.320053	3.77589
	ELP3	0.115542	3.77547
	SENP6	0.276972	3.77035
	SERINC5	0.31125	3.76259
	LOC100506606	0.352547	3.75269
	TSC2	0.425257	3.74375
	TECPR1	0.417051	3.71738
	FHAD1	0.411694	3.7055
	PPP2R1B	0.307031	3.70108
	MEST	0.358712	3.69461
	LEPROT	0.263549	3.68093
	WDR90	0.423462	3.67659
	BCL3	0.421877	3.65645
	HERC5	0.433585	3.63955
	AKAP9	0.433263	3.63909
	TOP2A	0.376512	3.6363
	RNF31	0.411457	3.62931
	FZD2	0.40091	3.61877
	CTU2	0.376694	3.615
	WDR54	0.271277	3.61127
	LAMA5	0.348701	3.60463
	PLEKHH1	0.429298	3.57725
	NCAPH2	0.414856	3.55965
	CLN3	0.392694	3.55514
	BMS1P4	0.38016	3.5534
	NRBP2	0.385701	3.54961
	BTN2A3P	0.221009	3.54772
	NOD1	0.342	3.54755
	SNORA4	0.340766	3.54388
	PHF11	0.371261	3.53856
	CDKN1A	0.425334	3.5322
	CENPC	0.352733	3.52759
	FN3KRP	0.314595	3.52395
	DNAJC13	0.35927	3.51526
	LOC642846	0.431018	3.50078
	C19orf12	0.344764	3.49622
	TTC21A	0.377832	3.48247
	ANK1	0.314182	3.4682
	IKBKAP	0.395606	3.45304
	TMEM69	0.42254	3.44764
	IL17RC	0.250081	3.44539
	LINC00938	0.411116	3.4441
	NAT1	0.0992704	3.44068
	LMLN	0.270247	3.42196
	AP1G2	0.412407	3.41803
	METTL12	0.379933	3.41522
	PCYT1A	0.290261	3.41305
	LOC145783	0.462227	3.41282
	SFSWAP	0.419433	3.41017
	EHHADH	0.319087	3.41013
	ATAD2B	0.327739	3.40993
	NPR2	0.359932	3.38101
	NME1	0.403813	3.36664
	RNF138P1	0.304656	3.35802
	TBC1D16	0.314269	3.35623
	PLEKHA5	0.361058	3.35402
	GRSF1	0.218693	3.34591
	TBC1D10A	0.390107	3.34393
	DDX11L2	0.380923	3.34054
	AGPAT2	0.461521	3.33814
	TRAP1	0.42235	3.33171
	LOC100288778	0.400879	3.31855
	SLC25A22	0.352476	3.31431
	AIFM1	0.315481	3.3101
	PRDX5	0.41285	3.30928
	SNX13	0.351764	3.30886
	RAB27A	0.166297	3.30109
	PDLIM1	0.35095	3.27708
	ABR	0.290078	3.26808
	C10orf76	0.390166	3.26516
	ACAD11	0.414737	3.26139
	HEATR5A	0.334978	3.25746
	PSMD6	0.297035	3.25414
	ZNF316	0.387058	3.24752
	CYP2D7	0.41176	3.24744
	INO80E	0.365412	3.2218
	KDM5B	0.293263	3.21245
	AMOT	0.352789	3.21017
	CFAP20	0.420784	3.20978
	ECHDC3	0.294436	3.20203
	STK25	0.293082	3.19917
	KIAA1671	0.324723	3.18521
	MON1B	0.4082	3.17968
	HYAL2	0.331406	3.16644
	IRF1	0.363559	3.15063
	PI4KAP2	0.388463	3.14359
	AP2A2	0.382501	3.13967
	CCNYL1	0.396089	3.13469
	RASGRP2	0.354808	3.12439
	D2HGDH	0.403632	3.11542
	SCN1B	0.216578	3.08524
	EDEM2	0.282859	3.07413
	EBPL	0.393203	3.06619
	ZNF674	0.441501	3.06236
	KIAA0100	0.332122	3.06161
	SNAPC4	0.373459	3.03817
	KDM7A	0.339414	3.03031
	TRMT61A	0.435733	3.02055
	BICD1	0.390108	3.01423
	MORN1	0.327211	3.00889
	SCRIB	0.308711	2.99128
	LMNB1	0.344557	2.99
	CRAMP1	0.359852	2.98014
	GPATCH1	0.38838	2.97424
	EXOSC8	0.329679	2.97355
	CD226	0.393153	2.96515
	TTN	0.363006	2.96417
	ADAMTS4	0.294753	2.95758
	SETD1B	0.342523	2.95752
	FZR1	0.334044	2.95642
	INVS	0.406912	2.9547
	LOC100507639	0.32661	2.94907
	CEP164	0.296562	2.93006
	NCOA6	0.366881	2.92506
	NDRG2	0.346038	2.92082
	SPOCK2	0.419119	2.91146
	GAA	0.322731	2.91003
	WWC2	0.374479	2.90871
	EXD3	0.328092	2.90728
	LMBR1L	0.28471	2.90569
	CD164	0.350065	2.85298
	NOXA1	0.301167	2.84656
	CHRNE	0.290085	2.83784
	XPC	0.271675	2.82947
	MIR497HG	0.354487	2.82233
	POLD4	0.339959	2.82066
	CD33	0.325105	2.81193
	GEMIN2	0.366642	2.81155
	BORA	0.35893	2.81127
	ENG	0.246075	2.79467
	LSS	0.383708	2.79211
	ALKBH1	0.269619	2.78301
	ABCC2	0.36981	2.77946
	ARHGEF7	0.330817	2.76349
	FBXL5	0.192351	2.76285
	AARSD1	0.382136	2.75932
	STEAP4	0.339813	2.74651
	RAMP3	0.239992	2.73362
	RP2	0.305956	2.72933
	LINC01011	0.321923	2.7273
	AGER	0.327268	2.70796
	KDM4C	0.355597	2.70773
	SLC7A6OS	0.268644	2.70524
	MTBP	0.385951	2.70401
	SIGLEC14	0.408628	2.68867
	IWS1	0.323504	2.68714
	SMAD4	0.321724	2.68604
	ARHGAP39	0.294941	2.6712
	PPP2R3B	0.273507	2.66598
	ARFIP2	0.413634	2.65942
	MPC2	0.312428	2.63469
	NUDT4	0.234905	2.63368
	TFCP2L1	0.301226	2.6183
	MARS2	0.31216	2.61666
	TMEM209	0.325294	2.61295
	ZNF689	0.382925	2.61062
	ZNF513	0.340172	2.60582
	TMEM80	0.29999	2.60313
	ZNF619	0.31259	2.59865
	ERLIN1	0.255272	2.59185
	HSCB	0.29892	2.58444
	URB1	0.278792	2.57833
	LOC100506603	0.287836	2.5732
	LINC00909	0.304219	2.55988
	SMG1P3	0.281802	2.53595
	C19orf48	0.258877	2.51471
	CLN6	0.330819	2.50902
	ZNF37BP	0.332041	2.50276
	ZNF467	0.282189	2.50089
	WDR70	0.335445	2.49919
	TRPV2	0.269245	2.49493
	PDK1	0.346609	2.49184
	TMEM236	0.269445	2.47799
	LMO2	0.21802	2.4713
	ALS2	0.309772	2.4376
	CES1	0.365594	2.43472
	RBSN	0.291735	2.43362
	MAPRE3	0.353622	2.42458
	RAB11FIP3	0.233819	2.40833
	LEMD2	0.262106	2.40553
	GON4L	0.311232	2.40361
	NPDC1	0.400827	2.38611
	GPR18	0.244809	2.38452
	TCF19	0.255208	2.37381
	B3GALNT2	0.21616	2.36967
	PODN	0.292118	2.36958
	SORBS2	0.330696	2.36382
	LAMA4	0.0582755	2.36185
	FAM96B	0.366216	2.36079
	HDHD3	0.281866	2.35858
	CXorf21	0.325709	2.35602
	LINC00999	0.400039	2.3556
	MYH11	0.276828	2.33935
	PUM3	0.378953	2.33509
	EREG	0.310823	2.32993
	DOPEY1	0.3384	2.32398
	NAGA	0.238116	2.31602
	VPS29	0.313159	2.30933
	HIST1H1E	0.353344	2.30431
	SLC25A28	0.282249	2.29941
	TOMM22	0.35069	2.29397
	POLR3H	0.353933	2.28818
	USP11	0.335339	2.28782
	ATP8B3	0.296971	2.28731
	CHD8	0.315257	2.27383
	KLHL26	0.320986	2.26665
	MAP6D1	0.287423	2.26612
	SEC31B	0.216821	2.26209
	DENND5B	0.0904364	2.26198
	DAAM1	0.311334	2.26055
	DNAJB9	0.293824	2.24319
	ZNF384	0.303601	2.24199
	ZNF431	0.239873	2.23771
	HEXIM2	0.241005	2.22541
	POP7	0.286168	2.22303
	LOC100996351	0.248789	2.21692
	ABCG2	0.124638	2.21314
	FAM214B	0.312081	2.2115
	CCDC40	0.312475	2.20651
	COMT	0.276367	2.19851
	ARMC10	0.236724	2.19376
	KBTBD11	0.273067	2.18799
	ZDHHC12	0.338615	2.16738
	LZTS3	0.255561	2.16688
	DAXX	0.00940672	2.16428
	DHRS12	0.343675	2.16043
	EML2	0.256834	2.15648
	VAMP2	0.322998	2.14118
	EIF2S1	0.163181	2.137
	C6orf25	0.194293	2.13698
	TEK	0.000849109	2.09305
	FBXO5	0.277544	2.07539
	EZH2	0.264878	2.06951
	PFAS	0.200645	2.0635
	TADA2B	0.32444	2.05911
	HLX	0.263836	2.05881
	MAPK7	0.196133	2.05622
	CDK1	0.308616	2.05565
	UTP14C	0.122134	2.04289
	SDK1	0.237802	2.03804
	DPP7	0.18821	2.03684
	LAMC1	0.244076	2.03639
	NSMCE2	0.212034	2.02231
	WHAMMP3	0.297191	2.01925
	RHOU	0.276384	2.0094
	NUDT12	0.347012	1.99288
	LGR4	0.291532	1.99002
	STX10	0.25423	1.98705
	FAM72A	0.234262	1.9864
	HDAC3	0.213578	1.98265
	TRMT13	0.332418	1.96924
	SMIM3	0.296783	1.96721
	C11orf21	0.318996	1.93389
	AP3M1	0.0379726	1.9175
	NYNRIN	0.189726	1.91715
	PEX5	0.189683	1.9086
	CLEC16A	0.269888	1.89373
	GEMIN7	0.254559	1.88259
	NFYA	0.297711	1.85063
	PLD1	0.290448	1.84761
	SAFB	0.308499	1.84368
	CDC42EP2	0.218968	1.8291
	CBWD3	0.345499	1.82817
	SPAG5-AS1	0.329334	1.81755
	EID3	0.186313	1.80505
	MICAL3	0.305922	1.80117
	NELFE	0.173559	1.79428
	UBA6-AS1	0.246609	1.79286
	FAM8A1	0.154527	1.78208
	RRP36	0.235194	1.77659
	AOAH	0.300402	1.76048
	ZNF778	0.24354	1.74581
	CHMP4A	0.110137	1.74502
	CEP76	0.123474	1.74408
	NUDT16P1	0.000768346	1.73044
	ZNF598	0.285622	1.71687
	PTPMT1	0.240866	1.70747
	RPL23AP82	0.268091	1.70119
	DHPS	0.0953627	1.70113
	HFE	0.318409	1.70046
	PRIMPOL	0.164868	1.69936
	SLC7A7	0.216788	1.67719
	GSPT2	0.260589	1.67352
	FAM26F	0.153476	1.66892
	TIMM8B	0.309555	1.66316
	FSCN1	0.32785	1.66117
	ATP5H	0.0505312	1.65849
	PPFIA4	0.194626	1.6526
	DUS2	0.302947	1.63731
	DDA1	0.148988	1.62944
	ADAMTS1	0.198871	1.62935
	ZFYVE28	0.138167	1.62809
	EXOSC10	0.29227	1.62279
	PGD	0.0831061	1.6134
	TTC3P1	0.0723284	1.61235
	STK11IP	0.363289	1.60839
	RSPRY1	0.168068	1.6007
	FOXK2	0.0898803	1.57474
	TVP23C	0.127913	1.55345
	GTPBP6	0.0722588	1.53773
	BROX	0.0276153	1.52829
	FANCE	0.255777	1.5129
	ZNF20	0.281368	1.50871
	PALB2	0.251911	1.50725
	NUDT14	0.357705	1.50512
	ATXN7L2	0.255112	1.47505
	EEF1E1	0.161247	1.46256
	SHISA5	0.24431	1.45783
	PHF13	0.117849	1.44023
	SPDYE5	0.226524	1.4335
	SLC26A2	0.224404	1.41946
	UQCC3	0.291592	1.41518
	COPS6	0.127384	1.40183
	TMEM234	0.222236	1.38471
	SLC39A6	0.215527	1.37777
	SMNDC1	0.298796	1.34252
	TBC1D15	0.235152	1.33979
	GBP1	0.0419299	1.33673
	KTI12	0.217985	1.3048
	CSNK1E	0.246152	1.29726
	TMEM131	0.276243	1.2866
	WLS	0.11367	1.27993
	LARGE	0.269411	1.27419
	CTLA4	0.0131398	1.20989
	ARL17A	0.229694	1.20795
	RABL6	0.14593	1.20151
	PEX16	0.263237	1.17742
	ATN1	0.188037	1.17011
	MBNL3	0.139288	1.15828
	RCE1	0.227118	1.15733
	CRYZL1	0.113327	1.14899
	PTDSS2	0.0866462	1.14683
	SIN3A	0.159973	1.09502
	UBE2M	0.180231	1.08641
	MALL	0.150972	1.06582
	TMEM11	0.1841	1.05882
	DDX27	0.229614	1.047
	C1QBP	0.248732	1.02259
	GABPB2	0.162056	0.985913
	PKP4	0.153133	0.956733
	RAB23	0.0192488	0.953815
	DOCK9	0.188133	0.952123
	SART3	0.0259252	0.932477
	EPHA4	0.137548	0.932304
	C14orf1	0.0916894	0.932292
	CARHSP1	0.036778	0.916597
	POLR2H	0.165722	0.88795
	USP53	0.0393159	0.77376
	RBM18	0.135591	0.648997

## Sheet: darkorange2
		MEdarkorange2	connectivity
	AARS	0.698786	2.51239
	ABHD16B	0.504698	0.39971
	ACTB	0.771756	3.26813
	ADM	0.859634	5.29096
	ADSSL1	0.812575	5.169
	ALDOA	0.876051	6.47501
	ANOS1	0.624424	1.81891
	ARF5	0.62476	1.41367
	ARHGDIB	0.384936	0.648263
	ARL3	0.30935	0.395522
	ARRDC3	0.843611	6.23391
	ATF5	0.482209	0.545596
	BBIP1	0.257342	0.197486
	BNIP3L	0.810246	4.73774
	C19orf68	0.416382	0.478735
	C1S	0.526677	0.757846
	C4orf3	0.747706	2.94328
	COA1	0.607656	0.825523
	COL27A1	0.614116	1.13028
	COMMD9	0.433191	0.239637
	CXCR4	0.86798	7.72028
	CYP26A1	0.619125	1.9511
	DACT3	0.846239	5.06644
	DARS	0.822225	6.21874
	DDT	0.688626	2.60731
	DLEU7	0.50477	0.637001
	DLGAP1-AS1	0.496709	0.877654
	DPYD	0.718777	3.99108
	ECSIT	0.560001	1.26412
	EGLN3	0.807383	3.65002
	EIF5A	0.733371	2.78926
	ENO1	0.852097	5.55334
	ENO2	0.765238	3.39519
	FAM162A	0.687821	2.05216
	FFAR3	0.598979	1.13038
	FGF11	0.745143	2.84401
	FSBP	0.709125	2.4779
	FUT11	0.436931	0.71141
	GAPDH	0.870922	6.16015
	GPI	0.793903	5.19544
	HIF1A-AS2	0.695347	2.56515
	HILPDA	0.500619	1.10413
	HNMT	0.296341	0.513736
	HPCAL1	0.533908	0.753898
	INF2	0.720428	2.90079
	ING1	0.670017	1.85643
	KAT6B	0.451754	0.44365
	KDM3A	0.815042	6.0886
	KDM4B	0.416191	0.795255
	LCMT2	0.443019	0.656552
	LDHA	0.873539	6.83148
	LYRM7	0.557827	0.943043
	MIF	0.671079	2.03012
	MORF4L2	0.518458	0.931651
	MPI	0.614588	1.64154
	MRPL18	0.66895	2.02034
	MRPL42	0.34227	0.466628
	MT1G	0.77117	3.6461
	MXD1	0.54377	0.964888
	MYOCD	0.732789	2.83747
	NDUFB11	0.683617	2.75402
	NDUFC1	0.43437	0.70699
	NEK7	0.724043	2.95217
	NRARP	0.731088	3.37117
	OAZ1	0.757563	4.16816
	PARK7	0.441347	0.729773
	PGK1	0.65677	1.75245
	PKM	0.846651	5.85812
	PLIN2	0.82543	5.07612
	PRDX3	0.706089	2.90953
	PSAT1	0.634214	1.78055
	PSIP1	0.70088	2.14668
	PSMF1	0.479784	1.04381
	RAD54B	0.739904	2.7275
	SH3BGRL3	0.593263	1.6271
	SIRT2	0.729444	2.96329
	SLC6A8	0.583158	1.3691
	SNX16	0.393031	0.668769
	SOD1	0.358704	0.411813
	SPG21	0.38171	0.925685
	SPP1	0.781882	5.31575
	SRP9	0.550466	1.20731
	STARD7-AS1	0.496816	0.844034
	STC2	0.748339	2.68817
	STRADB	0.613141	1.52607
	TALDO1	0.406239	0.805973
	TATDN1	0.347955	0.495838
	TGIF1	0.616837	3.04773
	TMEM140	0.707787	2.65513
	TMEM51	0.512321	1.04953
	TMSB10	0.690697	2.10504
	TPI1	0.821292	4.97532
	UBC	0.857954	5.59167
	ZFP36L1	0.400515	0.64878
	ZNF525	0.657804	1.53386
	ZNF75A	0.159075	0.163077

## Sheet: darkseagreen4
		MEdarkseagreen4	connectivity
	FDFT1	0.80828	2.8103
	SQLE	0.80281	2.74979
	HMGCS1	0.706345	2.46885
	FADS2	0.823684	2.41942
	MSMO1	0.633027	2.4187
	HIST2H2AA3	0.576695	2.38377
	HIST2H2AA4	0.576695	2.38377
	HMGCR	0.743648	2.32668
	INSIG1	0.678684	2.30948
	PPARGC1B	0.821841	2.14992
	NFIB	0.78971	2.05829
	CLPTM1L	0.759898	1.89379
	KMT5A	0.728405	1.80125
	CNNM4	0.679606	1.67632
	HCK	0.709925	1.63881
	STARD4	0.687366	1.60558
	KCTD13	0.71534	1.55811
	SYAP1	0.718803	1.54239
	UTRN	0.703656	1.52809
	MZF1-AS1	0.719726	1.52212
	GRIK5	0.73329	1.51214
	C3orf58	0.671134	1.50918
	SLC2A3	0.505667	1.30325
	MCM8	0.694578	1.26102
	IL27RA	0.656572	1.25747
	WDFY2	0.613053	1.24827
	PIGM	0.695846	1.19083
	KRR1	0.573787	1.14767
	HIST1H1C	0.448631	1.10794
	FOXD2-AS1	0.723119	1.0682
	HIST1H2BG	0.663526	1.06184
	DNM1L	0.676564	1.05912
	OPA3	0.602474	1.0198
	SCAMP2	0.62699	1.00658
	CLDN5	0.510345	0.984061
	ACYP2	0.679373	0.956022
	C8orf37	0.643168	0.953245
	SFXN1	0.636148	0.933739
	NFATC2IP	0.508302	0.904208
	PLS1	0.635707	0.900065
	SLC35A2	0.621369	0.889657
	MTM1	0.524929	0.858029
	FLT1	0.553717	0.851709
	HLA-L	0.609851	0.837134
	TARBP1	0.540407	0.818413
	THAP3	0.417346	0.7998
	NOSTRIN	0.620581	0.799182
	LINC00342	0.628866	0.771444
	STYX	0.527155	0.75224
	FADS1	0.612495	0.717845
	PANK1	0.431582	0.697317
	MAGT1	0.567458	0.696558
	HCFC1	0.554492	0.59966
	KRIT1	0.440796	0.59192
	AASS	0.494818	0.562542
	ETAA1	0.378024	0.460215
	LOC100506178	0.269773	0.425181
	RNF41	0.397131	0.417231
	UHRF1BP1	0.375518	0.40164
	ZNF441	0.239567	0.381399
	CDK5	0.299054	0.350685
	BBX	0.293112	0.336658
	TBL1XR1	0.511402	0.322152
	PEX10	0.332441	0.319619
	HSP90B2P	0.419279	0.318025
	LINC01356	0.412245	0.282375
	MOSPD1	0.238336	0.257454
	SDHAP2	0.540642	0.224371
	RPS6KL1	0.357923	0.210621
	AKAP1	0.367087	0.171635
	GVINP1	0.140273	0.126251

## Sheet: grey
		MEgrey	connectivity
	ABCB10	0.222495	0.731157
	ABCC6	0.152334	0.686492
	ABHD5	0.15944	0.43154
	ACAD9	0.129015	0.853793
	ACP5	0.505157	0.687063
	ACPP	0.598473	1.09196
	ACTA2	0.0598129	0.798262
	ADAM8	0.303575	0.543202
	ADGRE4P	0.0713996	0.50738
	ADGRE5	0.239189	0.695944
	ADNP2	0.0578966	0.682296
	ADORA2A	0.50168	1.0036
	AFG3L2	0.078526	0.666661
	AGAP1	0.0155151	0.659063
	AGBL5	0.258509	0.593909
	AGPAT1	0.403252	1.08506
	AKAP8L	0.682783	1.14252
	ALG8	0.381969	1.19101
	ALKBH6	0.474809	0.944537
	ANGEL2	0.311092	0.571548
	ANKLE2	0.0126787	0.686978
	ANKRD12	0.247207	0.891105
	ANKRD26	0.113959	0.64476
	ANKRD36B	0.319663	0.861337
	ANP32A	0.0638711	0.860058
	AP4B1-AS1	0.195247	0.553595
	APH1B	0.179739	0.348911
	APOBEC3F	0.563528	1.18395
	APOD	0.573465	0.882759
	ARHGAP19	0.397701	0.995937
	ARHGEF18	0.446771	1.00916
	ARL10	0.142775	0.794886
	ARL8A	0.180139	0.999555
	ARMC5	0.215758	0.584417
	ARSG	0.122027	0.54003
	ARVCF	0.0370594	0.418684
	ASMTL	0.185585	0.647313
	ATF1	0.154143	0.562709
	ATP10A	0.50221	1.18072
	ATP5J2-PTCD1	0.333814	0.643473
	B3GALT6	0.449483	0.985049
	B4GALT7	0.284101	0.408283
	BACE2	0.406736	0.728279
	BAG5	0.144416	0.593663
	BCL9	0.0411905	0.491201
	BCR	0.358966	0.646209
	BEND3	0.372721	0.879426
	BEX4	0.0617128	0.51438
	BRAF	0.0449261	0.511119
	BRPF1	0.257262	0.911657
	BTBD9	0.106211	0.650584
	C14orf37	0.0954582	0.477067
	C17orf80	0.396378	0.999336
	C18orf54	0.496914	1.39524
	C19orf25	0.24387	0.514213
	C22orf29	0.231987	0.533565
	C5orf56	0.221942	0.649876
	C7orf55-LUC7L2	0.336604	0.419992
	CACNA1C	0.213702	0.631978
	CADPS2	0.243826	0.52494
	CAMK2G	0.0587621	0.724513
	CAMKK1	0.0818884	0.567543
	CAPN10-AS1	0.0035746	0.921524
	CARD8-AS1	0.394319	1.33438
	CASP8	0.165236	0.860752
	CCDC124	0.486705	0.96858
	CCDC134	0.493341	1.39646
	CCDC39	0.133285	0.352105
	CCDC53	0.370485	1.01733
	CCDC7	0.208129	0.612665
	CD22	0.220004	0.450637
	CDC37	0.23137	0.525611
	CDK18	0.565408	1.34276
	CEBPE	0.311056	0.321615
	CECR2	0.303238	0.686585
	CELF6	0.138087	0.741701
	CENPJ	0.109468	0.5193
	CEP57	0.774534	2.1131
	CHEK1	0.180741	0.531971
	CHEK2	0.240691	0.452229
	CHID1	0.390976	0.576027
	CHURC1-FNTB	0.104479	0.393008
	CISD2	0.116935	0.517254
	CKLF	0.284571	0.5466
	CLSTN1	0.315569	0.507185
	CLTA	0.232265	0.945034
	CLUAP1	0.374979	0.917591
	CMC1	0.513366	0.902805
	CNOT4	0.0475214	0.51144
	CNOT7	0.256519	0.763008
	COA4	0.0338097	0.418723
	COASY	0.355444	0.641989
	COG6	0.321552	0.676114
	COL7A1	0.523973	0.946674
	COMMD5	0.439355	1.37527
	COMMD7	0.000997075	0.566297
	CPE	0.449738	1.04878
	CPEB3	0.344769	0.667821
	CPQ	0.0435825	0.487745
	CPTP	0.487364	1.31572
	CRIPT	0.318703	0.839033
	CRY2	0.0422839	0.679799
	CSTF3	0.0688998	0.697839
	CTDP1	0.173729	0.612245
	CTPS2	0.321838	0.739336
	CUEDC2	0.0564867	0.514234
	DCAF4	0.817327	1.95592
	DDAH2	0.529786	0.906151
	DDX59	0.140065	0.440345
	DENR	0.0700347	0.362021
	DHRS7	0.293354	0.721262
	DHX57	0.143423	0.650099
	DIS3	0.516905	1.24562
	DLAT	0.00772539	0.349207
	DLG1	0.13555	0.415434
	DMXL1	0.816124	2.26228
	DNAJA3	0.00281724	0.501786
	DNAJB12	0.22237	0.416887
	DPM1	0.623895	1.77979
	DPY30	0.477059	1.26244
	DUS4L	0.0444878	0.810363
	DUSP19	0.19768	0.521946
	ECT2	0.0774739	0.53201
	EEFSEC	0.137994	0.516032
	EFNB2	0.0457712	0.76389
	EMC3	0.364934	0.637727
	EMC6	0.123108	0.622796
	EMG1	0.517061	0.780905
	EMP3	0.0463249	0.389216
	ENTPD7	0.387781	0.794417
	ERCC6L2	0.0720623	0.523698
	ERGIC2	0.30715	0.619037
	ERGIC3	0.305451	0.740913
	ESAM	0.0992457	0.545947
	ESR1	0.0465912	0.920457
	EVI5	0.0491092	0.401643
	EVI5L	0.147531	0.622265
	EXD2	0.208373	0.474357
	EXOC7	0.463593	1.44629
	EXPH5	0.243156	0.824535
	FAHD2A	0.542419	0.809153
	FAM104B	0.325298	0.642757
	FAM167B	0.441955	0.608273
	FAM200A	0.294795	0.835694
	FAM216A	0.173404	0.576109
	FAM91A1	0.426688	1.04162
	FANCM	0.148113	0.7174
	FBXO38	0.259825	0.564891
	FBXO7	0.35911	1.02403
	FBXW7	0.500519	0.780551
	FDXACB1	0.157132	1.11751
	FGFR1OP	0.489984	1.06476
	FGL2	0.0111726	0.662328
	FNDC3A	0.0624582	0.582619
	FNTB	0.307773	0.920078
	FRA10AC1	0.242888	0.728079
	FRG1	0.696549	2.16638
	FUNDC1	0.417351	0.818015
	FYCO1	0.161858	0.858385
	GATC	0.0373393	0.557562
	GBA	0.28731	0.794526
	GDF11	0.0760522	0.872117
	GIMAP5	0.0232162	0.442026
	GJC1	0.154384	0.642945
	GLTSCR1	0.0660665	0.42718
	GNAI3	0.321641	0.659263
	GPATCH2	0.360931	0.880115
	GPR75-ASB3	0.197154	0.800897
	GPRC5A	0.302862	0.821243
	GPRC5C	0.215352	0.727362
	GRAMD4	0.621727	1.3368
	GRAP	0.0219512	0.524878
	GRIP2	0.368193	0.877082
	GSTT2B	0.104969	0.489571
	GTF2H5	0.110286	0.781334
	GUCY1B3	0.164786	0.778119
	HCFC1R1	0.466704	0.67695
	HCG11	0.210906	0.560955
	HCG22	0.345267	0.689567
	HDGF	0.000516935	0.464171
	HECTD1	0.259599	0.695094
	HERC2P3	0.148421	0.429112
	HIC2	0.262868	0.66211
	HMOX2	0.193478	0.569823
	HOXA5	0.255006	0.551097
	HPS5	0.128493	0.591935
	HPSE	0.007559	0.531327
	HRAT92	0.00718692	0.743177
	HSD17B4	0.00953756	0.518234
	ICK	0.477353	1.23386
	IKZF4	0.34243	0.759584
	IL1RL1	0.032174	0.471774
	IL4I1	0.0576281	0.748098
	ILKAP	0.0983757	0.583546
	IQCE	0.140915	0.899269
	IRF2BP1	0.325503	0.903332
	ISOC2	0.0697315	0.525285
	KBTBD7	0.341554	0.867124
	KCNE3	0.275769	0.55273
	KCNQ3	0.0555992	0.222281
	KCTD9	0.184929	1.19073
	KDM3B	0.336105	0.601756
	KIAA0368	0.0859109	0.505424
	KIAA0391	0.102968	0.765365
	KIAA0586	0.276982	0.827718
	KIAA1279	0.170352	0.529998
	KIF2A	0.435151	0.423635
	KIF3A	0.317229	1.237
	KLHDC10	0.450792	0.693236
	KLHDC2	0.00536604	0.679176
	KLHL25	0.0359549	0.390658
	KPTN	0.418934	0.761153
	KRT16P1	0.14326	0.345812
	KXD1	0.242037	0.606701
	LACTB2	0.475083	0.92767
	LAPTM4B	0.0300088	0.628253
	LARS2	0.0389856	0.750951
	LDOC1L	0.322693	0.652015
	LETMD1	0.0165739	0.42058
	LINC00672	0.632376	1.50819
	LINC00987	0.169828	0.333257
	LMBRD2	0.348883	1.05092
	LOC100507557	0.340238	0.95928
	LOC101060389	0.499278	3.80134
	LOC101927070	0.0933071	0.755105
	LOC101928464	0.233689	0.56035
	LOC101929331	0.158641	0.389781
	LOC101929709	0.44456	0.71856
	LOC388692	0.109684	0.615858
	LOC606724	0.329854	0.665048
	LOC727896	0.070815	0.814592
	LRRC37A2	0.308745	0.919173
	LSM12	0.137984	0.476677
	LYPLA1	0.189766	0.57152
	MALSU1	0.363856	0.855676
	MAP2K6	0.506468	0.897402
	MAPK1	0.158857	0.814262
	MARCH6	0.310977	0.889703
	MED29	0.0065105	0.548693
	MED6	0.119907	0.376565
	MEMO1	0.568138	1.14893
	MERTK	0.410329	0.646399
	METTL15	0.290549	0.642911
	METTL18	0.369604	1.1084
	METTL25	0.0210831	0.413277
	MICU1	0.521509	1.28618
	MIEF1	0.435985	0.980234
	MIF4GD	0.336632	0.644273
	MIR5047	0.0948714	0.637789
	MKRN1	0.165773	0.585724
	MRM1	0.585558	0.846498
	MRPL46	0.369322	0.643238
	MRPS15	0.457743	0.903005
	MRPS5	0.118213	0.800981
	MRPS7	0.155123	0.895872
	MSH2	0.743586	1.69871
	MSH6	0.075357	0.38711
	MTMR6	0.444747	0.741059
	MTRNR2L9	0.00815741	0.37889
	MYNN	0.198055	0.648876
	NAA35	0.0415934	0.755437
	NAA50	0.63152	1.24694
	NADK	0.239903	0.712446
	NADK2	0.18531	0.718541
	NAV1	0.41119	1.06862
	NCBP2-AS2	0.167263	0.71954
	NCK1-AS1	0.55063	0.8895
	NCMAP	0.0237106	0.348525
	NDUFAF1	0.241837	0.701089
	NDUFAF2	0.332782	0.434785
	NDUFS4	0.403415	0.637631
	NKAP	0.263555	0.569047
	NKIRAS2	0.357219	0.909889
	NMT1	0.214977	0.808713
	NOLC1	0.0135009	0.566342
	NOMO1	0.300405	0.477043
	NOP9	0.0557085	0.426207
	NPHP3-ACAD11	0.393608	0.827017
	NPIPA7	0.0315518	1.56874
	NPIPA8	0.0315518	1.56874
	NPIPB4	0.438183	1.15313
	NPTN-IT1	0.0799819	0.654175
	NRBF2	0.662962	2.00891
	NRP1	0.0793272	0.412112
	NSUN5	0.377012	0.868631
	NTS	0.18113	0.530036
	NUBP1	0.0383334	0.4611
	NUCB1	0.393633	1.29946
	NUDCD1	0.0198602	0.889124
	NUDCD3	0.111983	0.500937
	NUDT13	0.641441	1.52253
	NUP54	0.567612	1.77374
	NUTF2	0.0633703	0.42895
	NUTM2D	0.0322518	0.391902
	ORC5	0.272999	0.713586
	ORMDL3	0.147013	1.06745
	OTULIN	0.521473	1.02026
	PAFAH2	0.0207178	0.573443
	PAN3	0.291064	0.501286
	PARM1	0.153531	0.812407
	PBLD	0.143469	0.622489
	PCDHGB5	0.231662	0.379408
	PCK1	0.340733	0.489642
	PDCD10	0.149843	0.775864
	PDCD5	0.230305	0.793879
	PDCD6	0.0843792	0.447847
	PDE3A	0.184525	0.636483
	PDE3B	0.363354	0.825674
	PDE5A	0.352939	0.687311
	PEX6	0.219924	0.522731
	PFDN4	0.393202	0.433362
	PGAP2	0.292995	0.775613
	PGBD2	0.194495	0.590205
	PGM1	0.229409	0.606453
	PHLDA2	0.344788	0.799309
	PHLDA3	0.362873	0.724687
	PHTF1	0.25456	0.573523
	PIGC	0.486907	1.37779
	PIGR	0.344425	0.827999
	PIGY	0.00164576	1.90856
	PKDCC	0.559507	1.01098
	PLCL2	0.387095	0.722644
	PLLP	0.348194	0.964465
	PMM1	0.285008	0.740846
	PNPLA6	0.340532	0.677013
	PNPLA7	0.268053	0.680623
	POLDIP2	0.0526398	0.923683
	POLL	0.576447	1.09759
	POLR2D	0.254293	0.714449
	PPM1B	0.251306	0.616794
	PPP1R3B	0.099052	0.658241
	PPP1R9B	0.0250059	0.888979
	PPP3CB-AS1	0.0325279	0.675265
	PPP4R3A	0.692453	2.28593
	PPP6R3	0.0616271	0.511475
	PQLC1	0.467288	0.658265
	PQLC2	0.355521	0.603274
	PRELID3B	0.0841869	0.361502
	PRKAB1	0.357547	0.546768
	PRKAB2	0.024547	0.63277
	PRKAG2-AS1	0.482729	1.43883
	PRKRIR	0.500141	1.12525
	PROSER1	0.443139	0.803577
	PSMD14	0.474667	0.943535
	PTCH1	0.249949	0.809373
	PYURF	0.00164576	1.90856
	QTRTD1	0.266331	0.527776
	RAB11FIP4	0.711642	1.85056
	RAB6B	0.144211	0.653853
	RAB9A	0.129232	0.789104
	RADIL	0.332587	1.00345
	RBFOX2	0.61837	1.14773
	RBM26	0.272801	0.606663
	RBM45	0.0618791	0.565794
	RBM47	0.0165614	0.642641
	RCC1	0.219236	0.471687
	RCOR1	0.239388	0.578372
	RER1	0.278297	0.683262
	RFX5	0.0974688	0.729688
	RGMB	0.0166592	0.353072
	RGPD5	0.0117991	0.600941
	RGS12	0.397655	1.16609
	RHBDD2	0.446832	0.787355
	RMND1	0.368763	0.763111
	RNF115	0.172318	0.470673
	RNGTT	0.134973	0.88033
	RPS26	0.14004	0.582562
	RPS26P11	0.301164	0.602736
	RRM1	0.387337	0.626757
	RRP15	0.168899	0.63461
	RUVBL2	0.0402758	0.854677
	SAGE1	0.240466	0.792872
	SAMD4A	0.0355303	0.695671
	SAP30L	0.202602	0.901605
	SAPCD1	0.194784	0.40247
	SBDSP1	0.343325	0.922671
	SCAP	0.269584	0.789154
	SCHIP1	0.0312943	0.48065
	SCIMP	0.197244	0.369538
	SCLY	0.46646	1.44183
	SEPT9	0.0356076	0.517609
	SERGEF	0.0362139	0.500042
	SERPINB9P1	0.109578	0.379441
	SERPINH1	0.0992283	0.714561
	SFMBT1	0.304378	1.1298
	SLC24A1	0.258826	0.505541
	SLC25A26	0.412033	0.886706
	SLC25A42	0.44706	0.84122
	SLC35A1	0.183567	0.425393
	SLC35A4	0.480996	0.997028
	SLFN11	0.0220236	0.734151
	SMIM12	0.114377	0.459838
	SMIM19	0.172075	0.768665
	SMIM7	0.443362	1.0286
	SMPDL3A	0.0968641	0.914788
	SMYD5	0.328648	0.717393
	SNORD22	0.149352	0.696402
	SNRNP48	0.173268	0.581958
	SOCS7	0.102649	0.764586
	SPCS1	0.146918	0.464388
	SPHK1	0.331332	0.926919
	SPOP	0.2241	0.657118
	SPTSSA	0.074271	0.230104
	SRP19	0.353399	0.939879
	ST3GAL3	0.309808	0.661471
	STAC3	0.281004	0.556451
	STAG3L2	0.131758	0.568116
	STRN3	0.0176476	0.393025
	STX7	0.0647579	0.404341
	SUCO	0.121868	0.712536
	SYT11	0.367349	1.05456
	TADA1	0.211184	0.664405
	TARS2	0.574719	1.31019
	TARSL2	0.320192	0.673983
	TBC1D10B	0.472249	1.20947
	TBC1D3E	0.504172	3.76763
	TBC1D3I	0.499278	3.80134
	TBC1D3K	0.499278	3.80134
	TBPL1	0.114815	0.48486
	TCFL5	0.0882998	0.374135
	TCP11L2	0.487453	0.915148
	TDRP	0.323652	0.718289
	TEF	0.045043	0.571894
	TGFB1I1	0.383288	0.959543
	TGFBR1	0.127448	0.332477
	THNSL1	0.171197	0.712303
	TICAM1	0.0149148	0.612737
	TJP1	0.359328	0.781785
	TM9SF1	0.166769	0.709306
	TMED7-TICAM2	0.404419	0.84764
	TMEM14A	0.0463316	0.421051
	TMEM156	0.354482	0.54799
	TMEM159	0.0986079	0.709071
	TMEM181	0.0930642	0.282857
	TMEM184B	0.564255	1.10502
	TMEM203	0.114705	0.864782
	TMEM229B	0.47495	0.594954
	TMEM25	0.0485931	0.42916
	TMEM30A	0.111173	0.784938
	TMEM37	0.00840979	0.669353
	TMEM39B	0.160449	0.556877
	TMEM42	0.428182	0.722897
	TMEM60	0.553099	1.15891
	TMEM63B	0.354634	1.06818
	TMX2-CTNND1	0.53971	0.873022
	TNFAIP8L2	0.121036	0.638952
	TOP1	0.202379	0.482545
	TOPORS	0.00132513	0.55588
	TPM4	0.0458629	0.538093
	TRAK2	0.1666	0.45412
	TRIM23	0.264449	0.507478
	TRIM24	0.404781	0.772292
	TRIM39	0.138879	0.725734
	TRMT2B	0.245557	0.794023
	TSEN15	0.445626	1.27623
	TSR1	0.218312	0.62229
	TTF1	0.0693561	0.52864
	TTYH3	0.218611	0.715769
	UBE2D2	0.509831	1.08624
	UBE2L6	0.104106	0.438934
	UBE2Z	0.0646038	0.504715
	UBLCP1	0.63173	1.28958
	UBN1	0.277219	0.676561
	UBOX5	0.21508	0.509082
	UCHL3	0.107818	0.782607
	UCK1	0.00494004	0.497793
	UCK2	0.52784	1.11908
	UCP2	0.200799	0.513282
	USP10	0.206478	0.604472
	USP49	0.414597	0.552968
	USP7	0.254053	0.913013
	USP8	0.549454	0.974825
	VAMP8	0.0865852	0.719963
	VPS72	0.323172	0.929163
	WDR43	0.233232	0.482209
	WDR5	0.619829	1.45192
	WDR55	0.13997	0.440407
	WHAMM	0.159453	0.645893
	WWOX	0.231338	0.613049
	XIAP	0.0282763	0.496462
	XRCC6BP1	0.0047013	0.592725
	YIPF6	0.178589	0.72668
	ZBTB11	0.261206	0.590812
	ZBTB46	0.115958	0.38276
	ZBTB7B	0.300664	0.793749
	ZC2HC1C	0.274581	0.715233
	ZC3HC1	0.149383	1.0103
	ZCCHC11	0.0910652	0.464278
	ZFAND6	0.344621	1.12438
	ZFP28	0.157826	0.748275
	ZHX3	0.437341	0.811341
	ZNF10	0.174158	0.845837
	ZNF131	0.20863	0.729762
	ZNF134	0.487813	0.799082
	ZNF239	0.660624	1.21644
	ZNF267	0.36316	1.38607
	ZNF268	0.0996349	0.426798
	ZNF304	0.138402	0.598584
	ZNF319	0.146567	0.550673
	ZNF330	0.0178101	0.601969
	ZNF33B	0.130815	0.778292
	ZNF548	0.192561	0.809979
	ZNF585A	0.0395081	0.455397
	ZNF638	0.0353861	0.403715
	ZNF664	0.0906434	0.569247
	ZNF696	0.0296005	0.662477
	ZNF707	0.147815	0.527642
	ZNF708	0.510436	0.683369
	ZNF888	0.206419	0.377028
	ZNRF3	0.213732	0.840838

## Sheet: purple
		MEpurple	connectivity
	ABCB6	0.724202	8.65946
	ASNS	0.752672	10.0398
	C6orf201	0.847151	11.1747
	CCR2	0.823918	10.4596
	CD1C	0.779003	9.81191
	CD209	0.821723	9.17795
	CD79A	0.76608	8.47842
	CHAC2	0.831807	12.0343
	CHPF	0.847453	11.7855
	CREBZF	0.853117	12.969
	ELK2AP	0.91479	15.641
	FBXO18	0.813865	12.6254
	FCRL5	0.846302	12.5273
	FER1L4	0.882786	14.9276
	HSH2D	0.804099	11.2662
	JCHAIN	0.797761	9.52118
	LIMA1	0.825439	9.79112
	LOC730183	0.768074	8.62695
	LPAR6	0.866113	15.1283
	MZB1	0.888423	15.2878
	NPNT	0.806701	10.4378
	PAQR7	0.806171	9.65136
	PTRH2	0.77346	8.22664
	SDC1	0.805843	8.59294
	SEPT1	0.815899	11.5069
	SLC25A37	0.824279	10.7686
	SLC35E3	0.81257	11.4141
	SSR4	0.8858	12.7942
	VDR	0.78939	8.14973
	ZNF529	0.720431	8.13933
	PDHX	0.744824	8.12182
	CLEC10A	0.75984	8.10236
	UBE2V1	0.803502	8.05283
	TRMT11	0.780508	8.03446
	TIMM10B	0.760016	7.85504
	BLOC1S3	0.740182	7.70451
	PSMC4	0.779834	7.6824
	YIF1B	0.68417	7.63627
	ZNF691	0.720646	7.42461
	ZNF300	0.721218	7.16953
	HELZ2	0.685796	7.06163
	RIC1	0.748658	7.04892
	FASTK	0.705746	6.96331
	PAIP1	0.732783	6.81892
	PIGW	0.754411	6.46931
	LOC100287042	0.673203	6.29866
	CXXC1	0.718945	6.29465
	SPTY2D1-AS1	0.715147	6.18547
	ZNF583	0.692638	6.15537
	MDK	0.714777	6.03505
	PPP1R3C	0.675844	6.0309
	GOLGA8N	0.730792	6.01649
	PSMA3	0.668964	5.85616
	PMS2P5	0.667044	5.82353
	JHDM1D-AS1	0.730346	5.5587
	HARS	0.63049	5.53214
	MFF	0.692706	5.51189
	SLC41A2	0.680476	5.39421
	DDHD1	0.649718	5.27864
	AFG3L1P	0.623848	5.19115
	SLC9A7P1	0.691961	5.11317
	ITPR3	0.664173	5.10448
	DFNB59	0.640262	5.08176
	DMPK	0.688933	4.98638
	HLA-DOB	0.693111	4.89884
	NSMCE3	0.684002	4.85478
	LPP	0.67864	4.73319
	TMEM261	0.678162	4.72039
	SNORA67	0.676017	4.70472
	FRY	0.644019	4.6713
	CNPY4	0.602073	4.66502
	TBX3	0.622402	4.6312
	THAP6	0.658528	4.62249
	CLCC1	0.562036	4.61082
	ACKR2	0.657085	4.57519
	ITGAE	0.659618	4.53286
	TBRG1	0.681651	4.50778
	TXNDC5	0.633078	4.49056
	CBWD1	0.626049	4.48576
	WRAP73	0.638129	4.43023
	LOC90784	0.680869	4.42458
	DYX1C1-CCPG1	0.66528	4.42176
	GRK5	0.645265	4.36057
	PKD1P6	0.620941	4.33118
	PPIP5K2	0.663316	4.25308
	PTENP1	0.650626	4.13203
	PGM3	0.639769	4.12543
	C1orf159	0.612796	4.10179
	TPBG	0.66459	4.04476
	FAM20A	0.617321	4.03066
	PPP1R16A	0.569082	4.02004
	NABP1	0.598364	3.96472
	AHCYL2	0.63201	3.96291
	RPUSD2	0.61377	3.9554
	PKN3	0.584561	3.9051
	SUSD5	0.639103	3.89972
	TTC9C	0.60859	3.8671
	ANKZF1	0.645072	3.82865
	POPDC2	0.636696	3.74267
	C16orf13	0.580154	3.72536
	LINC01278	0.619214	3.70156
	CASP9	0.570486	3.70071
	EDNRB	0.555007	3.675
	LY6E	0.634199	3.66447
	POLH	0.567645	3.654
	CHMP2A	0.529068	3.64546
	SEL1L3	0.623969	3.64074
	PFKFB4	0.569794	3.63189
	NOL7	0.608531	3.61107
	H2AFJ	0.641429	3.56343
	C1GALT1	0.584377	3.53292
	SLTM	0.609152	3.51382
	PARVG	0.595856	3.50381
	BRWD3	0.655339	3.49529
	TRIAP1	0.552361	3.49132
	TUBA4A	0.645778	3.47812
	LOC644656	0.536164	3.46274
	HRAS	0.602058	3.46015
	THADA	0.595408	3.45875
	TXN	0.481891	3.44982
	ST6GALNAC1	0.576327	3.43342
	NPAT	0.62483	3.42374
	MT1X	0.508286	3.41457
	AK4	0.57674	3.4117
	CCDC163P	0.559068	3.40089
	ALG9	0.604483	3.39127
	C8orf76	0.617502	3.3633
	ERO1A	0.601807	3.35833
	DVL3	0.617107	3.31883
	CH25H	0.563686	3.31076
	ARPC5L	0.561448	3.29201
	MYH7B	0.574292	3.28489
	SF3A2	0.627701	3.26701
	DNPEP	0.598667	3.24633
	MYH3	0.570024	3.22915
	C11orf96	0.551022	3.19171
	CASKIN2	0.599835	3.18745
	KANSL3	0.597095	3.18442
	TRAFD1	0.529721	3.1688
	FAM69B	0.625548	3.14178
	ZNF799	0.581888	3.10355
	MICALL2	0.542957	3.08862
	PARP3	0.54479	3.08299
	PRSS53	0.610904	3.08145
	TIGD1	0.535473	3.0701
	FAM50A	0.576238	3.06017
	LINC00324	0.567881	3.05853
	SMN2	0.513273	3.0252
	PLCB4	0.609789	3
	SLC16A14	0.572624	2.99249
	ING2	0.618211	2.97959
	C16orf70	0.564583	2.96933
	LOC150776	0.585982	2.96273
	MAD2L1BP	0.582777	2.95079
	DMXL2	0.584571	2.93638
	GALNT18	0.492292	2.88526
	FAM45A	0.589617	2.88356
	MYL9	0.528085	2.86404
	ZNF749	0.56204	2.86138
	ZNF587	0.490943	2.83661
	NTAN1	0.594411	2.82857
	CALCRL	0.524626	2.81033
	ITGA8	0.5522	2.79606
	TMED3	0.541694	2.79303
	CYP2R1	0.601447	2.79002
	CXADR	0.490329	2.78656
	EPOR	0.529188	2.73678
	ERBB2	0.551818	2.72774
	EIF3J-AS1	0.571577	2.71586
	IDH3B	0.548716	2.70751
	CLEC14A	0.558595	2.70259
	GCNT1	0.563483	2.6806
	CHST15	0.575353	2.67461
	CCDC6	0.460883	2.67444
	WDSUB1	0.609074	2.67382
	DCN	0.544934	2.64665
	MYCBP	0.554603	2.63727
	TSNAX	0.517138	2.63621
	MAZ	0.56615	2.63242
	TPM3P9	0.555075	2.62061
	COBLL1	0.598679	2.60362
	ZHX2	0.539026	2.58897
	C19orf71	0.481515	2.57864
	NDUFAF4	0.512589	2.56926
	ARHGEF15	0.548748	2.56437
	LOC101927021	0.563198	2.55544
	SOWAHD	0.527353	2.55153
	NSDHL	0.559647	2.54876
	PEAR1	0.540195	2.54514
	C1QTNF1	0.521612	2.53447
	S1PR1	0.571458	2.52523
	LRR1	0.503571	2.52059
	SULF2	0.49064	2.51149
	GJA9-MYCBP	0.508138	2.50692
	SLC39A8	0.488463	2.49764
	MED25	0.559297	2.49576
	TBX18	0.503093	2.47733
	IKBIP	0.541642	2.46666
	EMSY	0.510792	2.44143
	TTC33	0.482623	2.43996
	FAM69A	0.404904	2.43355
	MMP17	0.558659	2.43108
	PLN	0.476086	2.42022
	GMPPB	0.52699	2.41771
	MKS1	0.520793	2.39297
	BLVRA	0.536704	2.39198
	UTP11L	0.531909	2.38223
	CLCN2	0.508977	2.38208
	CHCHD1	0.485476	2.38069
	GS1-124K5.11	0.517079	2.37873
	TBC1D30	0.476694	2.36878
	LOC100129534	0.477975	2.35002
	SMA5	0.465462	2.34477
	STX18	0.53035	2.33674
	CTSC	0.527147	2.3353
	HIP1R	0.509172	2.33504
	KIF11	0.583207	2.33267
	CEMIP	0.532468	2.32734
	CLEC3B	0.583611	2.30333
	CALU	0.481325	2.30125
	DYNLT1	0.411878	2.29858
	ZNF436-AS1	0.421373	2.29415
	MSANTD3	0.544821	2.25997
	PGAM1	0.488133	2.25828
	ATAD3B	0.515953	2.2394
	SH3D21	0.520493	2.22738
	RNF113A	0.559709	2.2225
	DANCR	0.540424	2.21438
	PSMB8	0.548974	2.21015
	CLPX	0.493492	2.20748
	PCBP3	0.555716	2.20207
	KLHL23	0.512467	2.19889
	FBXO46	0.457231	2.17191
	CHERP	0.498143	2.16645
	NDUFB7	0.477066	2.16523
	C9orf66	0.536573	2.16511
	EAF2	0.528983	2.15406
	CHMP5	0.489676	2.14889
	PDCL3	0.505929	2.14628
	EHD2	0.494789	2.12697
	ACP2	0.514419	2.10484
	ELOF1	0.530679	2.10374
	EIF2B4	0.43681	2.09307
	SIGLEC11	0.524008	2.07801
	TMEM120B	0.495138	2.07451
	OBFC1	0.511787	2.0652
	NPRL2	0.495356	2.04654
	MAFK	0.433097	2.01687
	DFFB	0.464719	2.01088
	ZNF658	0.501661	1.99803
	MAPKAPK5-AS1	0.445991	1.99627
	WDR5B	0.498954	1.99101
	PRPF39	0.435485	1.99019
	LINC00926	0.497287	1.98773
	TRIOBP	0.506093	1.98515
	ACYP1	0.490327	1.97538
	C19orf60	0.475542	1.97136
	NREP	0.367673	1.96516
	TNFSF8	0.434087	1.96478
	COPG1	0.503859	1.96345
	LILRB1	0.467065	1.95572
	SSR3	0.540196	1.93752
	USP48	0.534397	1.93242
	STAG3L1	0.469244	1.92471
	LOC100133091	0.47651	1.92373
	CNN1	0.501988	1.914
	LILRB5	0.403677	1.89813
	BCAM	0.456733	1.88317
	NOTCH4	0.458908	1.87948
	ANTXR1	0.397377	1.85903
	CAV1	0.443152	1.84941
	ZNF266	0.508244	1.84704
	ZNF318	0.375347	1.83129
	ZMPSTE24	0.500298	1.82714
	R3HCC1L	0.490062	1.82713
	LSM5	0.336898	1.81145
	NUDT18	0.499371	1.8106
	FAM133B	0.526068	1.80978
	TOP1P1	0.500057	1.80679
	FNBP1	0.348248	1.77659
	LHX4-AS1	0.508783	1.77615
	DNTTIP1	0.416292	1.77067
	PRDX2	0.437825	1.76899
	ACTR1B	0.544738	1.76006
	KIAA0556	0.368249	1.75319
	ABRACL	0.343114	1.75294
	ASCC2	0.430241	1.73383
	NIPBL-AS1	0.525252	1.73307
	WASH7P	0.516231	1.71506
	EFEMP2	0.417786	1.6959
	RAN	0.401568	1.69525
	NFYC-AS1	0.472099	1.69047
	KBTBD6	0.411878	1.68099
	DTYMK	0.494661	1.65638
	ZFP1	0.497089	1.65251
	CINP	0.439451	1.65091
	ARMC8	0.488701	1.6444
	JRKL	0.438146	1.63403
	DEGS1	0.461824	1.63133
	TNFAIP8L2-SCNM1	0.512459	1.62696
	KIAA0319L	0.384264	1.61301
	CHPF2	0.353459	1.60449
	CHCHD2	0.523181	1.58873
	GTF2F2	0.457731	1.57845
	LRP6	0.510762	1.57572
	FIBP	0.414141	1.56062
	FAM13A-AS1	0.447724	1.54966
	MXD3	0.472953	1.54945
	TCONS_00029157	0.492475	1.53108
	TIMMDC1	0.470136	1.52611
	MARCO	0.390258	1.52361
	ZNF821	0.443826	1.50797
	UBA6	0.403828	1.49996
	SIGLEC16	0.436368	1.47605
	MYRIP	0.419401	1.46867
	ISY1-RAB43	0.460288	1.4609
	RBCK1	0.502171	1.432
	ZNF528	0.482797	1.42545
	ST6GALNAC4	0.424324	1.41732
	EOGT	0.433754	1.41339
	CHCHD5	0.459102	1.3991
	SFXN5	0.432149	1.37951
	DGCR6L	0.38652	1.36099
	MCM9	0.410884	1.34469
	SLC48A1	0.434843	1.33813
	TST	0.335777	1.32208
	MYLK	0.384026	1.31242
	FBXL12	0.371636	1.30788
	LATS1	0.401378	1.30694
	HABP4	0.409709	1.30494
	GPIHBP1	0.402773	1.30371
	PINK1-AS	0.422304	1.29626
	NFU1	0.342227	1.29513
	MTR	0.427353	1.29467
	PRR14	0.408921	1.28996
	C6orf226	0.401379	1.28542
	MMRN2	0.404208	1.28502
	ZNF484	0.394164	1.27921
	NELFB	0.448492	1.27693
	PMS2P3	0.409318	1.24934
	CACNA1H	0.363693	1.22486
	MED27	0.341167	1.21918
	ZNF815P	0.361152	1.21392
	B3GNT2	0.421293	1.20618
	AIMP1	0.451896	1.19048
	CCDC142	0.352103	1.18074
	TXNL4B	0.389943	1.15713
	DAP	0.388387	1.14452
	CLCN4	0.402367	1.10837
	ATP1A1-AS1	0.355033	1.09922
	TIGD2	0.341172	1.09163
	CREB3L4	0.334947	1.09066
	EID2	0.392743	1.08544
	FRG1HP	0.333244	1.08128
	CARKD	0.3232	1.07906
	GGCX	0.412423	1.07139
	TNFSF14	0.417828	1.06936
	MORC3	0.359218	1.05968
	RUNDC3B	0.299219	1.05515
	MYO19	0.422788	1.05502
	SNRPD1	0.321878	1.05177
	MGC16275	0.379529	1.0471
	DHRS7B	0.314331	1.04485
	CETN3	0.212988	1.02493
	EIF4EBP3	0.392408	1.0042
	IGSF8	0.368797	1.00132
	SUB1	0.34668	0.996597
	BCKDK	0.35818	0.993039
	ZP3	0.343454	0.991604
	GTF3C1	0.28773	0.990756
	TP53TG1	0.384416	0.988189
	THNSL2	0.351025	0.982404
	CD27-AS1	0.378524	0.981135
	PDZD4	0.356904	0.977294
	IFI6	0.370913	0.976964
	C11orf80	0.414385	0.975458
	SIGIRR	0.298971	0.970852
	METTL5	0.363417	0.9653
	HLA-B	0.335945	0.944449
	SIRPB1	0.356742	0.936593
	MTRR	0.365653	0.928651
	ATP5G1	0.284158	0.917218
	CDC16	0.272866	0.890446
	VEZT	0.335812	0.877774
	NSUN2	0.383891	0.86655
	GOLM1	0.340589	0.844216
	RAB17	0.25321	0.839345
	CELSR3	0.363415	0.836354
	GBP4	0.365852	0.834468
	ZNF823	0.270199	0.833942
	CDC34	0.277097	0.821943
	FAM213B	0.32886	0.817349
	TBCA	0.299517	0.810525
	TRAF3	0.313378	0.803152
	KIR3DX1	0.332936	0.785348
	CEBPZOS	0.284011	0.783953
	CABYR	0.239008	0.762537
	TMEM126B	0.272214	0.761816
	EXTL2	0.266021	0.761071
	FXN	0.296425	0.74851
	SNX20	0.259811	0.732177
	ANKRA2	0.333802	0.696191
	AZI2	0.328646	0.694862
	PLEKHA8	0.265058	0.667153
	LOC100132356	0.238827	0.663531
	RINL	0.214696	0.622489
	RNF25	0.29519	0.599677
	PAK1IP1	0.275468	0.598975
	SUDS3	0.290614	0.576954
	LINC01150	0.274688	0.57574
	C22orf39	0.260735	0.568156
	BAD	0.26647	0.55803
	DCAF11	0.312088	0.512214
	SIKE1	0.219385	0.473633
	LEO1	0.301627	0.462206
	CCDC24	0.0833466	0.452828
	RFWD2	0.0924561	0.418705
	TCF3	0.0809834	0.394851
	MRPS16	0.189146	0.392203
	ATP5J	0.112635	0.345883
	SIK3	0.0789189	0.340908

[truncated: 13 more sheets: skyblue, lightcyan, bisque4, honeydew1, brown4, paleturquoise, darkred, ivory, navajowhite2, thistle2, yellow4, antiquewhite4, Sheet1]
